# Supplementary material for: Receptor‐mediated clustering of FIP200 bypasses the role of LC3 lipidation in autophagy
Source: EMBO J. 2020 Nov 23;39(24):e104948. doi: 10.15252/embj.2020104948 (PMC7737610; doi:10.15252/embj.2020104948)
Supplement: Supplementary file 3 — Table EV1 [file EMBJ-39-e104948-s003.xlsx]

## Sheet: read_me
Key for samples listed in 'Normalized read counts' tab.
Sample name	Reporter	Cell Background	replicate	Red:Green Ratio	replicate	Mapped Reads
sample1	NBR1	ATG7KO	rep1	top 30%	1	21876315
sample2	NBR1	ATG7KO	rep1	bottom 30%	1	25742721
sample3	NBR1	ATG7KO	rep2	top 30%	2	19774406
sample4	NBR1	ATG7KO	rep2	bottom 30%	2	25287060
sample5	NBR1	ATG10KO	rep1	top 30%	1	29768350
sample6	NBR1	ATG10KO	rep1	bottom 30%	1	27700483
sample7	NBR1	ATG10KO	rep2	top 30%	2	28157624
sample8	NBR1	ATG10KO	rep2	bottom 30%	2	26207499
sample9	NBR1	ATG3KO	rep1	top 30%	1	24518195
sample10	NBR1	ATG3KO	rep1	bottom 30%	1	22727008
Sample11	NBR1	ATG3KO	rep2	top 30%	2	22466209
Sample12	NBR1	ATG3KO	rep2	bottom 30%	2	26314798

## Sheet: Normalized read counts
sgRNA	Gene	sample1	sample2	sample3	sample4	sample5	sample6	sample7	sample8	sample9	sample10	sample11	sample12
42430_AACAAGTCTGCTATTTGATG	42795	608.515	750.625	718.31	771.766	747.251	728.365	577.852	727.5	621.276	598.375	565.279	748.581
42430_AGATGACCACAAGTGAAAGG	42795	306.266	204.716	234.079	257.924	246.743	262.853	219.704	228.786	175.643	202.805	187.757	228.789
42430_ATACAAAGACCAAACCACAC	42795	287.187	475.663	283.306	355.273	407.227	479.557	450.444	431.483	334.224	354.406	400.615	476.644
42430_CCGCCAGCGACGCCTCAGAA	42795	733.029	881.081	793.657	873.129	1014.05	997.238	1039.33	909.124	882.232	868.446	778.138	1081.73
42430_GAAGCTGGTTATCCACTGGG	42795	497.054	545.909	478.204	633.27	735.215	649.107	607.949	628.159	559.048	576.287	514.073	644.221
42430_GCGAACACCCGAGATCTCAG	42795	170.705	209.733	184.852	177.637	179.541	242.788	275.884	192.662	163.599	221.88	188.761	250.865
42430_TCGACTTGCAGATCGCCCTG	42795	195.809	317.109	204.944	330.183	294.888	271.883	292.939	285.983	287.051	233.928	311.255	299.031
42430_TCTCAGTGCAGCCTACACAA	42795	8.0332	4.01404	0	0	0	0	0	0	0	0	0	0
42431_AGTCTCTGCCTTTAATGTCA	42796	527.178	582.035	525.421	540.939	494.489	492.599	535.717	530.824	532.952	441.753	466.883	509.758
42431_ATGGAGATGAGCACGAGGCG	42796	408.689	342.196	286.319	424.522	479.444	338.098	460.476	408.403	307.125	291.155	310.251	374.291
42431_CAATTTGAGACAAACATGAA	42796	364.506	368.288	387.787	350.255	504.52	512.664	528.695	447.538	391.434	460.829	376.518	449.55
42431_GAGCGGGCAGTAGTCTGGGT	42796	76.3154	108.379	65.3009	129.464	58.1752	94.3062	67.2154	99.3414	88.3235	50.1992	76.3077	63.218
42431_GCAGTAGCTGGTGTTAGATG	42796	150.622	162.568	121.56	87.3129	296.894	212.691	189.608	193.666	180.662	122.486	142.575	213.737
42431_GCTGCCGGAGCAGTCACACA	42796	156.647	180.632	100.463	109.392	155.468	168.547	224.72	173.597	180.662	155.618	164.664	173.599
42431_GTCACCTGTGCCACATACTG	42796	283.17	204.716	163.755	220.791	315.952	343.114	300.965	250.862	245.901	204.813	215.87	273.945
42431_GTCCAAGGCACGGATGACGG	42796	193.801	123.432	151.699	177.637	166.502	262.853	233.749	271.934	189.695	260.032	199.806	239.827
42432_AAGGTCCCTGTACATTCACA	42797	511.112	480.681	487.245	646.317	574.731	551.792	640.051	490.686	509.868	580.303	514.073	600.069
42432_CAAACCCAGGCCGTTAGTGG	42797	126.523	196.688	185.856	283.014	169.511	183.596	179.576	207.714	178.654	175.697	200.81	219.758
42432_GAAACTTGCATGACATACTG	42797	146.606	176.618	140.648	111.399	285.861	181.59	232.746	213.734	212.779	118.47	142.575	232.803
42432_TCGTGGCAGATCCTGCACAT	42797	194.805	226.793	251.157	373.338	335.009	198.645	239.768	237.817	223.82	175.697	195.789	247.855
42433_ATCAAGTGGATCAGCGAGCG	42798	467.934	480.681	405.87	558	616.858	569.85	519.666	513.766	587.151	510.024	463.87	585.017
42433_CTGGTGGCGCAACATCTGGG	42798	137.568	165.579	132.611	216.777	230.695	235.765	229.736	172.593	195.717	149.594	178.721	184.637
42433_CTTCTGTAAGGAGAAGACCG	42798	212.88	267.937	175.81	222.799	282.852	296.964	220.707	211.728	190.699	184.733	202.818	298.028
42433_TTGTTGGCCGCCAAACCGGG	42798	121.502	168.589	154.713	217.781	200.604	184.599	172.553	135.466	175.643	160.637	176.713	196.678
42434_AGGACTATGTGCTTAGACTG	42799	393.627	341.193	324.495	342.227	387.166	298.971	370.186	271.934	433.588	331.315	332.34	410.415
42434_AGGTATTCAGCATTGCACTG	42799	354.465	318.112	401.852	358.284	523.577	311.01	537.723	350.203	468.717	349.386	373.506	434.498
42434_CCAGGCCTGTCTACAACGCT	42799	517.137	420.47	417.926	542.946	648.955	604.964	637.042	505.738	624.287	501.992	577.328	562.941
42434_CTGAATGGGTGAGACCATGC	42799	272.124	246.863	248.144	287.029	389.172	267.87	312	306.052	275.007	266.056	271.093	230.796
42435_CCCCACCGTTCAATGCTGCG	42800	354.465	369.291	313.444	321.151	387.166	372.208	367.177	257.886	323.184	286.135	256.032	232.803
42435_TCTCAGTAGTAGAATGAAGG	42800	0	16.0561	1.00463	0	11.0332	0	8.02572	0	1.00368	4.01594	3.01215	6.02076
42435_TGTCCCTGTTCGAGTAATGC	42800	134.556	135.474	125.579	126.453	67.2024	91.2964	111.357	74.2552	66.2426	47.1873	39.1579	53.1834
42435_TTGGTTTCATTATACACTTG	42800	222.921	260.912	165.764	203.73	249.752	228.743	356.141	237.817	226.831	246.98	145.587	305.052
42436_AGATCTAGATGATGTATCAG	42801	688.846	761.663	633.921	880.155	812.447	860.795	675.164	749.576	777.849	693.753	670.704	669.308
42436_ATGAAGGTAGGCGGACAACG	42801	817.378	901.151	661.046	1052.77	946.852	801.603	1029.3	1036.56	757.776	818.247	737.976	875.017
42436_ATGGATTATAGTCACCGAAG	42801	380.573	439.537	401.852	498.788	531.601	437.42	504.617	394.355	448.643	414.645	409.652	472.63
42436_CAAACTGTACTACCTCAGCT	42801	450.863	500.751	425.963	563.018	671.021	632.052	601.929	512.762	618.265	447.777	479.935	597.059
42437_CATAGGATCTGCCACTGTGA	42802	359.485	392.372	264.218	406.457	554.671	407.322	319.023	387.331	309.132	296.175	258.04	359.239
42437_GCTCATTGACCGTACTGCTG	42802	132.548	179.628	174.806	299.072	269.813	297.967	302.971	163.562	201.739	165.657	260.049	225.779
42437_GGCAGGCCTGGTGCACGAAG	42802	217.9	227.796	201.931	317.137	273.825	329.068	288.926	333.145	259.952	236.94	224.907	278.962
42437_TCTGTAGACTCTAGCAGAGA	42802	251.037	281.986	275.269	418.5	558.683	435.414	487.563	442.521	384.408	326.295	310.251	313.08
42438_AGCGCACTGAGCCGTCGCAG	42803	222.921	235.825	176.815	229.824	284.858	250.814	222.714	273.941	286.048	187.745	224.907	285.986
42438_GCGACGAGGAGGAGTACTAC	42803	199.826	212.744	137.634	202.727	297.897	193.629	180.579	173.597	185.68	219.873	261.053	191.661
42438_TGGAAGCAGATCCGGCACTG	42803	239.992	375.312	339.565	371.331	243.734	264.86	240.772	299.028	317.162	227.904	240.972	254.879
42438_TTCAGCCAAGTGGCAACGAC	42803	430.78	581.032	530.444	667.392	899.71	791.57	661.119	700.407	623.283	483.92	643.595	790.727
42439_AAGTATTGAGTGAGTTCTCG	42804	391.618	451.579	314.449	448.608	399.202	304.99	338.084	379.303	414.518	332.319	221.895	256.886
42439_AATGCATGAATGATGCAGGA	42804	361.494	440.54	344.588	511.835	641.934	619.01	546.752	504.734	467.713	401.594	422.704	504.74
42439_AGATGACCTGCTAGAAAACC	42804	361.494	399.396	246.134	331.187	374.127	505.642	426.367	430.479	323.184	318.263	318.283	326.125
42439_CACCTGGAGAGGGTTCGCTG	42804	223.925	262.919	143.662	217.781	328.991	154.502	321.029	230.793	298.092	247.984	177.717	299.031
42440_ACTGACCCATCACATCGGCA	42805	799.303	928.246	743.426	956.428	1114.36	952.091	966.096	895.076	659.415	723.873	831.352	887.059
42440_AGGTCCGAGGCGCCTCCCGG	42805	339.402	314.098	352.625	481.727	602.816	451.466	439.408	395.359	326.195	299.187	346.397	343.183
42440_GCCAAGCGAGCCGCTAGGGG	42805	172.714	184.646	320.477	194.698	159.48	169.55	146.469	202.697	160.588	160.637	135.547	174.602
42440_TCTATAACAGCAAAGTTCAC	42805	238.988	336.175	217	300.076	325.982	295.961	378.212	382.314	255.938	206.821	282.138	225.779
42614_ACCCTGGCCATTGAGCGCCG	42979	261.079	292.021	211.977	142.511	307.927	367.192	335.074	335.152	281.029	197.785	246.996	308.062
42614_CAGTACCTTAGGGATGAGAG	42979	136.564	155.544	116.537	161.579	230.695	209.681	260.836	219.755	181.665	169.673	149.603	212.734
42614_CGGAGGAAGGCCACATCTAG	42979	188.78	187.656	150.694	258.928	270.816	232.756	275.884	267.921	226.831	193.769	203.822	152.526
42614_GTTTGACTTCACGCTAATGG	42979	202.838	227.796	112.519	184.662	288.87	281.915	265.852	233.803	215.79	172.685	179.725	199.689
42615_ATATTGATGAGCAATTTGAG	42980	466.929	533.867	388.792	486.745	518.562	443.44	558.791	568.955	466.71	370.47	457.846	407.405
42615_GGTCAAGCTACGCCTGACAG	42980	456.888	533.867	388.792	425.525	505.523	574.866	558.791	560.928	444.629	432.717	421.7	650.242
42615_TATGAAGGCAATACACAACA	42980	470.946	457.6	457.106	329.18	421.269	500.625	493.582	550.893	444.629	398.582	471.903	586.021
42615_TTTCTGGGTACAGATCAGTT	42980	155.643	297.039	149.69	268.964	164.495	160.521	283.91	158.545	192.706	173.689	211.854	182.63
42616_CAAATCCCAAGTGAGCCGCA	42981	249.029	158.554	151.699	175.629	174.526	209.681	165.531	153.528	175.643	171.681	175.709	129.446
42616_GACTTCAACATCATGGTCGT	42981	351.452	488.709	361.667	612.194	501.511	542.762	483.55	425.462	483.772	420.669	299.206	407.405
42616_GGTACATACGAGTGTCCTGT	42981	199.826	231.811	168.778	182.655	266.804	298.971	202.65	239.824	278.018	247.984	240.972	294.014
42616_TCCAACCTGCTGGGCTACAT	42981	229.95	277.972	241.111	283.014	346.042	248.808	289.929	183.631	190.699	224.892	168.68	226.782
42617_AAAGAACATCCAAGACAACA	42982	648.68	715.502	441.032	736.64	737.221	533.733	690.212	547.883	553.026	515.044	570.3	678.339
42617_ATGCAGTCAACAACACAGAG	42982	534.207	636.225	456.102	749.687	893.692	571.857	598.92	552.9	620.272	532.112	548.211	796.747
42617_GGAGATCACTAAGCATGCAG	42982	409.693	451.579	417.926	435.561	495.492	367.192	446.431	313.076	284.04	421.673	255.028	367.266
42617_TGGAGTTCAGACCCCCCTCG	42982	530.191	520.821	467.153	488.752	590.779	452.469	559.794	552.9	432.585	436.733	444.794	529.827
42618_CACACACCCATGCCCGAAGG	42983	21.0871	42.1474	8.03704	21.0755	45.136	73.2378	48.1543	39.1345	34.125	29.1155	20.081	34.1176
42618_GAAGCCCATCACCGACTATG	42983	45.1867	105.368	30.1389	42.1511	89.2689	74.241	74.2379	72.2483	70.2574	43.1713	60.2429	48.1661
42618_GACATTGACAAGCAGTACGT	42983	83.3444	129.453	44.2037	102.367	270.816	171.557	164.527	120.414	177.651	124.494	72.2915	109.377
42618_GGTAGAGATTCTAAAACACA	42983	57.2365	92.3228	19.088	72.259	191.577	79.2573	73.2347	96.331	74.2721	97.3865	80.3239	74.2561
42619_ACCTCCAAGAGAGCAACGTG	42984	732.025	761.663	693.194	757.716	805.426	871.831	647.074	801.755	782.868	687.729	781.15	956.298
42619_ACTTCAGGGAATGACCCGTG	42984	280.158	268.94	236.088	360.291	430.296	311.01	395.267	292.003	251.923	233.928	178.721	327.128
42619_CTGCTATGCAGTTGAAAACG	42984	429.776	678.372	373.722	426.529	587.77	591.922	549.762	534.838	503.846	468.861	428.729	589.031
42619_TGTTCAACACCAAATTCGAA	42984	418.73	523.832	421.944	609.183	710.139	607.974	624	534.838	536.967	443.761	529.134	675.329
42620_CTGGAGAATACAAATCTGTG	42985	23.0954	43.1509	26.1204	41.1475	33.0997	30.0977	19.0611	43.1483	65.239	40.1594	4.01619	27.0934
42620_TACAGAAAATCGGTGAAGAG	42985	251.037	260.912	171.792	229.824	409.233	405.316	429.376	389.338	289.059	304.207	213.862	292.007
42620_TTACCTTCAGCAACACCCCA	42985	595.461	547.916	220.014	322.155	845.547	874.84	785.518	843.9	647.371	654.598	494.996	659.273
42620_TTACTACCTACCACAGCAAG	42985	236.979	363.27	135.625	140.504	439.323	461.498	422.354	414.424	238.875	441.753	119.482	312.076
42621_CAACACGACCTTCGAGACTG	42986	855.535	816.856	656.023	1031.7	1086.27	967.14	900.887	808.779	743.724	801.179	630.543	856.955
42621_CCAGATCTACCAGTTCCCCA	42986	718.971	680.379	642.963	723.594	636.918	723.349	848.72	780.683	643.357	616.446	670.704	819.827
42621_CGAGCACGGCAGTACCCCTG	42986	637.635	651.277	608.806	692.482	821.474	797.59	750.405	740.545	681.496	703.793	651.628	751.592
42621_GGTAGTCGAAGAGCGAGCGG	42986	494.041	620.168	429.981	591.119	638.924	480.56	656.103	478.645	574.103	452.797	470.899	575.986
42622_CGTGATGGACTTGATCTCGA	42987	181.751	218.765	189.875	186.669	261.789	247.805	232.746	215.741	162.596	169.673	192.777	190.657
42622_GCCTGCATCACGGAACGAGA	42987	522.158	742.596	692.19	569.04	853.571	841.733	650.084	780.683	553.026	568.255	581.344	616.125
42622_TCATTGATGAACTTCATGAT	42987	169.701	314.098	132.611	202.727	182.55	172.56	218.701	195.672	194.713	195.777	176.713	255.882
42622_TCCCCTACTCCGAGCCACTG	42987	201.834	239.839	162.75	127.457	302.912	264.86	322.032	232.8	182.669	211.841	177.717	201.696
42623_AAATCCCACTGTATTCACAA	42988	471.95	576.014	512.361	439.576	819.468	622.02	723.318	603.072	652.39	502.996	595.401	667.301
42623_ATGGATGCGAGAATCATGGT	42988	541.237	531.86	502.315	530.903	707.13	580.886	608.952	552.9	456.673	591.347	484.955	600.069
42623_CCAGATATACCAGTTCCCAA	42988	152.631	154.54	203.94	232.835	243.734	276.899	281.904	191.659	175.643	75.2988	150.607	104.36
42623_GCAAACTCTCAAAACCAACA	42988	188.78	227.796	164.759	329.18	251.758	209.681	260.836	235.81	168.618	214.853	226.915	207.716
42624_CTTTAGTGAATGTCCAGTAG	42989	278.149	360.26	230.06	312.119	266.804	340.104	312	339.166	314.151	306.215	251.012	402.388
42624_GAGTGAACTGGTCAGCAATG	42989	743.071	877.067	558.574	916.284	902.719	782.541	915.936	801.755	751.754	816.239	672.713	885.052
42624_GATTGGCAACAAGATGGCAA	42989	749.095	767.684	677.12	839.007	885.668	704.287	690.212	739.541	662.426	671.665	620.502	689.377
42624_TGAATAACTTACCAACACAA	42989	211.876	278.975	246.134	391.403	384.157	273.889	291.936	220.759	241.886	281.116	179.725	252.872
42625_CGCTGTTCAAGTCCAAAGTG	42990	148.614	235.825	122.565	127.457	210.634	221.72	174.559	269.928	176.647	151.602	149.603	254.879
42625_GATCAACAATGACAACTGGT	42990	284.174	344.204	184.852	274.986	387.166	246.801	290.932	288.993	390.43	275.092	289.166	322.111
42625_GCTGTGCCGGACTGTGAATG	42990	95.3942	146.512	150.694	181.651	187.565	138.45	123.395	146.503	169.621	124.494	130.526	184.637
42625_GGACCAAGCATCTCGCAGGG	42990	196.813	170.596	176.815	223.802	137.414	163.531	189.608	183.631	162.596	132.526	140.567	140.484
42627_ACTGAAACTTACACTAACTG	42992	260.075	510.786	319.472	374.342	375.13	398.293	351.125	320.1	271.996	289.147	315.271	365.26
42627_AGAATCATGGTACTCAAACA	42992	455.884	776.716	537.477	812.914	667.009	580.886	641.055	729.507	621.276	593.355	481.943	623.149
42627_AGAGGCCGTCACTACCCTTG	42992	577.386	927.242	576.657	795.853	519.565	644.091	604.939	654.248	575.107	568.255	461.862	695.398
42627_GTGAGCAGATCTATCCGACA	42992	366.515	400.4	344.588	437.568	438.32	437.42	459.473	417.434	337.235	418.661	368.486	608.097
42628_AACAACCGTAGCCCAAACGC	42993	152.631	171.6	140.648	171.615	174.526	151.492	141.453	140.483	134.493	141.562	118.478	171.592
42628_GGAAGGTTCCCTCAAGTCCA	42993	209.867	141.495	163.755	223.802	385.16	304.99	315.01	229.79	277.015	273.084	228.923	237.82
42628_GTTGGCGACTGTGCTTCAAG	42993	170.705	174.611	244.125	221.795	236.713	263.857	265.852	261.9	169.621	218.869	160.648	342.18
42628_TTGCAGAGGATGCTGTCAGG	42993	117.485	229.804	99.4583	97.3489	178.538	131.427	180.579	170.586	157.577	129.514	152.615	144.498
42705_ACAGAGAGAGGTCTGTAAAG	43070	453.876	644.253	473.181	550.975	622.876	521.694	636.039	698.4	569.085	417.657	533.15	588.028
42705_TACAGACCTCTCTCTGTGCA	43070	839.469	889.109	704.245	1076.86	1000.01	1000.25	951.048	1050.61	1019.74	954.789	842.397	928.201
42705_TCATGTGTAACACGGCAAGA	43070	489.021	649.27	549.532	779.795	648.955	676.195	667.138	749.576	577.114	607.41	651.628	839.896
42705_TCTTGCCGTGTTACACATGA	43070	620.564	544.905	452.083	681.442	740.23	672.182	741.376	690.372	542.989	595.363	526.121	624.152
A1BG_CATCTTCTTTCACCTGAACG	A1BG	471.95	526.842	431.991	389.396	662.997	526.71	635.035	506.741	609.232	538.135	472.907	526.817
A1BG_CTCCGGGGAGAACTCCGGCG	A1BG	327.353	502.758	301.389	445.597	465.402	547.779	475.524	375.29	346.268	390.55	384.551	490.692
A1BG_TCTCCATGGTGCATCAGCAC	A1BG	0	0	0	0	0	0	0	0	0	0	0	0
A1BG_TGGAAGTCCACTCCACTCAG	A1BG	395.635	430.505	377.741	485.741	574.731	512.664	492.579	464.597	417.529	403.602	556.243	571.972
A1CF_ACAGGAAGAATTCAGTTATG	A1CF	408.689	525.839	408.884	585.097	488.471	480.56	401.286	548.886	451.654	441.753	426.721	514.775
A1CF_AGTTATGTTAGGTATACCCG	A1CF	321.328	356.246	226.042	269.968	333.003	331.075	298.958	337.159	320.173	255.012	348.405	395.363
A1CF_CTTCATTTCCCAGCCACCAA	A1CF	433.793	436.526	441.032	619.219	664	606.971	535.717	543.869	542.989	550.183	547.206	613.114
A1CF_GAATTCAACAATATCAAACC	A1CF	418.73	349.221	291.343	421.511	458.381	410.332	379.215	431.483	365.338	332.319	342.381	260.9
A2M_ACTGCATCTGTGCAAACGGG	A2M	400.656	405.418	350.616	511.835	463.396	387.257	493.582	403.386	359.316	355.41	379.53	423.46
A2M_ATGTCTCATGAACTACCCTG	A2M	593.452	622.175	582.685	655.349	946.852	805.616	960.077	918.155	766.809	731.904	716.891	865.986
A2M_TGAAATGAAACTTCACACTG	A2M	227.942	385.347	188.87	414.486	230.695	384.248	352.129	299.028	256.941	176.701	215.87	293.01
A2M_TTACTCATATAGGATCCCAA	A2M	389.61	561.965	381.759	451.619	508.532	483.57	468.502	504.734	382.401	404.606	410.656	438.512
A2ML1_AAATACTTACTGGTATCGAG	A2ML1	339.402	320.119	299.38	409.468	373.124	271.883	239.768	291	258.949	234.932	266.073	325.121
A2ML1_ACCCTGGTTACTGATAACAA	A2ML1	204.846	228.8	178.824	259.932	244.737	207.674	300.965	267.921	265.974	229.912	225.911	267.924
A2ML1_GGTGGATTATTACATCGACC	A2ML1	164.68	153.537	191.884	230.827	360.085	174.567	223.717	352.21	231.849	205.817	190.769	223.772
A2ML1_TGGTCACTACCCCTATCAAG	A2ML1	355.469	276.968	194.898	197.709	385.16	458.489	374.199	419.441	379.39	343.363	326.316	405.398
A3GALT2_AAATAATGGGAGCCCCCCAG	A3GALT2	437.809	454.589	324.495	376.349	383.154	377.225	378.212	367.262	468.717	346.375	351.417	405.398
A3GALT2_ACACGTAGTACATCACGCTC	A3GALT2	356.473	489.712	414.912	346.241	406.224	363.179	389.248	419.441	294.077	294.167	299.206	306.055
A3GALT2_AGAACATGAAGTGCGCCTCG	A3GALT2	439.817	547.916	386.782	562.014	625.885	548.782	569.826	607.086	525.926	436.733	531.142	564.948
A3GALT2_GCGCTGGCAAGACGTGTCGA	A3GALT2	472.954	638.232	476.194	555.993	670.018	601.954	704.257	502.728	540.982	461.833	416.68	477.647
A4GALT_AACGTGCCAGTAGATCATGA	A4GALT	202.838	321.123	166.769	292.047	256.773	298.971	256.823	268.924	248.912	213.849	321.296	312.076
A4GALT_AGGCCAGGAACGCGCCGTTG	A4GALT	181.751	232.814	178.824	204.734	266.804	219.713	250.804	265.914	207.761	193.769	210.85	204.706
A4GALT_CCACATGAGTGCGATCCTGG	A4GALT	212.88	190.667	264.218	292.047	328.991	246.801	310.997	258.89	224.824	198.789	262.057	262.907
A4GALT_GCCGCGTACCAGTCGGCCAG	A4GALT	26.1079	47.1649	72.3333	93.3345	99.2991	72.2345	74.2379	101.348	115.423	49.1952	133.538	135.467
A4GNT_ACGGAACAGGAGACCAAATG	A4GNT	161.668	141.495	96.4444	154.554	221.668	272.886	272.875	231.797	152.559	213.849	168.68	191.661
A4GNT_CAGCCAAAAAGTTCTCCTCA	A4GNT	264.091	311.088	197.912	275.989	370.115	243.792	302.971	341.172	351.287	223.888	269.085	429.481
A4GNT_CAGCTCGGATGCATCCCGCC	A4GNT	190.788	213.747	209.968	344.234	332	261.85	284.913	206.71	276.011	298.183	255.028	336.159
A4GNT_TGCATTCCCACAAAAAGGGG	A4GNT	226.938	283.993	167.773	223.802	194.586	192.625	178.572	217.748	139.511	128.51	113.457	201.696
AAAS_CCCAGGGTGAGACAGCACTT	AAAS	136.564	199.698	267.231	332.191	308.931	236.769	271.871	247.852	216.794	203.809	163.66	249.862
AAAS_GCCAAGACAGAGGCACTAAG	AAAS	292.207	430.505	315.454	286.025	354.066	419.362	368.18	324.114	265.974	301.195	288.162	311.073
AAAS_GGCCCATCGACAGAGTGCCA	AAAS	82.3402	145.509	92.4259	324.162	238.719	178.58	114.367	111.383	113.415	147.586	134.543	232.803
AAAS_TGACAGCGCCCTGATAGAGT	AAAS	61.2531	78.2737	99.4583	117.421	105.317	84.2736	104.334	93.3207	114.419	63.251	88.3563	148.512
AACS_AGAGCTACGAGTATGTCTAC	AACS	227.942	216.758	174.806	247.888	339.021	340.104	269.865	267.921	296.085	193.769	232.939	277.958
AACS_CACATTCACACCGAAGTCCG	AACS	376.556	529.853	302.394	481.727	547.65	502.632	441.415	467.607	458.68	383.522	388.567	369.273
AACS_CATCCTCCTGTGCTACACCA	AACS	323.336	434.519	356.644	323.158	439.323	440.43	334.071	368.266	333.221	330.311	333.344	438.512
AACS_CTTCTCACGTGTGTATGATG	AACS	293.212	277.972	252.162	303.086	289.873	364.182	263.846	323.11	300.099	241.96	251.012	286.99
AADAC_AAGTCTGAAGCACTAAGAAG	AADAC	553.286	698.442	357.648	619.219	763.299	773.511	719.305	561.931	507.86	613.434	524.113	584.014
AADAC_ATGTATATAATGCCTTAAGG	AADAC	339.402	335.172	321.481	498.788	395.19	434.41	308.99	292.003	258.949	331.315	317.279	348.201
AADAC_ATTTCTATCCAAATCACTCA	AADAC	620.564	682.386	544.509	850.047	749.257	808.625	805.582	748.572	720.64	578.295	646.607	658.27
AADAC_GGTATTTCTGGAGATAGTGC	AADAC	238.988	235.825	188.87	274.986	304.918	312.013	303.974	261.9	324.188	213.849	255.028	331.142
AADACL2_AAAGAAAGTCAGAAACCCGA	AADACL2	343.419	417.46	190.88	414.486	366.103	371.205	431.383	366.259	283.037	315.251	275.109	431.488
AADACL2_GAAAAAATTTGACTGCAGCA	AADACL2	174.722	192.674	236.088	395.417	141.426	215.7	175.563	219.755	140.515	91.3625	147.595	194.671
AADACL2_GTGATGTATTCATCTGAAAG	AADACL2	156.647	173.607	156.722	115.414	260.785	155.505	198.637	143.493	183.673	204.813	161.652	240.83
AADACL2_TGGGGGCAATTTAGCAACAG	AADACL2	82.3402	113.396	67.3102	118.424	94.284	74.241	74.2379	75.2586	99.364	102.406	136.551	132.457
AADACL3_ACTTATGCTTAGGTAACTTG	AADACL3	317.311	389.361	307.417	408.464	499.505	535.739	551.768	508.748	489.794	418.661	343.385	449.55
AADACL3_CTGCGGTGACAGTTTCGGAG	AADACL3	98.4066	143.502	82.3796	128.46	127.384	118.384	159.511	82.2828	97.3566	85.3386	94.3806	153.529
AADACL3_GGCATCGTGTACTACCACGG	AADACL3	279.154	295.032	187.866	200.719	390.175	285.928	303.974	346.19	305.118	267.06	266.073	283.979
AADACL3_TCGGGGTCATACTTTAGCGG	AADACL3	213.884	216.758	167.773	209.752	221.668	264.86	328.051	226.779	158.581	166.661	189.765	227.785
AADACL4_CAAGGTAGCAGGGATATCCG	AADACL4	84.3485	193.677	98.4537	135.486	234.707	129.42	199.64	121.417	175.643	128.51	108.437	135.467
AADACL4_GTAAACTCACCAAAGTGACC	AADACL4	164.68	230.807	156.722	246.885	205.619	282.919	291.936	217.748	209.768	207.825	170.688	220.761
AADACL4_TAGAAGATGATGCCTCGCCG	AADACL4	145.602	162.568	127.588	121.435	157.474	264.86	158.508	155.534	158.581	117.466	111.449	177.612
AADACL4_TATCGTCCCAAAACGCAGGT	AADACL4	78.3237	169.593	151.699	187.673	197.595	164.534	153.492	224.772	182.669	130.518	149.603	155.536
AADAT_AGATCCATTTGTCCTTGACT	AADAT	161.668	219.768	184.852	175.629	287.867	261.85	236.759	325.117	241.886	295.171	214.866	213.737
AADAT_ATTGATACTTACCCAGCACT	AADAT	323.336	485.698	343.583	546.96	557.68	535.739	554.778	421.448	437.603	358.422	400.615	367.266
AADAT_GTAGCTGACATATTGAGCAG	AADAT	102.423	92.3228	58.2685	134.482	96.29	139.453	82.2637	126.434	136.5	136.542	130.526	167.578
AADAT_TAATAATGTTGCAGCCCAGT	AADAT	161.668	165.579	164.759	153.55	251.758	229.746	194.624	185.638	149.548	163.649	188.761	200.692
AAED1_CATCTGCAAGGAATACGTAG	AAED1	152.631	203.712	122.565	245.881	191.577	193.629	191.614	181.624	194.713	156.622	154.623	154.533
AAED1_GACATGTTATGTCTTACCTG	AAED1	175.726	279.979	170.787	303.086	322.973	275.896	305.981	275.948	273	180.717	184.745	252.872
AAED1_GTCATCCTACCATCATATTG	AAED1	307.27	312.091	257.185	334.198	354.066	228.743	291.936	283.976	269.989	226.9	262.057	284.983
AAED1_TCCCGGAACAGCGCGCCGAA	AAED1	161.668	224.786	184.852	212.763	166.502	219.713	341.093	215.741	188.691	154.614	162.656	196.678
AAGAB_AGCAGACATCAATCTATGTG	AAGAB	580.398	599.095	157.727	350.255	675.033	797.59	490.572	570.962	578.118	768.048	254.024	316.09
AAGAB_CAAGAATGGTGCATCAAACA	AAGAB	142.589	202.709	65.3009	57.205	165.498	226.736	147.473	134.462	172.632	202.805	80.3239	60.2076
AAGAB_CACTACATTGGACCACACAT	AAGAB	166.689	158.554	116.537	130.468	268.81	312.013	178.572	202.697	206.757	226.9	98.3968	138.478
AAGAB_GCCATGAGGAGACACTATCA	AAGAB	195.809	183.642	55.2546	79.2842	243.734	332.078	178.572	181.624	179.658	182.725	91.3684	106.367
AAK1_CAAAACTCCTATTATCCACC	AAK1	153.635	257.902	227.046	234.842	237.716	224.73	209.672	196.676	232.853	189.753	242.98	295.017
AAK1_CAAAAGGCCGGATATTTACC	AAK1	150.622	233.818	115.532	182.655	271.819	251.818	184.592	206.71	213.783	217.865	176.713	159.55
AAK1_GGGTGCAATTGAAGTCTCTG	AAK1	104.432	119.418	90.4167	78.2806	134.405	181.59	108.347	120.414	125.46	156.622	126.51	147.509
AAK1_TGGCAAAATCATCACTACGA	AAK1	185.768	182.639	101.468	152.547	185.559	196.638	189.608	144.497	71.261	131.522	111.449	166.574
AAMDC_AAATTGCTTCCTTATCATGG	AAMDC	92.3817	168.589	75.3472	200.719	182.55	150.489	204.656	166.572	167.614	115.458	97.3927	120.415
AAMDC_AAGTATGGCCAGGGGGTAGT	AAMDC	337.394	443.551	286.319	437.568	274.828	328.065	272.875	308.059	253.93	320.271	347.401	432.491
AAMDC_AGGTACTCCACAGTTGATGA	AAMDC	339.402	498.744	246.134	442.586	411.239	297.967	327.048	291	397.456	366.454	279.126	467.612
AAMDC_GATTGGCCGAGGGATGAGTG	AAMDC	113.469	119.418	138.639	163.586	128.387	136.443	125.402	133.459	121.445	197.785	136.551	194.671
AAMP_AAGATGACAAAGCCTTCGTA	AAMP	178.739	145.509	53.2454	68.2446	290.876	208.678	155.498	102.352	268.985	123.49	93.3765	89.308
AAMP_AGGTGACCTCGCTATCGTCG	AAMP	309.278	401.404	222.023	346.241	495.492	533.733	440.412	532.831	419.537	436.733	369.49	456.574
AAMP_TGAGTGGCCTCTTGAAAGTG	AAMP	73.3029	56.1965	9.04167	35.1259	215.65	82.2671	89.2862	48.1655	107.393	51.2032	46.1862	26.09
AAMP_TGGATGTGGAAAGTCCCGAA	AAMP	125.519	164.575	109.505	163.586	290.876	213.694	175.563	172.593	155.57	121.482	172.696	108.374
AANAT_ACCTTCACGCTCGATCTCAA	AANAT	303.253	343.2	287.324	357.281	445.341	474.541	366.174	410.41	357.309	301.195	335.352	373.287
AANAT_GCCCTCCTCGAACCAGCCCA	AANAT	576.382	516.807	507.338	618.216	726.187	624.026	780.502	633.176	601.202	481.912	625.522	596.055
AANAT_GGTGAGGCAGCGAAACTCAC	AANAT	417.726	465.628	420.94	515.849	622.876	402.306	441.415	471.621	441.618	353.402	333.344	433.495
AANAT_GTGGCGCCGCTGACAGCTCG	AANAT	471.95	453.586	537.477	603.162	756.278	753.446	864.772	728.503	561.055	649.578	645.603	627.163
AAR2_CATGTTCAGGATGACCACAG	AAR2	363.502	492.723	461.125	214.77	559.686	536.743	401.286	552.9	479.757	464.845	360.453	502.734
AAR2_CTTGGTTATCTCAGCTGGCG	AAR2	383.585	480.681	330.523	419.504	505.523	462.502	417.338	384.321	410.504	406.614	377.522	444.533
AAR2_GGGGTAGATTCTGCCCCACG	AAR2	178.739	219.768	243.12	364.306	199.601	247.805	335.074	230.793	286.048	221.88	227.919	313.08
AAR2_TAAGGAAGAAACCCATACGA	AAR2	320.324	522.828	329.519	375.345	493.486	630.046	463.486	441.517	526.93	438.741	401.619	540.865
AARD_GCAGAGCTGGACGGGCGTTG	AARD	180.747	170.596	188.87	189.68	171.517	173.564	212.682	180.621	215.79	186.741	259.045	241.834
AARD_GGGAAATTCTCTCTCTGCAG	AARD	161.668	209.733	129.597	127.457	209.631	169.55	203.653	112.386	139.511	138.55	124.502	183.633
AARD_GTCCCCGAAGAAGTCGCACG	AARD	302.249	469.642	312.44	421.511	372.121	344.117	358.148	384.321	318.165	305.211	361.457	312.076
AARD_TGCTGGAGGACCTCAGACGA	AARD	145.602	107.375	113.523	166.597	231.698	195.635	287.923	179.617	166.61	205.817	201.814	186.644
AARS_CCAAGAAAAGCATTGACACA	AARS	172.714	86.3018	38.1759	54.1942	558.683	369.199	271.871	187.645	361.324	159.633	104.421	124.429
AARS_GGAGGCCAGATCTATGACGA	AARS	323.336	62.2175	23.1065	28.1007	434.308	337.094	346.109	184.634	355.301	180.717	100.405	78.2699
AARS_TCAGAATGTGCGTAGCTGTG	AARS	362.498	78.2737	32.1481	44.1583	726.187	399.296	416.334	226.779	423.551	207.825	148.599	110.381
AARS_TTGGTGCTGAGGATGCCGAT	AARS	357.477	277.972	270.245	290.04	585.764	641.081	459.473	523.8	467.713	338.343	347.401	421.453
AARS2_AGCAAACTGGGGTCGCCGCG	AARS2	169.701	70.2456	17.0787	34.1223	202.61	284.925	222.714	118.407	141.518	164.653	138.559	135.467
AARS2_CCAACTTCTACGCAGAACAG	AARS2	148.614	106.372	15.0694	12.0432	228.689	256.834	301.968	281.969	210.772	311.235	165.668	167.578
AARS2_GCTGAGCCAGTTCAGAAGCA	AARS2	148.614	196.688	81.375	89.3201	273.825	166.541	290.932	212.731	200.735	182.725	161.652	163.564
AARS2_TCGTAGTGGATCTCAGTACA	AARS2	186.772	134.47	82.3796	38.1367	190.574	306.997	326.045	245.845	271.996	257.02	212.858	210.727
AARSD1_ACCTCCGCTCCCAATCTACC	AARSD1	369.527	226.793	210.972	280.004	430.296	396.287	367.177	380.307	375.375	325.291	417.684	369.273
AARSD1_CATTCGGGTTGTTAACATCG	AARSD1	206.855	160.561	137.634	164.59	214.647	233.759	214.688	154.531	207.761	207.825	202.818	217.751
AARSD1_CCCAGACAGAAATATCAGGT	AARSD1	309.278	298.042	214.991	248.892	371.118	410.332	415.331	339.166	287.051	262.04	291.174	312.076
AARSD1_GTGCTGAGAGTGACTCGCCG	AARSD1	256.058	336.175	185.856	190.683	400.205	385.251	364.167	324.114	380.393	306.215	276.113	352.215
AASDH_AAATGAGTTGATAATGACGG	AASDH	413.71	577.018	424.958	525.885	708.133	595.935	598.92	588.021	533.956	452.797	552.227	622.145
AASDH_GACAGTCAGATCAAACGTCA	AASDH	115.477	136.477	119.551	127.457	213.644	212.691	217.698	237.817	170.625	189.753	200.81	203.702
AASDH_TGTGAATTGCCTGTACAACT	AASDH	594.456	584.042	463.134	532.91	726.187	740.404	737.363	756.6	589.158	572.271	594.397	741.557
AASDH_TTGTTGGTACATCAGTACCT	AASDH	286.183	499.747	272.255	364.306	375.13	401.303	216.695	308.059	337.235	268.064	329.328	352.215
AASDHPPT_AGGAAAACCAGTTCTTGCAA	AASDHPPT	514.124	775.712	284.31	331.187	714.151	604.964	632.026	697.397	607.224	700.781	592.389	695.398
AASDHPPT_CCCGAGGAGAAGGAGCGCAT	AASDHPPT	109.452	167.586	54.25	47.1691	137.414	149.485	173.556	122.421	120.441	122.486	149.603	204.706
AASDHPPT_CTGCCAGCAGCCATTCGGCT	AASDHPPT	728.008	832.912	529.44	640.295	893.692	744.417	881.826	855.941	693.54	611.426	695.806	839.896
AASDHPPT_GCTGAACCTGAGCTGCAAGT	AASDHPPT	339.402	298.042	134.62	122.439	468.411	322.046	412.322	318.093	321.176	263.044	301.215	428.478
AASS_AAGACCTCAGAAAAGTGTAT	AASS	289.195	487.705	334.542	513.842	478.441	427.388	420.347	371.276	338.239	366.454	340.372	429.481
AASS_CATCACAAACAAAGTTAACA	AASS	371.535	343.2	400.847	449.612	521.571	499.622	488.566	472.624	535.963	361.434	432.745	565.952
AASS_CGTGCTCAGTCACTTTCAAT	AASS	443.834	443.551	326.505	331.187	565.704	449.459	538.727	531.828	392.438	433.721	402.623	495.709
AASS_GGGTAGTGGCATTTGGACAG	AASS	481.992	424.484	498.296	409.468	499.505	516.678	457.466	423.455	409.5	378.502	565.279	510.761
AATF_AAACCACCTCTAGAAAAGCA	AATF	412.705	257.902	124.574	217.781	608.834	373.212	486.559	252.869	572.096	277.1	259.045	168.581
AATF_AGAAACTTTGACACTAGAGA	AATF	287.187	256.898	100.463	151.543	318.961	203.661	291.936	141.486	365.338	184.733	203.822	130.45
AATF_AGGCACTTAAAGCATTGTTG	AATF	247.021	168.589	32.1481	38.1367	583.758	300.977	357.145	143.493	390.43	132.526	91.3684	39.1349
AATF_GAATATGATGAGGACGACCT	AATF	266.1	196.688	93.4306	135.486	255.77	149.485	224.72	100.345	148.544	146.582	169.684	179.619
AATK_AGCACCGGAACCACGCCCGG	AATK	534.207	549.923	459.116	497.784	950.864	759.466	741.376	818.814	510.871	497.976	523.109	632.18
AATK_CTCCTCAAGTCCACAGACGT	AATK	458.896	410.435	386.782	340.219	610.84	553.798	489.569	488.679	441.618	471.873	366.478	387.336
AATK_GCATAGCAACCTGCTCGTCG	AATK	121.502	213.747	150.694	184.662	260.785	248.808	169.543	151.521	204.75	114.454	98.3968	181.626
AATK_GTGTCAGCCAACAACAACAG	AATK	290.199	289.011	272.255	322.155	424.278	320.039	394.264	333.145	356.305	193.769	231.935	348.201
ABAT_CCTTAAAGACCATCTTCATG	ABAT	150.622	145.509	77.3565	134.482	157.474	186.606	189.608	117.403	130.478	140.558	168.68	140.484
ABAT_GAAAGAAGTCATCGGATGCG	ABAT	255.054	227.796	190.88	276.993	288.87	335.088	284.913	285.983	256.941	289.147	202.818	247.855
ABAT_GTGAATGGCTTTAGAGTGCG	ABAT	264.091	402.407	306.412	418.5	361.088	447.453	424.36	406.397	338.239	336.335	333.344	425.467
ABAT_TGCAATTACGAAGAGAGCCG	ABAT	138.573	185.649	116.537	198.712	219.662	198.645	171.55	134.462	213.783	132.526	189.765	125.433
ABCA1_AATGCAGAGAAAGCTATCTG	ABCA1	242	225.789	217	323.158	366.103	361.173	486.559	288.993	382.401	335.331	337.36	406.401
ABCA1_GGACACGCCCAGCTTCAAGT	ABCA1	161.668	207.726	237.093	196.705	238.719	161.524	258.83	223.769	130.478	157.625	139.563	153.529
ABCA1_GTGGCATGGCAGGACTACGT	ABCA1	101.419	97.3404	109.505	124.446	177.535	137.446	137.441	85.2931	71.261	60.239	59.2389	67.2318
ABCA1_TTGGACAGCCCAAGACATCG	ABCA1	221.917	219.768	275.269	418.5	329.994	316.026	218.701	309.062	290.062	261.036	235.951	280.969
ABCA10_ACTCTCTGAAATAACTGACA	ABCA10	381.577	497.74	467.153	602.158	638.924	537.746	608.952	619.128	474.739	615.442	457.846	705.433
ABCA10_GACACTTCAGTGAATGCACG	ABCA10	387.602	478.674	594.741	567.032	654.973	758.463	537.723	710.441	488.79	506.008	501.02	715.467
ABCA10_GGGTACTGAAGAGGATAAGT	ABCA10	114.473	84.2947	101.468	110.396	198.598	61.1987	155.498	151.521	67.2463	144.574	96.3887	106.367
ABCA10_TCCTTATTAAAACACTCATG	ABCA10	125.519	87.3053	101.468	117.421	184.556	193.629	157.505	152.524	143.526	116.462	90.3644	91.3149
ABCA12_ACGGTCATATAATACACAAG	ABCA12	283.17	261.916	397.833	397.424	308.931	409.329	354.135	397.366	339.243	360.43	332.34	359.239
ABCA12_ATGGTGCTAAATGATCCTTG	ABCA12	391.618	333.165	304.403	445.597	485.462	378.228	426.367	401.379	441.618	373.482	402.623	443.529
ABCA12_GAGGTGATACCCATCGCCAA	ABCA12	157.651	147.516	182.843	228.82	250.755	300.977	219.704	206.71	269.989	180.717	202.818	193.668
ABCA12_GGCAGCTATAAATACAACCC	ABCA12	229.95	309.081	194.898	240.863	343.033	276.899	326.045	309.062	265.974	224.892	278.121	312.076
ABCA13_ACAATTTAGCTGATTCGGCG	ABCA13	575.378	835.923	508.343	779.795	656.979	743.414	731.344	762.621	634.324	646.566	616.486	851.938
ABCA13_CAATGACTTCCATAATTGGG	ABCA13	459.9	718.512	546.519	755.709	534.61	516.678	641.055	590.028	572.096	482.916	421.7	681.349
ABCA13_GGCTTCATTTAATAACACTG	ABCA13	292.207	245.86	307.417	504.809	403.215	450.463	401.286	373.283	267.982	328.303	238.964	370.277
ABCA13_TATCAGGAAGACTTGCGAAG	ABCA13	406.68	387.354	253.167	415.489	517.559	519.687	457.466	505.738	345.265	472.876	377.522	451.557
ABCA2_CATGTACGTGGCGATCCGAG	ABCA2	273.129	348.218	185.856	381.367	204.616	251.818	189.608	216.745	193.71	168.669	161.652	171.592
ABCA2_CTTGTGTGGCAACAACCGGT	ABCA2	50.2075	38.1333	21.0972	29.1043	98.2961	84.2736	65.209	44.1517	30.1103	47.1873	40.1619	32.1107
ABCA2_GATGTCGTGCCCGTAGATGG	ABCA2	112.465	124.435	70.3241	91.3273	95.287	141.459	158.508	118.407	89.3272	114.454	115.466	102.353
ABCA2_TAGGGGATGAAATTGCCACG	ABCA2	109.452	90.3158	46.213	104.374	143.432	82.2671	152.489	119.41	103.379	92.3665	170.688	142.491
ABCA3_AATGCGCATTTACTGACCGA	ABCA3	446.846	527.846	374.727	485.741	440.326	522.697	584.875	445.531	515.89	475.888	402.623	568.962
ABCA3_ACCTACGGTTCAGTTACACA	ABCA3	287.187	368.288	335.546	460.651	458.381	395.283	445.428	455.566	459.684	432.717	416.68	616.125
ABCA3_AGTGGACGGGCATACATCAG	ABCA3	627.593	705.467	658.032	767.752	791.384	765.485	750.405	722.483	654.397	668.653	640.583	761.626
ABCA3_CCTCCTGAGTCCCGTCAACG	ABCA3	134.556	208.73	154.713	175.629	227.686	243.792	230.74	262.903	177.651	144.574	236.955	316.09
ABCA4_AAAGACCGAGCCCCTAACAG	ABCA4	174.722	193.677	88.4074	156.561	184.556	184.599	187.601	151.521	122.449	110.438	155.628	126.436
ABCA4_AGCACCATACCCGCAAACAG	ABCA4	161.668	170.596	141.653	147.529	179.541	172.56	150.482	202.697	188.691	149.594	152.615	167.578
ABCA4_AGGGTGTTGAGTTGCCACAG	ABCA4	105.436	163.572	88.4074	113.406	197.595	182.593	197.633	163.562	136.5	144.574	126.51	145.502
ABCA4_GATCCGAATGGACATAGACG	ABCA4	86.3568	92.3228	81.375	122.439	175.529	171.557	115.37	181.624	108.397	92.3665	126.51	155.536
ABCA5_AAAATGAATGATACCTCAGG	ABCA5	177.734	190.667	173.801	165.594	220.665	188.612	177.569	165.569	230.846	165.657	242.98	286.99
ABCA5_AAATTATGAGGAGTTATCAG	ABCA5	174.722	235.825	179.829	304.09	215.65	282.919	278.894	239.824	245.901	226.9	230.931	204.706
ABCA5_GAAATAGATACCTTTCCCCG	ABCA5	77.3195	118.414	76.3519	37.1331	119.36	102.332	110.354	89.3069	84.3088	105.418	97.3927	144.498
ABCA5_TGACAGTGACTATGTATCCG	ABCA5	142.589	186.653	102.472	146.525	230.695	240.782	205.659	210.724	135.496	221.88	222.899	227.785
ABCA6_AACCAATCACCCTGTGATGG	ABCA6	545.253	440.54	544.509	474.701	610.84	557.811	597.916	570.962	718.632	605.402	494.996	506.747
ABCA6_CAGACAGCTGTGAGTGACAT	ABCA6	443.834	456.596	477.199	597.14	650.961	538.749	660.116	592.034	642.353	496.972	588.372	546.886
ABCA6_GGCACCAAATAAAACACACA	ABCA6	407.685	593.074	428.977	602.158	587.77	623.023	634.032	573.972	448.643	449.785	505.036	513.772
ABCA6_TTGTATATGAGTCTCCTGAA	ABCA6	133.552	197.691	209.968	211.759	344.036	302.984	228.733	241.831	241.886	171.681	185.749	281.972
ABCA7_AGTACGGGATCCCTGAACCA	ABCA7	455.884	564.975	344.588	434.558	642.937	567.844	466.495	485.669	506.857	463.841	454.834	580
ABCA7_CTGGCCTAGACGTAACCCTA	ABCA7	199.826	246.863	175.81	250.899	204.616	268.873	238.765	224.772	195.717	169.673	154.623	249.862
ABCA7_TCAAACAGCACGTTGTACTG	ABCA7	135.56	165.579	187.866	216.777	251.758	228.743	222.714	240.828	154.566	127.506	204.826	139.481
ABCA7_TGGACATTGACGTGGTCACG	ABCA7	110.456	127.446	126.583	136.489	194.586	144.469	156.502	95.3276	120.441	86.3426	119.482	162.561
ABCA8_AAATTATCAGCCAAAAGCGA	ABCA8	146.606	234.821	204.944	241.867	234.707	220.717	267.859	306.052	179.658	204.813	165.668	200.692
ABCA8_CTGTTAATGTCACAAGAGAG	ABCA8	175.726	171.6	172.796	221.795	269.813	199.648	245.788	252.869	234.86	231.92	237.96	329.135
ABCA8_GACACCCCCAAAAGACAGTG	ABCA8	197.817	271.951	178.824	212.763	364.097	379.231	331.061	265.914	242.89	211.841	253.02	303.045
ABCA8_GCAAATCTGCGCAATTGCAA	ABCA8	223.925	252.884	202.935	206.741	342.03	239.779	278.894	241.831	225.827	192.765	175.709	263.91
ABCA9_ATATCAGAAAAGTTACCCGT	ABCA9	128.531	120.421	115.532	142.511	190.574	129.42	143.46	138.476	114.419	133.53	118.478	118.408
ABCA9_CTTGATAGATGTTCTAACCA	ABCA9	118.49	98.3439	66.3056	96.3453	147.444	193.629	153.492	151.521	131.482	112.446	128.518	139.481
ABCA9_TGGCAGGAAGAACAATCATG	ABCA9	380.573	426.491	236.088	214.77	387.166	344.117	274.881	326.121	304.114	342.359	349.409	265.917
ABCA9_TTATTTCTAACTAGACAGGA	ABCA9	395.635	449.572	420.94	488.752	506.526	482.567	479.537	357.228	305.118	306.215	299.206	431.488
ABCB1_ATTGACAGCTATTCGAAGAG	ABCB1	659.726	705.467	507.338	719.579	767.311	710.306	578.855	662.276	680.493	614.438	716.891	771.661
ABCB1_CTGGAGAGATCCTCACCAAG	ABCB1	127.527	236.828	148.685	264.95	143.432	144.469	168.54	95.3276	130.478	189.753	112.453	218.754
ABCB1_TAGGTGATATCAATGATACA	ABCB1	78.3237	243.853	179.829	268.964	240.725	158.515	151.486	197.679	189.695	151.602	135.547	162.561
ABCB1_TTTATAGTAGGATTTACACG	ABCB1	146.606	152.533	213.986	359.288	158.477	160.521	160.514	168.579	179.658	153.61	137.555	103.356
ABCB10_ACAGCAATGATTGACACTGG	ABCB10	503.079	400.4	307.417	471.691	632.906	567.844	522.675	498.714	482.768	393.562	484.955	524.81
ABCB10_CTCAGTGCCGTGTTTCTGTG	ABCB10	275.137	291.018	364.681	554.989	583.758	458.489	483.55	530.824	451.654	380.51	438.769	503.737
ABCB10_GAGTTCACCCACGGTCATGT	ABCB10	425.759	641.242	472.176	553.986	682.054	691.244	670.148	585.01	528.938	472.876	479.935	544.879
ABCB10_TATCGCCGTTCACTGGCCTG	ABCB10	670.772	825.888	699.222	827.968	918.767	795.583	1038.33	824.834	610.235	715.841	695.806	950.277
ABCB11_GAGCTCCCCAGATTTAGCAA	ABCB11	187.776	224.786	183.847	310.112	240.725	228.743	214.688	209.721	169.621	195.777	175.709	191.661
ABCB11_GATTCTTTACTGGATTCGTG	ABCB11	412.705	701.453	416.921	599.147	517.559	445.446	506.624	514.769	531.949	403.602	382.543	588.028
ABCB11_TCAACATGGTCATTAAACCA	ABCB11	687.842	672.351	587.708	867.108	816.459	760.469	712.283	688.366	662.426	636.526	640.583	810.796
ABCB11_TTTCAGAATCCTCCTAACTG	ABCB11	349.444	422.477	315.454	372.335	561.692	456.482	491.576	370.272	396.452	420.669	369.49	448.547
ABCB4_ACACCACTGAACTCAATACG	ABCB4	338.398	448.568	458.111	394.414	405.221	460.495	377.209	332.141	371.36	345.371	344.389	430.484
ABCB4_CATTTCGGACCGTAGACAGT	ABCB4	240.996	287.004	228.051	356.277	377.136	280.912	337.08	337.159	333.221	263.044	185.749	276.955
ABCB4_CCCTTCTCGAGCTAACGTCA	ABCB4	160.664	114.4	203.94	272.978	291.879	196.638	300.965	191.659	156.574	171.681	142.575	209.723
ABCB4_TGGCCGTGGAAATGTAACCA	ABCB4	169.701	140.491	81.375	237.853	134.405	127.414	131.421	146.503	155.57	143.57	137.555	173.599
ABCB5_AGACGTGGATAGAGTCACTA	ABCB5	0	5.01754	0	0	8.02417	0	0	0	0	0	0	0
ABCB5_CAAAGGTCGGACTACAATCG	ABCB5	280.158	484.695	356.644	466.673	467.408	511.661	522.675	420.445	453.662	457.817	424.713	594.048
ABCB5_GAAACCTTCGCAATAGCCCG	ABCB5	374.548	566.982	439.023	496.781	546.647	472.534	498.598	473.628	392.438	420.669	392.583	629.17
ABCB5_TTTGGATTGGCAGATCATGG	ABCB5	203.842	170.596	204.944	184.662	294.888	275.896	315.01	264.91	244.897	220.876	180.729	210.727
ABCB6_CGAAGTGGAACGCTATCGAG	ABCB6	167.693	176.618	149.69	225.809	216.653	149.485	172.553	160.552	169.621	143.57	161.652	150.519
ABCB6_GCACGTAGGGAGAGATGCGA	ABCB6	257.062	393.375	285.315	444.594	456.375	389.264	447.434	451.552	362.327	333.323	302.219	420.45
ABCB6_GGAACGGGCACTCAATGTGT	ABCB6	161.668	219.768	279.287	229.824	298.9	295.961	196.63	243.838	218.801	175.697	197.798	252.872
ABCB6_TAGGTGCCAAACCAATTGAG	ABCB6	405.676	564.975	387.787	428.536	540.628	577.876	452.45	486.672	556.037	473.88	434.753	650.242
ABCB7_AGTCATTAAAAAGTATCACA	ABCB7	139.577	193.677	162.75	150.54	276.834	250.814	308.99	202.697	184.676	194.773	224.907	296.021
ABCB7_CACACCACAGACAGCTACCG	ABCB7	510.108	431.509	93.4306	37.1331	686.066	633.055	642.058	573.972	533.956	536.127	358.445	392.353
ABCB7_GATTAAATACCAAAGCACTC	ABCB7	288.191	515.804	218.005	133.478	411.239	407.322	379.215	382.314	397.456	381.514	268.081	378.304
ABCB7_TCACAGTTGCAGTCACACGG	ABCB7	183.759	188.66	50.2315	6.02158	260.785	245.798	232.746	156.538	234.86	196.781	153.619	222.768
ABCB8_AAGTACACAAGGGACCACGT	ABCB8	289.195	391.368	276.273	417.496	1317.97	551.792	879.82	673.314	251.923	333.323	259.045	348.201
ABCB8_CCTGCCCAAACAGGACAGAG	ABCB8	242	205.719	125.579	192.691	273.825	326.059	278.894	299.028	207.761	241.96	267.077	410.415
ABCB8_CTTGGAACAAGGCGATGCCG	ABCB8	213.884	271.951	222.023	265.953	352.06	303.987	300.965	236.814	285.044	208.829	150.607	258.893
ABCB8_TCTTTGACGCCAATAAGACA	ABCB8	60.249	114.4	123.569	242.871	89.2689	138.45	116.373	101.348	102.375	97.3865	104.421	127.439
ABCB9_GCCCCAGACGTAGTACATGT	ABCB9	136.564	147.516	63.2917	111.399	154.465	186.606	170.547	131.452	155.57	143.57	151.611	77.2664
ABCB9_TGGACACCATCATGATGATG	ABCB9	139.577	187.656	119.551	189.68	306.924	296.964	294.945	312.072	241.886	219.873	174.704	211.73
ABCB9_TGTCCTGGGAGATTGTATGG	ABCB9	94.39	157.551	117.542	114.41	158.477	72.2345	111.357	124.428	128.471	127.506	111.449	138.478
ABCB9_TTTGCCGCAGGTATTCGGGG	ABCB9	121.502	115.404	145.671	177.637	149.45	145.472	166.534	214.738	195.717	152.606	155.628	124.429
ABCC1_AAAATGTGATTGGCCCCAAG	ABCC1	341.411	524.835	335.546	536.924	457.378	323.049	408.309	350.203	398.46	335.331	256.032	353.218
ABCC1_AACCTGACAGCATCGAGCGA	ABCC1	668.763	694.428	477.199	821.946	720.169	693.251	693.222	665.286	673.467	429.705	549.215	597.059
ABCC1_AGTACACGGAAAGCTTGACC	ABCC1	169.701	194.681	207.958	205.737	205.619	189.616	246.791	203.7	217.798	174.693	176.713	165.571
ABCC1_TCTGCTTCGTCAGTGGCATG	ABCC1	292.207	510.786	395.824	393.41	649.958	361.173	443.421	361.241	349.279	273.084	370.494	295.017
ABCC10_AAGGGTGTCACCCTTAGCGG	ABCC10	181.751	194.681	170.787	189.68	210.634	201.655	259.833	198.683	214.787	184.733	157.636	129.446
ABCC10_CAAGATGAGACCACCCACGA	ABCC10	178.739	193.677	252.162	154.554	162.489	220.717	192.617	131.452	128.471	132.526	123.498	169.585
ABCC10_CGTGTACCAAGCTTACTGGA	ABCC10	203.842	216.758	201.931	305.094	292.882	362.176	326.045	220.759	276.011	190.757	265.069	328.131
ABCC10_GGGCCCTGAGAATCCCAACA	ABCC10	120.498	121.425	105.486	189.68	112.338	126.41	259.833	176.607	169.621	125.498	101.409	101.349
ABCC11_AATACACATCACCTCAGGAG	ABCC11	473.959	419.467	485.236	570.043	508.532	499.622	506.624	489.683	424.555	424.685	367.482	407.405
ABCC11_CAAAGACCAGAGCTTTGCTG	ABCC11	240.996	319.116	211.977	303.086	345.039	422.371	258.83	346.19	303.11	278.104	265.069	344.187
ABCC11_GACGGTCGGAATAGACGGCG	ABCC11	340.407	296.035	279.287	345.237	372.121	361.173	283.91	371.276	278.018	289.147	218.883	267.924
ABCC11_TAAGCTTTGGATCATGAGCG	ABCC11	180.747	181.635	201.931	187.673	177.535	204.664	243.781	207.714	154.566	89.3546	131.53	203.702
ABCC12_AAAGACCATTAGGATCGGGA	ABCC12	672.78	740.589	615.838	589.112	642.937	738.397	683.19	733.521	696.551	635.522	633.555	637.197
ABCC12_ACGTACATTAAGGCTTCTGG	ABCC12	577.386	737.579	764.523	828.971	688.073	808.625	718.302	714.455	587.151	537.131	472.907	569.965
ABCC12_GAGTCATATGTCGACAATGG	ABCC12	353.461	434.519	404.866	440.579	491.48	523.7	441.415	460.583	374.371	438.741	393.587	494.706
ABCC12_GCCAACCCAGACTTTCCCAG	ABCC12	310.282	348.218	361.667	573.054	587.77	580.886	512.643	418.438	438.607	438.741	381.538	459.585
ABCC2_CAGAATTCATCACAAACGCA	ABCC2	277.145	329.151	193.894	350.255	345.039	346.124	357.145	323.11	261.96	235.936	295.19	398.374
ABCC2_CAGGGTATAAATCTTAGTGG	ABCC2	90.3734	143.502	89.412	152.547	123.372	150.489	172.553	155.534	136.5	87.3466	96.3887	110.381
ABCC2_CATTATGGCAGGCCAACTTG	ABCC2	182.755	200.702	158.731	176.633	261.789	214.697	275.884	192.662	204.75	182.725	134.543	197.682
ABCC2_GATTGGTATATCGAACAGCA	ABCC2	184.763	215.754	182.843	195.701	212.64	174.567	275.884	181.624	189.695	162.645	158.64	227.785
ABCC3_CCACGTACACGTACACCCAG	ABCC3	295.22	376.316	205.949	244.878	317.958	362.176	417.338	311.069	297.088	276.096	264.065	371.28
ABCC3_GCAGGGCGTACAGTCTTCGG	ABCC3	313.295	474.66	300.384	306.097	445.341	377.225	456.463	442.521	386.415	348.382	312.259	364.256
ABCC3_GGCCACATGAGAGTCCACCG	ABCC3	127.527	237.832	67.3102	137.493	235.71	161.524	110.354	229.79	165.607	173.689	170.688	240.83
ABCC3_TGAACCACCAGAAAAACAGG	ABCC3	85.3527	78.2737	75.3472	110.396	152.459	102.332	191.614	96.331	87.3199	163.649	106.429	173.599
ABCC4_AAGCACGGGTAAACCTTGCA	ABCC4	386.598	652.281	266.227	464.665	415.251	609.98	522.675	571.966	359.316	415.649	347.401	607.093
ABCC4_CAGATTGACTATCTGGCCTG	ABCC4	130.539	256.898	128.593	217.781	175.529	278.906	179.576	227.783	148.544	172.685	124.502	244.844
ABCC4_GAAGGTACGATTCCTTAGTG	ABCC4	126.523	217.761	131.606	149.536	266.804	190.619	159.511	222.766	150.551	125.498	107.433	186.644
ABCC4_GCGTCACTGCCACGAACACG	ABCC4	138.573	204.716	107.495	171.615	190.574	234.762	184.592	183.631	149.548	141.562	150.607	225.779
ABCC5_TACGGAAAGAGGCACCCATG	ABCC5	313.295	394.379	305.407	395.417	442.332	431.401	411.318	569.959	410.504	317.259	400.615	356.228
ABCC5_TGAAAAGGGCCATAATAACC	ABCC5	186.772	282.989	266.227	297.065	273.825	259.844	278.894	214.738	181.665	241.96	249.004	205.709
ABCC5_TGTTAAGACTAGAGAGACTG	ABCC5	177.734	260.912	238.097	299.072	236.713	274.893	270.868	203.7	213.783	299.187	259.045	264.913
ABCC5_TTTATTCATAGAAATCCGCG	ABCC5	117.485	109.382	111.514	106.381	158.477	158.515	119.383	151.521	247.908	83.3307	117.474	120.415
ABCC6_ACTATGATCCAATCAGCCTG	ABCC6	326.349	236.828	242.116	189.68	347.045	313.016	326.045	306.052	335.228	253.004	294.186	309.066
ABCC6_CAGACCACGATCCAGACGAG	ABCC6	179.743	186.653	167.773	255.917	267.807	233.759	236.759	245.845	199.732	190.757	164.664	147.509
ABCC6_GAGAACTGTGAGAGTCACAA	ABCC6	228.946	245.86	173.801	302.083	290.876	264.86	224.72	198.683	220.809	227.904	239.968	250.865
ABCC6_GGACAGCATCCAATACGGCA	ABCC6	259.071	247.867	232.069	295.058	213.644	218.71	215.691	167.576	183.673	92.3665	203.822	222.768
ABCC8_CAGACCAACGAGATGCTCCG	ABCC8	217.9	256.898	206.954	285.022	334.006	238.775	411.318	270.931	247.908	209.833	245.992	233.806
ABCC8_CTACCGTCAAAGCTCTAGTG	ABCC8	124.515	125.439	118.546	160.576	151.456	176.573	182.585	132.455	123.452	190.757	134.543	173.599
ABCC8_GATGTTGTGATAGTAGACCA	ABCC8	210.871	274.961	283.306	318.14	406.224	277.902	297.955	266.917	311.14	202.805	275.109	254.879
ABCC8_TCAACGCCAGCGAATCAGTG	ABCC8	198.822	151.53	114.528	210.755	210.634	217.707	258.83	213.734	188.691	193.769	191.773	197.682
ABCC9_AGAGAGGAAAACTCTCCGAC	ABCC9	247.021	194.681	173.801	264.95	373.124	248.808	287.923	252.869	259.952	242.964	257.036	309.066
ABCC9_ATACACTATCGATGTTGTAG	ABCC9	190.788	341.193	149.69	251.903	306.924	262.853	246.791	191.659	254.934	267.06	197.798	231.799
ABCC9_GACTGCAAATCTGACCACCG	ABCC9	234.971	258.905	196.907	213.766	233.704	225.733	301.968	226.779	262.963	219.873	275.109	286.99
ABCC9_TAAAGTACTGAATTGGCGCA	ABCC9	233.967	366.281	270.245	258.928	374.127	343.114	333.068	258.89	271.996	297.179	394.591	304.048
ABCD1_AGTTCCTCATGAAGTATGTG	ABCD1	485.004	468.639	491.264	668.396	647.952	608.977	512.643	542.866	491.801	497.976	461.862	551.903
ABCD1_CTACATGCACTCGCGTGTGG	ABCD1	403.668	476.667	286.319	491.763	479.444	487.583	474.521	491.69	395.449	395.57	350.413	455.571
ABCD1_GATCATGTCGTCGTACAAGG	ABCD1	466.929	460.611	342.579	490.759	621.873	510.658	510.637	569.959	470.724	352.398	360.453	478.651
ABCD1_GGCCACATACACCGACAGGA	ABCD1	527.178	546.912	703.241	698.504	604.822	657.134	472.514	685.355	425.559	481.912	420.696	670.311
ABCD2_ATTACCTCTCAGTGACACAT	ABCD2	632.614	656.295	520.398	761.73	783.36	697.264	699.241	750.579	615.254	712.829	576.324	864.983
ABCD2_CCCTGACCAATCTCTTACGG	ABCD2	246.017	336.175	194.898	330.183	338.018	362.176	400.283	368.266	333.221	266.056	229.927	364.256
ABCD2_CCTTATTGCACTGTTGACGA	ABCD2	526.174	668.337	479.208	507.82	685.063	672.182	517.659	611.1	540.982	462.837	522.105	589.031
ABCD2_CTGGAGCTGATGCTATTGAA	ABCD2	502.075	567.986	454.093	823.953	619.867	676.195	650.084	592.034	613.246	586.327	553.231	787.716
ABCD3_AATTAAACTTACAAGAGGCA	ABCD3	280.158	406.421	214.991	386.385	412.242	323.049	397.273	305.048	282.033	258.024	264.065	343.183
ABCD3_ACTCGACTTCGAAGACCCAT	ABCD3	317.311	325.137	214.991	313.122	528.592	423.375	420.347	398.369	344.261	256.016	391.579	334.152
ABCD3_TGGCAAATATGAGCGCACAA	ABCD3	215.892	291.018	230.06	319.144	397.196	302.984	286.92	283.976	279.022	226.9	324.308	335.156
ABCD3_TGTGTACTCTTGAGATGTCG	ABCD3	185.768	249.874	126.583	157.565	288.87	216.704	196.63	232.8	196.721	165.657	202.818	210.727
ABCD4_AGCCACATCTGAGAGCGTCG	ABCD4	115.477	186.653	188.87	125.45	197.595	176.573	236.759	171.59	161.592	171.681	118.478	138.478
ABCD4_GATCCCCAGTCAGTACTATG	ABCD4	193.801	215.754	226.042	203.73	320.967	286.932	350.122	350.203	300.099	335.331	209.846	384.325
ABCD4_GTAGTAGACGAGGGTGAACG	ABCD4	205.851	381.333	301.389	284.018	391.178	332.078	377.209	299.028	302.107	253.004	275.109	281.972
ABCD4_TTGCGATGACAACGTAACTC	ABCD4	203.842	330.154	195.903	231.831	424.278	305.993	209.672	254.876	302.107	234.932	228.923	422.457
ABCE1_AGTTGTCCTGTAGTTCGAAT	ABCE1	145.602	97.3404	20.0926	27.0971	190.574	113.368	127.408	68.2345	129.474	103.41	26.1053	36.1246
ABCE1_CAATTGATAAGGCGCCAAAG	ABCE1	174.722	144.505	56.2593	41.1475	390.175	193.629	158.508	96.331	264.971	117.466	72.2915	71.2457
ABCE1_CCAAAACTTCACCTGGACGA	ABCE1	165.685	83.2912	32.1481	71.2554	418.26	279.909	227.73	144.497	303.11	119.474	85.3441	46.1592
ABCE1_TTTCAGATATATCATTGTGG	ABCE1	52.2158	55.193	6.02778	18.0647	90.2719	56.1824	63.2026	25.0862	67.2463	40.1594	15.0607	27.0934
ABCF1_CTGCAGAGGCCAAAGCACGG	ABCF1	209.867	63.2211	34.1574	41.1475	584.761	305.993	271.871	179.617	286.048	154.614	96.3887	47.1626
ABCF1_GATGGAGTATGAGCGCCAAG	ABCF1	239.992	173.607	101.468	184.662	424.278	230.749	288.926	136.469	253.93	185.737	113.457	145.502
ABCF1_GCAACACATCAATGTTGGGA	ABCF1	171.71	69.2421	47.2176	38.1367	268.81	248.808	160.514	138.476	194.713	159.633	86.3482	149.516
ABCF1_TGTAATTGCCCCTATAGTAG	ABCF1	210.871	55.193	25.1157	18.0647	407.227	166.541	271.871	114.393	157.577	84.3347	57.2308	27.0934
ABCF2_AACCAATGAGGCCATAACGA	ABCF2	402.664	465.628	288.329	586.101	497.498	495.609	507.627	455.566	391.434	436.733	378.526	521.799
ABCF2_ATGATCAGTACGTGAAGACG	ABCF2	200.83	257.902	134.62	196.705	194.586	199.648	139.447	230.793	183.673	129.514	189.765	197.682
ABCF2_CAGTCCATGCAAGATCCGCG	ABCF2	178.739	197.691	198.917	230.827	344.036	315.023	351.125	301.034	219.805	210.837	251.012	290
ABCF2_GGGTCGTGAGCGATAAGGTG	ABCF2	217.9	222.779	214.991	317.137	286.864	272.886	324.039	339.166	223.82	247.984	245.992	391.349
ABCF3_ACTTCCAGGACTGCTAAAGA	ABCF3	439.817	442.547	640.954	493.77	376.133	498.619	404.296	352.21	424.555	362.438	280.13	345.19
ABCF3_CAGCGGCTAGATGGTTACCG	ABCF3	376.556	450.575	377.741	413.482	478.441	465.511	398.277	347.193	432.585	326.295	332.34	413.426
ABCF3_GCAGAGTGTTGTACATGCGC	ABCF3	277.145	267.937	275.269	199.716	375.13	387.257	274.881	313.076	267.982	322.279	214.866	390.346
ABCF3_TGCGAGAGGATTTGCTACGG	ABCF3	216.896	209.733	248.144	194.698	371.118	409.329	331.061	324.114	290.062	254.008	271.093	264.913
ABCG1_ATGAAAGGGCTCGCTCAAGG	ABCG1	176.73	216.758	123.569	138.496	202.61	204.664	204.656	209.721	208.765	232.924	184.745	190.657
ABCG1_CTTCAGGAACCGAATAGGAA	ABCG1	245.012	299.046	247.139	399.432	363.094	334.085	397.273	360.238	276.011	255.012	268.081	278.962
ABCG1_GACCACAAGAGAGACCTCGG	ABCG1	211.876	250.877	108.5	199.716	235.71	282.919	261.839	277.955	191.702	224.892	199.806	186.644
ABCG1_GAGGCCGATCCCAATGTGCG	ABCG1	149.618	178.625	138.639	230.827	177.535	160.521	166.534	144.497	195.717	181.721	175.709	221.765
ABCG2_AAAAAACGAACGGATTAACA	ABCG2	650.689	614.147	601.773	838.004	736.218	699.27	621.994	692.379	699.562	629.498	664.68	760.623
ABCG2_GAATTACATCAACTTTCCGG	ABCG2	308.274	391.368	330.523	481.727	441.329	549.785	458.469	462.59	299.096	336.335	281.134	421.453
ABCG2_GGAAGGCTCTATGATCTCTG	ABCG2	547.261	575.011	417.926	665.385	558.683	715.322	659.113	667.293	591.165	529.1	560.259	683.356
ABCG2_TAACTTAGGATGTCTAAGCA	ABCG2	555.295	665.326	395.824	629.255	593.789	632.052	513.646	627.155	703.577	608.414	702.834	720.484
ABCG4_CTCTGTGTCCCCAGTCATCG	ABCG4	655.71	727.544	719.315	803.881	1129.4	1090.54	1217.9	942.238	780.86	850.375	744	1040.59
ABCG4_GGTGGAGAGAACTACCTGGT	ABCG4	64.2656	82.2877	81.375	117.421	49.148	89.2899	60.1929	74.2552	91.3346	86.3426	90.3644	112.388
ABCG4_GTGGGACATGAACCGTAGGT	ABCG4	498.058	579.025	385.778	630.259	634.912	647.101	638.045	647.224	475.743	501.992	489.976	575.986
ABCG4_TGGAGCTGTCCTATTCCGTG	ABCG4	547.261	606.119	520.398	535.921	632.906	706.293	690.212	556.914	585.143	528.096	499.012	676.332
ABCG5_ACACCTGAAAACGTTACCAA	ABCG5	291.203	294.028	236.088	412.478	429.293	363.179	457.466	357.228	223.82	265.052	357.441	364.256
ABCG5_GGCTCGCAGGAACCGAATTG	ABCG5	222.921	267.937	230.06	239.86	380.145	276.899	289.929	313.076	309.132	289.147	259.045	363.253
ABCG5_GGTGCTATCCAGGACCGCGT	ABCG5	60.249	105.368	104.481	158.568	150.453	165.537	180.579	164.566	94.3456	122.486	98.3968	106.367
ABCG5_TGATTGGCAACTACAGCTTG	ABCG5	277.145	287.004	249.148	367.317	342.03	285.928	258.83	256.883	264.971	204.813	218.883	240.83
ABCG8_CACCCCCATCTACTTAGGGG	ABCG8	380.573	446.561	368.699	647.32	488.471	369.199	386.238	436.5	377.382	343.363	391.579	417.439
ABCG8_CAGTGCGCTGACACCCGCGT	ABCG8	324.34	432.512	348.606	451.619	525.583	493.603	408.309	391.345	369.353	376.494	406.64	454.567
ABCG8_CTCAAACCAAGGGACCTGAG	ABCG8	583.411	558.954	645.977	634.273	852.568	710.306	836.682	790.717	704.581	604.398	606.445	952.284
ABCG8_GAGTCCTACGAAGATGCCTG	ABCG8	493.037	588.056	453.088	689.471	587.77	656.13	575.846	540.859	560.051	484.924	480.939	598.062
ABHD1_AGCCCCTAGTCCTTTATCAG	ABHD1	174.722	180.632	146.676	125.45	243.734	228.743	186.598	249.859	180.662	199.793	189.765	201.696
ABHD1_GACCCTACCGTTCCACAAGT	ABHD1	137.568	137.481	155.718	217.781	146.441	161.524	98.3151	116.4	83.3051	131.522	102.413	164.567
ABHD1_GCTGTCGTGTTTAACAACCG	ABHD1	155.643	157.551	103.477	194.698	201.607	175.57	168.54	143.493	178.654	155.618	169.684	172.595
ABHD1_GGTGCAAGACGTATGTCTCC	ABHD1	112.465	137.481	93.4306	80.2878	96.29	110.358	85.2733	102.352	99.364	103.41	91.3684	107.37
ABHD10_TAATTGATGACTTAGCTGAT	ABHD10	380.573	195.684	246.134	279	405.221	377.225	345.106	318.093	291.066	339.347	382.543	380.311
ABHD10_TACCTCAGCGGGCGCCACGG	ABHD10	230.954	281.986	275.269	324.162	256.773	350.137	329.055	274.945	265.974	242.964	268.081	344.187
ABHD10_TCATATAAGAAAGATAGCCA	ABHD10	230.954	254.891	156.722	176.633	278.84	297.967	228.733	257.886	264.971	144.574	202.818	249.862
ABHD10_TGCACGACCAGAGAAGGTCG	ABHD10	231.959	227.796	114.528	201.723	292.882	195.635	222.714	214.738	192.706	181.721	209.846	202.699
ABHD11_ACGGTGGATGCTCGTAACCA	ABHD11	470.946	726.54	330.523	254.914	800.411	662.15	744.386	571.966	552.022	547.171	558.251	510.761
ABHD11_CTGCCACATAGGTTGCAAAG	ABHD11	358.481	343.2	438.019	546.96	589.776	531.726	442.418	502.728	417.529	407.618	388.567	521.799
ABHD11_GAGCCCGTGCAAAAAGACGA	ABHD11	303.253	404.414	215.995	205.737	417.257	441.433	431.383	304.045	396.452	327.299	293.182	459.585
ABHD11_GCTGTGGCCAACGACGACGC	ABHD11	206.855	302.056	235.083	154.554	334.006	351.14	327.048	318.093	232.853	242.964	173.7	263.91
ABHD12_AGGTGACCACATGGTAACCA	ABHD12	361.494	308.077	308.421	336.205	340.024	347.127	380.219	413.421	315.154	259.028	307.239	342.18
ABHD12_CCTACGCCTGACGGGCCCGG	ABHD12	326.349	340.189	243.12	346.241	401.208	404.313	434.392	352.21	377.382	359.426	394.591	406.401
ABHD12_GAGTGGCCCCAGATGTACAC	ABHD12	588.432	611.137	357.648	604.165	551.662	589.915	575.846	551.897	465.706	410.629	461.862	625.156
ABHD12_GCAGGTACAGAATGATAGGG	ABHD12	212.88	211.74	139.644	175.629	288.87	203.661	222.714	176.607	162.596	162.645	219.887	255.882
ABHD12B_CCAAGACAATAGCATCAACT	ABHD12B	234.971	250.877	214.991	331.187	254.767	243.792	327.048	273.941	290.062	248.988	186.753	271.938
ABHD12B_GTCTTGTCTGTTGACTACAG	ABHD12B	222.921	299.046	218.005	283.014	254.767	279.909	268.862	295.014	286.048	257.02	236.955	244.844
ABHD12B_TAATTGGGTTCCCATCACGA	ABHD12B	159.66	256.898	217	212.763	201.607	228.743	296.952	285.983	222.816	194.773	174.704	294.014
ABHD12B_TTGTGTCTATGAGTGGACCA	ABHD12B	196.813	296.035	198.917	333.194	306.924	253.824	260.836	226.779	287.051	262.04	216.874	308.062
ABHD13_AATAGCCACTGCTCCACCCA	ABHD13	756.124	946.309	929.282	709.543	994.997	961.121	912.926	764.628	820.004	837.323	790.186	846.92
ABHD13_CATGGGAATGCAGGCAACAT	ABHD13	528.183	698.442	472.176	566.029	704.121	690.241	805.582	687.362	537.971	612.43	613.474	730.519
ABHD13_GGGAACATAAAGACGTGAAG	ABHD13	296.224	472.653	338.56	443.59	372.121	401.303	488.566	422.452	331.213	370.47	343.385	340.173
ABHD13_TAGGATTTCAGCCATTATGG	ABHD13	435.801	609.13	373.722	458.644	510.538	445.446	480.54	409.407	517.897	465.849	422.704	527.82
ABHD14A_AGGCCTTTAACTCTCACACG	ABHD14A	569.353	705.467	612.824	644.309	820.471	799.596	788.527	692.379	718.632	637.53	649.619	816.817
ABHD14A_CTGGCAGCCCCACATACAGT	ABHD14A	596.465	600.098	522.407	676.424	939.831	995.231	921.955	761.617	707.592	706.805	731.951	803.772
ABHD14A_GGAGGTACAGAATGCCGTGT	ABHD14A	506.091	685.396	396.829	631.263	736.218	656.13	625.003	633.176	593.173	521.068	417.684	725.502
ABHD14A_TCCCACTCAACCAGGCACAC	ABHD14A	518.141	714.498	520.398	692.482	734.211	667.166	594.907	562.934	496.82	648.574	540.178	756.609
ABHD14B_AGAACCTGGGTACACTGCAC	ABHD14B	768.174	950.323	756.486	831.982	1288.88	1113.62	1143.67	1093.76	987.618	878.486	958.866	1167.02
ABHD14B_GAGAGGCCCTGCCCGGCAGT	ABHD14B	561.32	548.919	587.708	826.964	1003.02	822.671	833.672	972.341	897.287	739.936	715.887	946.263
ABHD14B_TGATGGACTGATCACAACCG	ABHD14B	590.44	544.905	503.319	583.09	670.018	816.651	885.839	732.517	667.445	587.331	713.879	681.349
ABHD14B_TGCAGGTCTGGGGCACTCCA	ABHD14B	672.78	834.919	602.778	695.493	987.976	705.29	811.601	726.497	791.901	696.765	701.83	790.727
ABHD15_CAAACAAGGCTGCACCCTCC	ABHD15	318.315	348.218	277.278	201.723	380.145	329.068	388.244	259.893	276.011	265.052	318.283	266.92
ABHD15_CTGGTGATCCCCAATGCGTG	ABHD15	106.44	107.375	106.491	144.518	226.683	147.479	183.588	140.483	172.632	144.574	71.2874	109.377
ABHD15_GGCCGGCCTCGAACCACTCT	ABHD15	74.3071	108.379	37.1713	44.1583	86.2598	91.2964	89.2862	71.2448	53.1949	73.2908	47.1903	92.3183
ABHD15_TGTATGTGACCGCCTCCTTG	ABHD15	312.29	374.309	245.13	290.04	405.221	432.404	438.405	350.203	377.382	253.004	279.126	385.329
ABHD16A_ACCATGTTTGTGGACCGGCG	ABHD16A	576.382	619.165	486.241	494.773	433.305	380.235	585.878	480.652	375.375	339.347	356.437	506.747
ABHD16A_ATCTACGCCTGGTCCATCGG	ABHD16A	469.942	698.442	630.907	655.349	763.299	534.736	584.875	595.045	519.904	468.861	417.684	570.969
ABHD16A_CCATCTTGGAAGCAACACAT	ABHD16A	542.241	629.2	441.032	563.018	568.713	571.857	525.685	565.945	517.897	466.853	475.919	506.747
ABHD16A_CTCAGGAAGGAGTCTCGAGG	ABHD16A	164.68	187.656	206.954	177.637	246.743	256.834	234.752	253.872	185.68	147.586	100.405	192.664
ABHD16B_CAGACCAGCCGTAGACCACC	ABHD16B	232.963	353.235	135.625	160.576	186.562	178.58	243.781	248.855	165.607	122.486	163.66	213.737
ABHD16B_CATCTGCTGCGAAGGCAACG	ABHD16B	217.9	170.596	194.898	193.694	137.414	240.782	156.502	218.752	188.691	199.793	215.87	237.82
ABHD16B_GCGCACGTCATCCCAGCGGA	ABHD16B	277.145	313.095	187.866	261.939	311.94	357.16	377.209	407.4	254.934	216.861	309.247	277.958
ABHD16B_GGCCGCTGGCTCGTGTACCC	ABHD16B	132.548	112.393	147.681	299.072	308.931	225.733	214.688	224.772	209.768	165.657	179.725	221.765
ABHD17A_ACCGTAGCCGGAGTAGTCGT	ABHD17A	59.2448	64.2246	58.2685	74.2662	110.332	67.2182	94.3023	73.2517	42.1544	72.2869	35.1417	32.1107
ABHD17A_AGGCTCTCAGGGTCCCCAAG	ABHD17A	358.481	525.839	211.977	272.978	221.668	328.065	321.029	208.717	310.136	230.916	220.891	194.671
ABHD17A_GCGCGAGCTGGACACCATCG	ABHD17A	59.2448	55.193	12.0556	29.1043	49.148	59.1922	33.1061	36.1241	41.1507	49.1952	277.117	23.0796
ABHD17A_TACACGGTCCTCTTCTCGCA	ABHD17A	89.3693	102.358	82.3796	95.3417	79.2387	65.2117	53.1704	24.0828	111.408	72.2869	75.3036	70.2422
ABHD17B_CTTGGCTTGCTCTTAGGACA	ABHD17B	699.892	750.625	624.88	767.752	814.453	909.954	785.518	770.648	731.68	718.853	843.401	979.377
ABHD17B_GAGTAAAGTGTATTTCGCAT	ABHD17B	512.116	629.2	514.37	652.338	881.656	766.489	763.447	639.197	658.412	572.271	598.413	655.26
ABHD17B_TATAGGGACAGTACCGTCTG	ABHD17B	549.27	583.039	515.375	763.737	635.915	594.932	663.125	593.038	697.555	542.151	622.51	663.287
ABHD17B_TTCATGACTAGAACCAGTAA	ABHD17B	456.888	426.491	283.306	469.683	630.9	639.075	614.971	597.052	527.934	518.056	510.057	632.18
ABHD17C_ACGCCGACATCGACGCCGCG	ABHD17C	473.959	562.968	512.361	648.324	820.471	714.319	750.405	640.2	580.125	665.641	550.219	709.446
ABHD17C_GCCGTATCCCGAGTAGTCGT	ABHD17C	331.369	290.014	192.889	357.281	389.172	424.378	307.987	313.076	361.324	349.386	285.15	291.003
ABHD17C_GCGCGAGAAGAAGACCTCGA	ABHD17C	839.469	924.232	607.801	888.183	818.465	927.01	811.601	789.714	694.544	672.669	654.64	858.962
ABHD17C_TCCCAATGCTCTGACCATAG	ABHD17C	249.029	291.018	310.431	448.608	402.211	559.818	387.241	397.366	387.419	303.203	288.162	260.9
ABHD2_AGGTGACCTACCTGTGCGAG	ABHD2	271.12	280.982	232.069	330.183	304.918	291.948	280.9	338.162	268.985	261.036	260.049	257.889
ABHD2_GCTCAGCCAAGGGCTCGAAG	ABHD2	189.784	181.635	155.718	202.727	265.801	374.215	309.994	348.197	259.952	270.072	214.866	276.955
ABHD2_GGGCGTAGTCAACGAAAGTG	ABHD2	161.668	102.358	179.829	184.662	209.631	180.586	225.723	191.659	145.533	126.502	113.457	200.692
ABHD2_TTTGCCCACAGGCTGCACGT	ABHD2	195.809	227.796	183.847	188.676	258.779	317.029	294.945	123.424	209.768	198.789	151.611	232.803
ABHD3_ACTCCTTGCTTGTTCCCGTG	ABHD3	306.266	304.063	297.37	346.241	287.867	346.124	296.952	300.031	246.904	319.267	227.919	368.27
ABHD3_GGGGGCTTCGAAGTGATGAA	ABHD3	200.83	187.656	198.917	219.788	323.976	271.883	291.936	267.921	231.849	204.813	219.887	271.938
ABHD3_GTCACTACTTCCAGACGCCA	ABHD3	266.1	291.018	289.333	363.302	394.187	264.86	335.074	309.062	327.199	202.805	302.219	331.142
ABHD3_TAGTACGTTTCTGTAACCAC	ABHD3	191.793	235.825	170.787	299.072	218.659	196.638	158.508	214.738	160.588	121.482	206.834	197.682
ABHD4_GACATCGATAGAGACATGGC	ABHD4	356.473	421.474	265.222	378.356	480.447	427.388	404.296	366.259	298.092	324.287	213.862	341.176
ABHD4_GCTACTCGAAGAACAGCCAA	ABHD4	135.56	146.512	109.505	111.399	126.381	158.515	143.46	101.348	50.1838	70.2789	164.664	130.45
ABHD4_GGAGGGATACATATCTGGCC	ABHD4	84.3485	223.782	138.639	189.68	161.486	163.531	143.46	201.693	106.39	188.749	172.696	90.3114
ABHD4_GGGGTGCACGGATCTCACTG	ABHD4	256.058	324.133	307.417	305.094	474.429	454.476	417.338	283.976	279.022	318.263	317.279	395.363
ABHD5_GGTCGTTCAGGGAAACCCCA	ABHD5	209.867	254.891	131.606	172.619	175.529	206.671	268.862	246.848	144.529	146.582	122.494	198.685
ABHD5_GTGGAGATGTGCCCTAGGAT	ABHD5	73.3029	104.365	110.509	77.277	96.29	79.2573	102.328	67.231	117.43	84.3347	36.1457	99.3426
ABHD5_TAAGGTGTGATATAGACGTA	ABHD5	95.3942	118.414	101.468	194.698	135.408	147.479	130.418	104.359	134.493	98.3904	122.494	133.46
ABHD5_TTGGACGAAGTAGTAGACCC	ABHD5	157.651	209.733	174.806	211.759	270.816	252.821	211.678	291	171.629	229.912	166.672	200.692
ABHD6_AGTCTTCATGGTGAACATAG	ABHD6	287.187	341.193	424.958	309.108	391.178	344.117	310.997	368.266	235.864	290.151	256.032	221.765
ABHD6_CAAGGATATGTGGCTCAGTG	ABHD6	567.344	804.814	545.514	705.529	983.964	936.039	982.148	651.238	724.654	657.61	644.599	733.529
ABHD6_CTGACAATCAATTTGTACAA	ABHD6	503.079	471.649	459.116	617.212	714.151	532.73	789.531	600.062	614.25	520.064	575.32	696.401
ABHD6_GCAAGTTAAGAGGATACACC	ABHD6	156.647	242.849	278.282	265.953	224.677	141.459	215.691	189.652	112.412	195.777	108.437	189.654
ABHD8_GATGAAAAAGAGCACCACGT	ABHD8	102.423	177.621	97.4491	88.3165	126.381	151.492	95.3055	122.421	172.632	126.502	105.425	90.3114
ABHD8_GCCGGGCTTGACCTCTACAA	ABHD8	130.539	152.533	171.792	213.766	177.535	189.616	146.469	158.545	171.629	202.805	144.583	156.54
ABHD8_GTACCCAGACCTAGTGCACA	ABHD8	503.079	525.839	533.458	651.335	687.069	542.762	619.987	650.234	546	477.896	524.113	563.945
ABHD8_TCACCGTGTACCGCAATGGG	ABHD8	199.826	346.211	169.782	191.687	293.885	277.902	271.871	308.059	203.746	224.892	226.915	232.803
ABI1_GAGTTACCAGAACCTGACTC	ABI1	313.295	404.414	349.611	665.385	602.816	510.658	646.071	529.821	471.728	429.705	493.992	516.782
ABI1_GTTGTGTCGAGATATCTGCC	ABI1	393.627	564.975	512.361	694.489	768.314	717.329	660.116	694.386	532.952	532.112	525.117	657.266
ABI1_GTTTCCGAATATACCTTACA	ABI1	290.199	541.895	263.213	343.23	498.502	447.453	480.54	437.503	387.419	380.51	413.668	406.401
ABI1_TCGCCACCCACTATTGGACC	ABI1	467.934	604.112	324.495	552.982	709.136	516.678	581.865	582	507.86	536.127	511.061	548.893
ABI2_ACGAACTGGTCGTTCAAGGT	ABI2	143.593	169.593	140.648	160.576	195.589	167.544	179.576	171.59	173.636	170.677	179.725	178.616
ABI2_CATACTCCCCCAACAATAGG	ABI2	168.697	202.709	145.671	159.572	253.764	246.801	250.804	204.703	231.849	167.665	294.186	235.813
ABI2_TGCCTATCTGATAAACACCT	ABI2	211.876	255.895	146.676	184.662	289.873	226.736	255.82	225.776	160.588	204.813	194.785	215.744
ABI2_TTACCTGGAAAGACACTGGG	ABI2	213.884	286	127.588	262.942	293.885	162.528	284.913	241.831	264.971	165.657	175.709	256.886
ABI3_CCTGTCTCGAAAGAGCATCA	ABI3	449.859	390.365	413.907	489.755	668.012	512.664	607.949	590.028	494.812	440.749	473.911	530.83
ABI3_CGGGCACACTCTGCGCATGT	ABI3	651.693	727.544	657.028	776.784	895.698	876.847	950.045	875.007	815.989	633.514	817.296	1002.46
ABI3_GCGATGACCTTCTGGCCGGG	ABI3	438.813	617.158	467.153	415.489	580.749	529.72	600.926	441.517	476.746	439.745	449.814	426.471
ABI3_TCAGGCCACAGACAAGCGGA	ABI3	450.863	489.712	403.861	509.827	579.746	648.104	586.881	574.976	462.695	456.813	456.842	591.038
ABI3BP_GAGATATCAGATTCCTACAC	ABI3BP	177.734	271.951	116.537	120.432	287.867	199.648	226.727	216.745	221.812	187.745	232.939	278.962
ABI3BP_GGGATAGATGTAGTTTGCTG	ABI3BP	77.3195	114.4	101.468	188.676	159.48	154.502	157.505	159.548	93.3419	146.582	115.466	132.457
ABI3BP_TCCTCATAAACCATACCCTG	ABI3BP	198.822	197.691	106.491	132.475	187.565	162.528	164.527	178.614	162.596	164.653	134.543	147.509
ABI3BP_TCTAATGCACTAGACGTAGT	ABI3BP	212.88	288.007	154.713	294.054	293.885	208.678	253.814	237.817	179.658	170.677	184.745	179.619
ABL1_CTTAGGCTATAATCACAATG	ABL1	37.1535	26.0912	20.0926	9.03237	63.1903	47.1531	16.0514	26.0897	15.0551	6.0239	7.02834	2.00692
ABL1_GGTTCATCATCATTCAACGG	ABL1	1.00415	9.03158	6.02778	10.036	29.0876	41.1336	19.0611	21.0724	20.0735	28.1116	10.0405	23.0796
ABL1_TCAGTGATGATATAGAACGG	ABL1	18.0747	18.0632	0	9.03237	7.02115	15.0489	0	6.02069	4.01471	2.00797	3.01215	2.00692
ABL1_TTGCTCCCTCGAAAAGAGCG	ABL1	58.2407	66.2316	44.2037	77.277	159.48	86.2801	51.164	47.1621	125.46	61.243	43.1741	28.0969
ABL2_AACCTCTGTAATGACGACGG	ABL2	229.95	315.102	229.056	379.36	317.958	290.945	307.987	276.952	252.926	220.876	276.113	292.007
ABL2_GGTTCAACATCACAACCATA	ABL2	280.158	249.874	285.315	410.471	429.293	340.104	386.238	275.948	383.404	344.367	287.158	383.322
ABL2_TATCGAATGGAACAGCCTGA	ABL2	145.602	203.712	116.537	148.532	243.734	322.046	260.836	234.807	215.79	213.849	179.725	185.64
ABL2_TGTACACCATCACTCCACAG	ABL2	163.676	199.698	137.634	139.5	288.87	261.85	252.81	261.9	185.68	187.745	212.858	214.74
ABLIM1_TAAGCAATCTACGAAGACCG	ABLIM1	217.9	328.147	248.144	268.964	303.915	231.752	279.897	289.997	232.853	264.048	255.028	259.896
ABLIM1_TCTAACTCCAACTTACGCTC	ABLIM1	306.266	272.954	237.093	189.68	494.489	342.111	369.183	308.059	318.165	248.988	263.061	335.156
ABLIM1_TCTTTCGGACTGGACGACAT	ABLIM1	137.568	217.761	258.19	215.773	311.94	208.678	291.936	200.69	215.79	225.896	215.87	363.253
ABLIM1_TGTTACATACACGCCCACGT	ABLIM1	239.992	205.719	171.792	271.975	189.571	283.922	227.73	189.652	181.665	173.689	159.644	218.754
ABLIM2_AGGTCGGAGTGTAGCGCCCG	ABLIM2	229.95	292.021	190.88	260.935	300.906	291.948	299.961	297.021	251.923	339.347	262.057	334.152
ABLIM2_CTTACATAAATCACACGGCT	ABLIM2	258.066	281.986	169.782	328.176	302.912	283.922	290.932	256.883	201.739	218.869	150.607	215.744
ABLIM2_GCTGTGAGAAATACATCACG	ABLIM2	130.539	160.561	135.625	181.651	190.574	164.534	157.505	119.41	132.485	176.701	109.441	177.612
ABLIM2_GTGAGTAGGAGATCATGTCG	ABLIM2	140.581	246.863	171.792	299.072	320.967	235.765	215.691	237.817	183.673	141.562	189.765	210.727
ABLIM3_AGGTCACCTTGTCTCCAATG	ABLIM3	579.394	654.288	497.292	705.529	722.175	744.417	847.717	786.703	753.761	720.861	639.579	732.526
ABLIM3_CAAGGTTAAGTCTATCTACG	ABLIM3	421.743	492.723	319.472	614.201	544.64	417.355	405.299	385.324	334.224	328.303	445.798	350.208
ABLIM3_GGAAGTGGTTGTTGTGCACG	ABLIM3	570.357	823.881	647.986	1024.67	949.861	988.208	1061.4	878.017	796.919	626.486	821.312	942.249
ABLIM3_TGGGGGAGTCTATGTACCCC	ABLIM3	473.959	407.425	428.977	537.928	694.091	423.375	530.701	554.907	463.699	490.948	523.109	639.204
ABO_AGCCAAAGGTGCTGACACCG	ABO	350.448	354.239	240.106	337.209	393.184	384.248	357.145	365.255	297.088	215.857	276.113	323.114
ABO_ATGGAGTTCCGCGACCACGT	ABO	388.606	432.512	287.324	419.504	476.435	479.557	445.428	413.421	342.254	343.363	356.437	339.17
ABO_CCGGTCCCCAGCGTCACGCG	ABO	89.3693	146.512	134.62	143.514	159.48	124.404	153.492	100.345	125.46	126.502	149.603	121.419
ABO_TGATCAGTGACTTCTGCGAG	ABO	339.402	436.526	237.093	288.032	411.239	351.14	472.514	466.603	340.246	300.191	372.502	385.329
ABR_CAAGAGTGAAATCCAGAAGG	ABR	256.058	309.081	213.986	288.032	338.018	358.163	320.026	341.172	282.033	230.916	179.725	306.055
ABR_CTGCAGTGACAACGCCCAAG	ABR	157.651	168.589	106.491	105.378	157.474	153.498	163.524	161.555	166.61	116.462	151.611	147.509
ABR_GAGGCTTGACACTCACGTGT	ABR	110.456	200.702	131.606	121.435	266.804	297.967	281.904	313.076	191.702	162.645	178.721	280.969
ABR_TACTGTCCTCGGACTACGAG	ABR	188.78	203.712	165.764	210.755	316.955	314.02	224.72	280.966	289.059	301.195	302.219	216.747
ABRA_CCTCAGCCACAGGTACGAGA	ABRA	279.154	277.972	213.986	305.094	467.408	377.225	387.241	386.328	360.32	305.211	366.478	411.419
ABRA_CCTGGTGTCTGAGCTAACCA	ABRA	510.108	485.698	351.62	444.594	641.934	614.997	577.852	549.89	574.103	543.155	513.069	705.433
ABRA_GAAAGAGGTGTCCAAAACGG	ABRA	340.407	352.232	248.144	364.306	471.42	474.541	323.035	348.197	381.397	283.124	314.267	318.097
ABRA_GAATGCATTCACTTACTGGG	ABRA	361.494	579.025	424.958	515.849	527.589	489.59	604.939	463.593	379.39	350.39	296.194	420.45
ABRACL_AAAGTTAAGCGTGAAATTTG	ABRACL	389.61	480.681	354.634	452.622	468.411	509.655	394.264	440.514	413.515	428.701	385.555	356.228
ABRACL_AGCAATGAATGTGGATCACG	ABRACL	259.071	288.007	233.074	444.594	322.973	338.098	273.878	350.203	261.96	236.94	224.907	198.685
ABRACL_CGAGGTTAACCTCTTAGTGG	ABRACL	121.502	200.702	137.634	175.629	207.625	209.681	273.878	191.659	229.842	165.657	187.757	204.706
ABRACL_GGTTGGCACATTTATCATCA	ABRACL	426.763	494.73	393.815	420.507	519.565	621.016	537.723	612.103	469.721	582.311	464.874	639.204
ABT1_AAAAAAGCGGTCCTACACCA	ABT1	222.921	162.568	91.4213	106.381	312.943	242.788	189.608	207.714	230.846	172.685	194.785	138.478
ABT1_AGAACAGACACTAGATGCGG	ABT1	153.635	209.733	289.333	167.601	296.894	224.73	167.537	242.834	217.798	229.912	180.729	205.709
ABT1_GACGCGTCCGACCTCGCCAT	ABT1	150.622	23.0807	3.01389	15.054	189.571	136.443	143.46	92.3172	147.54	75.2988	109.441	26.09
ABT1_GTTCCAAAGATCATAACGGA	ABT1	115.477	66.2316	17.0787	24.0863	189.571	130.423	147.473	91.3138	104.382	109.434	111.449	110.381
ABTB1_CGCACTTACTCGGAGCTCGG	ABTB1	114.473	150.526	108.5	256.921	233.704	200.651	181.582	172.593	154.566	186.741	196.794	203.702
ABTB1_CTACAAAGACCACGTCACTG	ABTB1	220.913	389.361	175.81	312.119	316.955	331.075	219.704	260.897	236.868	280.112	255.028	332.145
ABTB1_GGGCTCGGAAGTAGTCACTG	ABTB1	78.3237	94.3298	105.486	144.518	81.2447	143.466	125.402	102.352	59.2169	145.578	44.1781	102.353
ABTB1_TGTAATCGCGTAGAGCCCGG	ABTB1	108.448	146.512	63.2917	72.259	134.405	134.436	91.2926	144.497	131.482	146.582	151.611	124.429
ABTB2_AGGGGCTGAAGTATGCGGGG	ABTB2	534.207	738.582	483.227	539.935	687.069	682.215	606.945	569.959	438.607	511.028	388.567	471.626
ABTB2_CCTCATCAACCAAGCCATCG	ABTB2	585.419	673.354	505.329	637.284	789.378	741.407	778.495	673.314	577.114	519.06	582.348	566.955
ABTB2_GAGGGCTCGGCAGTGAACGG	ABTB2	212.88	179.628	270.245	227.817	357.076	315.023	321.029	345.186	245.901	279.108	248	279.965
ABTB2_TGTTCAAGGTCATTCTCGGG	ABTB2	554.29	551.93	393.815	407.46	639.927	459.492	459.473	453.559	339.243	340.351	307.239	324.118
ACAA1_AGCGCGAAGTAATATTTCCA	ACAA1	208.863	166.582	100.463	91.3273	182.55	98.3192	137.441	117.403	138.507	151.602	142.575	209.723
ACAA1_CTGCCGAGAGAAGCTCGTCG	ACAA1	321.328	433.516	271.25	313.122	518.562	415.349	437.402	306.052	411.507	345.371	402.623	506.747
ACAA1_GCCCTTGTCATCATGGACCG	ACAA1	159.66	185.649	116.537	123.442	297.897	205.668	351.125	267.921	218.801	203.809	180.729	217.751
ACAA1_TCAATAGACAGTGTTCGTCG	ACAA1	247.021	297.039	297.37	316.133	378.139	330.072	334.071	380.307	360.32	389.546	264.065	316.09
ACAA2_TACCTGACATCCATTCACAA	ACAA2	197.817	127.446	112.519	177.637	242.731	222.723	266.855	215.741	170.625	166.661	158.64	245.848
ACAA2_TAGCAGTGAAGTCTTTCAGA	ACAA2	168.697	265.93	237.093	250.899	282.852	238.775	265.852	190.655	268.985	250.996	239.968	208.72
ACAA2_TGTTACTGCAGGGAATGCAT	ACAA2	163.676	174.611	145.671	196.705	198.598	163.531	275.884	158.545	170.625	158.629	166.672	241.834
ACAA2_TTTCTGTAACTGTTCCAGGG	ACAA2	201.834	178.625	222.023	265.953	233.704	195.635	195.627	181.624	203.746	228.908	212.858	318.097
ACACA_AATGCATGCGGTCTATCCGT	ACACA	341.411	344.204	256.181	444.594	583.758	537.746	643.061	440.514	472.732	619.458	502.024	581.003
ACACA_CCAGAGTCCCACATTCCCTG	ACACA	165.685	168.589	93.4306	158.568	287.867	230.749	254.817	271.934	321.176	249.992	261.053	300.035
ACACA_TATTTGCCTAGGTACCGAAG	ACACA	335.386	370.295	114.528	264.95	669.015	451.466	404.296	322.107	394.445	373.482	393.587	483.668
ACACA_TGATGGGTCCATGATAACCG	ACACA	164.68	253.888	92.4259	204.734	364.097	246.801	227.73	261.9	332.217	355.41	220.891	218.754
ACACB_AAAGCGTGTGACAAACTCAG	ACACB	172.714	211.74	183.847	252.906	278.84	237.772	192.617	219.755	244.897	199.793	183.741	242.837
ACACB_ACAACGACATCGACACCGGG	ACACB	359.485	495.733	517.384	598.144	580.749	540.756	454.457	350.203	370.357	355.41	386.559	481.661
ACACB_GAACTCGAATATGGCCAGCG	ACACB	183.759	207.726	170.787	222.799	240.725	288.938	175.563	216.745	228.838	216.861	155.628	190.657
ACACB_GTCGGAGTCCATAATCCACA	ACACB	215.892	217.761	130.602	250.899	165.498	175.57	205.659	188.648	173.636	132.526	136.551	124.429
ACAD10_AGCTCGATACTGCTTAACCC	ACAD10	108.448	73.2561	159.736	137.493	192.58	179.583	190.611	213.734	143.526	165.657	172.696	185.64
ACAD10_ATCGCTTGTAGACTCCCTGT	ACAD10	102.423	149.523	183.847	157.565	178.538	178.58	209.672	164.566	186.684	161.641	108.437	218.754
ACAD10_CCAGCTCATACCTCAAGGGG	ACAD10	60.249	48.1684	59.2731	89.3201	128.387	92.2997	184.592	117.403	148.544	112.446	105.425	168.581
ACAD10_TCCAACTTACTACATCAGGC	ACAD10	164.68	224.786	259.194	353.266	176.532	176.573	233.749	232.8	209.768	163.649	210.85	356.228
ACAD11_CCACTCCGATAGCTGTTGCA	ACAD11	265.095	331.158	294.356	354.27	537.619	344.117	342.096	385.324	359.316	285.131	406.64	495.709
ACAD11_CCTTGGCCAAAAGTAGAACA	ACAD11	214.888	219.768	110.509	209.752	249.752	301.98	318.019	192.662	152.559	191.761	219.887	267.924
ACAD11_CTGAGCCAATGTTTCTACCG	ACAD11	193.801	245.86	193.894	183.658	320.967	186.606	236.759	265.914	240.882	179.713	209.846	219.758
ACAD11_TTGTTTGTACAGACTCGGAA	ACAD11	185.768	257.902	247.139	349.252	379.142	379.231	386.238	377.297	289.059	276.096	243.984	268.927
ACAD8_CAAGGCTTCAAAAATGACAG	ACAD8	586.423	633.214	524.417	622.23	647.952	605.967	535.717	448.541	489.794	507.012	542.186	708.443
ACAD8_GCTTCGGAAATGAGGAACAG	ACAD8	502.075	690.414	444.046	778.791	649.958	607.974	717.299	586.014	713.614	626.486	753.036	727.509
ACAD8_TCAGTCCTCTCACGGCAATG	ACAD8	480.988	620.168	642.963	897.216	737.221	603.961	861.762	816.807	698.559	663.633	607.449	643.218
ACAD8_TCGAAGATCACAGCTCGTGT	ACAD8	667.759	598.091	581.681	702.518	672.024	801.603	805.582	690.372	624.287	510.024	529.134	509.758
ACAD9_CACCATGTACTCAAGACTAG	ACAD9	334.382	283.993	135.625	286.025	360.085	341.107	375.203	395.359	388.423	307.219	308.243	317.093
ACAD9_CTTGCCTAAACTGGCGTCCG	ACAD9	419.734	411.439	258.19	391.403	653.97	509.655	443.421	452.555	433.588	330.311	470.899	398.374
ACAD9_GAAGATAAATTAGGCATTCG	ACAD9	265.095	307.074	221.019	321.151	450.356	367.192	499.601	403.386	365.338	391.554	346.397	391.349
ACAD9_GGACTCCCGAAAAATTGACC	ACAD9	253.046	228.8	156.722	205.737	421.269	287.935	378.212	283.976	278.018	253.004	218.883	273.945
ACADL_CAGAAAAAGGCTAATACCAT	ACADL	169.701	198.695	153.708	177.637	236.713	179.583	210.675	227.783	163.599	175.697	189.765	153.529
ACADL_CTCCTCCCAGACAATAGCTG	ACADL	286.183	297.039	167.773	162.583	415.251	344.117	401.286	298.024	278.018	246.98	238.964	326.125
ACADL_GCCACTTACTCTGAGTGATG	ACADL	222.921	198.695	224.032	277.996	283.855	216.704	337.08	309.062	238.875	165.657	258.04	317.093
ACADL_TAAAATGGGATTAAAAGCCC	ACADL	174.722	196.688	171.792	223.802	156.471	225.733	196.63	195.672	117.43	151.602	130.526	156.54
ACADM_AAGATGTGGATAACCAACGG	ACADM	189.784	181.635	260.199	256.921	259.782	246.801	262.842	152.524	243.893	201.801	208.842	233.806
ACADM_AATTGGCTTATGGATGTACA	ACADM	346.432	412.442	302.394	481.727	467.408	402.306	528.695	439.51	373.368	397.578	363.466	396.367
ACADM_ATTGTGGAAGCAGATACCCC	ACADM	124.515	183.642	93.4306	114.41	188.568	181.59	171.55	196.676	163.599	173.689	178.721	196.678
ACADM_GTATTTGGGGAGAATGACTG	ACADM	272.124	277.972	185.856	298.068	286.864	227.739	279.897	220.759	218.801	179.713	163.66	242.837
ACADS_ACACACCATCTACCAGTCTG	ACADS	665.751	972.4	742.421	842.018	827.492	721.342	836.682	716.462	758.779	629.498	681.749	780.692
ACADS_GACACTCATGATGACTCCGG	ACADS	284.174	359.256	162.75	320.147	436.314	336.091	319.023	320.1	277.015	279.108	249.004	313.08
ACADS_GGCAGGTACCTGGTTCGCTG	ACADS	244.008	232.814	229.056	393.41	320.967	258.84	288.926	294.01	287.051	264.048	276.113	330.138
ACADS_TAAGGAACATCTCTTCCCAG	ACADS	245.012	265.93	153.708	160.576	250.755	261.85	290.932	194.669	193.71	224.892	193.781	345.19
ACADSB_AGCCAAAGTTGATGCATCTG	ACADSB	181.751	291.018	153.708	272.978	303.915	331.075	259.833	363.248	267.982	204.813	294.186	287.993
ACADSB_ATGGAGAAATCAGTAATACA	ACADSB	200.83	278.975	390.801	458.644	402.211	292.951	312	282.972	257.945	174.693	310.251	377.301
ACADSB_ATTGAGTAGAGCTTCTGACT	ACADSB	166.689	216.758	231.065	319.144	307.927	249.811	205.659	274.945	170.625	200.797	233.943	228.789
ACADSB_TTCGAATGTTAACGGGCAGG	ACADSB	244.008	260.912	200.926	291.043	437.317	318.033	443.421	327.124	266.978	260.032	269.085	338.166
ACADVL_CACTAATCGTACCCAGTTTG	ACADVL	299.237	304.063	231.065	354.27	478.441	425.381	409.312	355.221	367.346	305.211	345.393	342.18
ACADVL_GTCTAACCGAGCCCTCAAGC	ACADVL	87.361	68.2386	77.3565	73.2626	84.2538	100.326	125.402	59.2034	94.3456	81.3227	101.409	84.2907
ACADVL_GTGGAGGAGACCACTTGGCA	ACADVL	133.552	134.47	114.528	120.432	228.689	205.668	194.624	192.662	176.647	156.622	118.478	148.512
ACADVL_TCCTGGTCAGAGCGTCAGAG	ACADVL	144.598	159.558	80.3704	66.2374	151.456	168.547	132.424	142.49	115.423	85.3386	149.603	161.557
ACAN_CAGCGGTCACCTGCACGACG	ACAN	171.71	187.656	141.653	247.888	198.598	200.651	229.736	212.731	160.588	164.653	182.737	250.865
ACAN_CCTGCGCTCCAATGACTCTG	ACAN	119.494	192.674	208.963	149.536	173.523	169.55	188.605	142.49	144.529	163.649	115.466	154.533
ACAN_GAACCAGCCTATACCCCAGT	ACAN	188.78	172.604	181.838	154.554	201.607	213.694	178.572	180.621	148.544	108.43	123.498	157.543
ACAN_GAGGGCAGTTCACCAACCGT	ACAN	114.473	224.786	125.579	215.773	241.728	164.534	178.572	219.755	139.511	163.649	178.721	185.64
ACAP1_AGGTCTGCGGGGTTTCCGAG	ACAP1	485.004	584.042	406.875	545.957	684.06	640.078	742.379	652.241	655.401	664.637	513.069	651.246
ACAP1_CAGAACCAAGCTTAAGAGAG	ACAP1	143.593	231.811	169.782	316.133	199.601	297.967	178.572	239.824	184.676	210.837	208.842	290
ACAP1_GTCACAAATGCCGACAACGA	ACAP1	151.627	271.951	156.722	179.644	248.749	287.935	233.749	171.59	204.75	182.725	179.725	249.862
ACAP1_TGCCGGAACACTGAATGCAG	ACAP1	452.871	433.516	339.565	443.59	538.622	491.596	567.82	499.717	502.842	387.538	438.769	499.723
ACAP2_ACTATAGGATAATCCGACTG	ACAP2	394.631	519.818	427.972	445.597	373.124	441.433	342.096	383.317	360.32	321.275	354.429	332.145
ACAP2_ATATATCAGAGCAAAATATG	ACAP2	324.34	296.035	179.829	215.773	332	311.01	303.974	294.01	329.206	335.331	295.19	368.27
ACAP2_TCCGGAGCACTCGATACACA	ACAP2	303.253	360.26	382.764	386.385	501.511	507.648	529.698	505.738	499.831	429.705	494.996	563.945
ACAP2_TGAACTTGGACCCTACATGA	ACAP2	437.809	553.937	417.926	537.928	449.353	432.404	487.563	488.679	436.599	359.426	355.433	372.284
ACAP3_CCTCGCTATAGCAACTGTCA	ACAP3	478.979	727.544	419.935	586.101	859.589	915.974	753.415	742.552	658.412	636.526	589.377	631.176
ACAP3_CTCCACTTTGGACTCATCGT	ACAP3	384.589	448.568	243.12	364.306	517.559	445.446	401.286	311.069	303.11	397.578	285.15	399.377
ACAP3_CTGGATCAAGGACAAATACG	ACAP3	514.124	639.235	422.949	539.935	555.674	706.293	499.601	602.069	499.831	536.127	535.158	572.976
ACAP3_GTTCGCTGACAGCCTACAGG	ACAP3	525.17	607.123	382.764	426.529	735.215	672.182	646.071	574.976	526.93	519.06	461.862	514.775
ACAT1_CTGCCTAAAAAAGATCCAAT	ACAT1	99.4108	74.2596	129.597	166.597	129.39	106.345	190.611	158.545	153.562	139.554	142.575	158.547
ACAT1_GAAGTGAAAGAAGCATACAT	ACAT1	90.3734	118.414	172.796	158.568	140.423	96.3127	140.45	157.541	104.382	111.442	79.3198	130.45
ACAT1_GAGGATCAACACCATATGGT	ACAT1	229.95	297.039	167.773	249.896	275.831	347.127	345.106	302.038	280.026	310.231	269.085	379.308
ACAT1_TTCTGCGCAGGATGTGATGG	ACAT1	377.56	423.481	327.509	531.906	515.553	473.537	404.296	457.572	317.162	336.335	363.466	404.394
ACAT2_CCTGTTAGACAAGCCAGTGT	ACAT2	134.556	167.586	127.588	112.403	154.465	163.531	211.678	151.521	102.375	127.506	109.441	131.453
ACAT2_GCAGTCCAGTCAATAGGGAT	ACAT2	209.867	215.754	207.958	182.655	288.87	269.876	310.997	214.738	242.89	176.701	212.858	223.772
ACAT2_GTTCTCAAGTAAGCCAAGTG	ACAT2	144.598	125.439	201.931	224.806	198.598	237.772	164.527	101.348	115.423	131.522	150.607	176.609
ACAT2_TCTATGTTGCTCCCATGGCG	ACAT2	169.701	206.723	52.2407	211.759	249.752	188.612	252.81	208.717	234.86	162.645	159.644	210.727
ACBD3_AAGAGAACGTCTGCAAAAGG	ACBD3	497.054	533.867	445.051	576.065	727.19	597.941	470.508	646.221	520.908	481.912	463.87	481.661
ACBD3_ACATCAAAGAATCCAACCTC	ACBD3	345.427	328.147	310.431	310.112	333.003	300.977	367.177	281.969	251.923	266.056	264.065	320.104
ACBD3_GGGCCGCGACCGGATCCAGG	ACBD3	333.378	387.354	263.213	360.291	360.085	436.417	375.203	378.3	306.121	270.072	225.911	301.038
ACBD3_TGCGTCCCACAAAATAGAGA	ACBD3	207.859	162.568	131.606	99.3561	138.417	126.41	173.556	166.572	178.654	136.542	163.66	144.498
ACBD4_ACCACTTATATCGTCCAATG	ACBD4	391.618	402.407	301.389	442.586	463.396	405.316	610.958	433.49	407.493	387.538	333.344	392.353
ACBD4_AGGTGATCCCTGACATGCCG	ACBD4	546.257	717.509	522.407	757.716	746.248	701.277	639.048	786.703	732.684	597.371	648.615	672.318
ACBD4_CAGGGAATCACAGAAAACCT	ACBD4	221.917	357.249	205.949	271.975	309.934	356.156	481.543	278.959	374.371	271.076	229.927	290
ACBD4_GTGATCGACACAGTGCCCCT	ACBD4	332.373	332.161	250.153	282.011	519.565	434.41	396.27	399.372	300.099	278.104	304.227	364.256
ACBD5_ACTGGGTGATATGACCAAAG	ACBD5	274.133	413.446	291.343	477.712	394.187	408.326	333.068	397.366	264.971	262.04	249.004	352.215
ACBD5_AGCCCATTGATGAAAACTTG	ACBD5	535.212	578.021	623.875	714.561	698.103	750.436	697.235	616.117	474.739	602.39	530.138	755.606
ACBD5_AGGTAAAATAGTCCAACCTG	ACBD5	437.809	591.067	331.528	456.637	515.553	598.945	447.434	487.676	456.673	450.789	421.7	457.578
ACBD5_TGGTCATTCCAGTCAACCCA	ACBD5	443.834	541.895	490.259	671.406	688.073	800.599	634.032	584.007	632.316	560.223	545.198	728.512
ACBD6_AAATATATTTGATTACTGCA	ACBD6	660.73	756.646	703.241	1033.71	878.647	598.945	779.498	675.321	813.982	599.378	724.923	890.069
ACBD6_AGCCATCAAATCGAAAAATG	ACBD6	473.959	678.372	449.069	640.295	675.033	542.762	638.045	651.238	654.397	514.04	598.413	727.509
ACBD6_CCTCGATCTCAGGGCTATGG	ACBD6	578.39	684.393	511.356	440.579	712.145	629.042	612.965	689.369	533.956	504	600.421	652.249
ACBD6_TTAAAAAACTAGATCCAGGT	ACBD6	350.448	473.656	380.755	541.942	661.994	529.72	541.736	547.883	460.688	408.622	457.846	534.844
ACBD7_ACAGGGCTGCAGAAGATGTG	ACBD7	699.892	781.733	622.87	746.676	627.891	614.997	634.032	568.955	696.551	676.685	592.389	864.983
ACBD7_CTGAAAGCAAGACCAGATGA	ACBD7	485.004	601.102	553.551	827.968	593.789	689.238	756.424	646.221	512.879	549.179	504.032	651.246
ACBD7_GAGAACTGAAAGAACTCTAT	ACBD7	221.917	349.221	335.546	552.982	399.202	420.365	409.312	378.3	379.39	308.223	340.372	345.19
ACBD7_GCAAAGCCAAATGGGAAGCA	ACBD7	282.166	391.368	342.579	536.924	542.634	474.541	452.45	473.628	333.221	385.53	425.717	446.54
ACCS_CCCAACAGACTTCTCAAACA	ACCS	569.353	456.596	452.083	529.899	670.018	599.948	626.006	660.269	533.956	422.677	460.858	649.239
ACCS_GGGGAGTATACATCACCCAG	ACCS	386.598	411.439	557.569	364.306	580.749	532.73	480.54	434.493	397.456	358.422	388.567	522.803
ACCS_TAGGTGGTTGTCCTGAATGG	ACCS	346.432	364.274	258.19	379.36	597.801	701.277	500.605	600.062	567.077	426.693	499.012	553.91
ACCS_TGTGATAGCGCCATAGTAAG	ACCS	343.419	295.032	220.014	316.133	508.532	458.489	428.373	369.269	293.074	341.355	309.247	386.332
ACCSL_AAGTGACATGAACTGCATTG	ACCSL	690.855	771.698	603.782	741.658	862.598	881.863	779.498	642.207	692.537	706.805	579.336	589.031
ACCSL_GATCAACCTCCTACAGTCTG	ACCSL	554.29	563.972	352.625	382.371	668.012	571.857	638.045	482.659	487.787	453.801	395.595	535.848
ACCSL_TCCCACGGATGGATAGGTCG	ACCSL	417.726	374.309	271.25	350.255	419.263	489.59	401.286	408.403	371.36	448.781	311.255	644.221
ACCSL_TCTTAGGGGAAAAAGGTCCG	ACCSL	286.183	334.168	244.125	270.971	316.955	316.026	308.99	291	295.081	284.127	278.121	306.055
ACD_AAGCAGCGTGGCCCCGACGT	ACD	660.73	622.175	694.199	718.576	744.242	549.785	651.087	611.1	573.099	523.076	481.943	474.637
ACD_AGATGCACAGCATTGAGCTG	ACD	548.266	525.839	512.361	502.802	647.952	658.137	555.781	429.476	547.004	367.458	419.692	411.419
ACD_ATCCGCTGGGTGTAGCCGTG	ACD	642.656	548.919	497.292	442.586	612.846	610.984	629.016	595.045	468.717	521.068	456.842	481.661
ACD_GCTTCTGGATGAAATGCGGG	ACD	386.598	361.263	314.449	360.291	541.631	515.674	600.926	493.697	429.574	501.992	362.462	397.37
ACE_GGAAAACATCTACGACATGG	ACE	440.822	379.326	420.94	419.504	480.447	488.586	417.338	466.603	457.676	380.51	383.547	495.709
ACE_GGTGTGGAACGAGTATGCCG	ACE	160.664	184.646	188.87	140.504	71.2145	175.57	159.511	129.445	113.415	137.546	179.725	151.522
ACE_GTTGTAGAAGTCCCAAGCCG	ACE	206.855	288.007	203.94	171.615	351.057	315.023	351.125	304.045	305.118	287.139	196.794	240.83
ACE_GTTTCGTTTCGGGTAACAGG	ACE	278.149	311.088	215.995	276.993	308.931	317.029	588.887	305.048	238.875	248.988	255.028	310.069
ACE2_AACATCTTCATGCCTATGTG	ACE2	531.195	748.618	626.889	659.363	822.477	758.463	821.633	679.334	674.471	592.351	599.417	689.377
ACE2_CAGGATCCTTATGTGCACAA	ACE2	172.714	172.604	204.944	372.335	247.746	201.655	159.511	215.741	220.809	223.888	171.692	217.751
ACE2_CCAAAGGCGAGAGATAGTTG	ACE2	317.311	382.337	243.12	447.604	417.257	390.267	553.775	425.462	449.647	439.745	386.559	414.429
ACE2_TGCACAGAGAATATTCAAGG	ACE2	185.768	229.804	275.269	367.317	318.961	377.225	346.109	334.148	306.121	263.044	272.097	311.073
ACER1_CCCAGACAACGTAAATGTAG	ACER1	260.075	307.074	319.472	377.353	374.127	346.124	317.016	332.141	301.103	293.163	255.028	303.045
ACER1_GAAGACCAGGCGGATGAACT	ACER1	98.4066	155.544	133.616	125.45	204.616	203.661	209.672	155.534	189.695	144.574	125.506	176.609
ACER1_GGTGGCCGAGTTCTACAACA	ACER1	72.2988	45.1579	28.1296	40.1439	69.2085	23.0749	49.1576	19.0655	50.1838	25.0996	32.1296	58.2007
ACER1_TGGACGAGATCGCCATCCTG	ACER1	128.531	204.716	116.537	264.95	286.864	290.945	279.897	246.848	191.702	201.801	146.591	227.785
ACER2_ATACCTTCTGGGGAACCACA	ACER2	179.743	303.06	144.667	227.817	370.115	278.906	178.572	244.841	257.945	230.916	268.081	304.048
ACER2_ATTCAGGGGTAGGTTCAAGG	ACER2	146.606	247.867	139.644	230.827	210.634	268.873	192.617	208.717	171.629	149.594	214.866	214.74
ACER2_CATCTGACCCAAGAAACTAA	ACER2	332.373	329.151	322.486	373.338	388.169	346.124	299.961	291	264.971	280.112	187.757	218.754
ACER2_TATCGCCGAGTTCTACAACA	ACER2	348.44	440.54	332.532	367.317	717.16	589.915	620.99	540.859	485.779	459.825	441.781	720.484
ACER3_AAAAGAGCCGATATTCCATC	ACER3	345.427	316.105	229.056	312.119	354.066	375.218	356.141	356.224	295.081	262.04	287.158	371.28
ACER3_CTCGGCGATGTACCAGGTCA	ACER3	144.598	199.698	155.718	188.676	211.637	230.749	196.63	180.621	211.776	181.721	183.741	262.907
ACER3_TAAGCCATGGATAAACCCTG	ACER3	223.925	181.635	187.866	211.759	197.595	244.795	221.711	271.934	228.838	237.944	164.664	235.813
ACER3_TATTAAACTGAATAGAACTA	ACER3	85.3527	123.432	61.2824	121.435	130.393	171.557	188.605	147.507	111.408	138.55	86.3482	190.657
ACHE_GGTGTCCATGAACTACCGGG	ACHE	56.2324	109.382	96.4444	177.637	98.2961	70.228	124.399	77.2655	76.2794	61.243	70.2834	56.1938
ACHE_TATGTGGACACCCTATACCC	ACHE	168.697	202.709	171.792	185.665	193.583	147.479	145.466	162.559	144.529	131.522	194.785	196.678
ACHE_TGGTGGGAATGACACAGAGC	ACHE	205.851	201.705	161.745	225.809	281.849	280.912	217.698	232.8	187.688	149.594	190.769	170.588
ACHE_TGTCCTCGTCTGGATCTATG	ACHE	132.548	163.572	130.602	210.755	252.761	203.661	353.132	219.755	229.842	222.884	162.656	191.661
ACIN1_CCTGGTCAAGCGGCTCAAAG	ACIN1	242	302.056	157.727	243.874	319.964	365.186	245.788	315.083	263.967	235.936	232.939	313.08
ACIN1_CGTACTCATGCCAACCCTCG	ACIN1	130.539	127.446	95.4398	116.417	146.441	140.456	142.457	80.2759	155.57	106.422	143.579	150.519
ACIN1_GAGGAATTAGCACTGGCCAA	ACIN1	343.419	541.895	314.449	487.748	519.565	477.55	456.463	388.334	474.739	347.378	376.518	461.592
ACIN1_TGAGGGACAAAAATCTAGGG	ACIN1	217.9	263.923	180.833	351.259	274.828	340.104	254.817	310.066	322.18	257.02	171.692	251.869
ACKR1_AGCTAGGATACCCAGGACAC	ACKR1	108.448	99.3474	91.4213	68.2446	117.353	92.2997	125.402	96.331	78.2868	124.494	110.445	52.1799
ACKR1_CAATGGCAACAAGACAAAGA	ACKR1	260.075	326.14	324.495	339.216	440.326	452.469	354.135	373.283	388.423	295.171	343.385	395.363
ACKR1_CTGCACCCTGATATACAGCA	ACKR1	181.751	225.789	176.815	210.755	247.746	206.671	207.666	238.821	150.551	142.566	175.709	210.727
ACKR1_GAAGGAATCATTCACACCAT	ACKR1	135.56	194.681	193.894	152.547	222.671	236.769	219.704	233.803	196.721	177.705	165.668	240.83
ACKR2_ATCTCAACCATCCGCCTGCG	ACKR2	701.9	1060.71	747.444	813.917	1034.11	926.007	938.006	1035.56	730.676	791.139	760.065	879.031
ACKR2_CAGCCCATACTATGGTAGCA	ACKR2	596.465	618.161	577.662	703.522	856.58	785.55	821.633	888.052	851.118	688.733	818.3	853.945
ACKR2_CATGCCCGCCGAAATCTGCG	ACKR2	400.656	502.758	368.699	394.414	480.447	466.515	496.592	392.348	473.735	369.466	476.923	603.08
ACKR2_GGAGTGGAAGGAGAAACCCT	ACKR2	36.1494	34.1193	61.2824	61.2194	78.2356	59.1922	66.2122	81.2793	52.1912	30.1195	29.1174	48.1661
ACKR3_AAGACAGCGATAATGGAGAA	ACKR3	589.436	767.684	480.213	805.888	802.417	562.827	777.492	678.331	574.103	587.331	604.437	679.343
ACKR3_CCAACAATGAGACCTACTGC	ACKR3	286.183	209.733	245.13	137.493	316.955	281.915	276.887	345.186	173.636	206.821	218.883	275.952
ACKR3_GCACTGCTACATCTTGAACC	ACKR3	388.606	431.509	363.676	448.608	472.423	498.619	518.662	523.8	379.39	336.335	464.874	533.841
ACKR3_GGTCCACGCTCATGCACGTG	ACKR3	478.979	534.87	381.759	487.748	596.798	533.733	590.894	501.724	494.812	511.028	386.559	655.26
ACKR4_AGTCCCCAGCCAATCAGGAG	ACKR4	695.876	802.807	664.06	921.302	1012.05	779.531	902.894	772.655	737.702	637.53	785.166	763.633
ACKR4_ATTGATGTTCCTAGGTAGCG	ACKR4	671.776	773.705	761.509	1001.59	973.934	986.202	997.196	938.224	795.915	814.231	891.595	997.439
ACKR4_CAATGACGAAAACTATTGTG	ACKR4	553.286	607.123	466.148	572.05	810.441	770.502	690.212	600.062	588.154	531.108	531.142	751.592
ACKR4_TGTGCTACTTTATCACAGCA	ACKR4	564.332	635.221	523.412	695.493	749.257	675.192	734.354	696.393	568.081	550.183	619.498	576.99
ACLY_AGAGCAATTCGAGATTACCA	ACLY	92.3817	166.582	77.3565	136.489	231.698	139.453	122.392	141.486	215.79	125.498	161.652	135.467
ACLY_CGGTCACCTGTACACGACAG	ACLY	91.3776	128.449	57.2639	101.363	196.592	153.498	148.476	113.39	112.412	79.3147	98.3968	76.263
ACLY_GACCAGCTGATCAAACGTCG	ACLY	279.154	255.895	119.551	202.727	336.012	240.782	236.759	194.669	185.68	266.056	188.761	151.522
ACLY_GCCAGCGGGAGCACATCGGT	ACLY	103.427	88.3088	35.162	43.1547	88.2659	72.2345	76.2444	62.2138	86.3162	57.2271	68.2753	43.1488
ACMSD_AGTGGTGCGAGAGAATTGCT	ACMSD	101.419	177.621	78.3611	139.5	156.471	142.463	97.3119	92.3172	137.504	85.3386	78.3158	173.599
ACMSD_CCTCCTGGGGTAGCTCACAA	ACMSD	415.718	504.765	418.931	638.288	577.74	425.381	529.698	578.99	499.831	397.578	517.085	621.142
ACMSD_CGAGTGGGACCTGAACGCGC	ACMSD	190.788	385.347	239.102	384.378	342.03	425.381	466.495	340.169	306.121	365.45	275.109	367.266
ACMSD_CTGCAGAGGTTTGGCTACGG	ACMSD	72.2988	90.3158	115.532	121.435	113.341	186.606	156.502	146.503	139.511	108.43	114.462	72.2491
ACO1_CCTGCCCCTAACATCACAGA	ACO1	183.759	156.547	113.523	172.619	270.816	258.84	238.765	267.921	200.735	192.765	213.862	208.72
ACO1_CTTGGTGTCTAGGTTTGACG	ACO1	152.631	179.628	89.412	172.619	102.308	184.599	121.389	121.417	74.2721	107.426	76.3077	93.3218
ACO1_TTATTACCCAGACAGCCTCG	ACO1	181.751	293.025	144.667	265.953	287.867	304.99	338.084	285.983	199.732	267.06	216.874	258.893
ACO1_TTGCATATGCTATTACTAAG	ACO1	137.568	161.565	158.731	158.568	223.674	219.713	168.54	161.555	126.463	187.745	167.676	153.529
ACO2_ATCTTCTCCGAGAGTGTCAG	ACO2	571.361	800.8	712.282	798.863	1020.07	839.726	943.023	734.524	796.919	711.825	685.765	890.069
ACO2_GTCTCAATAGGACATCAACC	ACO2	649.685	713.495	671.093	655.349	875.637	827.687	793.543	766.634	834.055	651.586	707.854	741.557
ACO2_GTGCAGCTACCAATTAGACC	ACO2	601.485	728.547	617.847	786.82	618.864	681.212	795.55	732.517	640.346	547.171	566.283	841.903
ACO2_TCTCGGGGTTTGCGTCGTTG	ACO2	0	0	0	0	0	0	0	0	0	0	0	0
ACOT1_ACAATGCCAGGAAAGGGCCC	ACOT1	519.145	497.74	519.394	531.906	561.692	517.681	578.855	525.807	391.434	421.673	419.692	463.599
ACOT1_AGCCCGAGAAACCCTTGGTG	ACOT1	177.734	163.572	169.782	196.705	181.547	257.837	224.72	213.734	126.463	155.618	167.676	248.858
ACOT1_CTACTTGCTCAGTCATCCTG	ACOT1	256.058	314.098	318.468	472.694	435.311	380.235	414.328	306.052	445.632	335.331	376.518	392.353
ACOT1_GGGGGAACCTTACGCTACAA	ACOT1	98.4066	57.2	93.4306	127.457	85.2568	90.2932	69.2219	111.383	78.2868	76.3028	86.3482	87.301
ACOT11_AGCTGAAGCAGATCACGCCG	ACOT11	592.448	824.884	510.352	793.845	824.483	746.423	921.955	745.562	666.441	676.685	536.162	672.318
ACOT11_ATCTGCGTCCAGGACCACAA	ACOT11	436.805	583.039	498.296	677.428	710.139	727.362	736.36	666.29	459.684	512.032	468.891	634.187
ACOT11_GCCAACTGCGCCATTCAGGG	ACOT11	419.734	595.081	398.838	600.151	681.051	553.798	606.945	509.752	442.621	425.689	430.737	536.851
ACOT11_GGGATACCGGAACCCCACGG	ACOT11	218.905	295.032	182.843	255.917	407.227	356.156	475.524	350.203	320.173	348.382	235.951	329.135
ACOT12_AGCATTCAGCACAAGCATGG	ACOT12	271.12	361.263	204.944	262.942	403.215	423.375	422.354	327.124	361.324	290.151	378.526	368.27
ACOT12_CCACCCCATGCAAACCATCA	ACOT12	219.909	244.856	248.144	310.112	370.115	247.805	266.855	328.128	313.147	259.028	342.381	387.336
ACOT12_GATGATTTCAGACGCTATCG	ACOT12	98.4066	165.579	162.75	187.673	179.541	193.629	202.65	186.641	151.555	159.633	135.547	186.644
ACOT12_GTAGATATGTTTAAGTTCCG	ACOT12	207.859	213.747	180.833	274.986	263.795	239.779	218.701	228.786	185.68	155.618	170.688	238.824
ACOT13_ACGTGGCTGTCAAACCGCCG	ACOT13	176.73	207.726	152.704	219.788	180.544	192.625	213.685	205.707	146.537	148.59	185.749	223.772
ACOT13_AGTAGATAACATATCAACAA	ACOT13	159.66	190.667	242.116	211.759	209.631	241.785	179.576	217.748	200.735	198.789	199.806	164.567
ACOT13_GGTGATAAAGGCCATGACCA	ACOT13	495.046	177.621	72.3333	124.446	216.653	143.466	166.534	165.569	124.456	121.482	137.555	192.664
ACOT13_GTTCATATCGACACTGACTC	ACOT13	205.851	188.66	209.968	164.59	259.782	220.717	257.826	197.679	239.879	203.809	229.927	226.782
ACOT2_AGATCATTAGGGTTCCTGCT	ACOT2	815.369	1107.87	696.208	1116	1050.16	948.078	876.81	942.238	830.04	818.247	767.093	868.997
ACOT2_CTACTTGCTCAGTCATCCCG	ACOT2	619.56	713.495	510.352	698.504	956.882	901.928	865.775	766.634	758.779	701.785	811.271	745.571
ACOT2_GCTCGCCAAGAGTGTCGGCG	ACOT2	442.83	533.867	338.56	480.723	703.118	738.397	590.894	614.11	458.68	494.964	454.834	608.097
ACOT2_GGTACAGCCGGGACGCTCGA	ACOT2	440.822	447.565	299.38	422.514	542.634	607.974	653.093	605.079	529.941	498.98	501.02	662.284
ACOT4_ATAATAAGCTAGAGCCAACG	ACOT4	149.618	198.695	105.486	207.745	191.577	161.524	179.576	158.545	130.478	120.478	105.425	161.557
ACOT4_ATGTCAATGATCCCTGGGAA	ACOT4	475.967	572	350.616	441.583	471.42	444.443	448.437	424.459	423.551	325.291	310.251	445.536
ACOT4_CAGTTTCCATCAATGGATCT	ACOT4	514.124	665.326	449.069	470.687	718.163	580.886	737.363	645.217	597.188	488.94	543.19	657.266
ACOT4_TCGCGGGACTCGAGCCCATG	ACOT4	286.183	347.214	237.093	351.259	397.196	572.86	459.473	470.617	378.386	253.004	349.409	482.664
ACOT6_ACAGGCATTGATAAGTACAG	ACOT6	558.307	682.386	537.477	766.748	692.085	624.026	631.023	636.186	598.191	502.996	564.275	646.228
ACOT6_ATCATATCCTTGTAATGTAG	ACOT6	697.884	698.442	553.551	733.629	777.341	777.524	714.289	830.855	649.379	643.554	633.555	676.332
ACOT6_CTGAAAGGCTACAAGCTCAT	ACOT6	540.232	661.312	605.792	739.651	734.211	774.515	888.849	816.807	845.096	736.924	794.202	890.069
ACOT6_TTGGCATGGATGATCAAAGC	ACOT6	406.68	462.618	294.356	541.942	580.749	496.612	580.862	421.448	569.085	580.303	494.996	572.976
ACOT7_AGCGCATGGAGACCAAGTGG	ACOT7	147.61	266.933	181.838	192.691	191.577	295.961	189.608	227.783	190.699	246.98	157.636	209.723
ACOT7_CAGGGGCACATACCACAGGG	ACOT7	163.676	179.628	126.583	177.637	223.674	205.668	151.486	115.397	165.607	154.614	136.551	143.495
ACOT7_GCGGCCAGATGATGCCAACG	ACOT7	30.1245	65.2281	60.2778	60.2158	115.347	73.2378	112.36	65.2241	54.1985	56.2231	46.1862	48.1661
ACOT7_GTCTCCCATGTGCATCGGTG	ACOT7	245.012	275.965	136.63	307.101	276.834	282.919	224.72	185.638	174.64	197.785	221.895	224.775
ACOT8_ATTACTGGGTACCGGCCAAG	ACOT8	232.963	273.958	158.731	245.881	396.193	320.039	363.164	351.207	264.971	223.888	218.883	327.128
ACOT8_CCTTAAATACTGGTCAATGA	ACOT8	126.523	232.814	245.13	289.036	253.764	219.713	241.775	253.872	237.871	200.797	231.935	185.64
ACOT8_TCGTGACCAAGACGCTACGG	ACOT8	255.054	231.811	208.963	267.96	309.934	311.01	255.82	254.876	200.735	254.008	210.85	319.1
ACOT8_TTACTGGCTTGATCTCAATG	ACOT8	253.046	269.944	238.097	295.058	354.066	408.326	326.045	277.955	271.996	244.972	170.688	370.277
ACOT9_AAGAGGAGCTCTTTAGACAA	ACOT9	584.415	767.684	600.769	783.809	660.991	698.267	597.916	732.517	638.338	549.179	511.061	784.706
ACOT9_CTTACCAATCTTATCCACCA	ACOT9	564.332	682.386	596.75	947.396	711.142	641.081	727.331	573.972	632.316	546.167	613.474	692.388
ACOT9_GAGAAACATCTCATGTATGG	ACOT9	528.183	631.207	388.792	610.187	603.819	538.749	735.357	571.966	555.033	516.048	567.287	596.055
ACOT9_TCTTCCCGACCCAGCTAACA	ACOT9	516.133	648.267	501.31	637.284	629.897	567.844	667.138	709.438	535.963	558.215	521.101	598.062
ACOX1_ACCTATCACCGGATTAACGA	ACOX1	328.357	351.228	344.588	349.252	492.483	506.645	337.08	467.607	338.239	428.701	319.287	389.343
ACOX1_CTGTGGTTTCCAAGCCTCGA	ACOX1	377.56	425.488	320.477	398.428	575.734	433.407	477.531	550.893	442.621	427.697	390.575	440.519
ACOX1_GCGCCGCCGAGAGATCGGTG	ACOX1	161.668	252.884	258.19	318.14	262.792	281.915	291.936	277.955	212.779	273.084	211.854	324.118
ACOX1_TGGCATTGAAGCATGTCGGA	ACOX1	274.133	436.526	277.278	309.108	397.196	269.876	332.064	357.228	316.158	317.259	288.162	421.453
ACOX2_GACCATCTTCTAACCAACCC	ACOX2	399.651	483.691	539.486	678.432	572.725	559.818	534.714	544.872	544.996	428.701	552.227	750.588
ACOX2_GCATAACTGATGGCCAGCTG	ACOX2	503.079	497.74	419.935	637.284	634.912	582.893	553.775	548.886	475.743	499.984	480.939	677.336
ACOX2_GTGTATCACAAACTCCTGGG	ACOX2	379.568	648.267	345.593	604.165	676.036	570.853	483.55	495.703	397.456	361.434	401.619	462.595
ACOX2_TGCTGTACCGAGTTTGACGT	ACOX2	156.647	193.677	192.889	268.964	232.701	198.645	188.605	240.828	181.665	166.661	150.607	175.606
ACOX3_AAGCCACGGCAGTAATACCA	ACOX3	518.141	542.898	364.681	464.665	545.644	439.427	593.904	512.762	471.728	431.713	413.668	460.588
ACOX3_CCGCACGCCTCACCTTAAAG	ACOX3	475.967	551.93	442.037	589.112	536.616	651.114	582.868	571.966	489.794	544.159	499.012	619.135
ACOX3_GATCCCAACTGCACATACGA	ACOX3	192.797	331.158	206.954	319.144	261.789	325.055	206.662	206.71	254.934	260.032	263.061	270.934
ACOX3_GCGTCAGTTTGGACCCACAG	ACOX3	295.22	312.091	303.398	290.04	276.834	259.844	287.923	222.766	186.684	216.861	236.955	325.121
ACOXL_AAGCCACAGCTAATCTCGAA	ACOXL	293.212	184.646	206.954	198.712	312.943	299.974	333.068	318.093	296.085	231.92	246.996	279.965
ACOXL_ACAGGAACGATGAAACAGTG	ACOXL	214.888	142.498	152.704	176.633	206.622	149.485	176.566	146.503	132.485	100.398	108.437	95.3287
ACOXL_ATGTTTGCAATGACCGAGAG	ACOXL	160.664	164.575	152.704	173.622	259.782	203.661	316.013	214.738	186.684	242.964	246.996	257.889
ACOXL_TGACAAGGTTCGGATACCCA	ACOXL	114.473	161.565	155.718	252.906	149.45	205.668	106.341	210.724	142.522	155.618	99.4008	166.574
ACP1_ACATAGTATATAATCAAATG	ACP1	74.3071	273.958	75.3472	219.788	75.2266	180.586	62.1994	164.566	89.3272	167.665	98.3968	182.63
ACP1_ACCCAGACACACAAACAGCA	ACP1	236.979	632.211	194.898	469.683	219.662	474.541	140.45	534.838	235.864	510.024	212.858	536.851
ACP1_GGAACCCCCCTGACTACCGA	ACP1	408.689	970.393	469.162	686.46	535.613	631.049	488.566	756.6	415.522	600.382	364.47	754.602
ACP1_GGGGTTCCCTATCTCATACC	ACP1	90.3734	255.895	91.4213	240.863	108.326	206.671	150.482	187.645	97.3566	151.602	97.3927	230.796
ACP2_ACATGGTGGCCAACGAGACA	ACP2	33.1369	36.1263	36.1667	63.2266	48.145	82.2671	85.2733	31.1069	34.125	46.1833	69.2794	55.1903
ACP2_ACCAGTGAAGACATATCCCA	ACP2	206.855	212.744	99.4583	119.428	171.517	191.622	316.013	220.759	262.963	188.749	150.607	258.893
ACP2_CACCTCTTATCACCGGCAAG	ACP2	245.012	206.723	146.676	221.795	262.792	254.827	242.778	276.952	213.783	250.996	180.729	198.685
ACP2_TTCTGCAGCTGCTCATAACG	ACP2	215.892	166.582	185.856	191.687	287.867	274.893	223.717	234.807	182.669	226.9	209.846	179.619
ACP5_ACCCACGGCTACAAAGCGCA	ACP5	331.369	453.586	345.593	460.651	461.39	475.544	450.444	445.531	352.29	354.406	331.336	518.789
ACP5_CTGGACACAGTGACACTATG	ACP5	669.768	1085.8	640.954	636.281	796.399	655.127	794.547	664.283	642.353	624.478	783.158	934.221
ACP5_GCTCGGCTATGGACCACACG	ACP5	187.776	275.965	130.602	193.694	289.873	270.879	296.952	334.148	287.051	276.096	280.13	417.439
ACP5_GTACCAGGGCACTTTGCGAA	ACP5	196.813	326.14	203.94	274.986	289.873	270.879	265.852	199.686	255.938	181.721	235.951	210.727
ACP6_AAAAAGGTGAAGGACAGGAT	ACP6	220.913	183.642	108.5	137.493	208.628	145.472	158.508	151.521	152.559	112.446	118.478	136.471
ACP6_ACAGTCACCAATCTAGCTGG	ACP6	129.535	154.54	148.685	141.507	217.656	165.537	324.039	220.759	172.632	102.406	144.583	181.626
ACP6_ACCAACCTTCAACCCACAGG	ACP6	110.456	121.425	74.3426	85.3058	159.48	173.564	131.421	100.345	170.625	111.442	148.599	145.502
ACP6_GCAGGTCGTGTTTCGACACG	ACP6	222.921	280.982	102.472	151.543	262.792	203.661	206.662	188.648	136.5	180.717	183.741	206.713
ACPP_AAAGGCAGGTATAGCAACTG	ACPP	278.149	369.291	341.574	405.453	543.637	494.606	583.871	514.769	438.607	421.673	377.522	469.619
ACPP_ACTCCTTGGCTAGTACACTT	ACPP	456.888	392.372	332.532	357.281	456.375	563.831	602.932	483.662	389.426	368.462	361.457	522.803
ACPP_CTACGACCCTTTATATTGTG	ACPP	382.581	377.319	244.125	288.032	410.236	409.329	425.363	341.172	308.129	256.016	296.194	431.488
ACPP_GCCATGAGGATTCCTTTATG	ACPP	310.282	385.347	328.514	376.349	493.486	382.241	442.418	411.414	324.188	350.39	402.623	423.46
ACPT_AGGCTGGTAGTGGAAGACCG	ACPT	256.058	352.232	217	307.101	397.196	336.091	280.9	280.966	320.173	298.183	265.069	443.529
ACPT_TATCCTTGCAAACTTCTCCC	ACPT	189.784	195.684	157.727	213.766	360.085	300.977	394.264	305.048	276.011	216.861	216.874	207.716
ACPT_TCGCCATGGCGGAATACCTG	ACPT	451.867	512.793	346.597	483.734	543.637	457.485	465.492	552.9	470.724	382.518	451.822	459.585
ACPT_TTGGATATTGGAGCCCACGT	ACPT	436.805	410.435	253.167	343.23	438.32	472.534	532.707	441.517	400.467	352.398	376.518	354.221
ACR_AAGCGCCCACACGAAATGGG	ACR	307.27	329.151	241.111	357.281	310.937	335.088	228.733	252.869	170.625	265.052	216.874	235.813
ACR_CCCCGACACTTACTCACACG	ACR	270.116	286	154.713	158.568	278.84	240.782	268.862	191.659	162.596	139.554	177.717	246.851
ACR_GAAAGCGCCTATGTGGTCGT	ACR	140.581	205.719	146.676	172.619	229.692	191.622	243.781	227.783	148.544	156.622	173.7	152.526
ACR_TAATGTGCATGACTGGAGAC	ACR	0	0	0	0	5.01511	8.02606	0	0	0	0	0	0
ACRBP_AAGAAGCGTTCGTATTCGGT	ACRBP	337.394	443.551	355.639	492.766	411.239	478.554	410.315	430.479	470.724	459.825	472.907	449.55
ACRBP_CAAACCAGGAGGCATAAGGG	ACRBP	433.793	462.618	398.838	795.853	614.852	602.958	585.878	527.814	495.816	408.622	547.206	633.183
ACRBP_GACTCTACTTCTCGTACCCG	ACRBP	154.639	200.702	150.694	200.719	274.828	304.99	224.72	187.645	221.812	216.861	147.595	206.713
ACRBP_GGTGCTGTGCTATTCGATCG	ACRBP	477.975	475.663	401.852	577.068	653.97	544.769	599.923	551.897	418.533	466.853	453.83	541.869
ACRC_AAACTATTGTGGAGCCACCG	ACRC	416.722	330.154	271.25	371.331	466.405	348.13	456.463	360.238	330.21	329.307	366.478	468.616
ACRC_CAAACCACCAAGTGATCCTG	ACRC	283.17	267.937	298.375	441.583	369.112	299.974	389.248	371.276	391.434	291.155	317.279	422.457
ACRC_GCATCCTTAATGTCCAGTCA	ACRC	299.237	329.151	252.162	348.248	362.091	369.199	378.212	362.245	356.305	287.139	291.174	341.176
ACRC_TTATTGGAAATAAACAGCGA	ACRC	106.44	200.702	142.657	206.741	152.459	167.544	180.579	252.869	228.838	137.546	177.717	179.619
ACRV1_CCTGACTCAAGCTCACTCAA	ACRV1	158.656	235.825	218.005	225.809	340.024	319.036	354.135	278.959	275.007	269.068	283.142	345.19
ACRV1_GCTGAAGGTGAGCATACTGT	ACRV1	159.66	207.726	134.62	204.734	280.846	304.99	261.839	227.783	213.783	260.032	222.899	290
ACRV1_TGGTTCAAGCAAGCACACTG	ACRV1	659.726	683.389	666.069	1022.67	1009.04	938.046	1067.42	829.852	762.794	651.586	711.87	782.699
ACRV1_TTCAGGTGAGCACGCTTCAG	ACRV1	186.772	224.786	141.653	177.637	258.779	245.798	266.855	212.731	277.015	230.916	269.085	203.702
ACSBG1_GAAGGTGAATAATGCCCAGT	ACSBG1	319.32	432.512	288.329	353.266	493.486	381.238	385.235	317.09	364.335	375.49	264.065	262.907
ACSBG1_GGAGCCCACATCACACATGG	ACSBG1	332.373	276.968	385.778	499.791	349.051	393.277	307.987	373.283	281.029	284.127	215.87	307.059
ACSBG1_TCAAAAGAACTTCTATGGAG	ACSBG1	193.801	237.832	129.597	187.673	300.906	224.73	266.855	210.724	179.658	257.02	172.696	223.772
ACSBG1_TGTGCATCGGATGTTCTACG	ACSBG1	110.456	188.66	69.3194	135.486	145.438	89.2899	252.81	121.417	112.412	95.3785	95.3846	113.391
ACSBG2_AAATTCAGGGATGGTCATCG	ACSBG2	274.133	349.221	319.472	451.619	410.236	383.244	434.392	373.283	371.36	391.554	309.247	458.581
ACSBG2_ACACGAGAGTCTTAGCCATG	ACSBG2	412.705	424.484	445.051	493.77	556.677	458.489	564.81	586.014	470.724	435.729	527.126	596.055
ACSBG2_GGGACCACAGGCATACCCAA	ACSBG2	231.959	378.323	380.755	534.917	424.278	340.104	424.36	358.231	280.026	252	340.372	342.18
ACSBG2_TCCATGAAATCATCCCACTG	ACSBG2	153.635	201.705	165.764	98.3525	266.804	207.674	240.772	278.959	302.107	216.861	276.113	232.803
ACSF2_ACGTAGCTGAGGCCTCCGAT	ACSF2	680.813	742.596	592.731	684.453	961.897	865.811	1012.24	778.676	850.114	775.076	652.632	866.99
ACSF2_ATGGCTCGGATCAACTCTGG	ACSF2	315.303	289.011	265.222	382.371	424.278	455.479	452.45	328.128	388.423	324.287	369.49	366.263
ACSF2_CGTGGGGGTACCATACAGGA	ACSF2	179.743	199.698	88.4074	161.579	284.858	275.896	246.791	218.752	201.739	227.904	245.992	245.848
ACSF2_GTCTTCATGGAGGACGACCA	ACSF2	184.763	209.733	241.111	313.122	231.698	222.723	195.627	288.993	203.746	219.873	202.818	271.938
ACSF3_CCATGATCATCTACACCAGT	ACSF3	388.606	463.621	347.602	493.77	526.586	506.645	470.508	534.838	422.548	351.394	433.749	473.633
ACSF3_GCAGCGCGTTGACCACACCA	ACSF3	314.299	563.972	409.889	444.594	401.208	371.205	365.17	456.569	434.592	428.701	430.737	467.612
ACSF3_TAACGATGCCTCCTACGTCG	ACSF3	705.917	886.098	551.542	753.701	693.088	898.919	874.804	908.121	785.879	793.147	820.308	910.138
ACSF3_TCTTAAGTTCTGAAACGCCG	ACSF3	299.237	399.396	394.819	471.691	395.19	505.642	554.778	452.555	419.537	378.502	398.607	542.872
ACSL1_ATCACGTACATAGTCAACAA	ACSL1	189.784	255.895	199.921	275.989	300.906	351.14	341.093	268.924	291.066	241.96	280.13	259.896
ACSL1_CAAGAGCCATCGCTTCAGCG	ACSL1	108.448	145.509	69.3194	82.295	138.417	149.485	121.389	113.39	92.3382	106.422	107.433	122.422
ACSL1_GATGCCAATGAACTGATCTG	ACSL1	264.091	211.74	184.852	266.957	323.976	279.909	381.222	330.134	349.279	282.12	300.211	264.913
ACSL1_GTTTCCGAGAGCCTAAACAA	ACSL1	207.859	228.8	110.509	221.795	320.967	353.147	307.987	297.021	213.783	180.717	118.478	162.561
ACSL3_ATGATTACTGCAATATCTGA	ACSL3	214.888	158.554	44.2037	33.1187	274.828	267.87	222.714	185.638	156.574	105.418	38.1538	31.1073
ACSL3_GAAAGTTCGAAGCTTGCTAG	ACSL3	216.896	172.604	77.3565	67.241	297.897	293.954	195.627	141.486	198.728	155.618	52.2105	34.1176
ACSL3_GTGGTGAAGAGTAACCAATG	ACSL3	119.494	75.2632	26.1204	19.0683	156.471	183.596	106.341	124.428	100.368	99.3944	25.1012	11.0381
ACSL3_TATCTAAAGTATCACATCCA	ACSL3	279.154	210.737	144.667	78.2806	394.187	433.407	345.106	264.91	158.581	185.737	59.2389	80.2768
ACSL4_AAGCCCACTTCAGACAAACC	ACSL4	593.452	855.993	704.245	504.809	746.248	696.261	719.305	626.152	418.533	371.474	290.17	287.993
ACSL4_ACCTGGTCAGAGAGTGTAAG	ACSL4	664.747	733.565	629.903	346.241	894.695	671.179	873.801	655.252	373.368	350.39	195.789	304.048
ACSL4_GCATCATCACTCCCTTAGGT	ACSL4	472.954	630.204	446.056	448.608	604.822	476.547	580.862	470.617	251.923	249.992	197.798	139.481
ACSL4_GTGTGTCTGAGGAGATAGCG	ACSL4	519.145	547.916	375.731	198.712	719.166	554.801	665.132	482.659	330.21	304.207	165.668	186.644
ACSL5_CAGAGTTGGATTCTTCCAAG	ACSL5	441.826	599.095	369.704	476.709	597.801	518.684	542.74	570.962	491.801	515.044	470.899	537.855
ACSL5_CTTATCCCTATATGATGCTG	ACSL5	162.672	211.74	254.171	290.04	206.622	232.756	322.032	287.99	246.904	234.932	198.802	253.875
ACSL5_CTTGTTGACAATATGTACGA	ACSL5	411.701	539.888	349.611	624.237	646.949	657.134	611.961	556.914	567.077	476.892	529.134	596.055
ACSL5_TCTGATAGAGCAGAGTACCT	ACSL5	321.328	358.253	274.264	332.191	394.187	436.417	426.367	437.503	379.39	364.446	368.486	419.446
ACSL6_CTGAGATGCTAAGCCCACGG	ACSL6	466.929	468.639	349.611	483.734	678.042	581.889	512.643	547.883	426.562	428.701	430.737	513.772
ACSL6_GATGCTCACCCATGGGAACG	ACSL6	542.241	664.323	418.931	547.964	704.121	579.883	493.582	593.038	476.746	447.777	565.279	542.872
ACSL6_GTCTCCACAGTGGATCATTG	ACSL6	724.996	736.575	584.694	717.572	831.505	817.655	799.563	750.579	837.066	710.821	673.717	867.993
ACSL6_TCTGTCGTCTATTGCCACGG	ACSL6	289.195	262.919	220.014	268.964	344.036	398.293	269.865	257.886	434.592	343.363	297.198	317.093
ACSM1_CAAGGTCTTTGACTTAACAC	ACSM1	147.61	210.737	182.843	231.831	185.559	165.537	170.547	190.655	167.614	155.618	161.652	226.782
ACSM1_CCCCCCAAAAGTGGTTAATG	ACSM1	121.502	136.477	122.565	133.478	149.45	159.518	180.579	151.521	121.445	142.566	103.417	117.405
ACSM1_CGCTGTCCATGGTTCTACCA	ACSM1	184.763	236.828	289.333	378.356	359.082	314.02	306.984	246.848	271.996	204.813	274.105	295.017
ACSM1_GCACTGCTATACTGGCGGGG	ACSM1	160.664	228.8	137.634	134.482	195.589	186.606	237.762	217.748	172.632	185.737	181.733	310.069
ACSM2A_ACAGGCTCCCGAGAGGACGT	ACSM2A	177.734	220.772	160.741	211.759	223.674	189.616	181.582	190.655	196.721	158.629	127.514	224.775
ACSM2A_GTGCATGCTCCTAATGCCCA	ACSM2A	232.963	295.032	252.162	244.878	271.819	339.101	268.862	233.803	268.985	332.319	214.866	247.855
ACSM2A_TGACGCAGTTCTGTAGATGG	ACSM2A	154.639	199.698	186.861	204.734	262.792	297.967	322.032	270.931	263.967	202.805	269.085	281.972
ACSM2A_TGTCTGAGAAAAGCTGTGAT	ACSM2A	78.3237	171.6	156.722	223.802	203.613	235.765	185.595	197.679	180.662	134.534	196.794	140.484
ACSM2B_ATGTGGACCATATCAGACAC	ACSM2B	239.992	175.614	179.829	307.101	288.87	278.906	303.974	218.752	243.893	173.689	227.919	206.713
ACSM2B_GAAGGGACTCCCCTCCAGCG	ACSM2B	90.3734	127.446	55.2546	128.46	71.2145	70.228	76.2444	74.2552	78.2868	159.633	73.2955	72.2491
ACSM2B_TGTCTGAGAAAAGCTGCGAT	ACSM2B	174.722	214.751	122.565	199.716	230.695	184.599	175.563	157.541	187.688	171.681	201.814	201.696
ACSM2B_TTACCTTTAGAATAACCAGT	ACSM2B	158.656	220.772	139.644	250.899	249.752	319.036	243.781	241.831	183.673	197.785	152.615	197.682
ACSM3_ATTTCTGTTGATCCACCAGA	ACSM3	509.104	513.796	460.12	542.946	680.048	590.919	640.051	525.807	477.75	440.749	439.773	550.9
ACSM3_GAAGCCTGTTCCCTACAAAG	ACSM3	306.266	302.056	161.745	109.392	318.961	250.814	255.82	224.772	245.901	186.741	118.478	136.471
ACSM3_TGAAACAGGACTTCAAACTG	ACSM3	210.871	215.754	206.954	345.237	306.924	301.98	376.206	308.059	252.926	192.765	271.093	234.81
ACSM3_TGCAACAGCGTCTACTGCTG	ACSM3	256.058	306.07	312.44	370.327	459.384	279.909	331.061	324.114	279.022	362.438	336.356	365.26
ACSM4_AGAGGGTGAACCCAATGCCG	ACSM4	300.241	581.032	376.736	457.64	509.535	561.824	386.238	552.9	509.868	357.418	513.069	494.706
ACSM4_CACGAGCATCCGGTACACAG	ACSM4	130.539	151.53	108.5	179.644	118.356	91.2964	151.486	139.479	112.412	145.578	111.449	119.412
ACSM4_CATTCGATGCACAAAAACAC	ACSM4	156.647	263.923	165.764	234.842	384.157	387.257	251.807	275.948	253.93	203.809	246.996	240.83
ACSM4_TACAATGGACTCCACCGCTG	ACSM4	209.867	319.116	269.241	245.881	413.245	360.169	334.071	289.997	325.191	320.271	314.267	361.246
ACSM5_ATAACTTTGGCATCAACTCG	ACSM5	286.183	334.168	410.894	394.414	336.012	380.235	353.132	336.155	274.004	273.084	323.304	353.218
ACSM5_CTTTACCAGCGGAACCACCG	ACSM5	64.2656	107.375	99.4583	77.277	129.39	152.495	126.405	108.372	141.518	147.586	134.543	182.63
ACSM5_GTGGAAACACCAGACTGGTG	ACSM5	279.154	360.26	229.056	311.115	371.118	406.319	401.286	366.259	354.298	282.12	348.405	360.242
ACSM5_TGGTCAGTGTGGCTTGCATG	ACSM5	387.602	342.196	161.745	312.119	276.834	225.733	228.733	210.724	235.864	177.705	170.688	189.654
ACSM6_CAGGGATAAAGATCCACCAA	ACSM6	141.585	234.821	74.3426	98.3525	222.671	196.638	187.601	158.545	134.493	100.398	150.607	122.422
ACSM6_CCTGCCTAGGACGGACTCAG	ACSM6	216.896	270.947	267.231	382.371	389.172	327.062	383.228	262.903	323.184	267.06	360.453	408.408
ACSM6_TGTCAGATAAGAGCTATGAT	ACSM6	171.71	176.618	112.519	163.586	189.571	208.678	133.428	144.497	172.632	186.741	148.599	167.578
ACSM6_TTTGCAGATAGAGTGGTGAT	ACSM6	279.154	324.133	157.727	293.05	325.982	276.899	274.881	278.959	242.89	275.092	245.992	351.211
ACSS1_ACCAGCATTGGGATAAACTG	ACSS1	167.693	177.621	215.995	218.784	159.48	183.596	264.849	216.745	172.632	183.729	186.753	227.785
ACSS1_CAGACAACAAGGTCCACATG	ACSS1	95.3942	127.446	101.468	89.3201	199.601	149.485	93.299	135.466	171.629	89.3546	93.3765	137.474
ACSS1_GATCAAAGCAACGCTCTCGG	ACSS1	451.867	447.565	289.333	550.975	550.659	441.433	472.514	419.441	443.625	385.53	376.518	339.17
ACSS1_GCTGAAATACGGTGATGCCT	ACSS1	133.552	129.453	173.801	208.748	211.637	200.651	169.543	269.928	162.596	170.677	193.781	174.602
ACSS2_CAGGAAGGGGAGTCAACATG	ACSS2	102.423	171.6	214.991	137.493	125.378	185.603	185.595	114.393	135.496	80.3187	145.587	145.502
ACSS2_CAGTGGCCCATAGGTGACGT	ACSS2	527.178	676.365	547.523	741.658	753.269	715.322	637.042	682.345	453.662	631.506	635.563	741.557
ACSS2_GCATTGTGGTCAAGCACCTG	ACSS2	223.925	211.74	154.713	173.622	294.888	276.899	319.023	303.041	242.89	240.956	202.818	330.138
ACSS2_GGAACCAAGGGATTGACTTG	ACSS2	453.876	690.414	614.833	983.525	816.459	773.511	734.354	679.334	552.022	639.538	550.219	769.654
ACSS3_ACATGGTATACATCGCCTGT	ACSS3	498.058	499.747	396.829	560.007	796.399	549.785	707.267	634.179	577.114	621.466	584.356	751.592
ACSS3_CCGGGACCACTAAAGCCCTG	ACSS3	130.539	202.709	187.866	232.835	241.728	197.642	179.576	191.659	142.522	140.558	147.595	182.63
ACSS3_CTTGTACCAGCTGATCTGCT	ACSS3	292.207	321.123	263.213	380.363	469.414	391.27	376.206	366.259	335.228	329.307	305.231	292.007
ACSS3_GGTGTGATTAGGCCCACTGG	ACSS3	68.2822	77.2702	26.1204	82.295	151.456	141.459	101.325	125.431	107.393	127.506	89.3603	64.2215
ACTA1_CTTCTACAACGAGCTTCGCG	ACTA1	144.598	186.653	104.481	131.471	131.396	164.534	165.531	176.607	132.485	139.554	114.462	89.308
ACTA1_GGGTCAGAAAGATTCCTACG	ACTA1	110.456	153.537	93.4306	90.3237	107.323	143.466	138.444	158.545	106.39	115.458	102.413	181.626
ACTA1_GGTGAAAGCCGGCTTCGCCG	ACTA1	63.2614	132.463	61.2824	65.2338	110.332	87.2834	69.2219	77.2655	106.39	85.3386	79.3198	65.2249
ACTA1_TCAGGTAGTCGGTGAGATCG	ACTA1	225.934	313.095	172.796	201.723	281.849	245.798	167.537	258.89	227.835	186.741	267.077	297.024
ACTA2_CATGTATGTGGCTATCCAGG	ACTA2	152.631	213.747	184.852	210.755	271.819	267.87	189.608	269.928	248.912	221.88	207.838	275.952
ACTA2_GAAGCTCATTGTAGAAAGAG	ACTA2	153.635	211.74	294.356	286.025	260.785	272.886	252.81	284.979	304.114	272.08	232.939	274.948
ACTA2_GACGTCCCAGACATCAGGTG	ACTA2	150.622	225.789	124.574	171.615	274.828	240.782	221.711	213.734	210.772	153.61	243.984	229.792
ACTA2_GGCCTCACCAGTAGTAACGA	ACTA2	130.539	146.512	148.685	266.957	248.749	151.492	212.682	286.986	173.636	216.861	162.656	189.654
ACTB_AAGAGCTACGAGCTGCCTGA	ACTB	101.419	265.93	75.3472	67.241	146.441	564.834	115.37	319.097	152.559	237.944	79.3198	259.896
ACTB_CGTACAGGGATAGCACAGCC	ACTB	59.2448	142.498	87.4028	69.2482	43.1299	346.124	24.0772	285.983	75.2757	175.697	22.0891	168.581
ACTB_GGATTCCTATGTGGGCGACG	ACTB	176.73	160.561	41.1898	14.0504	153.462	355.153	109.35	228.786	159.585	152.606	83.336	118.408
ACTB_TCACCTGGGTCATCTTCTCG	ACTB	84.3485	244.856	180.833	41.1475	119.36	879.857	130.418	768.641	180.662	475.888	100.405	456.574
ACTBL2_GAGGACGCCCTATCATGGAG	ACTBL2	68.2822	89.3123	94.4352	97.3489	180.544	184.599	182.585	139.479	98.3603	157.625	118.478	105.363
ACTBL2_GGAGCTATGAACTTCCTGAT	ACTBL2	103.427	191.67	115.532	140.504	219.662	197.642	192.617	183.631	139.511	130.518	101.409	167.578
ACTBL2_GGAGCTCATTGTAGAATGTG	ACTBL2	139.577	129.453	137.634	190.683	176.532	165.537	158.508	230.793	130.478	129.514	143.579	214.74
ACTBL2_TGTCCCTCTATGCCTCAGGA	ACTBL2	197.817	298.042	194.898	265.953	258.779	228.743	304.977	261.9	235.864	185.737	229.927	255.882
ACTC1_CGATGGACGGGAAGACAGCG	ACTC1	404.672	438.533	327.509	494.773	535.613	507.648	527.691	568.955	400.467	400.59	483.951	741.557
ACTC1_CTGGGCTTCATCACCTACGT	ACTC1	189.784	186.653	127.588	183.658	210.634	208.678	247.794	187.645	229.842	172.685	189.765	221.765
ACTC1_GGTACGGCCAGAAGCATACA	ACTC1	456.888	559.958	421.944	455.633	660.991	549.785	498.598	455.566	499.831	397.578	306.235	552.907
ACTC1_TCTTCATGAGGTAGTCAGTG	ACTC1	296.224	431.509	376.736	235.845	263.795	395.283	293.942	371.276	388.423	324.287	282.138	399.377
ACTG1_AGCTGTAGCCTCGCTCAGTG	ACTG1	754.116	693.425	674.106	483.734	694.091	766.489	799.563	768.641	753.761	669.657	593.393	922.18
ACTG1_ATGGAAGGAAACACGGCTCG	ACTG1	174.722	188.66	178.824	221.795	261.789	236.769	207.666	238.821	175.643	168.669	188.761	192.664
ACTG1_CAACAGAGAGAAGATGACTC	ACTG1	188.78	146.512	150.694	178.64	193.583	218.71	242.778	195.672	106.39	110.438	142.575	211.73
ACTG1_CTTCTACAACGAGCTGCGCG	ACTG1	132.548	118.414	144.667	112.403	204.616	155.505	111.357	153.528	137.504	183.729	127.514	215.744
ACTG2_AGAGCTATGAGCTGCCAGAT	ACTG2	435.801	607.123	389.796	648.324	711.142	673.186	712.283	631.169	508.864	614.438	502.024	584.014
ACTG2_CTGGATACCTGTGGTCACAA	ACTG2	427.768	461.614	465.144	706.532	639.927	672.182	628.013	559.924	502.842	407.618	567.287	633.183
ACTG2_TGAATCCAGGACGATGCCTG	ACTG2	487.012	736.575	646.981	652.338	723.178	679.205	665.132	741.548	615.254	682.709	610.462	713.46
ACTG2_TGATGATGCCGTGTTCAATG	ACTG2	420.739	482.688	411.898	567.032	625.885	637.068	611.961	509.752	452.658	439.745	515.077	553.91
ACTL10_AGAAGATGCCCAAAACGCTG	ACTL10	417.726	396.386	328.514	373.338	325.982	354.15	365.17	316.086	293.074	316.255	312.259	346.194
ACTL10_AGATGTGTGATGGCCTTGCG	ACTL10	578.39	827.895	588.713	851.05	896.701	822.671	766.457	829.852	582.132	606.406	713.879	898.097
ACTL10_CACGCCACGCCCATCTACGC	ACTL10	229.95	257.902	237.093	255.917	273.825	305.993	318.019	230.793	227.835	201.801	264.065	312.076
ACTL10_GGCCACCTTCCGACTGAACG	ACTL10	344.423	538.884	468.157	614.201	540.628	470.528	459.473	603.072	367.346	369.466	338.364	402.388
ACTL6A_ACCACCATACCAATAGCTGT	ACTL6A	302.249	384.344	214.991	318.14	336.012	511.661	221.711	416.431	337.235	458.821	209.846	476.644
ACTL6A_ACTGCAATTCCAGTCCACGA	ACTL6A	95.3942	108.379	14.0648	52.1871	145.438	290.945	92.2958	116.4	75.2757	86.3426	29.1174	68.2353
ACTL6A_AGAAGTTGCCTCAGGTTACG	ACTL6A	395.635	472.653	149.69	273.982	258.779	450.463	154.495	318.093	248.912	557.211	109.441	311.073
ACTL6A_TGTTCCGAGGGAGAATATGG	ACTL6A	132.548	240.842	49.2269	131.471	174.526	313.016	85.2733	224.772	121.445	248.988	50.2024	290
ACTL6B_AGTGGAACACACGGGCCAAG	ACTL6B	101.419	124.435	83.3843	149.536	144.435	183.596	153.492	199.686	187.688	128.51	189.765	201.696
ACTL6B_ATGCCAGCTTTGCAAACGGG	ACTL6B	915.784	783.74	697.213	989.547	847.553	896.912	971.113	850.924	814.985	805.195	815.287	891.073
ACTL6B_CACTCACTGTTCATCGTAGG	ACTL6B	398.647	432.512	349.611	552.982	531.601	395.283	337.08	281.969	310.136	316.255	327.32	305.052
ACTL6B_TTGGCTGCGATCATGTAAGG	ACTL6B	213.884	236.828	108.5	160.576	245.74	245.798	267.859	246.848	187.688	200.797	300.211	333.149
ACTL7A_ATCGCAAGGAGACATTCGTG	ACTL7A	740.058	967.382	538.481	761.73	863.601	810.632	791.537	626.152	706.588	618.454	731.951	891.073
ACTL7A_GGGCCATGGCGTGTCCTACG	ACTL7A	598.473	700.449	353.63	604.165	914.755	710.306	792.54	794.731	618.265	607.41	593.393	756.609
ACTL7A_GTGGCTCTGAACTCGTATGG	ACTL7A	538.224	448.568	393.815	426.529	531.601	525.707	568.823	456.569	492.805	418.661	434.753	517.785
ACTL7A_GTTGTTGAGATCTTGTGGGT	ACTL7A	127.527	216.758	143.662	200.719	187.565	196.638	244.785	193.666	196.721	169.673	144.583	174.602
ACTL7B_ACTCCTACGGCAAGACCTCG	ACTL7B	178.739	264.926	281.296	378.356	243.734	327.062	300.965	292.003	250.919	240.956	254.024	257.889
ACTL7B_AGCCGCGCCGACTACGCTGG	ACTL7B	215.892	265.93	200.926	261.939	209.631	247.805	255.82	200.69	186.684	206.821	220.891	257.889
ACTL7B_CAAGAAGAAGTGCTGCTATG	ACTL7B	365.51	576.014	412.903	527.892	589.776	585.902	508.63	471.621	376.379	445.769	414.672	625.156
ACTL7B_CGTGGGCAAACGCTGCCCCG	ACTL7B	256.058	272.954	233.074	301.079	321.97	313.016	452.45	371.276	289.059	307.219	243.984	334.152
ACTL8_CTGGTGGAAAGGCTGCACGC	ACTL8	474.963	556.947	431.991	860.083	689.076	601.954	594.907	497.71	514.886	428.701	380.534	446.54
ACTL8_GAGACTCTTGAGGAGATAGG	ACTL8	376.556	461.614	302.394	558	676.036	592.925	548.759	573.972	511.875	456.813	422.704	537.855
ACTL8_TGTCTCCGTGATGATCACAG	ACTL8	428.772	449.572	299.38	492.766	630.9	584.899	532.707	582	479.757	395.57	366.478	576.99
ACTL8_TTTAGCTACCCCATCGAGCG	ACTL8	469.942	558.954	261.204	510.831	450.356	506.645	467.498	448.541	402.474	449.785	367.482	490.692
ACTL9_CAGCCCGCTGACACGACCGT	ACTL9	216.896	214.751	119.551	213.766	264.798	213.694	315.01	241.831	202.743	188.749	224.907	272.941
ACTL9_CCCAAACCCCAGTCCCAACG	ACTL9	105.436	104.365	78.3611	133.478	149.45	155.505	189.608	114.393	130.478	154.614	137.555	150.519
ACTL9_GCTGCCACCAAAGACCGGCG	ACTL9	71.2946	103.361	89.412	115.414	137.414	141.459	117.376	103.355	86.3162	126.502	119.482	132.457
ACTL9_TAAGCACCACTATTGCTACG	ACTL9	170.705	190.667	105.486	188.676	239.722	194.632	171.55	154.531	184.676	162.645	131.53	181.626
ACTN1_CAGGACATCAACAATGCCTG	ACTN1	127.527	148.519	188.87	168.604	160.483	158.515	165.531	204.703	145.533	100.398	135.547	167.578
ACTN1_GCAGGGCCTTGATCTCCGAG	ACTN1	441.826	647.263	431.991	567.032	677.039	614.997	574.842	553.903	533.956	409.625	501.02	566.955
ACTN1_GGATCCGCCGCACAATCCCG	ACTN1	64.2656	93.3263	119.551	95.3417	90.2719	109.355	111.357	56.1931	73.2684	102.406	69.2794	159.55
ACTN1_GGCCCTAACTCAGAAGCGAA	ACTN1	487.012	545.909	439.023	594.129	660.991	590.919	558.791	558.921	457.676	481.912	477.927	570.969
ACTN2_AGGACTTCCGGGATTACCGC	ACTN2	164.68	259.909	100.463	125.45	152.459	169.55	185.595	222.766	211.776	160.637	153.619	191.661
ACTN2_CCAGGTTAATATTTCCTATG	ACTN2	129.535	217.761	176.815	280.004	158.477	178.58	130.418	175.603	201.739	121.482	155.628	158.547
ACTN2_CGAGTCGGCGTCGCTGACAG	ACTN2	105.436	89.3123	89.412	76.2734	132.399	116.378	133.428	127.438	142.522	109.434	77.3117	116.401
ACTN2_TGATGGTCCAGATCATACCC	ACTN2	306.266	314.098	238.097	319.144	482.453	420.365	385.235	319.097	374.371	267.06	344.389	322.111
ACTN3_CAGTGAGCTGGACTACCACG	ACTN3	541.237	526.842	406.875	551.978	711.142	576.873	614.971	523.8	563.062	531.108	532.146	562.941
ACTN3_CCATGGCTGGAGAACCGTGT	ACTN3	97.4025	118.414	94.4352	122.439	157.474	178.58	127.408	105.362	131.482	123.49	129.522	120.415
ACTN3_GTCCAGGGCCTTGTTAACGT	ACTN3	249.029	286	131.606	169.608	304.918	230.749	162.521	234.807	163.599	182.725	132.534	212.734
ACTN3_TGCAACTGGAGTTTGCCCGG	ACTN3	92.3817	72.2526	65.3009	137.493	173.523	119.388	192.617	145.5	146.537	114.454	87.3522	156.54
ACTN4_ACAGATCGAGAACATTGATG	ACTN4	181.751	234.821	189.875	297.065	268.81	270.879	328.051	205.707	254.934	201.801	203.822	251.869
ACTN4_ACTCCCACAATGTCAACACC	ACTN4	376.556	475.663	411.898	480.723	504.52	505.642	551.768	535.841	370.357	436.733	392.583	555.917
ACTN4_GTTCATCGTCCATACCATCG	ACTN4	212.88	208.73	212.981	268.964	200.604	166.541	204.656	150.517	109.401	159.633	150.607	236.817
ACTN4_TGGGCGGCTTGTGCACACGC	ACTN4	136.564	183.642	115.532	295.058	198.598	285.928	134.431	240.828	226.831	196.781	265.069	213.737
ACTR10_AAAAAGATATGGGTAACACC	ACTR10	183.759	133.467	51.2361	47.1691	300.906	257.837	206.662	156.538	224.824	165.657	39.1579	26.09
ACTR10_AATGAATTTACCCATCACTG	ACTR10	227.942	227.796	97.4491	125.45	561.692	406.319	277.891	245.845	316.158	214.853	158.64	154.533
ACTR10_AATGGATAGTCAACATTTGG	ACTR10	100.415	104.365	20.0926	27.0971	296.894	175.57	180.579	81.2793	188.691	96.3825	38.1538	46.1592
ACTR10_ATTCGATAATCACAACTCGG	ACTR10	59.2448	71.2491	4.01852	18.0647	323.976	196.638	118.379	128.441	225.827	111.442	27.1093	30.1038
ACTR1A_AGTCGTAGCCCTCCTTACGC	ACTR1A	160.664	145.509	110.509	150.54	400.205	245.798	282.907	214.738	252.926	177.705	126.51	185.64
ACTR1A_CGCTACAGGCAGGACCACAG	ACTR1A	164.68	222.779	120.556	162.583	299.903	237.772	195.627	196.676	250.919	227.904	187.757	151.522
ACTR1A_GAAGGTCTCGAAGAAAACTT	ACTR1A	301.245	226.793	150.694	160.576	398.199	192.625	294.945	187.645	239.879	241.96	208.842	238.824
ACTR1A_TGACACGAACGTGCTTGGGT	ACTR1A	340.407	311.088	177.819	162.583	571.722	481.564	393.26	394.355	455.669	350.39	334.348	317.093
ACTR1B_CTTCATCGGACCAAAAGCAG	ACTR1B	129.535	158.554	66.3056	91.3273	78.2356	112.365	124.399	140.483	132.485	151.602	99.4008	136.471
ACTR1B_GCATCCTGTGCTCCTCACGG	ACTR1B	135.56	95.3333	66.3056	63.2266	174.526	208.678	177.569	123.424	153.562	177.705	177.717	220.761
ACTR1B_GGTTGTCCGGACAATCAAAG	ACTR1B	227.942	186.653	207.958	308.104	340.024	342.111	306.984	312.072	370.357	247.984	239.968	298.028
ACTR1B_TCCGTCCTAACAGTGTCGGG	ACTR1B	153.635	215.754	123.569	148.532	115.347	108.352	125.402	150.517	93.3419	73.2908	87.3522	142.491
ACTR2_ACTGGTGTAGTGGTAGACTC	ACTR2	129.535	357.249	75.3472	192.691	426.284	319.036	336.077	266.917	235.864	175.697	146.591	203.702
ACTR2_ATCCTCGCAACAGAAGTAGC	ACTR2	766.166	1035.62	538.481	1312.71	1194.6	964.13	883.833	852.931	961.522	792.143	1214.9	1053.63
ACTR2_GGACGTATCATCAAAGTTGG	ACTR2	184.763	722.526	87.4028	367.317	669.015	497.616	568.823	449.545	492.805	449.785	371.498	391.349
ACTR2_GGATGACATGAAACACCTGT	ACTR2	164.68	443.551	68.3148	392.406	485.462	412.339	345.106	338.162	314.151	268.064	211.854	243.841
ACTR3_ACCGGTACGGTAATAGACAG	ACTR3	388.606	528.849	208.963	626.245	608.834	478.554	658.109	429.476	541.985	430.709	470.899	397.37
ACTR3_ATTAAGGAGTCAGCAAAAGT	ACTR3	329.361	321.123	299.38	489.755	509.535	384.248	532.707	502.728	401.471	256.016	436.761	311.073
ACTR3_CCCAATCTTCAACTATACCA	ACTR3	394.631	503.761	222.023	540.939	637.921	472.534	552.772	393.352	460.688	369.466	373.506	390.346
ACTR3_TTAACAAGTATGATACAGAT	ACTR3	404.672	479.677	210.972	587.104	489.474	446.45	511.64	420.445	466.71	275.092	378.526	387.336
ACTR3B_AGGTAGTTGACCAAGCTCAA	ACTR3B	463.917	593.074	450.074	583.09	662.997	453.472	557.788	477.641	438.607	508.016	518.089	512.768
ACTR3B_TACTGTTTGATCCACTTCCG	ACTR3B	144.598	178.625	73.338	154.554	173.523	147.479	106.341	94.3241	125.46	97.3865	76.3077	80.2768
ACTR3B_TGGGTGAACGTACGTTAACG	ACTR3B	188.78	294.028	174.806	266.957	318.961	396.287	305.981	319.097	221.812	202.805	217.879	175.606
ACTR3B_TTTGAATCATTTAACGTACC	ACTR3B	136.564	135.474	72.3333	84.3022	192.58	128.417	110.354	127.438	128.471	154.614	95.3846	102.353
ACTR3C_CATTTGCCCCGATATAGTCA	ACTR3C	184.763	138.484	207.958	247.888	203.613	211.687	178.572	190.655	185.68	156.622	202.818	172.595
ACTR3C_GCTTACCACTGGGATAACAT	ACTR3C	77.3195	99.3474	68.3148	56.2014	114.344	88.2866	74.2379	120.414	76.2794	98.3904	59.2389	87.301
ACTR3C_TACTGTTTGATCCACTTCTG	ACTR3C	164.68	192.674	86.3981	233.838	247.746	129.42	199.64	158.545	161.592	166.661	139.563	186.644
ACTR3C_TGGGTGAACGTACATTAACG	ACTR3C	379.568	417.46	539.486	423.518	459.384	517.681	457.466	368.266	335.228	397.578	334.348	391.349
ACTR5_CGGGACACGCCCAGCCAGCG	ACTR5	228.946	299.046	124.574	188.676	326.985	277.902	447.434	313.076	284.04	275.092	268.081	198.685
ACTR5_TCATTTGCCGTGAATACAGT	ACTR5	224.929	244.856	118.546	136.489	321.97	265.863	362.161	242.834	330.21	292.159	188.761	234.81
ACTR5_TGAGCACAGCTACATCGCTG	ACTR5	204.846	162.568	99.4583	118.424	296.894	226.736	265.852	208.717	219.805	219.873	160.648	136.471
ACTR5_TGGGTAAAACATGCGTACAC	ACTR5	189.784	142.498	123.569	139.5	223.674	142.463	214.688	154.531	197.724	129.514	154.623	194.671
ACTR6_AGATGTATGCTATGTGTCTC	ACTR6	254.05	320.119	242.116	455.633	473.426	475.544	530.701	394.355	389.426	415.649	306.235	433.495
ACTR6_ATAATTCGGAAGGATTATCT	ACTR6	252.041	302.056	313.444	454.629	367.106	377.225	313.003	276.952	304.114	238.948	259.045	285.986
ACTR6_CTCCCCTTGCAGGATAAATG	ACTR6	149.618	259.909	60.2778	74.2662	215.65	310.007	121.389	305.048	257.945	374.486	112.453	430.484
ACTR6_GGATGTAAAAGAGTCCAGAA	ACTR6	83.3444	256.898	49.2269	13.0468	195.589	246.801	136.437	202.697	109.401	214.853	46.1862	142.491
ACTR8_AGCCAACTGTCCTTGTATAG	ACTR8	223.925	270.947	108.5	129.464	311.94	320.039	231.743	304.045	221.812	186.741	116.47	212.734
ACTR8_CAACGATTCCAAAAGTTGCG	ACTR8	222.921	226.793	155.718	112.403	227.686	279.909	233.749	282.972	245.901	200.797	217.879	248.858
ACTR8_CACGTGTATTGTAGACGTTG	ACTR8	381.577	316.105	205.949	184.662	636.918	551.792	554.778	495.703	398.46	335.331	316.275	414.429
ACTR8_CTTCTCCTACTAAATACTCA	ACTR8	353.461	259.909	161.745	187.673	381.148	434.41	389.248	388.334	422.548	318.263	295.19	310.069
ACTRT1_ACGGAGCTGATGACATGGCG	ACTRT1	159.66	236.828	171.792	288.032	186.562	171.557	178.572	180.621	178.654	149.594	161.652	202.699
ACTRT1_GGTAACAGGATGGGATGACA	ACTRT1	202.838	344.204	298.375	451.619	373.124	326.059	334.071	346.19	335.228	308.223	249.004	362.249
ACTRT1_TGATTAGACAGGTAGAAACC	ACTRT1	116.481	134.47	71.3287	126.453	182.55	155.505	218.701	130.448	175.643	177.705	137.555	198.685
ACTRT1_TTAATCAGAAGTACTTCGTG	ACTRT1	148.614	160.561	178.824	228.82	336.012	250.814	252.81	261.9	284.04	225.896	227.919	336.159
ACTRT2_CGCAGTCACCAAGCTCCACG	ACTRT2	369.527	377.319	415.917	462.658	518.562	439.427	486.559	522.797	482.768	483.92	422.704	532.837
ACTRT2_CGTGCCCGCTTTCTACCTGT	ACTRT2	346.432	455.593	269.241	410.471	471.42	451.466	403.293	407.4	426.562	325.291	416.68	460.588
ACTRT2_GAATTTCAGGTGCCCCACGA	ACTRT2	103.427	197.691	108.5	145.522	314.949	212.691	178.572	239.824	184.676	244.972	194.785	203.702
ACTRT2_GATCAGGCCACGCTCGAAAG	ACTRT2	269.112	341.193	209.968	255.917	239.722	296.964	316.013	271.934	288.055	274.088	272.097	281.972
ACTRT3_AATGTTCGGGTAGATAAACT	ACTRT3	246.017	278.975	182.843	320.147	294.888	278.906	378.212	239.824	280.026	287.139	272.097	296.021
ACTRT3_CACTGAGCAACATGATACCA	ACTRT3	220.913	208.73	183.847	235.845	285.861	272.886	245.788	260.897	273	254.008	304.227	250.865
ACTRT3_GGCGGGCTAGAACTCTGCGT	ACTRT3	113.469	133.467	83.3843	100.36	140.423	107.349	120.386	104.359	134.493	109.434	86.3482	101.349
ACTRT3_TGTGGCAATGAACTACGAAG	ACTRT3	65.2697	132.463	88.4074	90.3237	104.314	91.2964	94.3023	86.2966	115.423	55.2191	88.3563	71.2457
ACVR1_ATTACACTGTTGGAGTGTGT	ACVR1	376.556	423.481	281.296	396.421	508.532	359.166	440.412	377.297	408.496	287.139	382.543	379.308
ACVR1_CCATGACTTCTCATCACGGG	ACVR1	403.668	377.319	343.583	462.658	394.187	350.137	484.553	339.166	466.71	280.112	357.441	389.343
ACVR1_CTGGTGTAACAGGAACATCA	ACVR1	341.411	463.621	362.671	349.252	522.574	620.013	494.585	521.793	641.349	476.892	499.012	549.896
ACVR1_GCCATCGTTGATGCTCAGTG	ACVR1	167.693	248.87	243.12	291.043	305.921	354.15	373.196	277.955	240.882	386.534	258.04	358.235
ACVR1B_AAGAGATTATTGGCAAGGGT	ACVR1B	94.39	125.439	53.2454	140.504	150.453	98.3192	101.325	118.407	119.438	105.418	117.474	108.374
ACVR1B_ACTTGACTCAGGTCACCTCA	ACVR1B	251.037	277.972	308.421	548.968	454.369	430.397	328.051	320.1	339.243	342.359	364.47	465.606
ACVR1B_CCGGTTCAGATAATCAAACA	ACVR1B	234.971	379.326	223.028	270.971	490.477	432.404	444.424	414.424	399.463	382.518	268.081	343.183
ACVR1B_CTACACGTGTGAGACAGATG	ACVR1B	57.2365	133.467	52.2407	39.1403	84.2538	82.2671	116.373	111.383	79.2904	62.247	58.2348	106.367
ACVR1C_ATTGTCCTTTGAACCAACAG	ACVR1C	214.888	310.084	244.125	283.014	320.967	284.925	258.83	240.828	204.75	201.801	161.652	229.792
ACVR1C_CCAAGATCTTTCATCTCTGG	ACVR1C	201.834	193.677	250.153	271.975	367.106	403.309	361.158	380.307	316.158	239.952	318.283	318.097
ACVR1C_CTGGCGCTCTCAATTGCTAG	ACVR1C	361.494	352.232	325.5	568.036	533.607	489.59	547.756	381.31	322.18	406.614	357.441	532.837
ACVR1C_TGTAGGAGCACTGTCGACCC	ACVR1C	127.527	158.554	133.616	197.709	191.577	109.355	161.518	147.507	149.548	81.3227	81.3279	115.398
ACVR2A_AGTGGTTTCAAACCTAGTAA	ACVR2A	391.618	475.663	413.907	421.511	521.571	478.554	508.63	485.669	510.871	416.653	401.619	484.671
ACVR2A_ATTGCAGAAACCATGGCTAG	ACVR2A	271.12	255.895	338.56	398.428	440.326	337.094	284.913	298.024	283.037	280.112	244.988	414.429
ACVR2A_CCAAAGATCCACATCAACAC	ACVR2A	226.938	223.782	219.009	282.011	372.121	277.902	267.859	332.141	170.625	146.582	276.113	336.159
ACVR2A_CCAGTTGCTTAACGAATATG	ACVR2A	423.751	392.372	386.782	510.831	526.586	383.244	617.981	510.755	462.695	462.837	385.555	375.294
ACVR2B_ACAAGCCGTCTATTGCCCAC	ACVR2B	272.124	423.481	345.593	365.309	399.202	475.544	371.19	330.134	320.173	311.235	258.04	335.156
ACVR2B_ATGACTTCAACTGCTACGAT	ACVR2B	320.324	294.028	329.519	464.665	461.39	438.423	435.395	452.555	304.114	334.327	341.377	482.664
ACVR2B_ATGTCCACATGACCGTAGGG	ACVR2B	200.83	249.874	142.657	133.478	318.961	318.033	223.717	264.91	178.654	163.649	158.64	225.779
ACVR2B_CTGGAGCGCACCAACCAGAG	ACVR2B	214.888	210.737	92.4259	199.716	283.855	279.909	287.923	268.924	253.93	224.892	185.749	210.727
ACVRL1_AGGCACCCCCAGGAACATCG	ACVRL1	130.539	247.867	163.755	204.734	191.577	211.687	221.711	181.624	141.518	117.466	137.555	151.522
ACVRL1_CCAGGACTGTTCATCCCTCG	ACVRL1	226.938	251.881	180.833	346.241	318.961	258.84	254.817	237.817	165.607	227.904	190.769	267.924
ACVRL1_CTGCGTGCTCGAGTTGCGGG	ACVRL1	149.618	261.916	158.731	158.568	219.662	238.775	194.624	276.952	148.544	131.522	132.534	217.751
ACVRL1_TGGACAGTGACTGCACCACA	ACVRL1	137.568	144.505	180.833	179.644	258.779	202.658	193.621	188.648	124.456	204.813	163.66	204.706
ACY1_AGGCACAAAGGTCATGTGGA	ACY1	373.544	522.828	438.019	406.457	642.937	517.681	621.994	625.148	507.86	489.944	485.96	641.211
ACY1_CCATGCCTCACGCTTCATGG	ACY1	242	242.849	247.139	364.306	368.109	389.264	342.096	419.441	270.993	239.952	319.287	324.118
ACY1_GCTGGACAGTGCGGATACGC	ACY1	295.22	282.989	188.87	255.917	266.804	251.818	300.965	226.779	228.838	191.761	228.923	279.965
ACY1_TAGCTTAGTCAGGTTCACGG	ACY1	269.112	302.056	251.157	403.446	424.278	388.261	372.193	413.421	291.066	324.287	344.389	352.215
ACY3_CACCTCATATGGGTCGTCCG	ACY3	513.12	588.056	403.861	611.191	548.653	508.651	669.145	642.207	505.853	611.426	498.008	582.007
ACY3_CTTCCTGTACCAGCGGTCTG	ACY3	269.112	241.846	172.796	297.065	279.843	356.156	353.132	258.89	265.974	232.924	286.154	370.277
ACY3_GTGCATGGCAAAGACTTCGT	ACY3	64.2656	99.3474	109.505	88.3165	104.314	78.2541	116.373	48.1655	32.1176	52.2072	84.3401	57.1972
ACY3_TGAGGTCATGGTCCACGTAG	ACY3	89.3693	86.3018	125.579	162.583	147.444	135.44	173.556	164.566	147.54	167.665	124.502	187.647
ACYP1_ACAGTGCAAGGACAATTGCA	ACYP1	454.88	475.663	409.889	538.932	698.103	491.596	625.003	553.903	492.805	537.131	529.134	540.865
ACYP1_TAGGCTGAGGGTAAAAAGCT	ACYP1	162.672	166.582	155.718	229.824	176.532	175.57	156.502	174.6	143.526	132.526	174.704	191.661
ACYP1_TGGGTCCAGAACACTGACCG	ACYP1	199.826	168.589	168.778	176.633	191.577	150.489	165.531	170.586	218.801	225.896	283.142	254.879
ACYP1_TTCCTGCATATGACGCACCT	ACYP1	209.867	284.996	152.704	266.957	223.674	257.837	256.823	179.617	233.857	264.048	240.972	263.91
ACYP2_ACCAGCAAAGGCACCGTGAC	ACYP2	262.083	329.151	247.139	288.032	258.779	275.896	225.723	370.272	233.857	226.9	256.032	329.135
ACYP2_CGCCCAGTCACTCAAATCCG	ACYP2	235.975	269.944	317.463	472.694	405.221	337.094	350.122	341.172	318.165	315.251	250.008	331.142
ACYP2_GAGGTGTTCGGAAGAGTGCA	ACYP2	271.12	299.046	217	238.856	437.317	389.264	508.63	378.3	447.64	373.482	340.372	408.408
ACYP2_TGAAGCTAGGAAAATAGGAG	ACYP2	209.867	308.077	313.444	399.432	327.988	293.954	331.061	278.959	250.919	220.876	268.081	323.114
ADA_CACAGACTGGTCCCCCAAGG	ADA	170.705	151.53	232.069	223.802	191.577	160.521	230.74	221.762	168.618	210.837	156.632	188.651
ADA_TCACCGTACTGTCCACGCCG	ADA	557.303	623.179	575.653	719.579	717.16	680.208	518.662	702.414	501.838	429.705	530.138	573.979
ADA_TCCCAGCTAACACAGCAGAG	ADA	132.548	178.625	116.537	155.558	174.526	208.678	190.611	172.593	180.662	177.705	122.494	191.661
ADA_TGGACATACTCAAGACAGAG	ADA	229.95	296.035	157.727	360.291	235.71	298.971	302.971	268.924	275.007	302.199	194.785	293.01
ADAD1_AACTGGTGCAAGGCTGACAC	ADAD1	596.465	811.839	664.06	721.586	808.435	845.746	841.698	844.903	630.309	597.371	672.713	766.644
ADAD1_AGGTGAATACAATTACAGCC	ADAD1	340.407	380.33	275.269	395.417	377.136	367.192	342.096	378.3	629.305	327.299	336.356	287.993
ADAD1_CGATAACTACACCCACAGGA	ADAD1	231.959	274.961	192.889	303.086	219.662	203.661	191.614	230.793	299.096	202.805	224.907	238.824
ADAD1_TCAAATGCAGATATAGAATG	ADAD1	251.037	358.253	251.157	365.309	449.353	399.296	432.386	324.114	342.254	282.12	289.166	353.218
ADAD2_ACAGAGATCCCGCGTGCCAG	ADAD2	257.062	293.025	141.653	194.698	302.912	282.919	304.977	254.876	263.967	208.829	242.98	314.083
ADAD2_CACTGCGAATAGCAAGACGG	ADAD2	86.3568	111.389	85.3935	166.597	133.402	112.365	141.453	70.2414	106.39	101.402	97.3927	123.426
ADAD2_TCACCTACCTACGCTCAGGG	ADAD2	136.564	163.572	113.523	165.594	156.471	168.547	202.65	127.438	124.456	123.49	135.547	175.606
ADAD2_TTCAAATATAGAGCCCCTGG	ADAD2	164.68	193.677	154.713	172.619	240.725	224.73	139.447	154.531	146.537	162.645	140.567	157.543
ADAL_ACTAATGGATCCATTCAAGT	ADAL	421.743	475.663	330.523	419.504	426.284	393.277	380.219	470.617	404.482	321.275	345.393	450.554
ADAL_CAATCACAGTCATCTGATCG	ADAL	601.485	698.442	541.495	643.306	1122.38	699.27	708.27	680.338	644.36	569.259	631.547	588.028
ADAL_GGAGACTGTAAAACTTGCCG	ADAL	328.357	418.463	243.12	443.59	432.302	490.593	439.408	423.455	364.335	289.147	282.138	389.343
ADAL_TATGTGGAATCTATACTTGA	ADAL	408.689	543.902	323.491	372.335	519.565	436.417	454.457	413.421	450.651	417.657	389.571	441.522
ADAM10_CCCATAAATACGGTCCTCAG	ADAM10	147.61	131.46	104.481	152.547	122.369	204.664	246.791	136.469	102.375	164.653	169.684	163.564
ADAM10_GGAAATGGAATGGTAGAACA	ADAM10	218.905	295.032	319.472	348.248	282.852	265.863	256.823	347.193	311.14	219.873	324.308	367.266
ADAM10_TTCCATCAATAACAGACCCA	ADAM10	259.071	398.393	213.986	236.849	391.178	272.886	274.881	289.997	328.202	240.956	338.364	342.18
ADAM10_TTTCAACCTACGAATGAAGA	ADAM10	166.689	146.512	179.829	288.032	220.665	281.915	198.637	192.662	198.728	161.641	220.891	208.72
ADAM11_GCTCATGGTCTACCGACGGG	ADAM11	523.162	541.895	478.204	545.957	685.063	560.821	543.743	551.897	500.835	476.892	469.895	564.948
ADAM11_GCTCCACGTATTGCGAGGAG	ADAM11	467.934	406.421	378.745	416.493	454.369	424.378	484.553	427.469	364.335	349.386	293.182	392.353
ADAM11_GTTCGAGCAGATGCGACAGT	ADAM11	309.278	544.905	187.866	243.874	483.456	402.306	416.334	344.183	338.239	342.359	380.534	363.253
ADAM11_TGGGAACTTGACTTACATCG	ADAM11	125.519	197.691	106.491	93.3345	150.453	164.534	71.2283	137.472	146.537	133.53	116.47	117.405
ADAM12_AAGCAATGGTACTTGCCCGG	ADAM12	301.245	268.94	209.968	311.115	262.792	200.651	260.836	203.7	174.64	164.653	193.781	178.616
ADAM12_ACTGAACATTCGGATCGTGT	ADAM12	436.805	554.94	286.319	412.478	470.417	377.225	422.354	456.569	404.482	341.355	528.13	527.82
ADAM12_GGTGATCCTTATGGCAACTG	ADAM12	178.739	215.754	209.968	199.716	242.731	236.769	278.894	194.669	281.029	143.57	208.842	209.723
ADAM12_TGCTGAATATTCGACTACAA	ADAM12	166.689	287.004	114.528	203.73	212.64	177.577	233.749	214.738	215.79	199.793	188.761	190.657
ADAM15_AGTGCCACTCGTACATTCAG	ADAM15	275.137	368.288	249.148	371.331	415.251	396.287	477.531	374.286	346.268	280.112	378.526	370.277
ADAM15_CTCCAGACAGCTAATACTCG	ADAM15	460.905	574.007	299.38	429.54	551.662	392.274	504.617	381.31	426.562	385.53	351.417	303.045
ADAM15_CTGTTGTCAAAATTGCCAGG	ADAM15	544.249	584.042	537.477	699.507	681.051	685.225	612.965	632.172	729.673	559.219	567.287	633.183
ADAM15_TGGATTCGCGAAATAATGGG	ADAM15	408.689	383.34	320.477	263.946	417.257	370.202	341.093	372.279	369.353	331.315	292.178	381.315
ADAM17_AATCAGAATCAACACAGATG	ADAM17	124.515	161.565	63.2917	160.576	203.613	145.472	223.717	176.607	149.548	143.57	157.636	193.668
ADAM17_ACAAAATTTCAAGGTCGTGG	ADAM17	243.004	394.379	275.269	317.137	373.124	337.094	379.215	386.328	320.173	385.53	306.235	385.329
ADAM17_CATCGCTTCTACAGATACAT	ADAM17	315.303	341.193	353.63	387.388	320.967	425.381	503.614	387.331	314.151	296.175	291.174	390.346
ADAM17_TGGTGAAAAGCACTACAACA	ADAM17	157.651	216.758	200.926	193.694	151.456	176.573	234.752	201.693	191.702	220.876	226.915	209.723
ADAM18_AAAATCCCATTACCACACAC	ADAM18	363.502	371.298	246.134	399.432	444.338	390.267	446.431	400.376	336.232	300.191	249.004	317.093
ADAM18_AGTAAGTATGCTATGTCATG	ADAM18	269.112	268.94	270.245	294.054	250.755	328.065	209.672	292.003	212.779	210.837	182.737	250.865
ADAM18_AGTGCCTGCTATTGACAACT	ADAM18	220.913	247.867	259.194	227.817	283.855	327.062	320.026	385.324	287.051	245.976	280.13	337.163
ADAM18_TATAACAGTCAATTTGAACT	ADAM18	84.3485	68.2386	123.569	94.3381	172.52	117.381	120.386	149.514	98.3603	121.482	97.3927	131.453
ADAM19_ATGCCTCTAATTGTACCCTG	ADAM19	476.971	475.663	446.056	480.723	534.61	488.586	616.977	441.517	452.658	413.641	472.907	543.875
ADAM19_CCTCTAAATAATCAGCCACG	ADAM19	175.726	235.825	114.528	170.612	213.644	196.638	203.653	242.834	153.562	147.586	100.405	230.796
ADAM19_GTCACGCTCAGCACTTGCCG	ADAM19	98.4066	147.516	106.491	114.41	115.347	121.394	137.441	130.448	113.415	128.51	74.2996	174.602
ADAM19_TGCCCAGAGATGCGAAGTGT	ADAM19	165.685	143.502	166.769	282.011	192.58	162.528	220.707	254.876	176.647	162.645	167.676	218.754
ADAM2_ATGTGTGATGCAAACTATGC	ADAM2	383.585	395.382	289.333	418.5	451.36	360.169	491.576	359.234	337.235	347.378	346.397	392.353
ADAM2_CTTTAAATTACAAAGCGTAG	ADAM2	150.622	272.954	230.06	227.817	289.873	327.062	350.122	274.945	320.173	290.151	257.036	269.931
ADAM2_GACCTCCCTGAATATTGCAA	ADAM2	522.158	614.147	530.444	668.396	573.728	562.827	628.013	635.183	595.18	563.235	543.19	635.19
ADAM2_TTGAAAAAAGGATCTAAGCG	ADAM2	238.988	274.961	255.176	235.845	366.103	342.111	427.37	402.383	232.853	323.283	248	313.08
ADAM20_AATGTGACTGTGGAACCATA	ADAM20	764.158	736.575	740.412	954.421	820.471	776.521	871.794	803.762	742.721	687.729	614.478	693.391
ADAM20_AGAGATACATTGTCCACATG	ADAM20	909.759	949.319	747.444	976.5	1012.05	952.091	1000.21	845.907	776.846	747.968	673.717	1092.77
ADAM20_GGTGTGTGTGCGAGCTACAG	ADAM20	373.544	583.039	410.894	451.619	619.867	488.586	693.222	511.759	439.61	493.96	428.729	580
ADAM20_TAAGGGCAACCAAGGACTCA	ADAM20	571.361	731.558	493.273	797.86	832.508	682.215	674.161	592.034	645.364	553.195	594.397	670.311
ADAM21_ATATTCCTGCAACATAGGCT	ADAM21	951.934	1003.51	905.171	1316.72	1091.29	1072.48	1108.55	960.3	1130.14	871.458	916.696	1115.85
ADAM21_GAAACACGTTGTTCATATGA	ADAM21	588.432	713.495	653.009	963.453	867.613	848.756	882.83	970.334	669.452	713.833	745.004	710.45
ADAM21_GCATAATCCTCCAAGATTGG	ADAM21	568.349	733.565	590.722	700.511	841.535	790.567	748.399	824.834	729.673	575.283	704.842	828.858
ADAM21_TGGGTTCAATTTCATAAGTG	ADAM21	299.237	469.642	346.597	409.468	505.523	448.456	597.916	436.5	368.349	366.454	351.417	385.329
ADAM22_ATAGGTATTGGTATGTACAA	ADAM22	235.975	281.986	153.708	154.554	245.74	198.645	199.64	225.776	150.551	223.888	180.729	219.758
ADAM22_CTTAGGTGAATGTAAATGCG	ADAM22	159.66	183.642	120.556	126.453	294.888	225.733	167.537	207.714	186.684	248.988	222.899	263.91
ADAM22_TACTACCAGGGCCATATCCG	ADAM22	262.083	380.33	296.366	304.09	359.082	436.417	386.238	438.507	371.36	374.486	355.433	356.228
ADAM22_TGTATTTCATAAACTCACGT	ADAM22	153.635	211.74	99.4583	211.759	147.444	203.661	205.659	134.462	115.423	136.542	191.773	178.616
ADAM23_ACATATAATCCAGAAAACCT	ADAM23	274.133	319.116	275.269	356.277	311.94	381.238	309.994	252.869	296.085	298.183	326.316	283.979
ADAM23_AGGCGTCAAAGACTCCAAGG	ADAM23	137.568	216.758	110.509	116.417	323.976	242.788	275.884	253.872	178.654	155.618	166.672	146.505
ADAM23_ATATTACATCAACCAAGACT	ADAM23	307.27	506.772	417.926	439.576	455.372	383.244	401.286	347.193	413.515	315.251	388.567	432.491
ADAM23_GGATACTTACAGAATCCACA	ADAM23	175.726	176.618	164.759	190.683	295.891	277.902	270.868	215.741	238.875	208.829	237.96	226.782
ADAM28_CATACTACTAGTTTGGTGGC	ADAM28	231.959	287.004	155.718	270.971	400.205	326.059	372.193	276.952	225.827	270.072	163.66	212.734
ADAM28_TAAAAAGCTCAATACTCATG	ADAM28	264.091	303.06	280.292	333.194	309.934	290.945	297.955	276.952	326.195	288.143	198.802	287.993
ADAM28_TAGGCAATGGAGCATTAAAG	ADAM28	235.975	293.025	161.745	212.763	350.054	287.935	297.955	307.055	284.04	204.813	197.798	200.692
ADAM28_TTAAGCCCCATACATCGGGA	ADAM28	214.888	349.221	257.185	331.187	395.19	335.088	382.225	249.859	355.301	284.127	276.113	339.17
ADAM29_ACTGCAAGTTCCTACCATCA	ADAM29	444.838	564.975	397.833	424.522	479.444	528.717	590.894	496.707	467.713	414.645	393.587	545.882
ADAM29_AGTCGGAGAACATTACGCCC	ADAM29	373.544	360.26	258.19	404.45	488.471	318.033	453.453	388.334	382.401	342.359	283.142	411.419
ADAM29_GTATACCAGATGTTCAAACG	ADAM29	117.485	175.614	131.606	126.453	149.45	255.831	181.582	206.71	158.581	100.398	132.534	207.716
ADAM29_TTTGGGCATGAACCATGATG	ADAM29	247.021	291.018	239.102	331.187	317.958	369.199	341.093	396.362	223.82	213.849	268.081	283.979
ADAM30_AATACTGCCAATGTAGGGGT	ADAM30	348.44	330.154	165.764	239.86	348.048	287.935	306.984	234.807	221.812	164.653	209.846	256.886
ADAM30_ATGTGGAAACAAAATTGTGG	ADAM30	248.025	303.06	212.981	300.076	179.541	210.684	214.688	203.7	187.688	230.916	194.785	280.969
ADAM30_CCAAAGGACTGCAACTACAT	ADAM30	152.631	272.954	174.806	221.795	232.701	149.485	210.675	156.538	204.75	147.586	161.652	154.533
ADAM30_CCCCTTATGAGAATAAGGCG	ADAM30	82.3402	80.2807	72.3333	99.3561	127.384	108.352	106.341	87.3	132.485	102.406	129.522	118.408
ADAM32_AAATCTCCGAAACCAGTCTG	ADAM32	208.863	244.856	241.111	365.309	273.825	284.925	360.154	336.155	203.746	238.948	205.83	234.81
ADAM32_AACACTGCTCCCAAATAACG	ADAM32	387.602	500.751	376.736	476.709	444.338	409.329	480.54	437.503	389.426	427.697	384.551	508.754
ADAM32_AAGCCTGAAAGAACAACCAA	ADAM32	297.228	405.418	259.194	335.201	406.224	421.368	350.122	401.379	387.419	316.255	379.53	537.855
ADAM32_TACAATCAGGCGTTGAATGT	ADAM32	137.568	154.54	142.657	173.622	168.508	132.43	178.572	244.841	160.588	134.534	148.599	190.657
ADAM33_CACAGGGTGAGCCGTCCAGT	ADAM33	64.2656	87.3053	77.3565	89.3201	79.2387	84.2736	88.283	62.2138	70.2574	70.2789	96.3887	108.374
ADAM33_CCCCCCACCCGCGTACCCGG	ADAM33	207.859	266.933	172.796	289.036	235.71	218.71	289.929	239.824	138.507	178.709	146.591	134.464
ADAM33_CTCCATCCGAAAGATCTCGT	ADAM33	151.627	246.863	160.741	315.129	200.604	168.547	167.537	137.472	147.54	113.45	137.555	180.623
ADAM33_GTGGGTTTCTATGTATCCTG	ADAM33	71.2946	131.46	58.2685	121.435	98.2961	116.378	132.424	127.438	111.408	121.482	48.1943	132.457
ADAM7_AAAGATCCTTAAAACACGGA	ADAM7	503.079	575.011	373.722	499.791	590.779	570.853	547.756	550.893	479.757	507.012	476.923	585.017
ADAM7_ACAGAATGGCACATCAACTG	ADAM7	498.058	501.754	539.486	702.518	641.934	647.101	629.016	582	459.684	580.303	540.178	731.522
ADAM7_CATTTGCAAATACCTGAGCA	ADAM7	449.859	410.435	467.153	550.975	599.807	603.961	681.183	611.1	667.445	580.303	573.312	670.311
ADAM7_CCATAAGATACCATGATCTG	ADAM7	271.12	431.509	279.287	434.558	504.52	454.476	471.511	460.583	408.496	420.669	423.709	442.526
ADAM8_AGTCCGGGTACCCCTCTACG	ADAM8	591.444	714.498	601.773	742.662	916.761	825.681	1050.37	927.186	722.647	671.665	692.794	915.156
ADAM8_CAAACAGGTTCCCACACACG	ADAM8	200.83	259.909	193.894	283.014	371.118	317.029	324.039	272.938	218.801	187.745	203.822	309.066
ADAM8_CCACATACAGCTCCACGTAG	ADAM8	156.647	316.105	181.838	275.989	289.873	249.811	214.688	310.066	240.882	159.633	215.87	248.858
ADAM8_CCAGCTTAGACTCACCAAGT	ADAM8	132.548	117.411	94.4352	121.435	109.329	140.456	145.466	105.362	160.588	97.3865	140.567	162.561
ADAM9_AAAAGTTTCTTATCACACGT	ADAM9	340.407	409.432	336.551	374.342	335.009	408.326	371.19	415.428	277.015	388.542	372.502	373.287
ADAM9_GAATTGGACCCTTGCTGCGA	ADAM9	198.822	260.912	135.625	280.004	339.021	266.866	271.871	272.938	190.699	242.964	242.98	283.979
ADAM9_GCTGTTCATTGTCGTAGACA	ADAM9	181.751	193.677	188.87	204.734	236.713	148.482	228.733	202.697	240.882	161.641	196.794	232.803
ADAM9_TGTGGTTTATACTTACAACA	ADAM9	119.494	134.47	78.3611	88.3165	104.314	127.414	104.334	91.3138	151.555	108.43	135.547	192.664
ADAMDEC1_AATGTCTTACCACATTGAGT	ADAMDEC1	230.954	224.786	132.611	232.835	297.897	280.912	286.92	275.948	246.904	243.968	228.923	290
ADAMDEC1_CGTCTTTACATCTAACCAGG	ADAMDEC1	115.477	119.418	96.4444	124.446	115.347	96.3127	99.3183	136.469	100.368	87.3466	89.3603	130.45
ADAMDEC1_GATGGCACAGTTCTAACCTG	ADAMDEC1	459.9	503.761	519.394	646.317	598.804	527.713	581.865	727.5	522.915	447.777	447.806	545.882
ADAMDEC1_TGATGTGTGAAGTATCCTCT	ADAMDEC1	373.544	325.137	526.426	279	260.785	209.681	256.823	243.838	181.665	194.773	198.802	243.841
ADAMTS1_CTATGTGGAAACCATGCTTG	ADAMTS1	166.689	306.07	163.755	254.914	289.873	252.821	243.781	217.748	176.647	209.833	163.66	198.685
ADAMTS1_GAAAGCGGAGACCGAAGACG	ADAMTS1	347.436	418.463	374.727	408.464	352.06	430.397	325.042	347.193	349.279	363.442	341.377	455.571
ADAMTS1_GAGGAGTCCAGTACACGATG	ADAMTS1	264.091	261.916	206.954	255.917	183.553	275.896	260.836	201.693	229.842	159.633	220.891	201.696
ADAMTS1_GTAATCATGTAGGCACTGCA	ADAMTS1	702.905	751.628	839.87	1129.05	1214.66	982.189	1069.43	987.393	877.213	902.582	995.012	1185.09
ADAMTS10_ATCGCGTCAGTGTAAATACG	ADAMTS10	338.398	448.568	317.463	376.349	447.347	471.531	482.547	454.562	389.426	367.458	404.632	435.502
ADAMTS10_GGCATGAACCATGACGGCGT	ADAMTS10	204.846	171.6	125.579	104.374	165.498	205.668	221.711	194.669	126.463	326.295	103.417	490.692
ADAMTS10_TACAAGTGGAAAACGTACCG	ADAMTS10	159.66	144.505	107.495	167.601	201.607	245.798	164.527	174.6	222.816	121.482	232.939	160.554
ADAMTS10_TGCCATTCCAGAGAACGGTG	ADAMTS10	91.3776	99.3474	117.542	127.457	127.384	177.577	80.2572	144.497	103.379	76.3028	95.3846	115.398
ADAMTS12_AACATCATAGATCACTCCGG	ADAMTS12	180.747	159.558	148.685	192.691	287.867	147.479	166.534	143.493	117.43	111.442	122.494	99.3426
ADAMTS12_AATGCCACCGAGGATCGCTG	ADAMTS12	142.589	196.688	220.014	352.263	271.819	219.713	138.444	219.755	196.721	193.769	190.769	207.716
ADAMTS12_GTACTACAGAATTTCTCACG	ADAMTS12	208.863	267.937	265.222	429.54	295.891	286.932	281.904	260.897	250.919	265.052	304.227	232.803
ADAMTS12_TTGGTGCCTCTGAGCGACAG	ADAMTS12	120.498	110.386	95.4398	98.3525	119.36	111.362	151.486	157.541	124.456	91.3625	121.49	169.585
ADAMTS13_AGCACCACACTCACTAGGGA	ADAMTS13	369.527	479.677	321.481	443.59	425.281	375.218	372.193	343.179	380.393	357.418	359.449	410.415
ADAMTS13_CATGGGCGCTGGTCTAGCTG	ADAMTS13	88.3651	60.2105	99.4583	111.399	147.444	158.515	102.328	151.521	98.3603	88.3506	87.3522	138.478
ADAMTS13_GGCAACTCCAGGTCAAACCT	ADAMTS13	268.108	371.298	230.06	315.129	380.145	318.033	340.09	305.048	324.188	335.331	286.154	369.273
ADAMTS13_TGGTCGTGTCGAGTACAGAG	ADAMTS13	341.411	356.246	272.255	388.392	482.453	439.427	363.164	355.221	328.202	382.518	279.126	391.349
ADAMTS14_CAGACCTGGTACTCGAACAT	ADAMTS14	118.49	129.453	87.4028	119.428	173.523	159.518	144.463	148.51	126.463	130.518	116.47	152.526
ADAMTS14_CAGGAGTGTGTGTACACTGG	ADAMTS14	306.266	236.828	197.912	221.795	275.831	318.033	280.9	288.993	284.04	285.131	285.15	300.035
ADAMTS14_GGTCTCATGAGCTATCACGA	ADAMTS14	186.772	182.639	165.764	245.881	221.668	240.782	211.678	177.61	200.735	145.578	139.563	176.609
ADAMTS14_TGACCTTTGAAGCACCACTG	ADAMTS14	156.647	186.653	264.218	258.928	213.644	255.831	286.92	205.707	159.585	114.454	189.765	189.654
ADAMTS15_AGCGTTTCGTGTCTATCCCG	ADAMTS15	328.357	340.189	310.431	456.637	548.653	559.818	520.669	475.634	417.529	438.741	374.51	444.533
ADAMTS15_CAACCCCATCAACATCGTTG	ADAMTS15	691.859	787.754	520.398	651.335	742.236	804.612	774.482	759.61	773.835	595.363	761.069	642.215
ADAMTS15_CATGGGGCATGTTGAACACG	ADAMTS15	598.473	923.228	610.815	869.115	835.517	763.479	893.865	921.166	868.18	734.916	850.429	662.284
ADAMTS15_GCGACGCTGCTTCTATTCTG	ADAMTS15	445.842	548.919	366.69	564.022	545.644	614.997	647.074	484.666	531.949	482.916	431.741	618.131
ADAMTS16_AAGAAGACCAGTCCGACCAG	ADAMTS16	371.535	540.891	375.731	545.957	368.109	438.423	414.328	383.317	270.993	281.116	261.053	299.031
ADAMTS16_AGATGGGACTCCATGCTCGG	ADAMTS16	359.485	467.635	267.231	274.986	260.785	276.899	242.778	348.197	285.044	381.514	288.162	422.457
ADAMTS16_GGGACACGTAATCGCCCCTG	ADAMTS16	177.734	220.772	171.792	291.043	152.459	142.463	207.666	221.762	126.463	190.757	206.834	124.429
ADAMTS16_GTTGAGTATCGTGAGCACGT	ADAMTS16	213.884	227.796	155.718	191.687	211.637	167.544	254.817	214.738	125.46	150.598	181.733	223.772
ADAMTS17_AGAAAAGAAGAAGCCGACGT	ADAMTS17	558.307	609.13	456.102	503.806	390.175	470.528	422.354	437.503	350.283	335.331	356.437	444.533
ADAMTS17_AGTAGAAGCACAGCTCGGCG	ADAMTS17	464.921	561.965	401.852	454.629	601.813	610.984	579.859	510.755	583.136	423.681	466.883	473.633
ADAMTS17_GAGACTGATCTCTGCGTGCA	ADAMTS17	597.469	712.491	575.653	692.482	686.066	779.531	672.154	742.552	638.338	532.112	576.324	658.27
ADAMTS17_GCATGTGCAGCCGAACATGT	ADAMTS17	433.793	502.758	365.685	467.676	613.849	549.785	523.678	464.597	582.132	447.777	450.818	549.896
ADAMTS18_AGGCCAGTGCGTAAAGTTTG	ADAMTS18	515.129	712.491	511.356	656.353	739.227	759.466	781.505	696.393	611.239	564.239	601.425	682.353
ADAMTS18_CCGAAGTTGTACCATCAATG	ADAMTS18	499.062	610.133	456.102	620.223	659.988	609.98	609.955	648.228	625.29	533.116	676.729	719.481
ADAMTS18_GTGACTGCTCAAAATCGCCG	ADAMTS18	171.71	193.677	218.005	221.795	262.792	250.814	246.791	259.893	173.636	185.737	141.571	180.623
ADAMTS18_TATTGGAAGTGACATAAACG	ADAMTS18	219.909	313.095	360.662	357.281	386.163	368.195	370.186	350.203	274.004	310.231	306.235	331.142
ADAMTS19_ATGCAGCTATACTTATAACA	ADAMTS19	158.656	261.916	156.722	160.576	258.779	225.733	258.83	208.717	191.702	177.705	177.717	181.626
ADAMTS19_CCACTGAAGTATATGCTTTG	ADAMTS19	275.137	213.747	246.134	280.004	201.607	169.55	236.759	172.593	283.037	219.873	240.972	253.875
ADAMTS19_GACCATCAGCACACGATGGG	ADAMTS19	843.485	1003.51	652.005	1102.95	1250.77	996.235	1155.7	1213.17	961.522	898.566	989.992	1115.85
ADAMTS19_TCTGCCTATATACACGGTGT	ADAMTS19	601.485	553.937	375.731	509.827	618.864	567.844	618.984	597.052	458.68	496.972	509.053	541.869
ADAMTS2_AGCACGCCAACAGCTCGAGG	ADAMTS2	574.373	661.312	600.769	739.651	724.181	688.235	797.556	636.186	661.423	512.032	672.713	778.685
ADAMTS2_CCTGACATCCTCAAACGGGA	ADAMTS2	434.797	513.796	447.06	610.187	708.133	571.857	464.489	513.766	542.989	464.845	492.988	641.211
ADAMTS2_CGTGATCGTGGTATTCATCG	ADAMTS2	443.834	522.828	502.315	566.029	724.181	699.27	754.418	541.862	512.879	485.928	486.964	625.156
ADAMTS2_GAGCTTCCCCGGAGGCAACG	ADAMTS2	363.502	438.533	399.843	448.608	515.553	474.541	559.794	464.597	344.261	411.633	460.858	613.114
ADAMTS20_AGTGAATGTTCATCCCAATG	ADAMTS20	137.568	203.712	158.731	170.612	278.84	238.775	246.791	205.707	223.82	255.012	157.636	205.709
ADAMTS20_GCCTCCGCATAAGCTGACGA	ADAMTS20	208.863	199.698	144.667	223.802	194.586	161.524	165.531	214.738	106.39	141.562	115.466	207.716
ADAMTS20_GGCTGCTAGTGAATGGAGCG	ADAMTS20	180.747	273.958	215.995	313.122	276.834	322.046	233.749	300.031	269.989	243.968	335.352	405.398
ADAMTS20_GTGGCATTCCCTCTAATGTG	ADAMTS20	72.2988	158.554	88.4074	68.2446	86.2598	90.2932	119.383	103.355	79.2904	100.398	76.3077	79.2734
ADAMTS3_CCACATTTATATGCACTCCG	ADAMTS3	208.863	222.779	167.773	319.144	259.782	219.713	265.852	257.886	277.015	221.88	208.842	254.879
ADAMTS3_TGGCTATAAAATGTGCACCG	ADAMTS3	118.49	115.404	148.685	143.514	233.704	164.534	222.714	115.397	201.739	121.482	157.636	230.796
ADAMTS3_TGTGGTGATGAGACTGCTAT	ADAMTS3	229.95	239.839	141.653	177.637	304.918	265.863	264.849	254.876	250.919	224.892	266.073	277.958
ADAMTS3_TGTGTTAATCCAAGAAGACG	ADAMTS3	131.544	153.537	181.838	155.558	143.432	185.603	143.46	128.441	104.382	178.709	172.696	138.478
ADAMTS4_AGCGCTTTAGCCCCGCACCG	ADAMTS4	498.058	569.993	400.847	471.691	680.048	638.072	697.235	662.276	549.011	573.275	591.385	644.221
ADAMTS4_AGGGGCCATGACATGGCGAG	ADAMTS4	193.801	305.067	187.866	279	265.801	228.743	285.916	270.931	230.846	189.753	205.83	237.82
ADAMTS4_CATACCCAGCGTGTCGCAAG	ADAMTS4	267.104	466.632	176.815	187.673	333.003	280.912	362.161	364.252	283.037	241.96	220.891	295.017
ADAMTS4_CCAGACCAAACACTCGCCCT	ADAMTS4	165.685	217.761	110.509	198.712	311.94	235.765	285.916	223.769	213.783	177.705	151.611	252.872
ADAMTS5_AACATCGACCAACTCTACTC	ADAMTS5	732.025	968.386	601.773	1027.68	799.408	840.73	711.28	811.79	694.544	758.008	759.061	936.228
ADAMTS5_CTGCACGTCTACACCCGCGA	ADAMTS5	408.689	437.53	514.37	530.903	603.819	466.515	552.772	532.831	372.364	485.928	422.704	502.734
ADAMTS5_CTGCTTCTATCGGGGCACAG	ADAMTS5	199.826	167.586	136.63	115.414	256.773	229.746	173.556	226.779	233.857	163.649	160.648	198.685
ADAMTS5_TGTGCTGTGATTGAAGACGA	ADAMTS5	339.402	515.804	224.032	317.137	400.205	360.169	476.527	439.51	399.463	348.382	463.87	318.097
ADAMTS6_AGCATCATACACCTGACCTG	ADAMTS6	368.523	504.765	421.944	684.453	598.804	486.58	613.968	573.972	402.474	376.494	415.676	583.01
ADAMTS6_TAATAAGAACTGCATTATCG	ADAMTS6	372.539	322.126	170.787	237.853	341.027	258.84	340.09	258.89	274.004	182.725	267.077	204.706
ADAMTS6_TGGCCCCAGAGCATAGATGG	ADAMTS6	326.349	361.263	297.37	434.558	511.541	496.612	399.28	397.366	426.562	325.291	360.453	350.208
ADAMTS6_TTAGACAACTGTCATTACAC	ADAMTS6	271.12	351.228	335.546	526.888	461.39	418.358	485.556	471.621	464.702	379.506	439.773	455.571
ADAMTS7_GAAAAGCATCAACATGAAGG	ADAMTS7	356.473	490.716	265.222	439.576	365.1	368.195	443.421	325.117	290.062	324.287	262.057	389.343
ADAMTS7_GCCCGTAGGACAGATCCTCG	ADAMTS7	84.3485	107.375	83.3843	119.428	123.372	79.2573	65.209	75.2586	45.1654	72.2869	45.1822	46.1592
ADAMTS7_GGACGCCAGGTGGCACCGAG	ADAMTS7	44.1826	57.2	69.3194	103.371	72.2175	50.1629	98.3151	70.2414	51.1875	17.0677	40.1619	52.1799
ADAMTS7_TTCTACGAGCTACAATACCG	ADAMTS7	186.772	280.982	190.88	238.856	279.843	217.707	289.929	337.159	193.71	259.028	276.113	281.972
ADAMTS8_AAACCGCTTGGTCCTACTCG	ADAMTS8	254.05	343.2	319.472	372.335	370.115	320.039	341.093	378.3	356.305	300.191	340.372	336.159
ADAMTS8_AAGGACCCCGAGCCTCAGAA	ADAMTS8	395.635	445.558	424.958	579.076	464.399	338.098	460.476	416.431	344.261	351.394	371.498	434.498
ADAMTS8_CCACCCAGAGCACTACGACA	ADAMTS8	573.369	656.295	464.139	688.468	823.48	739.401	633.029	661.272	567.077	533.116	638.575	744.567
ADAMTS8_TTCAAGATCGAGCGCCTCGG	ADAMTS8	457.892	535.874	467.153	490.759	574.731	621.016	377.209	496.707	395.449	326.295	332.34	400.381
ADAMTS9_ACTGAAAGGTAACTCACACA	ADAMTS9	427.768	502.758	611.819	719.579	696.097	606.971	634.032	574.976	526.93	455.809	508.049	551.903
ADAMTS9_AGCCCGGAGAGATAAATGTG	ADAMTS9	268.108	353.235	130.602	263.946	319.964	309.003	268.862	285.983	189.695	263.044	291.174	326.125
ADAMTS9_CTGCGCCTATAAATGATGTG	ADAMTS9	348.44	416.456	239.102	492.766	504.52	519.687	454.457	443.524	369.353	397.578	364.47	444.533
ADAMTS9_TGAAAGAATAGCGTACATCG	ADAMTS9	236.979	275.965	170.787	349.252	341.027	422.371	419.344	372.279	352.29	337.339	297.198	431.488
ADAMTSL1_AGGTGCTAGTTCAACAACCA	ADAMTSL1	375.552	413.446	261.204	369.324	281.849	304.99	331.061	334.148	282.033	280.112	267.077	277.958
ADAMTSL1_CAGCTCGACGCACGTCACGG	ADAMTSL1	149.618	160.561	118.546	175.629	232.701	187.609	157.505	161.555	185.68	180.717	178.721	206.713
ADAMTSL1_TGGAATTGACAACCGTTGAG	ADAMTSL1	247.021	227.796	125.579	269.968	182.55	130.423	163.524	152.524	168.618	171.681	139.563	140.484
ADAMTSL1_TGTATGACTGGGAGTATGAG	ADAMTSL1	200.83	217.761	189.875	279	253.764	289.941	313.003	317.09	208.765	201.801	261.053	216.747
ADAMTSL2_CGTACGCAGACATGACCCCT	ADAMTSL2	257.062	265.93	179.829	217.781	264.798	253.824	257.826	225.776	224.824	252	221.895	276.955
ADAMTSL2_CGTCCGCCCGTTGTACACGT	ADAMTSL2	87.361	145.509	45.2083	113.406	134.405	128.417	184.592	116.4	70.2574	42.1673	126.51	111.384
ADAMTSL2_GACCGGAATCGAGTACATCG	ADAMTSL2	323.336	391.368	325.5	445.597	477.438	518.684	447.434	420.445	466.71	474.884	524.113	752.595
ADAMTSL2_TGACGGGCAACTATCGCAAG	ADAMTSL2	92.3817	131.46	169.782	242.871	190.574	165.537	214.688	176.607	193.71	174.693	196.794	205.709
ADAMTSL3_ATTTCTGGAATCGTCGCACG	ADAMTSL3	245.012	269.944	179.829	164.59	298.9	250.814	315.01	288.993	241.886	240.956	170.688	174.602
ADAMTSL3_CCAAACTATTGGCTTCGCTG	ADAMTSL3	104.432	155.544	101.468	112.403	163.492	146.476	144.463	119.41	164.603	116.462	118.478	81.2803
ADAMTSL3_CCTTGCACAGCAACATGCGT	ADAMTSL3	242	192.674	115.532	364.306	326.985	252.821	275.884	251.866	203.746	167.665	141.571	278.962
ADAMTSL3_GCAGCAGGATCATTATATCG	ADAMTSL3	110.456	152.533	163.755	181.651	73.2205	76.2476	143.46	83.2862	118.434	102.406	59.2389	131.453
ADAMTSL4_AGGACGGTTATATCGAAAGA	ADAMTSL4	437.809	511.789	360.662	391.403	604.822	507.648	545.749	526.81	516.893	404.606	382.543	439.516
ADAMTSL4_CCTTCTCCTAAGGAGTGCGT	ADAMTSL4	364.506	432.512	394.819	455.633	410.236	425.381	418.341	431.483	425.559	400.59	508.049	386.332
ADAMTSL4_GCTGCGTACTGGAAACGAGT	ADAMTSL4	354.465	514.8	268.236	464.665	416.254	466.515	476.527	371.276	327.199	312.239	338.364	432.491
ADAMTSL4_GGGGGCCCCCTCGGTCAGTG	ADAMTSL4	373.544	550.926	385.778	467.676	690.079	565.837	698.238	490.686	533.956	484.924	509.053	611.107
ADAMTSL5_AGAACTCAAACTCGATGCCA	ADAMTSL5	276.141	319.116	246.134	383.374	393.184	416.352	373.196	431.483	345.265	395.57	311.255	309.066
ADAMTSL5_GCACACTGTAGGTCTCGGAA	ADAMTSL5	353.461	429.502	335.546	420.507	404.218	444.443	389.248	310.066	346.268	280.112	298.202	308.062
ADAMTSL5_GGATGTGTCTGGCGCCCTCG	ADAMTSL5	151.627	131.46	133.616	117.421	178.538	181.59	189.608	167.576	137.504	148.59	170.688	196.678
ADAMTSL5_TGGTCTACACCCGAGACACA	ADAMTSL5	224.929	273.958	175.81	179.644	221.668	268.873	213.685	254.876	206.757	214.853	194.785	186.644
ADAP1_CAGGTGCTCGATCTTCATCA	ADAP1	113.469	161.565	125.579	206.741	200.604	229.746	218.701	183.631	77.2831	119.474	111.449	113.391
ADAP1_GCTTCCAGAGAAAACCCTCA	ADAP1	77.3195	112.393	65.3009	91.3273	103.311	162.528	152.489	107.369	85.3125	79.3147	101.409	67.2318
ADAP1_GTGGGCCGGTAGTAGAAGGA	ADAP1	426.763	588.056	502.315	628.252	689.076	737.394	741.376	560.928	449.647	448.781	472.907	629.17
ADAP1_GTTTGTGCTGACAGAACGAG	ADAP1	132.548	189.663	94.4352	92.3309	130.393	152.495	131.421	147.507	122.449	136.542	120.486	120.415
ADAP2_CCTCCTGAAGTACTTCACAA	ADAP2	176.73	207.726	166.769	184.662	333.003	283.922	359.151	265.914	278.018	217.865	252.016	253.875
ADAP2_CTGGGACGACAGTATTGTGG	ADAP2	391.618	341.193	267.231	327.173	498.502	424.378	481.543	398.369	293.074	281.116	285.15	411.419
ADAP2_TGATGTCAGGGAAGTTACGG	ADAP2	225.934	206.723	177.819	214.77	288.87	174.567	249.801	250.862	180.662	135.538	163.66	179.619
ADAP2_TGTTTGTGTATCATGAAAGT	ADAP2	69.2863	87.3053	103.477	87.3129	108.326	125.407	135.434	77.2655	81.2978	64.255	57.2308	68.2353
ADAR_AGGCAATCAACACCTCTCTG	ADAR	220.913	257.902	278.282	311.115	329.994	291.948	440.412	372.279	348.276	258.024	335.352	307.059
ADAR_CGTTCTCCCCAATCAAGACA	ADAR	243.004	204.716	116.537	156.561	282.852	311.01	347.113	330.134	302.107	215.857	258.04	238.824
ADAR_GTGCATACACTCAAGCAGTG	ADAR	327.353	315.102	241.111	256.921	442.332	301.98	396.27	320.1	345.265	293.163	252.016	347.197
ADAR_TTCTTGTAGGGTGAACACCG	ADAR	268.108	252.884	206.954	221.795	281.849	218.71	225.723	214.738	213.783	231.92	180.729	258.893
ADARB1_GGTGAATACATGAGTGATCG	ADARB1	206.855	243.853	210.972	226.813	271.819	230.749	137.441	179.617	145.533	122.486	189.765	216.747
ADARB1_TCAGGTCACCAAACTTACCC	ADARB1	282.166	395.382	422.949	451.619	414.248	444.443	567.82	360.238	401.471	390.55	403.628	370.277
ADARB1_TTCAGAAATCAGAGCGAGGG	ADARB1	537.22	639.235	576.657	636.281	842.538	905.941	753.415	824.834	696.551	538.135	804.243	859.965
ADARB1_TTGGAGCCCACGTAAAAGGG	ADARB1	595.461	547.916	490.259	489.755	599.807	518.684	596.913	437.503	555.033	414.645	478.931	542.872
ADARB2_CAGAGCGATCGATATTCGTG	ADARB2	198.822	263.923	237.093	272.978	336.012	309.003	313.003	311.069	321.176	266.056	294.186	318.097
ADARB2_GGCGTTGGGGAACTGCACGA	ADARB2	384.589	442.547	355.639	458.644	403.215	431.401	413.325	407.4	407.493	377.498	384.551	460.588
ADARB2_GTGGACGGCAGGACGTTCGA	ADARB2	601.485	590.063	441.032	646.317	615.855	574.866	518.662	658.262	549.011	615.442	479.935	590.035
ADARB2_TCCTGGCATCACAAACACGG	ADARB2	293.212	289.011	273.259	368.32	419.263	378.228	392.257	354.217	360.32	369.466	306.235	414.429
ADAT1_ATGCTGAGGTCATAGCCAGA	ADAT1	594.456	580.028	542.5	710.547	711.142	706.293	609.955	755.597	719.636	700.781	584.356	768.651
ADAT1_CTATCACTTTGGCACTACCA	ADAT1	356.473	348.218	245.13	333.194	427.287	379.231	374.199	377.297	208.765	288.143	331.336	369.273
ADAT1_GCATCCGAGGACGTTCCATC	ADAT1	243.004	186.653	218.005	254.914	243.734	218.71	196.63	259.893	268.985	226.9	270.089	295.017
ADAT1_GTGGACATTATTGGCAGCGG	ADAT1	130.539	212.744	88.4074	129.464	252.761	196.638	193.621	204.703	183.673	170.677	192.777	202.699
ADAT2_CACTTTGACGACACCAATCG	ADAT2	624.581	732.561	383.769	641.299	756.278	715.322	559.794	610.097	639.342	522.072	607.449	675.329
ADAT2_GCAGCTGCACACATAATGCA	ADAT2	528.183	676.365	123.569	60.2158	617.861	441.433	646.071	593.038	530.945	527.092	554.235	515.779
ADAT2_GGAGACCGAAAAGTGGATGG	ADAT2	339.402	332.161	234.079	331.187	448.35	442.436	416.334	501.724	482.768	420.669	372.502	417.439
ADAT2_TGACAGCCATATACAACCAG	ADAT2	368.523	397.389	161.745	72.259	486.465	455.479	463.486	507.745	515.89	453.801	512.065	383.322
ADAT3_CCCACACCGCCCGCTCCATG	ADAT3	396.639	442.547	225.037	129.464	383.154	410.332	321.029	361.241	322.18	450.789	338.364	326.125
ADAT3_CGAGGCCGGGTCCACTACCA	ADAT3	328.357	408.428	83.3843	73.2626	426.284	386.254	419.344	387.331	283.037	332.319	244.988	260.9
ADAT3_GCTTCTCGGACAGGACAGGG	ADAT3	149.618	242.849	118.546	128.46	224.677	223.726	273.878	255.879	243.893	282.12	153.619	247.855
ADAT3_TTGTCCTCGTGGAAGGACGT	ADAT3	491.029	662.316	568.62	528.896	582.755	552.795	783.511	567.952	587.151	550.183	533.15	733.529
ADCK1_GAGTGTCCCTTATGGCTCAG	ADCK1	179.743	172.604	96.4444	177.637	290.876	310.007	257.826	175.603	173.636	181.721	190.769	202.699
ADCK1_GCTTCGATGACACCCCTCTG	ADCK1	191.793	217.761	174.806	170.612	231.698	223.726	271.871	181.624	170.625	210.837	134.543	171.592
ADCK1_GGTGCGGAAGCACCCCGGCA	ADCK1	110.456	116.407	107.495	145.522	175.529	197.642	191.614	165.569	162.596	126.502	120.486	214.74
ADCK1_TTTCAGATCTCACGCCACCT	ADCK1	232.963	337.179	226.042	289.036	352.06	288.938	312	417.434	281.029	289.147	318.283	265.917
ADCK2_CCTCCGAAAACAGATCGCGC	ADCK2	375.552	442.547	354.634	511.835	505.523	527.713	496.592	417.434	445.632	481.912	584.356	554.913
ADCK2_CCTGGTTGGATCAAATGCAG	ADCK2	379.568	409.432	352.625	491.763	584.761	547.779	688.206	566.948	515.89	473.88	443.789	551.903
ADCK2_GGCGTATGCTTTGTACACCT	ADCK2	357.477	353.235	317.463	324.162	455.372	493.603	548.759	388.334	431.581	315.251	379.53	411.419
ADCK2_TTCGCCGACTCAGAACGTCA	ADCK2	440.822	454.589	662.051	712.554	687.069	680.208	620.99	636.186	694.544	441.753	518.089	580
ADCK3_CCGAATGAAGGGCGGCCGCG	ADCK3	110.456	132.463	75.3472	208.748	166.502	164.534	170.547	98.3379	114.419	144.574	139.563	159.55
ADCK3_CCTGGCTAAGATCTTCGAGC	ADCK3	350.448	471.649	306.412	292.047	406.224	399.296	302.971	427.469	404.482	360.43	416.68	470.623
ADCK3_CCTGGGTCATGCCCACAGCG	ADCK3	96.3983	148.519	98.4537	114.41	138.417	168.547	227.73	197.679	194.713	155.618	127.514	190.657
ADCK3_TGTCCGAGGCCAATGCAGAG	ADCK3	141.585	195.684	166.769	260.935	287.867	235.765	231.743	259.893	182.669	177.705	248	221.765
ADCK4_GCACCTTGCGTTCTCGAGAG	ADCK4	129.535	74.2596	104.481	129.464	112.338	96.3127	77.2476	58.2	71.261	61.243	63.2551	113.391
ADCK4_GGAGTGTGACTACCGTCGTG	ADCK4	384.589	410.435	344.588	365.309	542.634	536.743	558.791	476.638	548.007	456.813	372.502	525.813
ADCK4_TAAGGTCTGCACAATCCGCT	ADCK4	239.992	291.018	113.523	216.777	306.924	347.127	305.981	362.245	256.941	206.821	246.996	264.913
ADCK4_TTAAGGAGCTGTGCACGACA	ADCK4	346.432	467.635	381.759	420.507	418.26	406.319	470.508	358.231	397.456	371.474	345.393	359.239
ADCK5_CACCCCTCGAAGGACAACAT	ADCK5	429.776	524.835	395.824	639.291	695.094	775.518	647.074	675.321	616.257	485.928	497.004	617.128
ADCK5_CGCGGGGCACCACGACGTAG	ADCK5	454.88	564.975	397.833	636.281	562.695	539.752	451.447	457.572	486.783	505.004	547.206	564.948
ADCK5_GTGCCTCTGCCATGACATAG	ADCK5	670.772	942.295	629.903	900.227	902.719	1028.34	947.035	967.324	953.493	790.135	815.287	1029.55
ADCK5_TGCCAGGATGTGGGTCCGAG	ADCK5	281.162	291.018	231.065	437.568	315.952	286.932	315.01	297.021	230.846	279.108	250.008	270.934
ADCY1_AACCGGGTTACGGACATGAG	ADCY1	190.788	200.702	220.014	305.094	238.719	268.873	265.852	285.983	216.794	262.04	231.935	248.858
ADCY1_CATGTTCAGATCCACCTCGG	ADCY1	238.988	462.618	349.611	377.353	436.314	463.505	277.891	433.49	301.103	369.466	293.182	390.346
ADCY1_CCCAGACGAAAGGACCACCA	ADCY1	550.274	748.618	439.023	674.417	563.698	493.603	583.871	636.186	454.665	465.849	447.806	663.287
ADCY1_CGGGGTGGTGTAGACAACGT	ADCY1	315.303	279.979	261.204	303.086	342.03	305.993	213.685	324.114	258.949	275.092	202.818	373.287
ADCY10_AATGCTTACCTATCTTGACT	ADCY10	569.353	657.298	636.935	698.504	862.598	722.345	800.566	675.321	684.507	540.143	610.462	722.491
ADCY10_AGAAAACAGCCTACGAGCTG	ADCY10	571.361	797.789	467.153	661.371	691.082	628.039	658.109	651.238	676.478	585.323	579.336	605.087
ADCY10_GCACAGGGAATGTTAACGAA	ADCY10	317.311	428.498	344.588	449.612	444.338	481.564	433.389	470.617	284.04	332.319	303.223	352.215
ADCY10_TCACAAACACAATCGTCACT	ADCY10	525.17	511.789	305.407	451.619	472.423	499.622	506.624	513.766	461.691	369.466	449.814	453.564
ADCY2_ACTCCAAGTACCGGGTCATG	ADCY2	302.249	308.077	207.958	328.176	339.021	364.182	439.408	384.321	352.29	303.203	301.215	353.218
ADCY2_CAGGCAGACGCTAAGCACGA	ADCY2	486.008	580.028	512.361	760.727	545.644	539.752	591.897	583.003	535.963	460.829	523.109	672.318
ADCY2_CCTGTAATTGCATCAAGTCG	ADCY2	182.755	263.923	313.444	340.219	382.151	223.726	428.373	316.086	244.897	268.064	325.312	355.225
ADCY2_TGAAGCGGCATACAAACGTG	ADCY2	107.444	177.621	156.722	171.615	138.417	158.515	167.537	205.707	149.548	151.602	111.449	131.453
ADCY3_AGCTGTCTCCAGTACTACAC	ADCY3	597.469	678.372	585.699	771.766	761.293	670.176	664.129	583.003	753.761	530.104	527.126	593.045
ADCY3_CCACGGAGATGATCACGATG	ADCY3	282.166	288.007	197.912	204.734	273.825	257.837	385.235	280.966	257.945	254.008	203.822	345.19
ADCY3_GTCGATGAGTATCTCGACCA	ADCY3	121.502	156.547	152.704	169.608	182.55	134.436	238.765	169.583	209.768	167.665	213.862	148.512
ADCY3_TCTCTTCTAGGTAATCACAG	ADCY3	8.0332	0	0	0	0	0	0	4.01379	0	0	0	0
ADCY4_GGAGAGGTTGGAAATCATGG	ADCY4	88.3651	135.474	68.3148	101.363	107.323	89.2899	71.2283	106.366	90.3309	69.2749	64.2591	65.2249
ADCY4_GTGGCCCAAGATACAGCCCG	ADCY4	55.2282	62.2175	27.125	21.0755	49.148	91.2964	74.2379	42.1448	31.114	32.1275	57.2308	57.1972
ADCY4_TGGAGGCAGGCGGTGTACCA	ADCY4	145.602	149.523	71.3287	154.554	182.55	168.547	181.582	143.493	103.379	107.426	86.3482	144.498
ADCY4_TTCATCATCTAGTCCCCGGG	ADCY4	268.108	253.888	217	240.863	271.819	175.57	239.768	219.755	182.669	192.765	164.664	240.83
ADCY5_AGCCGCTCCAGTTTGTCCGA	ADCY5	193.801	249.874	209.968	306.097	301.909	253.824	310.997	222.766	187.688	213.849	179.725	172.595
ADCY5_AGCTACACTCACCTTTACGC	ADCY5	383.585	446.561	342.579	580.079	457.378	420.365	458.469	365.255	332.217	337.339	251.012	350.208
ADCY5_CACAGCGGGCGAGTACACTG	ADCY5	226.938	359.256	244.125	407.46	272.822	311.01	294.945	259.893	389.426	262.04	261.053	415.433
ADCY5_GACGACGATCCTCCGCTGAG	ADCY5	271.12	234.821	210.972	311.115	239.722	288.938	284.913	280.966	299.096	222.884	252.016	281.972
ADCY6_AACACTGCAGTACCTGAACG	ADCY6	439.817	522.828	403.861	607.176	585.764	638.072	567.82	585.01	409.5	483.92	426.721	602.076
ADCY6_ATAGATCCCAAGCATCAGGG	ADCY6	224.929	380.33	272.255	366.313	408.23	368.195	268.862	288.993	320.173	295.171	358.445	367.266
ADCY6_GATGACGCCTTCATCCGGAG	ADCY6	97.4025	72.2526	105.486	100.36	135.408	82.2671	144.463	155.534	117.43	106.422	107.433	53.1834
ADCY6_TTGGCCTGGCAACTTAACCG	ADCY6	105.436	149.523	96.4444	176.633	172.52	156.508	124.399	119.41	93.3419	100.398	140.567	144.498
ADCY7_AGAGGCACCAGAATGTCAGG	ADCY7	354.465	314.098	241.111	309.108	358.079	403.309	336.077	263.907	227.835	306.215	255.028	314.083
ADCY7_CCGTAGCCGGGTGCACATCA	ADCY7	105.436	183.642	133.616	152.547	166.502	178.58	158.508	208.717	106.39	124.494	138.559	143.495
ADCY7_GCGTGGGTAGGCAGCGACAC	ADCY7	87.361	104.365	149.69	87.3129	78.2356	83.2704	58.1865	92.3172	51.1875	91.3625	90.3644	103.356
ADCY7_TGTACGTCGAGTGTCTCCTG	ADCY7	195.809	308.077	248.144	220.791	278.84	282.919	313.003	238.821	210.772	246.98	201.814	293.01
ADCY8_ATTTCCAGGACAACAAACCG	ADCY8	252.041	202.709	275.269	349.252	409.233	275.896	290.932	381.31	297.088	234.932	295.19	398.374
ADCY8_CAAAACACGATGTTGACATG	ADCY8	342.415	435.523	242.116	301.079	448.35	357.16	448.437	468.61	393.441	394.566	404.632	477.647
ADCY8_CGATATTTAAGATGGCACCC	ADCY8	185.768	221.775	232.069	321.151	296.894	258.84	342.096	283.976	224.824	264.048	199.806	263.91
ADCY8_GCTGCAGGTCATCCTCCAAG	ADCY8	212.88	294.028	171.792	176.633	296.894	295.961	356.141	282.972	208.765	285.131	209.846	252.872
ADCY9_GATATCGGGTCAGAGAGCCA	ADCY9	300.241	371.298	225.037	413.482	390.175	362.176	305.981	403.386	357.309	424.685	369.49	390.346
ADCY9_GCTACCACGTCACTGCATCG	ADCY9	365.51	316.105	321.481	352.263	463.396	376.221	433.389	335.152	231.849	338.343	289.166	400.381
ADCY9_GGGAGACTGTTACTACTGCG	ADCY9	408.689	595.081	367.694	545.957	574.731	610.984	510.637	580.997	471.728	490.948	561.263	481.661
ADCY9_TGTACGCCCGGCATTACGCG	ADCY9	289.195	248.87	182.843	269.968	413.245	341.107	377.209	343.179	344.261	293.163	303.223	409.412
ADCYAP1_AGAGGAAGAGGCGTACGGCG	ADCYAP1	164.68	144.505	204.944	254.914	270.816	174.567	226.727	216.745	157.577	155.618	204.826	211.73
ADCYAP1_GAAGCACCTGCAGTCGCTCG	ADCYAP1	245.012	278.975	215.995	181.651	233.704	197.642	302.971	241.831	274.004	232.924	241.976	212.734
ADCYAP1_GCTGCCAGACTTCGATGGCT	ADCYAP1	80.332	115.404	125.579	153.55	192.58	135.44	128.412	125.431	159.585	123.49	173.7	154.533
ADCYAP1_GGCCTCGTTAAGGATCCCGT	ADCYAP1	112.465	217.761	150.694	183.658	145.438	196.638	202.65	156.538	145.533	188.749	157.636	248.858
ADCYAP1R1_CGAATCTTCAACCCAGACCA	ADCYAP1R1	223.925	287.004	164.759	235.845	272.822	376.221	298.958	307.055	214.787	178.709	169.684	238.824
ADCYAP1R1_GGTGAGCCGGAACTGCACGG	ADCYAP1R1	144.598	262.919	166.769	269.968	285.861	368.195	208.669	313.076	199.732	286.135	185.749	356.228
ADCYAP1R1_TGAATATGAATCTGAGACTG	ADCYAP1R1	203.842	223.782	131.606	221.795	203.613	294.958	218.701	229.79	145.533	166.661	161.652	140.484
ADCYAP1R1_TGTGGGACAACATCACGTGT	ADCYAP1R1	256.058	331.158	233.074	280.004	242.731	309.003	229.736	281.969	224.824	237.944	198.802	212.734
ADD1_ATTATCGAGCATCCGCATGA	ADD1	669.768	822.877	674.106	904.241	1025.09	967.14	902.894	990.403	776.846	784.112	717.895	1005.47
ADD1_CCTCTTGCCAATCTCCCCGG	ADD1	442.83	440.54	483.227	509.827	696.097	533.733	579.859	720.476	583.136	589.339	661.668	755.606
ADD1_GACTAGCAGATCTCTTTGGG	ADD1	213.884	264.926	229.056	272.978	416.254	306.997	384.232	306.052	247.908	271.076	303.223	349.204
ADD1_GTAATGCCAATAGGCCTGTG	ADD1	638.639	904.161	754.477	1080.87	1028.1	1031.35	826.65	946.252	860.151	647.57	887.579	1082.73
ADD2_ACTCGGCCATCTATGCAGCG	ADD2	428.772	415.453	374.727	520.867	568.713	548.782	443.421	513.766	433.588	487.936	399.611	483.668
ADD2_GCTGAGTGACACCTATGTCA	ADD2	270.116	326.14	279.287	374.342	409.233	407.322	393.26	362.245	330.21	348.382	299.206	382.318
ADD2_GGAGAAGCACCGGCCCCATG	ADD2	445.842	492.723	322.486	496.781	583.758	687.231	600.926	601.066	550.015	547.171	522.105	488.685
ADD2_GGTGCTAAGAAACCATGGAG	ADD2	162.672	131.46	195.903	302.083	238.719	268.873	298.958	265.914	202.743	214.853	239.968	281.972
ADD3_AAGGATCCCACATTTCATGG	ADD3	106.44	99.3474	49.2269	83.2986	181.547	134.436	78.2508	83.2862	134.493	89.3546	36.1457	48.1661
ADD3_ACCCAGAATACATTAGGGAG	ADD3	230.954	235.825	227.046	229.824	391.178	270.879	308.99	241.831	236.868	249.992	233.943	296.021
ADD3_CTAGGCTTCTCTCGAATGAG	ADD3	218.905	268.94	280.292	325.165	366.103	291.948	308.99	293.007	263.967	283.124	284.146	397.37
ADD3_GTCTACAAGTCTGTACAGGC	ADD3	224.929	286	159.736	336.205	283.855	317.029	382.225	314.079	216.794	262.04	236.955	241.834
ADGB_AAAAGCGACAAAGTTCCAAA	ADGB	211.876	411.439	222.023	353.266	320.967	365.186	371.19	306.052	302.107	317.259	291.174	391.349
ADGB_CAACTTATGAATTTGAACTG	ADGB	137.568	292.021	130.602	149.536	339.021	299.974	294.945	339.166	161.592	192.765	214.866	208.72
ADGB_GAAGGTAAATCAGATCCTGG	ADGB	159.66	193.677	146.676	189.68	252.761	245.798	192.617	164.566	159.585	107.426	128.518	152.526
ADGB_TCAGTGAAATCTATGCAGTG	ADGB	267.104	140.491	238.097	285.022	231.698	179.583	227.73	298.024	219.805	228.908	139.563	252.872
ADGRA1_ACCTTCACTGTGTTCGCCGG	ADGRA1	298.232	277.972	217	214.77	327.988	336.091	259.833	219.755	285.044	279.108	277.117	306.055
ADGRA1_CCCCGCACTTGACGCCAACG	ADGRA1	225.934	363.27	160.741	276.993	299.903	232.756	335.074	265.914	208.765	205.817	311.255	330.138
ADGRA1_GGTGCCCAGGAAGTACACAC	ADGRA1	164.68	169.593	147.681	128.46	249.752	203.661	202.65	175.603	194.713	155.618	166.672	147.509
ADGRA1_TGCACTCAGTACCTGAGCAG	ADGRA1	278.149	356.246	254.171	415.489	361.088	378.228	554.778	368.266	347.272	235.936	319.287	438.512
ADGRA2_AGGGATGAGAATAGACTCGG	ADGRA2	97.4025	123.432	105.486	127.457	145.438	124.404	125.402	125.431	116.426	110.438	117.474	135.467
ADGRA2_GAGCTGACGCTGTCTCACAT	ADGRA2	207.859	257.902	122.565	156.561	257.776	237.772	220.707	184.634	236.868	200.797	150.607	217.751
ADGRA2_GCCACGTTCCTCGCATTCTG	ADGRA2	357.477	258.905	174.806	247.888	218.659	369.199	246.791	365.255	199.732	264.048	270.089	335.156
ADGRA2_TGAGCAATAACAAGATCACG	ADGRA2	80.332	145.509	88.4074	51.1835	111.335	172.56	152.489	102.352	43.1581	67.2669	55.2227	61.2111
ADGRA3_ATCTGAACTATACACCCAGG	ADGRA3	314.299	358.253	311.435	343.23	370.115	429.394	387.241	491.69	327.199	309.227	304.227	416.436
ADGRA3_CACTCCTACCCATAGTACTG	ADGRA3	560.315	631.207	510.352	682.446	725.184	692.248	579.859	608.09	700.566	561.227	715.887	535.848
ADGRA3_TGATGGAAAACGACGTACTG	ADGRA3	389.61	336.175	355.639	398.428	366.103	497.616	509.633	432.486	383.404	378.502	327.32	417.439
ADGRA3_TTCAGCGCATTGCTACCTAC	ADGRA3	237.983	401.404	261.204	235.845	343.033	230.749	316.013	331.138	247.908	234.932	210.85	257.889
ADGRB1_CAGGATGAGTACCGGCAGTG	ADGRB1	497.054	531.86	456.102	657.356	507.529	556.808	605.942	532.831	467.713	461.833	441.781	605.087
ADGRB1_CCCACGATGAGCGTCACCGA	ADGRB1	370.531	417.46	332.532	374.342	503.517	423.375	442.418	418.438	397.456	313.243	353.425	505.744
ADGRB1_CCTGTGGGGCGAATGCACGC	ADGRB1	302.249	372.302	238.097	237.853	478.441	461.498	480.54	418.438	467.713	364.446	400.615	443.529
ADGRB1_GAAGCATCCGTGTTTGTGGT	ADGRB1	656.714	808.828	385.778	630.259	790.381	796.586	809.595	692.379	754.765	566.247	698.818	796.747
ADGRB2_ATCATCAGCCGAGGGCACGT	ADGRB2	253.046	209.733	192.889	297.065	263.795	216.704	230.74	239.824	275.007	244.972	197.798	247.855
ADGRB2_CAGCCACTGATAGCAAGTGG	ADGRB2	195.809	226.793	187.866	261.939	237.716	317.029	252.81	261.9	213.783	200.797	177.717	148.512
ADGRB2_CTCTCTCGTAGGCGACCCGG	ADGRB2	267.104	274.961	188.87	300.076	410.236	363.179	455.46	317.09	279.022	277.1	285.15	275.952
ADGRB2_TGAGCAAGACCTCGACAAAG	ADGRB2	100.415	181.635	57.2639	92.3309	95.287	153.498	131.421	101.348	146.537	91.3625	48.1943	100.346
ADGRB3_AGGCGAATAAGGACCTGTCA	ADGRB3	506.091	473.656	297.37	435.561	461.39	514.671	463.486	489.683	430.577	371.474	392.583	476.644
ADGRB3_AGGGTCAATAGAGTTAATGC	ADGRB3	107.444	113.396	69.3194	130.468	140.423	166.541	130.418	96.331	123.452	128.51	81.3279	114.394
ADGRB3_CCAAGTCTGCAATCTTACCA	ADGRB3	457.892	542.898	508.343	473.698	547.65	570.853	629.016	608.09	490.798	452.797	405.636	514.775
ADGRB3_TACAGTACACGGAGTATGGG	ADGRB3	281.162	361.263	188.87	203.73	300.906	313.016	245.788	318.093	329.206	306.215	305.231	281.972
ADGRD1_AAAAGAAAACGTGACCCCTG	ADGRD1	211.876	271.951	363.676	194.698	176.532	203.661	199.64	189.652	134.493	154.614	153.619	176.609
ADGRD1_CCTGCTCAGACCCTATCACG	ADGRD1	122.506	121.425	104.481	110.396	143.432	163.531	78.2508	118.407	101.371	66.2629	101.409	100.346
ADGRD1_GAAGGGGTCTGGTCGAACCA	ADGRD1	133.552	216.758	135.625	197.709	191.577	166.541	249.801	209.721	137.504	139.554	125.506	94.3253
ADGRD1_TCTCTTCCCAAGGATCGCGG	ADGRD1	0	0	0	0	0	0	0	0	0	0	0	0
ADGRE1_CACGTGGACTAAATTCACCA	ADGRE1	144.598	212.744	113.523	189.68	159.48	197.642	139.447	115.397	180.662	192.765	148.599	160.554
ADGRE1_CCAGGATTTGAATCCAGCAG	ADGRE1	99.4108	117.411	98.4537	203.73	156.471	223.726	176.566	184.634	179.658	161.641	107.433	183.633
ADGRE1_CCTGCAAAAACCTGTCAGGG	ADGRE1	148.614	164.575	173.801	120.432	221.668	177.577	215.691	178.614	146.537	138.55	137.555	163.564
ADGRE1_TGCCACCTGCACCAATACAG	ADGRE1	107.444	145.509	71.3287	153.55	167.505	217.707	281.904	328.128	169.621	185.737	192.777	164.567
ADGRE2_ACCGTCACAAGTCTCCATGG	ADGRE2	274.133	234.821	203.94	200.719	283.855	285.928	234.752	258.89	187.688	193.769	222.899	257.889
ADGRE2_AGACAAGGCCCACCACAGAA	ADGRE2	472.954	454.589	507.338	505.813	647.952	569.85	719.305	494.7	505.853	507.012	400.615	550.9
ADGRE2_GCACATCGTAGTGGGCCATG	ADGRE2	349.444	486.702	328.514	533.914	500.508	397.29	419.344	475.634	428.57	333.323	249.004	366.263
ADGRE2_TCCACCAGCACTCACACGGT	ADGRE2	294.216	235.825	173.801	219.788	386.163	508.651	373.196	419.441	368.349	327.299	262.057	322.111
ADGRE3_ATCATCCAGGGAGACACACA	ADGRE3	320.324	351.228	377.741	416.493	587.77	465.511	454.457	440.514	340.246	377.498	310.251	450.554
ADGRE3_CACCTCCTCAAAGACAACCG	ADGRE3	137.568	214.751	83.3843	84.3022	181.547	208.678	207.666	172.593	107.393	110.438	128.518	168.581
ADGRE3_CAGGTGACTGCAATTACACA	ADGRE3	167.693	163.572	112.519	100.36	255.77	231.752	250.804	219.755	208.765	153.61	166.672	240.83
ADGRE3_GATTGATCGAACTGAACCCA	ADGRE3	67.278	116.407	75.3472	154.554	222.671	176.573	239.768	266.917	136.5	166.661	192.777	233.806
ADGRE5_ACCGTCACAAGTCTCCGTCG	ADGRE5	261.079	249.874	144.667	264.95	318.961	296.964	244.785	305.048	262.963	168.669	239.968	267.924
ADGRE5_CCCATCGGAGGACTCAAGGT	ADGRE5	96.3983	181.635	89.412	141.507	193.583	184.599	105.338	104.359	130.478	124.494	138.559	109.377
ADGRE5_CCTTATGGCTCATTATGACG	ADGRE5	136.564	132.463	110.509	78.2806	122.369	109.355	125.402	158.545	111.408	107.426	99.4008	117.405
ADGRE5_GGCCTCACCTGTGTTCGAAG	ADGRE5	134.556	182.639	88.4074	130.468	269.813	203.661	198.637	162.559	191.702	168.669	140.567	217.751
ADGRF1_AAAGACAATGTCATTACACT	ADGRF1	218.905	170.596	146.676	227.817	296.894	238.775	303.974	288.993	255.938	185.737	259.045	290
ADGRF1_AATACATCTATTCCCATCAG	ADGRF1	271.12	407.425	298.375	364.306	452.363	399.296	371.19	318.093	294.077	220.876	297.198	379.308
ADGRF1_CAACGGGGAAGATTGTAGAG	ADGRF1	227.942	382.337	287.324	332.191	396.193	392.274	344.103	337.159	376.379	353.402	303.223	330.138
ADGRF1_TTCTGGGGATCAAGGCATGA	ADGRF1	338.398	449.572	472.176	524.881	473.426	487.583	465.492	420.445	448.643	409.625	356.437	416.436
ADGRF2_AATTACACAAGACAGATCTG	ADGRF2	498.058	725.537	520.398	670.403	619.867	573.863	587.884	570.962	509.868	553.195	491.984	571.972
ADGRF2_AGCAAGCTGTTTGCAAATGT	ADGRF2	515.129	528.849	678.125	706.532	672.024	503.635	657.106	709.438	652.39	490.948	491.984	663.287
ADGRF2_CAGACACTCAGGGAAATATG	ADGRF2	273.129	233.818	241.111	239.86	358.079	240.782	378.212	292.003	351.287	245.976	281.134	317.093
ADGRF2_GGACCTCAATGGACAAGCAA	ADGRF2	393.627	394.379	345.593	530.903	579.746	389.264	486.559	507.745	469.721	370.47	522.105	532.837
ADGRF3_AGAGTGTAATGTCAACCACA	ADGRF3	402.664	440.54	371.713	553.986	703.118	572.86	522.675	552.9	420.54	521.068	480.939	564.948
ADGRF3_AGTTCCATTACGGACCAATG	ADGRF3	233.967	311.088	276.273	300.076	362.091	335.088	378.212	298.024	197.724	268.064	259.045	297.024
ADGRF3_CACAAACCTGGCCTACACCG	ADGRF3	494.041	446.561	466.148	552.982	520.568	625.029	477.531	519.786	415.522	474.884	491.984	562.941
ADGRF3_GCTGAGCACCATGAAATACG	ADGRF3	157.651	280.982	129.597	184.662	201.607	185.603	292.939	296.017	167.614	210.837	201.814	222.768
ADGRF4_AAATGGTCTGGTGCTATCAG	ADGRF4	371.535	401.404	252.162	390.399	311.94	320.039	290.932	268.924	382.401	254.008	286.154	401.384
ADGRF4_GGAAAAAGACATCACCACAC	ADGRF4	223.925	237.832	131.606	271.975	261.789	257.837	174.559	255.879	203.746	149.594	182.737	217.751
ADGRF4_TGACTGCAACAAATCCGAGC	ADGRF4	201.834	225.789	259.194	234.842	265.801	297.967	286.92	350.203	267.982	202.805	191.773	216.747
ADGRF4_TGATGCAGGCATAATCAAAG	ADGRF4	109.452	143.502	136.63	81.2914	184.556	106.345	120.386	97.3345	119.438	99.3944	136.551	134.464
ADGRF5_AGTCATGTTGTTGAAAAGTG	ADGRF5	563.328	742.596	714.292	739.651	1001.02	779.531	733.35	766.634	718.632	684.717	654.64	806.782
ADGRF5_CATCAAGTGCTGCATAGAGG	ADGRF5	438.813	493.726	437.014	485.741	540.628	618.007	629.016	601.066	499.831	509.02	514.073	567.958
ADGRF5_CTTGTAGGACCTATAGAGGG	ADGRF5	325.344	402.407	296.366	263.946	434.308	454.476	474.521	398.369	431.581	401.594	382.543	460.588
ADGRF5_TCCATCAAGATACCTCCTCG	ADGRF5	292.207	390.365	251.157	324.162	395.19	348.13	355.138	338.162	363.331	319.267	315.271	332.145
ADGRG1_AGGACCCCATACCTGGAACA	ADGRG1	180.747	217.761	133.616	153.55	281.849	189.616	205.659	255.879	193.71	138.55	203.822	184.637
ADGRG1_CCCCTGCATACTCACATGTG	ADGRG1	424.755	561.965	581.681	1053.78	534.61	394.28	365.17	373.283	405.485	349.386	429.733	455.571
ADGRG1_GAGCTCGCACATGTCCACCG	ADGRG1	177.734	135.474	130.602	195.701	224.677	200.651	231.743	249.859	178.654	140.558	235.951	248.858
ADGRG1_GGAGGACCGGATCAACGCCA	ADGRG1	119.494	217.761	102.472	145.522	223.674	207.674	197.633	158.545	84.3088	114.454	124.502	132.457
ADGRG2_AACCCTGCAAACCCTAAGTG	ADGRG2	448.855	482.688	432.995	555.993	496.495	596.938	524.682	556.914	610.235	538.135	583.352	495.709
ADGRG2_AGAGGAGGCTGGTCAGACAA	ADGRG2	279.154	331.158	366.69	378.356	428.29	392.274	385.235	311.069	358.312	360.43	342.381	442.526
ADGRG2_GGTAGTGTTGACATTCGCAG	ADGRG2	149.618	80.2807	169.782	136.489	177.535	157.511	233.749	113.39	147.54	154.614	132.534	121.419
ADGRG2_TGGGAAAGCACAGTGGCCCG	ADGRG2	185.768	220.772	158.731	221.795	229.692	193.629	263.846	180.621	142.522	205.817	170.688	150.519
ADGRG3_CAGATACTGGCTAAACTACG	ADGRG3	383.585	489.712	351.62	317.137	447.347	578.879	488.566	423.455	429.574	371.474	431.741	421.453
ADGRG3_GCGTGTGAGGATATGCACCG	ADGRG3	347.436	415.453	284.31	300.076	359.082	373.212	468.502	428.472	318.165	274.088	310.251	442.526
ADGRG3_GTCTGTGGTTGTAGGTTCCG	ADGRG3	462.913	525.839	369.704	490.759	614.852	544.769	553.775	611.1	441.618	516.048	476.923	571.972
ADGRG3_TGAGAGAAGACGATCTCCAG	ADGRG3	367.519	397.389	254.171	334.198	403.215	387.257	376.206	406.397	339.243	329.307	362.462	321.107
ADGRG4_AGATACTAGACCAGTCTGAG	ADGRG4	106.44	250.877	131.606	193.694	234.707	189.616	202.65	215.741	213.783	234.932	226.915	230.796
ADGRG4_TGACAGACGAATCAGCACAA	ADGRG4	286.183	381.333	206.954	354.27	402.211	425.381	413.325	359.234	296.085	220.876	315.271	288.997
ADGRG4_TGGGGTTACTGTATCAACTG	ADGRG4	121.502	123.432	162.75	185.665	180.544	207.674	211.678	163.562	169.621	125.498	166.672	182.63
ADGRG4_TTTCCAAAGATGGAGTACCC	ADGRG4	192.797	294.028	208.963	257.924	272.822	258.84	305.981	333.145	274.004	196.781	214.866	283.979
ADGRG5_CTGGGGCACCCGCTTCAGAG	ADGRG5	206.855	257.902	184.852	273.982	309.934	344.117	248.797	245.845	221.812	233.928	199.806	260.9
ADGRG5_GAGAATATGCAGGTGTCCAG	ADGRG5	361.494	490.716	313.444	289.036	521.571	470.528	433.389	425.462	268.985	314.247	338.364	292.007
ADGRG5_TCTTACGTACATCTCCCTCG	ADGRG5	304.257	394.379	301.389	294.054	445.341	429.394	466.495	372.279	382.401	352.398	398.607	366.263
ADGRG5_TGGGCACGTGAACAACCTCA	ADGRG5	128.531	166.582	117.542	128.46	159.48	215.7	156.502	160.552	119.438	128.51	137.555	186.644
ADGRG6_AACCCATTGGTAACCTACTG	ADGRG6	285.178	434.519	332.532	407.46	381.148	354.15	331.061	302.038	327.199	317.259	242.98	207.716
ADGRG6_CTAACAGAATCGATAAACAA	ADGRG6	104.432	162.568	117.542	135.486	179.541	149.485	228.733	164.566	204.75	167.665	165.668	225.779
ADGRG6_TATCTGAATGATATAACCGG	ADGRG6	170.705	227.796	114.528	202.727	178.538	77.2508	126.405	155.534	120.441	74.2948	87.3522	174.602
ADGRG6_TCCTTAAGGACACGGCAACT	ADGRG6	269.112	334.168	250.153	227.817	227.686	210.684	281.904	250.862	190.699	236.94	216.874	265.917
ADGRG7_AGACAGTGCACATCCAACGT	ADGRG7	386.598	579.025	373.722	497.784	572.725	583.896	607.949	565.945	535.963	523.076	442.785	491.696
ADGRG7_ATTCCAATAGACACAGGCAT	ADGRG7	555.295	683.389	516.38	844.025	818.465	751.44	724.322	677.328	603.21	697.769	718.899	831.869
ADGRG7_CATCACTAGTGCTACGCGAG	ADGRG7	401.66	337.179	243.12	335.201	499.505	499.622	501.608	499.717	426.562	362.438	319.287	276.955
ADGRG7_TTTGGGTAATCAATCAGTGG	ADGRG7	236.979	397.389	232.069	392.406	409.233	354.15	401.286	331.138	351.287	368.462	264.065	291.003
ADGRL1_ACGGACGCGCATCAAGAGCG	ADGRL1	438.813	642.246	408.884	505.813	596.798	596.938	487.563	484.666	503.846	464.845	594.397	610.104
ADGRL1_AGCCGGCAAGAACTACAACA	ADGRL1	267.104	312.091	270.245	373.338	313.946	291.948	291.936	336.155	282.033	280.112	261.053	257.889
ADGRL1_CCTTCAAGATCATGTCACAG	ADGRL1	339.402	309.081	316.458	331.187	549.656	426.384	460.476	428.472	441.618	461.833	357.441	369.273
ADGRL1_TGTTGAAGGCATAGTCCACG	ADGRL1	95.3942	101.354	63.2917	81.2914	115.347	121.394	53.1704	82.2828	94.3456	94.3745	134.543	147.509
ADGRL2_AGCTGGACGGAGTTATAACA	ADGRL2	207.859	188.66	143.662	218.784	242.731	232.756	232.746	194.669	291.066	193.769	184.745	221.765
ADGRL2_CTCTTCGATTTGAAGCAACG	ADGRL2	318.315	321.123	158.731	212.763	370.115	407.322	366.174	356.224	330.21	331.315	329.328	299.031
ADGRL2_GAGCGCTAACTATGGTCGGA	ADGRL2	76.3154	37.1298	70.3241	155.558	120.363	69.2248	84.2701	61.2103	100.368	109.434	94.3806	76.263
ADGRL2_TCTTTAACAAAGAAAGAACG	ADGRL2	94.39	131.46	146.676	137.493	152.459	151.492	91.2926	106.366	130.478	124.494	105.425	110.381
ADGRL3_ACAGGTTATTGGTCAACACA	ADGRL3	252.041	306.07	258.19	337.209	277.837	306.997	315.01	295.014	282.033	286.135	286.154	383.322
ADGRL3_AGGCAAATCTGACATAGACC	ADGRL3	256.058	336.175	339.565	464.665	338.018	482.567	338.084	334.148	275.007	279.108	357.441	344.187
ADGRL3_AGGCATCTGGCAGATAACAT	ADGRL3	289.195	407.425	269.241	310.112	363.094	346.124	343.1	339.166	325.191	276.096	287.158	412.422
ADGRL3_CAAAGTTGTGGTCCGAAGGG	ADGRL3	265.095	295.032	305.407	227.817	322.973	320.039	303.974	251.866	260.956	255.012	258.04	297.024
ADGRL4_AATGTGTCAGGTGATTACAG	ADGRL4	264.091	398.393	258.19	325.165	373.124	468.521	356.141	362.245	321.176	319.267	371.498	358.235
ADGRL4_ATTTACATTAAGTCATCGAA	ADGRL4	239.992	286	247.139	247.888	388.169	339.101	284.913	377.297	342.254	339.347	344.389	485.675
ADGRL4_TGAAGCCTGCTATTGCAACA	ADGRL4	567.344	654.288	875.032	748.683	705.124	748.43	739.37	645.217	669.452	586.327	547.206	702.422
ADGRL4_TGAATTTGTATCAAACTCTG	ADGRL4	354.465	476.667	267.231	361.295	403.215	347.127	376.206	404.39	368.349	334.327	324.308	407.405
ADGRV1_GTTTAACATTGGTAGCCCAG	ADGRV1	467.934	461.614	436.009	489.755	483.456	507.648	597.916	415.428	424.555	462.837	459.854	471.626
ADGRV1_TCATACCAAATAATCCATAG	ADGRV1	287.187	399.396	276.273	398.428	463.396	356.156	397.273	330.134	366.342	325.291	347.401	400.381
ADGRV1_TCCACATCATCCGATCAAGG	ADGRV1	191.793	168.589	145.671	192.691	215.65	271.883	283.91	198.683	268.985	219.873	213.862	207.716
ADGRV1_TCTTTACTTAAAGGGCGCTG	ADGRV1	269.112	291.018	199.921	291.043	293.885	277.902	245.788	241.831	258.949	184.733	230.931	253.875
ADH1A_ACAGACTTTCTCTAGAGGCG	ADH1A	86.3568	144.505	114.528	121.435	214.647	192.625	156.502	153.528	151.555	171.681	111.449	142.491
ADH1A_CACACTGAGGAATAGCGAGT	ADH1A	333.378	441.544	261.204	368.32	444.338	298.971	425.363	487.676	371.36	308.223	357.441	390.346
ADH1A_CCAGTGTAAGCAATCCTCAG	ADH1A	107.444	203.712	190.88	196.705	272.822	212.691	239.768	178.614	198.728	194.773	196.794	210.727
ADH1A_CCATGGTACCACTAACCACG	ADH1A	187.776	188.66	208.963	216.777	251.758	218.71	238.765	256.883	147.54	125.498	209.846	156.54
ADH1B_CACCTTCTCCCAGTACACGG	ADH1B	197.817	233.818	254.171	455.633	317.958	283.922	310.997	291	203.746	236.94	208.842	251.869
ADH1B_CTGTCACACAGATGACCACG	ADH1B	170.705	197.691	118.546	281.007	306.924	278.906	368.18	416.431	244.897	310.231	226.915	269.931
ADH1B_GTCTGCAGTTAACGTTGCCA	ADH1B	244.008	470.646	255.176	394.414	500.508	344.117	372.193	347.193	333.221	262.04	228.923	353.218
ADH1B_TGGAGCAGCCAGAATCATTG	ADH1B	220.913	185.649	236.088	350.255	405.221	304.99	354.135	293.007	323.184	225.896	222.899	381.315
ADH1C_AGCAGCCAGAATCATTGCTG	ADH1C	361.494	416.456	476.194	629.255	440.326	471.531	570.83	533.834	463.699	345.371	390.575	522.803
ADH1C_CACCTTCTCCCAGTACACAG	ADH1C	200.83	318.112	229.056	352.263	332	290.945	352.129	292.003	265.974	291.155	254.024	381.315
ADH1C_GGTAGAGGTTGCACCTCCTA	ADH1C	168.697	190.667	197.912	232.835	227.686	205.668	223.717	207.714	137.504	188.749	213.862	179.619
ADH1C_TGAAAACATAGGTCACCCCA	ADH1C	208.863	319.116	247.139	364.306	376.133	263.857	373.196	326.121	385.412	289.147	327.32	266.92
ADH4_AAATTTAGAATCGATAACAG	ADH4	219.909	352.232	262.208	390.399	240.725	271.883	234.752	273.941	229.842	227.904	200.81	246.851
ADH4_TACATTCTCTCAGTACACTG	ADH4	215.892	232.814	210.972	165.594	258.779	269.876	208.669	186.641	228.838	210.837	191.773	241.834
ADH4_TCAACCTCTTCAATGCAAAG	ADH4	257.062	235.825	202.935	256.921	252.761	181.59	195.627	221.762	241.886	211.841	182.737	284.983
ADH4_TTCCCACACAAATTTGTGAG	ADH4	258.066	283.993	170.787	217.781	240.725	203.661	240.772	250.862	231.849	230.916	204.826	274.948
ADH5_GCTGGAATTGTGGAAAGTGT	ADH5	272.124	274.961	206.954	158.568	199.601	308	228.733	225.776	244.897	215.857	215.87	278.962
ADH5_TCAGGGTATAGGCATCGGTG	ADH5	112.465	142.498	52.2407	45.1619	148.447	102.332	75.2412	134.462	118.434	134.534	78.3158	118.408
ADH5_TGCTTCCCGGATCATTGGTG	ADH5	198.822	213.747	144.667	145.522	267.807	182.593	290.932	258.89	234.86	196.781	185.749	271.938
ADH5_TGGGTTTACTAAAATCCTGA	ADH5	138.573	173.607	101.468	124.446	236.713	203.661	235.756	197.679	176.647	197.785	202.818	245.848
ADH6_AAAACCCAACTGATGTCTGA	ADH6	1022.22	1067.73	801.694	1341.81	1237.73	1202.91	1163.73	1197.11	1205.42	946.757	1040.19	1196.12
ADH6_CCTTCATGGCCCAAGATGGT	ADH6	571.361	644.253	614.833	578.072	793.39	790.567	791.537	738.538	799.93	628.494	664.68	785.709
ADH6_TAAGCACAGTGAAACCAGGT	ADH6	517.137	557.951	486.241	725.601	864.604	626.033	636.039	588.021	519.904	536.127	677.733	618.131
ADH6_TGCTGCAATCAATACTGCCA	ADH6	586.423	582.035	515.375	690.475	941.837	627.036	729.338	773.659	459.684	590.343	552.227	683.356
ADH7_AAGACGACGCAAGTGGAACC	ADH7	384.589	489.712	504.324	650.331	568.713	541.759	662.122	567.952	533.956	363.442	507.045	489.689
ADH7_CCTACTCGCTCCTAATGCAA	ADH7	227.942	258.905	167.773	229.824	272.822	238.775	309.994	245.845	196.721	235.936	154.623	208.72
ADH7_CTTGGGACTGATACACTCAG	ADH7	219.909	244.856	206.954	285.022	261.789	237.772	293.942	245.845	227.835	125.498	184.745	230.796
ADH7_TACATTTACCGAGTACACAG	ADH7	107.444	163.572	71.3287	117.421	171.517	119.388	190.611	159.548	137.504	180.717	156.632	120.415
ADHFE1_AACCGGGAGTGAAACTACTG	ADHFE1	237.983	342.196	283.306	381.367	424.278	442.436	512.643	528.817	452.658	441.753	324.308	392.353
ADHFE1_AGGATCAATCAGTCCCAGTG	ADHFE1	610.523	799.796	665.065	1073.85	700.109	826.684	815.614	835.872	735.695	749.976	675.725	806.782
ADHFE1_TGTCGGTGGTGGCTCTACCA	ADHFE1	23.0954	40.1404	16.0741	31.1115	43.1299	43.1401	59.1897	59.2034	57.2096	49.1952	74.2996	58.2007
ADHFE1_TTTGGGCTATCCACGCGCTG	ADHFE1	206.855	320.119	265.222	427.532	261.789	391.27	301.968	388.334	238.875	248.988	267.077	249.862
ADI1_CAGTGGGTACTTCGATGTGA	ADI1	214.888	259.909	254.171	202.727	306.924	207.674	254.817	253.872	251.923	242.964	238.964	305.052
ADI1_CTAGATTAAGATGTTCTACG	ADI1	121.502	149.523	155.718	128.46	143.432	221.72	81.2605	155.534	206.757	142.566	234.947	232.803
ADI1_CTGGTATATGGACGACGCCC	ADI1	276.141	277.972	277.278	395.417	437.317	498.619	460.476	482.659	330.21	355.41	241.976	354.221
ADI1_TATGGTTATGATGTCCATCC	ADI1	100.415	105.368	116.537	192.691	129.39	86.2801	102.328	88.3034	102.375	104.414	139.563	132.457
ADIG_AATGTGAGGTCGTTCACCAG	ADIG	274.133	599.095	353.63	498.788	617.861	611.987	626.006	561.931	441.618	508.016	415.676	538.858
ADIG_ATAACAACAGCAAACCCACA	ADIG	284.174	331.158	389.796	463.662	391.178	460.495	483.55	407.4	396.452	321.275	309.247	457.578
ADIG_GGAGGCAGAACCAGAAAACC	ADIG	61.2531	128.449	83.3843	98.3525	115.347	145.472	170.547	130.448	124.456	125.498	98.3968	135.467
ADIG_TCGTATCTCCACAGATTCAG	ADIG	353.461	344.204	290.338	336.205	307.927	408.326	375.203	398.369	331.213	334.327	304.227	441.522
ADIPOQ_GAAACCACGACTCAAGGGCC	ADIPOQ	274.133	389.361	191.884	192.691	271.819	315.023	390.251	276.952	284.04	304.207	267.077	305.052
ADIPOQ_GTTGCAGTGGAATTTACCAG	ADIPOQ	125.519	147.516	128.593	157.565	190.574	175.57	229.736	151.521	182.669	110.438	149.603	113.391
ADIPOQ_TACCGCTCAGCATTCAGTGT	ADIPOQ	144.598	160.561	94.4352	81.2914	201.607	182.593	231.743	175.603	153.562	205.817	134.543	237.82
ADIPOQ_TGGATTCCCGGAAAGCCTCG	ADIPOQ	140.581	181.635	122.565	207.745	227.686	229.746	270.868	181.624	176.647	182.725	200.81	207.716
ADIPOR1_CCAGGACACAGACGATGGAG	ADIPOR1	195.809	165.579	238.097	175.629	238.719	187.609	212.682	152.524	160.588	195.777	152.615	196.678
ADIPOR1_GACAACGACTATCTGCTACA	ADIPOR1	558.307	602.105	603.782	334.198	774.332	558.814	560.797	552.9	573.099	511.028	493.992	536.851
ADIPOR1_GTATATGTTCTAGGTCTGGG	ADIPOR1	135.56	137.481	166.769	173.622	205.619	179.583	205.659	145.5	151.555	182.725	125.506	200.692
ADIPOR1_TTTCTCTGAATGACAATAGA	ADIPOR1	160.664	145.509	163.755	156.561	224.677	163.531	249.801	167.576	289.059	184.733	199.806	263.91
ADIPOR2_ACAGGAAGAATACACAACCT	ADIPOR2	360.49	601.102	143.662	577.068	353.063	654.124	312	527.814	290.062	443.761	239.968	329.135
ADIPOR2_AGTCTACTGCCACTCAGAGG	ADIPOR2	389.61	498.744	212.981	701.514	505.523	686.228	518.662	682.345	299.096	493.96	222.899	408.408
ADIPOR2_ATGATGGGCTTGTAAGAGAG	ADIPOR2	399.651	585.046	298.375	591.119	537.619	592.925	528.695	710.441	500.835	520.064	337.36	544.879
ADIPOR2_CTCATGATGTACTACCAGAC	ADIPOR2	370.531	380.33	145.671	388.392	413.245	509.655	301.968	442.521	240.882	429.705	164.664	397.37
ADIRF_AGCGGCAGCTCAGCAAGTGG	ADIRF	147.61	185.649	127.588	182.655	230.695	202.658	170.547	176.607	169.621	164.653	168.68	164.567
ADIRF_AGTGGTGGACCAGGCCACAG	ADIRF	116.481	113.396	38.1759	68.2446	124.375	186.606	96.3087	179.617	112.412	103.41	107.433	116.401
ADIRF_CCAGCTGGCCAAGACCACCC	ADIRF	195.809	262.919	210.972	235.845	367.106	255.831	228.733	219.755	178.654	188.749	192.777	250.865
ADIRF_GCCACAGAGGCGGGGCAGAA	ADIRF	111.461	218.765	136.63	172.619	125.378	130.423	159.511	134.462	147.54	143.57	167.676	213.737
ADK_AAAGTCGAATATCATGCTGG	ADK	532.199	683.389	416.921	541.942	719.166	482.567	489.569	502.728	436.599	442.757	460.858	621.142
ADK_ACAGCAGAGATGTCAAGCAG	ADK	434.797	604.112	405.87	525.885	617.861	658.137	646.071	559.924	447.64	514.04	542.186	457.578
ADK_GTAGTAATGAGCATCCACAT	ADK	207.859	212.744	376.736	380.363	415.251	298.971	430.379	364.252	280.026	292.159	302.219	355.225
ADK_TCTGGAGAAAAACTGGATGT	ADK	305.261	354.239	192.889	300.076	352.06	361.173	336.077	348.197	309.132	333.323	301.215	267.924
ADM_CGACGCGACATCCAACCGAG	ADM	179.743	219.768	183.847	177.637	288.87	187.609	241.775	207.714	254.934	188.749	178.721	166.574
ADM_CTAGGAAGGCGAGCGAACCC	ADM	182.755	250.877	200.926	194.698	280.846	249.811	214.688	244.841	219.805	162.645	215.87	237.82
ADM_GCACCGTGCACGTCCCGAAG	ADM	276.141	253.888	199.921	366.313	366.103	371.205	355.138	296.017	369.353	318.263	302.219	390.346
ADM_TCTGGCGGTAGCGCTTGACT	ADM	143.593	150.526	121.56	188.676	230.695	184.599	169.543	234.807	257.945	235.936	194.785	184.637
ADM2_ACCCGCGACCCGTCAAACCC	ADM2	844.49	901.151	758.495	928.327	1023.08	899.922	968.103	920.162	741.717	896.558	801.231	977.37
ADM2_AGCTTCCAGACCACAGGTCG	ADM2	222.921	233.818	192.889	315.129	262.792	247.805	354.135	301.034	344.261	290.151	242.98	379.308
ADM2_GAGAGGCTGACCCATAACAG	ADM2	421.743	470.646	407.88	427.532	585.764	585.902	592.9	608.09	570.088	428.701	497.004	647.232
ADM2_GAGGAGGCTGATGCAACCCA	ADM2	219.909	209.733	126.583	175.629	220.665	219.713	249.801	214.738	201.739	186.741	228.923	175.606
ADM5_GGCGGCGCCCATAGCTGTAG	ADM5	347.436	478.674	481.218	599.147	509.535	440.43	422.354	513.766	488.79	433.721	332.34	416.436
ADM5_GGTGGGTCCGGCATACGCCC	ADM5	105.436	165.579	116.537	153.55	205.619	137.446	183.588	197.679	189.695	95.3785	118.478	164.567
ADM5_TCCAGTATATGATCTCCGCC	ADM5	351.452	273.958	289.333	341.223	395.19	434.41	420.347	381.31	526.93	381.514	401.619	419.446
ADM5_TCTCCACCAAGGAGCCCTCG	ADM5	3.01245	0	9.04167	0	0	2.00651	7.02251	2.0069	11.0404	2.00797	8.03239	4.01384
ADNP_GTTGGTCAGTCAATGAGACT	ADNP	446.846	429.502	298.375	538.932	445.341	451.466	369.183	473.628	346.268	267.06	330.332	354.221
ADNP_TCAGATTGTATGTAGTTACC	ADNP	369.527	347.214	121.56	327.173	347.045	358.163	361.158	339.166	278.018	219.873	323.304	367.266
ADNP_TGGAGACTGATTAAGCCGAG	ADNP	146.606	155.544	155.718	146.525	199.601	167.544	203.653	157.541	142.522	148.59	108.437	186.644
ADNP_TTGCACATCACTTACGAGAG	ADNP	460.905	394.379	238.097	444.594	373.124	466.515	406.302	377.297	430.577	324.287	345.393	529.827
ADNP2_GCTTATGCGCTACCTCCATG	ADNP2	271.12	442.547	308.421	300.076	475.432	429.394	544.746	353.214	397.456	386.534	387.563	427.474
ADNP2_GGCGAACAGTCTGATTTATG	ADNP2	131.544	137.481	121.56	274.986	169.511	152.495	205.659	189.652	141.518	147.586	125.506	201.696
ADNP2_TGCAGAGATAACCCTCAATG	ADNP2	148.614	161.565	128.593	265.953	171.517	191.622	124.399	116.4	116.426	172.685	157.636	183.633
ADNP2_TGGGATTCCAACCTACACGC	ADNP2	258.066	342.196	272.255	291.043	395.19	384.248	434.392	363.248	268.985	253.004	213.862	329.135
ADO_ATGGACAAGCTAGACGCGGG	ADO	129.535	124.435	125.579	213.766	196.592	205.668	131.421	143.493	95.3493	84.3347	84.3401	211.73
ADO_CCCGGGAGCGAGAAGCCGTG	ADO	130.539	131.46	102.472	202.727	154.465	162.528	125.402	152.524	157.577	118.47	136.551	127.439
ADO_CGATGTTCAAGTCCTCGGCG	ADO	115.477	105.368	101.468	133.478	193.583	185.603	185.595	195.672	85.3125	148.59	146.591	140.484
ADO_CGTCGCGATCGGAAGCGCCG	ADO	232.963	256.898	225.037	309.108	220.665	317.029	264.849	220.759	210.772	170.677	229.927	204.706
ADORA1_AGGGGTCAGTCCCACCACGA	ADORA1	163.676	179.628	134.62	160.576	231.698	237.772	139.447	200.69	175.643	115.458	130.526	151.522
ADORA1_GAGGACCATGAGGAGAAGCG	ADORA1	170.705	223.782	138.639	207.745	229.692	215.7	182.585	176.607	207.761	177.705	168.68	186.644
ADORA1_GGAGAGGGATCTTGACCCGG	ADORA1	120.498	190.667	74.3426	92.3309	264.798	217.707	213.685	162.559	153.562	135.538	136.551	131.453
ADORA1_GGCAGCCAACGGCAGCATGG	ADORA1	221.917	233.818	212.981	183.658	270.816	246.801	365.17	295.014	387.419	252	278.121	250.865
ADORA2A_AAGCAGTTGATGATGTGTAG	ADORA2A	295.22	364.274	255.176	317.137	408.23	325.055	305.981	296.017	311.14	245.976	298.202	265.917
ADORA2A_ATGCTAGGTTGGAACAACTG	ADORA2A	189.784	226.793	165.764	188.676	268.81	249.811	240.772	198.683	241.886	260.032	182.737	284.983
ADORA2A_GCGGCGGCCGACATCGCAGT	ADORA2A	114.473	116.407	109.505	135.486	197.595	128.417	139.447	145.5	130.478	186.741	128.518	175.606
ADORA2A_TGGCTTGGTGACCGGCACGA	ADORA2A	133.552	152.533	79.3657	117.421	142.429	164.534	225.723	184.634	81.2978	154.614	142.575	144.498
ADORA2B_CACCAGCATTATAAGCAGTG	ADORA2B	415.718	534.87	332.532	390.399	569.716	684.221	548.759	573.972	493.809	412.637	423.709	510.761
ADORA2B_GGTATAAAAGTTTGGTCACG	ADORA2B	179.743	189.663	157.727	200.719	292.882	220.717	260.836	139.479	216.794	275.092	177.717	149.516
ADORA2B_TCTCAAAGAGACACTTCACA	ADORA2B	0	0	0	0	0	0	0	0	0	0	0	0
ADORA2B_TGGAGTCAATCCGATGCCAA	ADORA2B	350.448	413.446	324.495	458.644	526.586	352.143	408.309	515.772	421.544	309.227	368.486	415.433
ADORA3_ATGGCGCACATGACAACCAG	ADORA3	447.851	548.919	352.625	394.414	628.894	487.583	547.756	537.848	652.39	369.466	405.636	495.709
ADORA3_ATTGGACTCTGCGCCATAGT	ADORA3	279.154	327.144	243.12	308.104	264.798	250.814	323.035	177.61	218.801	188.749	216.874	286.99
ADORA3_GACATTTCTGTGGTACTCTG	ADORA3	183.759	215.754	149.69	110.396	302.912	237.772	233.749	248.855	168.618	187.745	167.676	258.893
ADORA3_GATGCCCAGGCTGACAACAA	ADORA3	568.349	782.737	551.542	738.647	765.305	585.902	690.212	624.145	555.033	466.853	452.826	576.99
ADPGK_AAGATGAATCGGTTGGCATG	ADPGK	293.212	541.895	420.94	414.486	529.595	467.518	479.537	506.741	448.643	412.637	501.02	489.689
ADPGK_ACTCTCTTACAGCACTATGT	ADPGK	210.871	275.965	299.38	379.36	419.263	374.215	381.222	475.634	345.265	247.984	243.984	429.481
ADPGK_CCATCATGTGCAATCCAGAG	ADPGK	399.651	455.593	303.398	459.647	508.532	370.202	590.894	431.483	397.456	316.255	375.514	491.696
ADPGK_GCTGGCCAGTATGACTAACA	ADPGK	100.415	150.526	98.4537	177.637	113.341	106.345	232.746	148.51	105.386	66.2629	167.676	144.498
ADPRH_AAGTGAGCATCGAGAGTGGT	ADPRH	453.876	559.958	476.194	632.266	789.378	838.723	668.141	623.141	562.059	538.135	525.117	661.28
ADPRH_AGTCTTGGTAATGCTTAGCA	ADPRH	312.29	394.379	199.921	388.392	391.178	320.039	422.354	398.369	373.368	327.299	325.312	372.284
ADPRH_ATAGCAGACCACCCTTGCAG	ADPRH	225.934	318.112	169.782	259.932	317.958	381.238	229.736	267.921	266.978	187.745	255.028	261.903
ADPRH_GGAGAAGATACACCGGCAGT	ADPRH	210.871	357.249	217	290.04	507.529	329.068	395.267	335.152	280.026	266.056	246.996	264.913
ADPRHL1_CATGCACATCGCAACCGCCG	ADPRHL1	123.51	208.73	137.634	119.428	234.707	227.739	170.547	146.503	196.721	145.578	178.721	143.495
ADPRHL1_CTCCTGGCGAGAGTACGAGG	ADPRHL1	143.593	146.512	194.898	271.975	200.604	293.954	219.704	181.624	162.596	182.725	106.429	133.46
ADPRHL1_GGAGATGGTGAGATGCTATG	ADPRHL1	383.585	408.428	440.028	387.388	500.508	501.629	501.608	400.376	347.272	331.315	369.49	470.623
ADPRHL1_TGCGGCGAACGACACAAACA	ADPRHL1	152.631	303.06	223.028	350.255	279.843	278.906	180.579	262.903	201.739	163.649	198.802	236.817
ADPRHL2_ATGGCAATGGAGGTGCCATG	ADPRHL2	176.73	198.695	212.981	188.676	350.054	189.616	236.759	201.693	119.438	126.502	156.632	181.626
ADPRHL2_CAGGACTGACGTCAGGTCGA	ADPRHL2	372.539	419.467	193.894	391.403	307.927	190.619	229.736	243.838	293.074	227.904	233.943	245.848
ADPRHL2_GATGGCGCCATTGTAACCCA	ADPRHL2	151.627	227.796	169.782	213.766	255.77	211.687	275.884	222.766	251.923	219.873	207.838	210.727
ADPRHL2_TACAAGAAAGACCCTGACAG	ADPRHL2	93.3859	106.372	63.2917	61.2194	167.505	100.326	99.3183	87.3	135.496	88.3506	82.332	122.422
ADPRM_AACATCTGCGATGACGCCAA	ADPRM	415.718	489.712	290.338	351.259	563.698	497.616	592.9	476.638	425.559	380.51	420.696	614.118
ADPRM_CCATTAAACTGGACAAACTG	ADPRM	436.805	481.684	409.889	486.745	490.477	489.59	612.965	531.828	512.879	394.566	404.632	467.612
ADPRM_TAAGCATAATAATCTTCTGA	ADPRM	134.556	165.579	208.963	228.82	178.538	214.697	215.691	249.859	195.717	214.853	163.66	135.467
ADPRM_TTGTTATGGACATGTTCAAG	ADPRM	174.722	230.807	141.653	262.942	198.598	193.629	254.817	195.672	194.713	200.797	186.753	185.64
ADRA1A_ATCTCCATCGACCGCTACAT	ADRA1A	273.129	459.607	320.477	461.655	378.139	366.189	351.125	348.197	347.272	327.299	236.955	390.346
ADRA1A_CCAAGACGCACTTCTCAGTG	ADRA1A	514.124	722.526	624.88	734.633	835.517	863.805	890.855	888.052	767.812	773.068	588.372	837.889
ADRA1A_GGGTCCAATGGATATGACCA	ADRA1A	156.647	238.835	133.616	220.791	197.595	134.436	196.63	173.597	113.415	130.518	179.725	243.841
ADRA1A_TGGCCTCAAGACCGACAAGT	ADRA1A	605.502	601.102	475.19	763.737	732.205	601.954	655.1	651.238	594.176	590.343	545.198	672.318
ADRA1B_CATCCTAGTCATCTTGTCTG	ADRA1B	161.668	198.695	127.588	253.91	254.767	273.889	227.73	211.728	263.967	224.892	196.794	219.758
ADRA1B_CCATTCCAAGAACTTTCACG	ADRA1B	156.647	162.568	132.611	130.468	234.707	260.847	243.781	249.859	253.93	151.602	262.057	261.903
ADRA1B_CTCCATCGATCGCTACATCG	ADRA1B	403.668	301.053	379.75	491.763	594.792	467.518	644.064	415.428	369.353	364.446	325.312	465.606
ADRA1B_TCTTGGCCACTATATAGACA	ADRA1B	126.523	171.6	141.653	113.406	164.495	171.557	209.672	149.514	121.445	172.685	154.623	130.45
ADRA1D_ATCTCCGTGGACCGGTACGT	ADRA1D	139.577	181.635	112.519	220.791	122.369	204.664	105.338	118.407	100.368	78.3108	76.3077	96.3322
ADRA1D_CGGCGACGTGAATGGCACGG	ADRA1D	198.822	255.895	197.912	243.874	262.792	209.681	227.73	315.083	159.585	163.649	153.619	198.685
ADRA1D_TACCGCAGAAGCGCTCGTCA	ADRA1D	128.531	178.625	134.62	131.471	148.447	145.472	162.521	131.452	92.3382	122.486	87.3522	63.218
ADRA1D_TGCGCGCGACCACGTACACG	ADRA1D	63.2614	70.2456	25.1157	45.1619	91.2749	83.2704	106.341	90.3103	86.3162	72.2869	69.2794	87.301
ADRA2A_ATGATGGCCTTGATGCGGCG	ADRA2A	378.564	496.737	452.083	541.942	539.625	500.625	555.781	454.562	415.522	399.586	343.385	356.228
ADRA2A_GACGAGCACGTTGCCGAACA	ADRA2A	475.967	494.73	538.481	663.378	774.332	610.984	821.633	621.134	538.974	617.45	691.789	614.118
ADRA2A_TCCAGCGCGTCGGTGTCGCG	ADRA2A	118.49	197.691	152.704	177.637	147.444	182.593	201.646	265.914	213.783	212.845	186.753	196.678
ADRA2A_TGGTCGTTGATCTCGCAGCG	ADRA2A	225.934	292.021	158.731	447.604	464.399	414.345	396.27	346.19	353.294	334.327	420.696	384.325
ADRA2B_CAGCCCCGACCCGACCATGG	ADRA2B	396.639	528.849	497.292	460.651	499.505	574.866	567.82	467.607	434.592	425.689	487.968	527.82
ADRA2B_CGGACACTCGAAGTCCACTG	ADRA2B	479.983	504.765	425.963	424.522	567.71	504.638	644.064	466.603	444.629	623.474	530.138	540.865
ADRA2B_TGGAGTTGTACTCCAGCGCG	ADRA2B	412.705	367.284	459.116	448.608	586.767	594.932	666.135	722.483	544.996	537.131	535.158	545.882
ADRA2B_TGGTCGCCCTTGTAGATGAG	ADRA2B	576.382	576.014	548.528	871.122	919.77	722.345	705.26	790.717	639.342	567.251	734.964	780.692
ADRA2C_ACACAGATGCACGATCGACG	ADRA2C	195.809	236.828	307.417	396.421	390.175	305.993	290.932	281.969	241.886	317.259	240.972	372.284
ADRA2C_ATGGTGGCCTTGACGCGGCG	ADRA2C	76.3154	116.407	80.3704	67.241	164.495	190.619	201.646	117.403	94.3456	163.649	84.3401	124.429
ADRA2C_CTACGCGCGCATCTACCGAG	ADRA2C	103.427	141.495	107.495	212.763	169.511	165.537	235.756	110.379	181.665	137.546	154.623	188.651
ADRA2C_TGTACCAGGTCTCGTCGTTG	ADRA2C	395.635	472.653	343.583	454.629	546.647	471.531	384.232	487.676	450.651	379.506	441.781	488.685
ADRB1_CGCACGCCCGTTGGCCAGCG	ADRB1	115.477	169.593	82.3796	171.615	160.483	209.681	155.498	202.697	175.643	128.51	177.717	269.931
ADRB1_GTAGAAGGAGACTACGGACG	ADRB1	83.3444	141.495	79.3657	150.54	119.36	123.401	149.479	141.486	106.39	92.3665	106.429	155.536
ADRB1_TGGCCATCGCCAAGACGCCG	ADRB1	220.913	265.93	197.912	302.083	318.961	293.954	219.704	206.71	297.088	270.072	302.219	215.744
ADRB1_TGGCCCACACGGTGCACACG	ADRB1	120.498	152.533	148.685	185.665	144.435	141.459	168.54	158.545	194.713	180.717	179.725	207.716
ADRB2_ATCCACTGCGATCACGCACA	ADRB2	562.324	492.723	541.495	510.831	561.692	501.629	388.244	426.466	433.588	400.59	367.482	530.83
ADRB2_CAGACGCTCGAACTTGGCAA	ADRB2	234.971	185.649	191.884	257.924	197.595	158.515	112.36	157.541	179.658	174.693	144.583	159.55
ADRB2_CCCTTTCCTGCGTGACGTCG	ADRB2	269.112	283.993	297.37	422.514	459.384	412.339	722.315	492.693	531.949	464.845	416.68	551.903
ADRB2_GGGAACGTAGAAGGACACGA	ADRB2	441.826	545.909	518.389	707.536	592.785	591.922	556.785	492.693	447.64	537.131	564.275	562.941
ADRB3_ACCAGTGCGCCGTAACGCAG	ADRB3	437.809	470.646	259.194	264.95	363.094	422.371	382.225	372.279	371.36	340.351	329.328	351.211
ADRB3_CAGCGAAGTCACGAACACGT	ADRB3	151.627	165.579	157.727	194.698	150.453	226.736	206.662	185.638	170.625	173.689	122.494	221.765
ADRB3_CCAATACCGCCAACACCAGT	ADRB3	244.008	208.73	287.324	388.392	267.807	364.182	370.186	300.031	207.761	309.227	214.866	324.118
ADRB3_GATGGGCGCAAACGACACCG	ADRB3	259.071	392.372	364.681	299.072	287.867	312.013	302.971	259.893	226.831	267.06	222.899	261.903
ADRBK1_CATCGCATCATTGGGCGCGG	ADRBK1	344.423	390.365	287.324	442.586	486.465	521.694	499.601	430.479	543.993	422.677	440.777	527.82
ADRBK1_CCAGGTCCGAGATCCGCACG	ADRBK1	134.556	182.639	57.2639	125.45	195.589	190.619	206.662	165.569	200.735	199.793	189.765	166.574
ADRBK1_CTCCTCATAGAATTCCACCA	ADRBK1	363.502	375.312	328.514	503.806	550.659	528.717	491.576	492.693	383.404	364.446	402.623	374.291
ADRBK1_TCTGGAACACGTCCCCTCGG	ADRBK1	296.224	357.249	163.755	316.133	477.438	434.41	492.579	324.114	389.426	410.629	330.332	414.429
ADRBK2_ACTACTTACACACTCGCATG	ADRBK2	242	202.709	200.926	287.029	322.973	281.915	236.759	340.169	280.026	297.179	218.883	337.163
ADRBK2_GATGAAGCAGAGTTTATCTG	ADRBK2	277.145	282.989	194.898	283.014	385.16	301.98	436.399	309.062	255.938	279.108	301.215	363.253
ADRBK2_TATTGGACGAGGAGGATTCG	ADRBK2	562.324	534.87	384.773	590.115	805.426	696.261	827.653	733.521	505.853	598.375	473.911	679.343
ADRBK2_TCTTCATAAAACTTCACCTG	ADRBK2	361.494	412.442	318.468	446.601	455.372	395.283	482.547	405.393	410.504	351.394	370.494	466.609
ADRM1_ACGTGCTGAAGTTCAAGGCA	ADRM1	648.68	627.193	472.176	437.568	947.855	684.221	924.965	619.128	742.721	555.203	518.089	494.706
ADRM1_CACGAACTCTCTGCGCTAGG	ADRM1	162.672	117.411	128.593	162.583	219.662	140.456	134.431	144.497	172.632	117.466	98.3968	144.498
ADRM1_GCTTGAACTCACAGTCGTCA	ADRM1	454.88	447.565	339.565	409.468	606.828	509.655	562.804	361.241	535.963	483.92	446.802	339.17
ADRM1_GTGACTCCGGATAAGCGGAA	ADRM1	324.34	320.119	228.051	288.032	557.68	317.029	387.241	245.845	340.246	243.968	318.283	237.82
ADSL_AAATGTGTGAAACCTAATGT	ADSL	77.3195	58.2035	19.088	0	180.544	185.603	151.486	135.466	123.452	69.2749	41.166	33.1142
ADSL_CAGCAACGTTCTGAACGCAT	ADSL	133.552	84.2947	26.1204	0	140.423	174.567	97.3119	137.472	168.618	103.41	61.247	40.1384
ADSL_GGTATAAATTCCGGACATGG	ADSL	83.3444	21.0737	2.00926	3.01079	213.644	147.479	187.601	133.459	153.562	73.2908	29.1174	30.1038
ADSL_TATTGAAGTACTGTCTGTGC	ADSL	122.506	16.0561	15.0694	15.054	181.547	132.43	75.2412	100.345	158.581	52.2072	60.2429	48.1661
ADSS_AATTTGAAGAGGTTACAAAA	ADSS	153.635	135.474	61.2824	49.1763	256.773	190.619	158.508	136.469	253.93	140.558	136.551	116.401
ADSS_CAGCTTTGGACGAATAAACT	ADSS	97.4025	121.425	45.2083	30.1079	151.456	153.498	148.476	99.3414	88.3235	66.2629	59.2389	80.2768
ADSS_TGACAGAGCTCATATTGGTA	ADSS	137.568	77.2702	21.0972	65.2338	158.477	133.433	130.418	62.2138	133.489	77.3068	48.1943	61.2111
ADSS_TTTGGATTAATTATTCCACT	ADSS	130.539	149.523	63.2917	51.1835	103.311	119.388	105.338	146.503	166.61	108.43	105.425	84.2907
ADSSL1_ACGTCACCTATGTTCTGCGG	ADSSL1	374.548	521.825	465.144	508.824	511.541	512.664	529.698	526.81	500.835	359.426	403.628	458.581
ADSSL1_ACTCATCAAAATCTGACAGG	ADSSL1	361.494	498.744	443.042	453.626	653.97	514.671	519.666	514.769	374.371	402.598	367.482	406.401
ADSSL1_CCTCAAACAAGCCTGGCAAG	ADSSL1	333.378	372.302	161.745	197.709	259.782	317.029	291.936	291	223.82	230.916	203.822	290
ADSSL1_TACCGAAGTCAATGTCGAGG	ADSSL1	454.88	432.512	370.708	483.734	621.873	535.739	534.714	486.672	414.518	472.876	506.04	503.737
ADTRP_AATTATTACATCTCACAGGA	ADTRP	273.129	328.147	174.806	309.108	288.87	265.863	322.032	202.697	275.007	253.004	270.089	228.789
ADTRP_GTGCTGAAAAGAACCAAAGG	ADTRP	154.639	168.589	145.671	176.633	253.764	221.72	213.685	217.748	162.596	118.47	130.526	126.436
ADTRP_TCTTGGCAAATGGTGCAAGG	ADTRP	471.95	435.523	371.713	423.518	601.813	456.482	580.862	576.983	436.599	449.785	431.741	545.882
ADTRP_TTGCATGATTCAGCCACACG	ADTRP	129.535	131.46	121.56	109.392	152.459	208.678	162.521	215.741	184.676	166.661	172.696	257.889
AEBP1_CCAGACCTTTCATGGGAACG	AEBP1	161.668	170.596	137.634	245.881	177.535	168.547	164.527	219.755	134.493	167.665	196.794	202.699
AEBP1_GCACCAGGCTGCGCACACGT	AEBP1	248.025	334.168	214.991	245.881	279.843	413.342	336.077	311.069	214.787	207.825	220.891	262.907
AEBP1_GCGCCGAATGTACTCAACTG	AEBP1	121.502	150.526	152.704	128.46	223.674	244.795	173.556	229.79	185.68	192.765	185.749	297.024
AEBP1_GTGTGACTCCATCCCAATGG	AEBP1	421.743	546.912	511.356	483.734	491.48	708.3	363.164	429.476	436.599	593.355	459.854	530.83
AEBP2_CTCCATCTACCAGTCAAAGT	AEBP2	100.415	204.716	84.3889	143.514	223.674	214.697	187.601	206.71	131.482	137.546	124.502	152.526
AEBP2_GAGGAGCCCAAGGGACCGCG	AEBP2	91.3776	114.4	51.2361	75.2698	148.447	178.58	169.543	174.6	173.636	118.47	129.522	165.571
AEBP2_GCGGCGCTGCTGCTGAACGG	AEBP2	111.461	162.568	152.704	240.863	237.716	191.622	226.727	135.466	140.515	124.494	162.656	145.502
AEBP2_GTAGACAGCACAATTTCCAG	AEBP2	209.867	268.94	148.685	297.065	343.033	325.055	268.862	242.834	262.963	194.773	288.162	183.633
AEN_ATTGCCATGGTAGCTCACAA	AEN	381.577	441.544	364.681	430.543	586.767	613.993	555.781	554.907	403.478	309.227	403.628	483.668
AEN_CGGGTACGGTAGTCAGCGAT	AEN	348.44	450.575	310.431	502.802	576.737	463.505	463.486	471.621	486.783	348.382	470.899	562.941
AEN_TGAGCATGCCTCCAGAACCA	AEN	472.954	422.477	364.681	440.579	709.136	643.088	734.354	639.197	546	411.633	462.866	572.976
AEN_TGTGGCTATCGACTGTGAGA	AEN	142.589	162.568	120.556	234.842	212.64	91.2964	191.614	151.521	105.386	117.466	133.538	95.3287
AES_CAAGCTCGAATGTGACAAGT	AES	80.332	119.418	73.338	76.2734	171.517	128.417	158.508	80.2759	86.3162	71.2829	112.453	88.3045
AES_CCTGCCCTACCTCTCCCAAG	AES	53.2199	63.2211	39.1806	44.1583	76.2296	64.2085	19.0611	33.1138	52.1912	49.1952	33.1336	50.173
AES_CGGATGATAGAGTTCAGCTC	AES	95.3942	108.379	98.4537	134.482	72.2175	159.518	92.2958	106.366	125.46	175.697	97.3927	102.353
AES_GTGGTGAATTTGAGTTGCTG	AES	566.34	634.218	629.903	677.428	717.16	847.752	822.637	703.417	670.456	646.566	631.547	638.201
AFAP1_AATTACCACATGTAATGGAA	AFAP1	209.867	296.035	229.056	364.306	321.97	285.928	291.936	276.952	265.974	279.108	185.749	231.799
AFAP1_GAGGACACTCTGAATCCACG	AFAP1	45.1867	124.435	142.657	219.788	174.526	149.485	170.547	95.3276	96.3529	81.3227	105.425	102.353
AFAP1_GATGTTTAGAATCCAAACCC	AFAP1	80.332	72.2526	59.2731	95.3417	129.39	109.355	121.389	106.366	107.393	86.3426	89.3603	146.505
AFAP1_GTAATGTTACAGCCTTGGAG	AFAP1	314.299	404.414	207.958	288.032	364.097	417.355	438.405	403.386	296.085	404.606	375.514	410.415
AFAP1L1_CATCCACAATCGAGTGTGAG	AFAP1L1	102.423	130.456	109.505	194.698	160.483	169.55	94.3023	109.376	119.438	76.3028	127.514	98.3391
AFAP1L1_CGAGCTGCGTTTCACCCAGG	AFAP1L1	530.191	267.937	156.722	248.892	246.743	249.811	226.727	263.907	203.746	217.865	219.887	253.875
AFAP1L1_GCAAGCTGTTCAGAGGACAT	AFAP1L1	215.892	298.042	259.194	363.302	376.133	279.909	284.913	201.693	311.14	257.02	293.182	237.82
AFAP1L1_GTATTTCCACAAGGATCACA	AFAP1L1	408.689	442.547	486.241	567.032	501.511	354.15	320.026	372.279	372.364	383.522	394.591	408.408
AFAP1L2_AATTCTTACTGGATGTCTCG	AFAP1L2	469.942	565.979	270.245	318.14	529.595	537.746	598.92	549.89	500.835	490.948	386.559	562.941
AFAP1L2_GCAGGGCCTGCTACCCAATG	AFAP1L2	184.763	186.653	121.56	170.612	245.74	176.573	247.794	185.638	149.548	198.789	182.737	236.817
AFAP1L2_GGAGGAGCTGTATGACGACG	AFAP1L2	215.892	353.235	191.884	276.993	276.834	233.759	300.965	321.103	289.059	333.323	245.992	258.893
AFAP1L2_TGAAGGAAACCAGTACACCC	AFAP1L2	316.307	299.046	329.519	262.942	472.423	370.202	421.35	329.131	360.32	333.323	332.34	311.073
AFF1_AATCTGTCACCGAAGCACAG	AFF1	427.768	486.702	348.606	484.737	605.825	513.668	543.743	446.534	483.772	388.542	467.887	421.453
AFF1_ATGGGCCGGACATAAGCCGT	AFF1	257.062	391.368	193.894	457.64	510.538	373.212	356.141	287.99	398.46	315.251	325.312	354.221
AFF1_GCCTGAGAGAGCCTTAGAGG	AFF1	226.938	298.042	108.5	205.737	323.976	254.827	346.109	232.8	241.886	148.59	230.931	168.581
AFF1_GGAGCACAGAGCCCCCACGG	AFF1	185.768	209.733	139.644	226.813	226.683	215.7	261.839	203.7	207.761	184.733	164.664	184.637
AFF2_CCTCCAGAAATAATGCACGG	AFF2	380.573	496.737	393.815	489.755	598.804	507.648	496.592	489.683	459.684	403.602	394.591	545.882
AFF2_GAGCTTCATGACCCACCAAG	AFF2	386.598	484.695	358.653	499.791	520.568	483.57	625.003	501.724	371.36	415.649	350.413	400.381
AFF2_GTACTCTAGAGAGTAAGTCA	AFF2	178.739	188.66	160.741	281.007	219.662	285.928	290.932	216.745	261.96	185.737	238.964	329.135
AFF2_TTTACTGCAAAACAAGCATG	AFF2	281.162	338.182	325.5	404.45	433.305	411.336	484.553	378.3	311.14	374.486	273.101	439.516
AFF3_CAGCCTCTGATCATTCCCGG	AFF3	138.573	191.67	129.597	222.799	127.384	190.619	169.543	212.731	185.68	86.3426	105.425	187.647
AFF3_CAGCTTAGGAGACTCATCAG	AFF3	150.622	159.558	102.472	187.673	213.644	216.704	254.817	180.621	120.441	111.442	128.518	198.685
AFF3_GAGCAATCAGTACTACAACC	AFF3	199.826	195.684	90.4167	203.73	159.48	230.749	303.974	237.817	231.849	195.777	171.692	317.093
AFF3_TCTTTCTCCAGACTAACAAG	AFF3	129.535	127.446	131.606	143.514	242.731	177.577	134.431	186.641	123.452	166.661	153.619	237.82
AFF4_ACAATGCCGAGGAGTACACC	AFF4	372.539	439.537	414.912	463.662	442.332	434.41	509.633	484.666	360.32	348.382	373.506	512.768
AFF4_AGGCGGGTGACACTTTATGT	AFF4	95.3942	185.649	103.477	156.561	164.495	200.651	216.695	172.593	175.643	148.59	156.632	239.827
AFF4_TGGGAATGATCACCATAGCA	AFF4	273.129	407.425	279.287	441.583	488.471	377.225	420.347	400.376	395.449	340.351	335.352	484.671
AFF4_TGTATGAATAGCCGTTAGAG	AFF4	60.249	87.3053	51.2361	59.2122	86.2598	62.202	119.383	78.269	77.2831	62.247	77.3117	73.2526
AFG3L2_AGGAAAAACTCCTGTTGATG	AFG3L2	291.203	393.375	162.75	102.367	471.42	560.821	295.949	415.428	323.184	295.171	214.866	206.713
AFG3L2_GAATGAGACTCACTCTAGCA	AFG3L2	73.3029	70.2456	13.0602	18.0647	79.2387	97.316	27.0868	57.1966	55.2022	78.3108	12.0486	34.1176
AFG3L2_TGTCGGAGAAACCACTGCCA	AFG3L2	214.888	280.982	152.704	141.507	320.967	333.081	287.923	260.897	284.04	273.084	217.879	235.813
AFG3L2_TTCCACTCACCTGAAAACCC	AFG3L2	90.3734	47.1649	26.1204	27.0971	150.453	266.866	115.37	113.39	66.2426	86.3426	37.1498	45.1557
AFM_AAAAAATATGTGCTATGGAG	AFM	209.867	333.165	246.134	298.068	317.958	192.625	277.891	298.024	236.868	247.984	188.761	270.934
AFM_AGAGAATATTCACCGTGTCA	AFM	478.979	398.393	441.032	501.799	478.441	527.713	513.646	443.524	395.449	460.829	449.814	615.121
AFM_AGTCAACTGCCTTCAAACAA	AFM	218.905	231.811	258.19	229.824	436.314	302.984	256.823	245.845	252.926	214.853	251.012	234.81
AFM_TATAACAAGAAATCTGATGT	AFM	260.075	304.063	181.838	196.705	281.849	225.733	213.685	232.8	302.107	178.709	155.628	228.789
AFMID_ACAACCTTCAGACGACTCGT	AFMID	298.232	301.053	121.56	147.529	168.508	189.616	210.675	220.759	190.699	146.582	152.615	168.581
AFMID_CTCCCAGTCGGACAACCCAT	AFMID	272.124	390.365	316.458	280.004	428.29	410.332	345.106	349.2	394.445	302.199	304.227	424.464
AFMID_GCCGTGGTAATAGTGGCTTA	AFMID	230.954	209.733	237.093	297.065	337.015	276.899	349.119	230.793	218.801	249.992	265.069	282.976
AFMID_TCTGGACAAACGCAACGCTG	AFMID	98.4066	146.512	73.338	109.392	104.314	85.2769	128.412	124.428	95.3493	162.645	157.636	108.374
AFP_ACATTGACCACGTTCCAGCG	AFP	281.162	234.821	174.806	199.716	341.027	323.049	310.997	205.707	237.871	178.709	259.045	188.651
AFP_AGTGGCTTCTTGAACAAACT	AFP	128.531	168.589	182.843	182.655	152.459	186.606	277.891	180.621	149.548	200.797	176.713	122.422
AFP_AGTTGAATGCTTCCAAACAA	AFP	277.145	401.404	275.269	374.342	302.912	300.977	328.051	251.866	276.011	253.004	293.182	357.232
AFP_ATTGTAGGTGCATACAGGAA	AFP	275.137	270.947	193.894	189.68	270.816	255.831	270.868	263.907	264.971	181.721	219.887	249.862
AFTPH_ACCAGATTATACTCGTCCCA	AFTPH	184.763	265.93	125.579	148.532	211.637	237.772	175.563	147.507	148.544	170.677	171.692	224.775
AFTPH_ATAAGCATAGTGACTAACAG	AFTPH	313.295	440.54	348.606	488.752	364.097	298.971	406.302	351.207	288.055	213.849	260.049	483.668
AFTPH_TGAGTACCAGTAACAAAAGG	AFTPH	181.751	165.579	171.792	197.709	211.637	256.834	215.691	206.71	239.879	180.717	245.992	188.651
AFTPH_TTTGTTAGAATCTCCAGACA	AFTPH	239.992	205.719	301.389	250.899	313.946	304.99	227.73	377.297	357.309	247.984	306.235	362.249
AGA_ATGGTTGTAATCCATAAGAC	AGA	194.805	237.832	188.87	258.928	213.644	207.674	185.595	209.721	200.735	172.685	156.632	168.581
AGA_CCAGATCCCTCAAAATACTG	AGA	586.423	376.316	435.005	569.04	686.066	606.971	613.968	571.966	439.61	450.789	457.846	550.9
AGA_GGGCCAAGTGTTGACGACCA	AGA	524.166	536.877	370.708	482.73	575.734	521.694	455.46	425.462	453.662	513.036	544.194	660.277
AGA_TGGAGGGCATTAGCATCTGG	AGA	120.498	198.695	125.579	141.507	198.598	135.44	162.521	157.541	208.765	148.59	160.648	203.702
AGAP1_ATTGTGGGTAACTTGGCCAG	AGAP1	260.075	340.189	222.023	227.817	302.912	243.792	281.904	222.766	171.629	242.964	167.676	189.654
AGAP1_CACCTGCGCGGAACAGACGG	AGAP1	587.427	772.702	656.023	850.047	695.094	754.45	811.601	734.524	657.408	554.199	674.721	784.706
AGAP1_TTACCACTACTACAGTCGAA	AGAP1	433.793	668.337	497.292	465.669	712.145	650.111	512.643	603.072	611.239	507.012	576.324	633.183
AGAP1_TTCGCAAGCAGTCTAAGCGC	AGAP1	239.992	209.733	220.014	301.079	231.698	185.603	203.653	175.603	174.64	128.51	130.526	237.82
AGAP11_GCGTGGGAACTCCCACTGCG	AGAP11	279.154	343.2	332.532	370.327	374.127	320.039	279.897	313.076	312.143	266.056	339.368	332.145
AGAP11_GCTGGGAGTCAATGGAATGG	AGAP11	159.66	249.874	95.4398	61.2194	182.55	156.508	179.576	195.672	187.688	149.594	129.522	223.772
AGAP11_GGAGTGACCCAGACAAAGGG	AGAP11	50.2075	43.1509	22.1019	23.0827	127.384	81.2638	67.2154	70.2414	38.1397	68.2709	20.081	39.1349
AGAP11_GTGGCACGTTTGGCCAGTGA	AGAP11	55.2282	115.404	109.505	123.442	143.432	84.2736	159.511	110.379	84.3088	76.3028	76.3077	62.2145
AGAP2_CCGGTGACCAACATTCGGTG	AGAP2	194.805	244.856	208.963	206.741	242.731	322.046	229.736	188.648	132.485	229.912	198.802	194.671
AGAP2_GATTACATCCACAGTACCCA	AGAP2	240.996	239.839	308.421	408.464	340.024	311.01	558.791	384.321	370.357	362.438	381.538	434.498
AGAP2_GCAGCTGAGTTCCCTTCGCG	AGAP2	206.855	255.895	166.769	277.996	307.927	334.085	298.958	240.828	235.864	267.06	288.162	290
AGAP2_TCAACTCACTAGGGGAAGCG	AGAP2	123.51	162.568	90.4167	187.673	220.665	194.632	193.621	138.476	157.577	153.61	114.462	183.633
AGAP3_CTGCTGTCGTCGATAACCCG	AGAP3	187.776	203.712	105.486	189.68	284.858	291.948	277.891	187.645	262.963	179.713	128.518	112.388
AGAP3_CTTTAAGCTCCGGTACGGAG	AGAP3	115.477	137.481	116.537	139.5	175.529	238.775	213.685	163.562	200.735	184.733	142.575	126.436
AGAP3_GAGCGGAGTAACACACAGCT	AGAP3	265.095	231.811	197.912	261.939	312.943	342.111	349.119	328.128	265.974	224.892	324.308	276.955
AGAP3_GGGATCCTGCTAAAGCGGAG	AGAP3	236.979	258.905	294.356	359.288	264.798	264.86	257.826	335.152	215.79	260.032	237.96	329.135
AGAP4_GATGGGTGTGCAGGCCGATG	AGAP4	45.1867	34.1193	15.0694	14.0504	59.1782	69.2248	25.0804	13.0448	30.1103	14.0558	8.03239	7.02422
AGAP4_GCATCTCCCGGTCACGAACG	AGAP4	70.2905	73.2561	50.2315	87.3129	90.2719	63.2052	86.2765	56.1931	55.2022	72.2869	24.0972	71.2457
AGAP4_GGTGTCAGCATGATTCTCCG	AGAP4	39.1618	19.0667	34.1574	6.02158	65.1964	38.1238	13.0418	19.0655	18.0662	25.0996	7.02834	19.0657
AGAP4_GTGGGAGGAACACTGAACTG	AGAP4	29.1203	58.2035	51.2361	40.1439	64.1934	76.2476	37.119	65.2241	38.1397	25.0996	27.1093	45.1557
AGAP5_ATTACGAAGAACAGAAATGG	AGAP5	86.3568	183.642	68.3148	61.2194	210.634	194.632	104.334	81.2793	103.379	99.3944	57.2308	75.2595
AGAP5_GATGGGTGCACAGGCCGATG	AGAP5	127.527	132.463	37.1713	48.1727	242.731	154.502	76.2444	80.2759	113.415	128.51	48.1943	84.2907
AGAP5_GGTGACCGTTGAAGTTGGTG	AGAP5	133.552	124.435	99.4583	97.3489	172.52	152.495	190.611	117.403	169.621	112.446	95.3846	53.1834
AGAP5_TGTCTGCCACTGGCCAAACA	AGAP5	513.12	586.049	505.329	623.234	766.308	630.046	737.363	719.472	606.221	537.131	466.883	508.754
AGAP6_CACCCACGCCCGTTTGCAAG	AGAP6	500.066	602.105	495.282	510.831	796.399	659.14	589.891	665.286	612.243	530.104	586.364	737.543
AGAP6_CGTGACCGGGAGATGCCTGA	AGAP6	57.2365	45.1579	27.125	25.0899	77.2326	104.339	55.1768	27.0931	28.1029	15.0598	22.0891	35.1211
AGAP6_GAGCATGCCATTGGAACACA	AGAP6	30.1245	68.2386	49.2269	62.223	102.308	115.375	78.2508	51.1759	76.2794	33.1315	61.247	49.1696
AGAP6_TTATTAGCATGAGGAGAGGG	AGAP6	348.44	379.326	229.056	405.453	485.462	419.362	454.457	403.386	482.768	321.275	372.502	398.374
AGAP9_CATGGACCGCTTGCAAACGG	AGAP9	42.1743	34.1193	13.0602	30.1079	43.1299	45.1466	55.1768	56.1931	29.1066	25.0996	26.1053	43.1488
AGAP9_GATGGGTGCACAGGCTGATG	AGAP9	68.2822	91.3193	65.3009	87.3129	103.311	129.42	87.2797	81.2793	76.2794	82.3267	48.1943	57.1972
AGAP9_GGTGACTGTTGAAGTTGGTG	AGAP9	44.1826	21.0737	8.03704	1.0036	64.1934	72.2345	31.0997	22.0759	3.01103	29.1155	38.1538	0
AGAP9_TTTCTTCATAATGTGCACGG	AGAP9	124.515	91.3193	76.3519	47.1691	194.586	189.616	99.3183	80.2759	141.518	121.482	101.409	106.367
AGBL1_AGAGGAACTGATGCAATATG	AGBL1	271.12	378.323	351.62	440.579	335.009	373.212	378.212	400.376	332.217	273.084	299.206	323.114
AGBL1_GCCTACGTGCAGATCCGACG	AGBL1	134.556	117.411	117.542	158.568	218.659	109.355	238.765	266.917	216.794	188.749	174.704	208.72
AGBL1_GGATATTTGAGGATATTCGG	AGBL1	111.461	150.526	165.764	292.047	208.628	197.642	202.65	175.603	191.702	167.665	128.518	180.623
AGBL1_GTAGGTATAGGGATAGTGGT	AGBL1	197.817	240.842	285.315	217.781	281.849	231.752	298.958	236.814	250.919	201.801	179.725	223.772
AGBL2_AGATATTATTCTTACGACTG	AGBL2	203.842	287.004	135.625	261.939	184.556	243.792	170.547	202.697	236.868	194.773	134.543	173.599
AGBL2_AGCCCTTCTACTGTCTCACG	AGBL2	242	239.839	160.741	234.842	387.166	375.218	360.154	394.355	305.118	441.753	199.806	269.931
AGBL2_AGGCAAACGAGGAATTGTCA	AGBL2	770.183	787.754	523.412	729.615	943.843	838.723	786.521	660.269	813.982	692.749	643.595	812.803
AGBL2_CAAAAAGCCTTTCATAACCC	AGBL2	347.436	355.242	170.787	234.842	265.801	214.697	286.92	294.01	317.162	247.984	213.862	283.979
AGBL3_CCATGTTCCTAGCAAGCGTG	AGBL3	620.564	551.93	610.815	724.597	699.106	622.02	688.206	647.224	582.132	545.163	548.211	551.903
AGBL3_CCTGCTAGTCTTTACAGTCG	AGBL3	155.643	157.551	154.713	177.637	250.755	206.671	208.669	124.428	121.445	182.725	197.798	207.716
AGBL3_TGAGAGTGGTAATCTACAGA	AGBL3	278.149	527.846	285.315	495.777	449.353	347.127	402.289	375.29	415.522	350.39	368.486	325.121
AGBL3_TTCCGGGTATACCATACAGA	AGBL3	147.61	232.814	226.042	239.86	277.837	215.7	279.897	223.769	221.812	214.853	225.911	199.689
AGBL4_AATCCTGATGGAGTCTACCT	AGBL4	948.921	930.253	644.972	913.273	1014.05	939.049	914.932	868.986	908.327	769.052	726.931	1025.54
AGBL4_ATGATGAGGGTGTTTCCCCT	AGBL4	763.154	799.796	733.38	1028.69	1002.02	1024.33	890.855	880.024	824.018	711.825	740.988	874.014
AGBL4_CAGGGCTGGTTATCGTCAGG	AGBL4	406.68	551.93	414.912	478.716	540.628	673.186	521.672	591.031	596.184	491.952	462.866	498.72
AGBL4_TTGAACCAGACTCGGAAGCG	AGBL4	211.876	189.663	188.87	124.446	241.728	270.879	160.514	242.834	219.805	180.717	182.737	188.651
AGBL5_ACACCATCGGGGTTCAACAT	AGBL5	215.892	230.807	234.079	252.906	294.888	212.691	251.807	216.745	169.621	207.825	185.749	161.557
AGBL5_ACATGGCGGAATGTAATCCG	AGBL5	145.602	185.649	219.009	266.957	260.785	319.036	238.765	242.834	203.746	285.131	179.725	251.869
AGBL5_GGAAATAGCTGCTCTAGACG	AGBL5	129.535	181.635	55.2546	75.2698	166.502	155.505	226.727	164.566	120.441	154.614	91.3684	151.522
AGBL5_TTCTACTTCAGCGTCCGGGG	AGBL5	84.3485	95.3333	49.2269	39.1403	165.498	120.391	116.373	114.393	99.364	73.2908	118.478	190.657
AGER_CATCATAGGAGTATCTGTGA	AGER	373.544	345.207	298.375	356.277	371.118	387.257	366.174	363.248	325.191	295.171	309.247	378.304
AGER_GTCAGGGTTACGGTTCCACC	AGER	319.32	378.323	392.81	312.119	502.514	452.469	430.379	453.559	378.386	350.39	293.182	388.339
AGER_GTGCTCAAAACATCACAGCC	AGER	645.668	843.951	734.384	967.468	851.565	903.935	938.006	908.121	928.401	714.837	685.765	921.176
AGER_TGGAATTCTTACGGTAGACA	AGER	246.017	352.232	293.352	376.349	312.943	377.225	233.749	390.341	342.254	384.526	360.453	368.27
AGFG1_ACCACAGGTAAAGCTCCTGT	AGFG1	256.058	241.846	249.148	261.939	342.03	209.681	353.132	223.769	208.765	176.701	238.964	219.758
AGFG1_CAGTTGTAGGTCGTTCTCAA	AGFG1	178.739	215.754	221.019	311.115	317.958	240.782	220.707	168.579	197.724	189.753	150.607	270.934
AGFG1_GCCGACCGTCATGTTAACGT	AGFG1	512.116	387.354	280.292	333.194	532.604	401.303	409.312	372.279	408.496	372.478	414.672	481.661
AGFG1_GGTTCCAAAATCAGCACTGG	AGFG1	182.755	182.639	84.3889	164.59	208.628	142.463	148.476	138.476	127.467	141.562	149.603	171.592
AGFG2_ACTGACCTGCTGGCTGACAT	AGFG2	258.066	299.046	220.014	409.468	272.822	309.003	296.952	237.817	188.691	216.861	208.842	213.737
AGFG2_CCGACGGCACCACACCTCCG	AGFG2	793.278	1053.68	726.347	1043.74	1218.67	1205.92	1241.98	1045.59	985.61	935.713	833.36	1038.58
AGFG2_CCGAGCGTGAGACTGACTGA	AGFG2	695.876	748.618	722.329	925.317	1061.2	862.801	1121.59	965.317	692.537	759.012	728.939	970.346
AGFG2_GATTGACTTGACACGATGAG	AGFG2	353.461	338.182	266.227	469.683	380.145	340.104	381.222	285.983	308.129	305.211	323.304	387.336
AGGF1_ACAATAGTAATAAATTCCAG	AGGF1	125.519	154.54	132.611	215.773	172.52	131.427	151.486	179.617	97.3566	92.3665	163.66	168.581
AGGF1_GGAGACTGATAGTGAACCAG	AGGF1	106.44	136.477	90.4167	140.504	182.55	109.355	111.357	109.376	94.3456	142.566	96.3887	114.394
AGGF1_TAAATACCTGAGATTGACCA	AGGF1	255.054	268.94	232.069	372.335	303.915	348.13	337.08	334.148	252.926	207.825	223.903	284.983
AGGF1_TTTCTGTTCTATCGGTACCA	AGGF1	244.008	276.968	140.648	178.64	296.894	241.785	270.868	280.966	224.824	210.837	262.057	306.055
AGK_CAAAGAAGGCCTTTGTACAG	AGK	126.523	138.484	98.4537	206.741	216.653	162.528	139.447	202.697	129.474	141.562	103.417	186.644
AGK_GCAATGACCGGCCTTCGATG	AGK	94.39	140.491	88.4074	156.561	165.498	132.43	124.399	123.424	104.382	99.3944	116.47	99.3426
AGK_GCCAGATAAATGTAAAATCG	AGK	96.3983	181.635	106.491	156.561	237.716	162.528	244.785	162.559	153.562	129.514	115.466	216.747
AGK_TGTTCTTCGACGAACAGATG	AGK	118.49	224.786	72.3333	146.525	147.444	95.3094	183.588	100.345	76.2794	145.578	105.425	178.616
AGL_AAACACGAAACCTTATAGGA	AGL	340.407	418.463	289.333	362.299	472.423	458.489	413.325	418.438	340.246	409.625	392.583	499.723
AGL_ACGCTATGGGAATAAACCAG	AGL	394.631	431.509	333.537	532.91	582.755	708.3	570.83	443.524	446.636	302.199	465.879	502.734
AGL_ATGCGTAATATCCATAAACA	AGL	142.589	183.642	132.611	169.608	220.665	260.847	214.688	253.872	228.838	127.506	150.607	159.55
AGL_TGAAGAGTAACACAGTCCAA	AGL	322.332	378.323	243.12	549.971	437.317	450.463	552.772	419.441	347.272	388.542	378.526	463.599
AGMAT_GACAGTCAATCCTAGCACGG	AGMAT	177.734	125.439	156.722	159.572	175.529	144.469	164.527	144.497	173.636	191.761	106.429	194.671
AGMAT_GCACACGGACACGACCGACA	AGMAT	403.668	495.733	316.458	439.576	542.634	541.759	499.601	435.497	405.485	384.526	315.271	410.415
AGMAT_TCTCCTGGACTGTAAGCGTG	AGMAT	0	8.02807	10.0463	7.02518	1.00302	2.00651	0	0	1.00368	3.01195	0	6.02076
AGMAT_TTGCAGACTGACATTACCCA	AGMAT	197.817	337.179	167.773	322.155	324.979	295.961	416.334	341.172	349.279	229.912	285.15	381.315
AGMO_AGATGAACAGCATATACTGA	AGMO	335.386	309.081	414.912	384.378	433.305	459.492	334.071	439.51	419.537	325.291	268.081	400.381
AGMO_CTTATTGAAGAATCCAGGTG	AGMO	163.676	156.547	146.676	254.914	202.61	155.505	198.637	238.821	136.5	114.454	129.522	175.606
AGMO_GCTTACCATGAGCCATACGA	AGMO	236.979	254.891	184.852	384.378	237.716	198.645	355.138	163.562	223.82	248.988	175.709	291.003
AGMO_GTTTGGAATGAAGTTTCACT	AGMO	230.954	339.186	245.13	281.007	326.985	345.121	259.833	274.945	379.39	268.064	225.911	362.249
AGO1_AAGAGAACTGTACCATACAC	AGO1	223.925	281.986	155.718	257.924	336.012	251.818	305.981	277.955	244.897	270.072	196.794	226.782
AGO1_CAGCATTCGCCAGCTCACAA	AGO1	191.793	288.007	168.778	227.817	409.233	353.147	480.54	454.562	283.037	334.327	241.976	367.266
AGO1_GAACGCGCTGAGAGTCCGTG	AGO1	165.685	197.691	135.625	361.295	240.725	254.827	227.73	169.583	237.871	201.801	168.68	246.851
AGO1_GATGCGGGGATGCCTATCCA	AGO1	140.581	113.396	123.569	181.651	184.556	115.375	105.338	90.3103	110.404	102.406	90.3644	161.557
AGO2_AAGGTGGAGATAACGCACTG	AGO2	350.448	498.744	335.546	474.701	422.272	602.958	600.926	635.183	418.533	397.578	431.741	663.287
AGO2_CCTGTCCGACTTGTAAACAT	AGO2	389.61	407.425	349.611	520.867	496.495	490.593	425.363	459.579	355.301	453.801	361.457	536.851
AGO2_CGGAACAAGCAGTTCCACAC	AGO2	485.004	598.091	475.19	717.572	640.931	653.121	687.203	652.241	514.886	545.163	401.619	742.561
AGO2_TAACGCCTGCAAGCTCACGC	AGO2	321.328	362.267	213.986	323.158	325.982	355.153	435.395	431.483	318.165	361.434	376.518	425.467
AGO3_ATGTCGTAGCACCACATCAA	AGO3	129.535	201.705	150.694	127.457	213.644	223.726	305.981	209.721	216.794	195.777	169.684	180.623
AGO3_GGATGACGATAATAAGCTGT	AGO3	74.3071	61.214	58.2685	116.417	121.366	113.368	169.543	106.366	56.2059	97.3865	102.413	130.45
AGO3_GTGTTTGTAATGTAACAAGG	AGO3	169.701	280.982	257.185	371.331	465.402	312.013	372.193	407.4	303.11	250.996	285.15	265.917
AGO3_TGTGAAGGCATTACTTCTAG	AGO3	75.3112	63.2211	44.2037	94.3381	91.2749	83.2704	66.2122	85.2931	64.2353	82.3267	92.3725	55.1903
AGO4_AAAGTTGAGGTGACCCACTG	AGO4	260.075	283.993	176.815	254.914	297.897	273.889	284.913	309.062	256.941	207.825	273.101	156.54
AGO4_CCTTACCTGTTGACTCTACG	AGO4	249.029	260.912	229.056	284.018	408.23	386.254	437.402	382.314	328.202	240.956	303.223	312.076
AGO4_GAAAAAGGAACGGCCCACTG	AGO4	169.701	203.712	186.861	200.719	317.958	285.928	249.801	196.676	259.952	200.797	171.692	195.675
AGO4_GGATAACCACTATTAGCTGT	AGO4	92.3817	126.442	93.4306	106.381	193.583	113.368	81.2605	97.3345	110.404	86.3426	117.474	110.381
AGPAT1_CCTGTACGGGATCCGAGTGG	AGPAT1	148.614	128.449	130.602	71.2554	172.52	162.528	216.695	113.39	89.3272	96.3825	56.2267	72.2491
AGPAT1_GAGGGAACGAGAAACCACAA	AGPAT1	228.946	168.589	152.704	131.471	198.598	161.524	192.617	106.366	52.1912	57.2271	54.2186	45.1557
AGPAT1_GTCCTCGCACGGCACACACA	AGPAT1	131.544	182.639	117.542	134.482	208.628	134.436	171.55	119.41	69.2537	65.259	35.1417	41.1419
AGPAT1_TGGTTGGAGACAACAACATA	AGPAT1	208.863	166.582	106.491	114.41	212.64	168.547	151.486	132.455	119.438	107.426	67.2713	69.2388
AGPAT2_ATGACAGTGATGGCCGACCT	AGPAT2	201.834	189.663	239.102	196.705	360.085	319.036	263.846	222.766	146.537	193.769	135.547	156.54
AGPAT2_CAAAGTGTGGATCTATCCCG	AGPAT2	80.332	61.214	33.1528	31.1115	90.2719	59.1922	65.209	48.1655	54.1985	75.2988	51.2065	44.1522
AGPAT2_GCTGCGTGCAGATCGCCAAG	AGPAT2	97.4025	132.463	60.2778	129.464	142.429	96.3127	158.508	118.407	108.397	91.3625	85.3441	111.384
AGPAT2_TGGCGTAGAACTCGGCCGCG	AGPAT2	52.2158	121.425	47.2176	69.2482	137.414	190.619	126.405	232.8	113.415	116.462	91.3684	130.45
AGPAT3_CAAGCACCGCGTTAGCATGG	AGPAT3	234.971	322.126	185.856	237.853	291.879	341.107	334.071	342.176	345.265	314.247	280.13	286.99
AGPAT3_CACTCACCCACATGTACTCG	AGPAT3	336.39	331.158	314.449	378.356	327.988	325.055	276.887	288.993	229.842	236.94	202.818	230.796
AGPAT3_CTTCCCAAAGCGCTCTACCG	AGPAT3	186.772	141.495	208.963	190.683	273.825	334.085	209.672	265.914	192.706	194.773	205.83	223.772
AGPAT3_TACCACGTCCAGCCGATGAG	AGPAT3	293.212	458.604	305.407	382.371	540.628	480.56	471.511	421.448	366.342	302.199	318.283	428.478
AGPAT4_ACAGCCCAAAGCGTTCGGAC	AGPAT4	389.61	404.414	334.542	364.306	510.538	554.801	529.698	454.562	503.846	436.733	413.668	512.768
AGPAT4_CCATACTTGAGGTAGGCGCG	AGPAT4	315.303	424.484	365.685	443.59	414.248	437.42	466.495	503.731	364.335	458.821	347.401	424.464
AGPAT4_GATGTGGTACTTCACCGAGA	AGPAT4	369.527	503.761	284.31	491.763	538.622	512.664	423.357	477.641	496.82	399.586	480.939	478.651
AGPAT4_TACATACAAAATACTTCTCG	AGPAT4	234.971	209.733	119.551	153.55	309.934	256.834	210.675	208.717	253.93	226.9	226.915	282.976
AGPAT5_AAAATCACAAGATACATCTG	AGPAT5	558.307	567.986	411.898	447.604	607.831	467.518	386.238	458.576	474.739	425.689	546.202	633.183
AGPAT5_CTTCTTCGAGAATTACACCG	AGPAT5	218.905	255.895	192.889	280.004	423.275	391.27	389.248	436.5	357.309	407.618	295.19	344.187
AGPAT5_GACCCCCCAGGCCAACACGT	AGPAT5	351.452	361.263	238.097	306.097	420.266	423.375	309.994	396.362	305.118	372.478	269.085	239.827
AGPAT5_GCAAAGTAACACCCATACAA	AGPAT5	336.39	496.737	241.111	275.989	521.571	494.606	381.222	480.652	426.562	367.458	283.142	337.163
AGPAT6_AGCGCTCAAACCAGACGTGT	AGPAT6	172.714	231.811	139.644	317.137	189.571	260.847	170.547	308.059	206.757	300.191	272.097	365.26
AGPAT6_CTTTACAAGCCCTACACCAA	AGPAT6	231.959	327.144	180.833	408.464	328.991	282.919	358.148	327.124	244.897	437.737	369.49	453.564
AGPAT6_GATGATCACATCGATCGGTG	AGPAT6	168.697	261.916	98.4537	243.874	313.946	343.114	263.846	310.066	211.776	345.371	278.121	476.644
AGPAT6_GTAGAGTTTGCGGATACCAA	AGPAT6	132.548	186.653	114.528	301.079	262.792	273.889	210.675	219.755	227.835	250.996	268.081	464.602
AGPAT9_GATAATGAATGGTACCAGAG	AGPAT9	141.585	193.677	138.639	164.59	154.465	136.443	108.347	109.376	90.3309	182.725	122.494	234.81
AGPAT9_GCTGGTTATAGGAACTACAC	AGPAT9	219.909	386.351	360.662	327.173	359.082	430.397	439.408	305.048	274.004	277.1	262.057	292.007
AGPAT9_GTCTGCGGCTCACTATGGTG	AGPAT9	685.834	910.182	1119.16	1247.47	998.006	854.775	1013.25	895.076	837.066	773.068	790.186	872.007
AGPAT9_TCAAGATTAAAACATCAATG	AGPAT9	353.461	468.639	380.755	355.273	456.375	323.049	403.293	339.166	403.478	339.347	289.166	331.142
AGPS_CAATTTGACAGCTCATGTAG	AGPS	205.851	164.575	163.755	76.2734	184.556	186.606	124.399	178.614	157.577	153.61	80.3239	106.367
AGPS_GAATATCTATGGCAATATCG	AGPS	200.83	335.172	208.963	88.3165	194.586	247.805	221.711	224.772	256.941	233.928	140.567	121.419
AGPS_GTACCAATGAGTGCAAAGCG	AGPS	220.913	365.277	307.417	138.496	291.879	360.169	253.814	234.807	291.066	294.167	194.785	157.543
AGPS_TGCCACTAAGAGGGTACCTA	AGPS	145.602	130.456	212.981	100.36	166.502	208.678	198.637	131.452	228.838	146.582	93.3765	100.346
AGR2_AAGTGATGAATAATCATCAA	AGR2	503.079	793.775	533.458	728.612	553.668	567.844	618.984	517.779	550.015	527.092	450.818	583.01
AGR2_AGAGATACCACAGTCAAACC	AGR2	147.61	205.719	186.861	208.748	239.722	198.645	236.759	177.61	126.463	134.534	126.51	148.512
AGR2_ATAAATTACCTTGACTGTGT	AGR2	618.556	733.565	593.736	733.629	560.689	620.013	626.006	529.821	571.092	542.151	581.344	659.273
AGR2_GGAAACTTACAACCAGATTG	AGR2	366.515	451.579	429.981	499.791	537.619	537.746	470.508	452.555	498.827	425.689	476.923	493.702
AGR3_AAGAAACTGTGACGAGTAAG	AGR3	342.415	377.319	313.444	501.799	486.465	490.593	452.45	565.945	482.768	416.653	437.765	589.031
AGR3_AGGTGATAAATTCTTATCAG	AGR3	260.075	371.298	427.972	386.385	391.178	358.163	420.347	341.172	289.059	380.51	320.291	475.64
AGR3_GAGGATTGTCAATACTCTCA	AGR3	346.432	425.488	390.801	611.191	530.598	611.987	502.611	495.703	452.658	406.614	441.781	476.644
AGR3_GCACCTCTTGAGAGTGTCTG	AGR3	182.755	311.088	169.782	130.468	222.671	188.612	102.328	197.679	162.596	165.657	190.769	210.727
AGRN_ACAGCGAGGGCTCTACGTAG	AGRN	407.685	509.782	515.375	381.367	667.009	513.668	521.672	458.576	452.658	415.649	344.389	495.709
AGRN_AGCAGCGATGAGGAACTGAG	AGRN	496.05	559.958	596.75	641.299	661.994	633.055	596.913	523.8	529.941	604.398	496	653.253
AGRN_GTGGCCCCCGTGATAAACGC	AGRN	186.772	287.004	124.574	128.46	442.332	198.645	284.913	267.921	214.787	247.984	201.814	250.865
AGRN_GTGGCGCGCAAAGGACCCTG	AGRN	145.602	314.098	162.75	284.018	219.662	192.625	301.968	224.772	153.562	145.578	154.623	176.609
AGRP_ACGCAGCGACGTGAGGAGCG	AGRP	218.905	321.123	183.847	261.939	255.77	213.694	204.656	244.841	236.868	271.076	188.761	265.917
AGRP_AGAAGAGGATCTGTTGCAGG	AGRP	349.444	412.442	327.509	566.029	402.211	333.081	365.17	340.169	350.283	379.506	268.081	348.201
AGRP_CCTGCAGGTACTAGACCTGC	AGRP	447.851	537.881	244.125	441.583	660.991	634.059	689.209	544.872	433.588	481.912	485.96	602.076
AGRP_GCCACGCGAGGAGCCCAGAT	AGRP	247.021	395.382	248.144	370.327	363.094	443.44	338.084	362.245	301.103	332.319	428.729	382.318
AGT_AGAGCGTGGGAGGACCACAG	AGT	73.3029	143.502	86.3981	123.442	75.2266	79.2573	61.1961	81.2793	85.3125	49.1952	52.2105	69.2388
AGT_CTTACCTTGGAAGTGGACGT	AGT	240.996	289.011	145.671	260.935	243.734	181.59	256.823	213.734	195.717	157.625	175.709	247.855
AGT_TGTCCTTCCAAGGAACACCC	AGT	221.917	319.116	227.046	279	259.782	286.932	219.704	229.79	270.993	216.861	178.721	214.74
AGT_TTGACACCGAAGACAAGTTG	AGT	439.817	572	321.481	417.496	515.553	628.039	697.235	515.772	500.835	464.845	466.883	644.221
AGTPBP1_AGTAAAGGCTAGAATTAATG	AGTPBP1	388.606	533.867	335.546	516.853	594.792	393.277	348.116	407.4	366.342	333.323	334.348	381.315
AGTPBP1_GACCATGGTGGATTCGTATG	AGTPBP1	285.178	310.084	177.819	313.122	371.118	246.801	356.141	252.869	346.268	286.135	308.243	308.062
AGTPBP1_GAGTGATATCATAGATCGTG	AGTPBP1	385.593	443.551	309.426	455.633	535.613	571.857	468.502	546.879	436.599	443.761	453.83	511.765
AGTPBP1_TTCATCGGTAGAACAAGCAT	AGTPBP1	422.747	689.411	524.417	581.083	771.323	769.498	795.55	855.941	740.713	747.968	589.377	725.502
AGTR1_CAAGCATTGTGCGTCGAAGG	AGTR1	154.639	188.66	114.528	112.403	218.659	156.508	223.717	165.569	154.566	140.558	176.713	231.799
AGTR1_GCTGTGTAGACAGCCCATAG	AGTR1	145.602	105.368	118.546	181.651	129.39	210.684	162.521	184.634	176.647	105.418	201.814	219.758
AGTR1_GTAGAAACACACTAGCGTAC	AGTR1	176.73	103.361	165.764	161.579	214.647	193.629	190.611	181.624	158.581	124.494	125.506	161.557
AGTR1_TCAGGCCCAGCCCTATCGGG	AGTR1	291.203	352.232	188.87	330.183	320.967	398.293	510.637	431.483	241.886	340.351	293.182	346.194
AGTR2_ACAGGCCATACACCAAACAA	AGTR2	652.697	737.579	700.227	791.838	1000.01	916.977	903.897	937.221	753.761	752.988	811.271	888.062
AGTR2_ATTGGGCATATTTCTCAGGT	AGTR2	535.212	573.004	460.12	569.04	636.918	555.805	638.045	583.003	613.246	481.912	492.988	606.09
AGTR2_GGAGTAAATCAGCCACAGCG	AGTR2	488.017	546.912	530.444	717.572	703.118	662.15	548.759	649.231	567.077	490.948	563.271	668.304
AGTR2_GTACCTATCAACACTCATGC	AGTR2	591.444	687.404	570.63	787.824	841.535	783.544	839.691	821.824	695.548	636.526	686.769	781.696
AGTRAP_CTCCATCGACGCCATAAGCA	AGTRAP	198.822	312.091	147.681	241.867	249.752	223.726	232.746	144.497	166.61	171.681	219.887	203.702
AGTRAP_GCCTGCTGTGAACCTGAAGG	AGTRAP	216.896	163.572	148.685	186.669	195.589	322.046	123.395	182.628	162.596	131.522	211.854	217.751
AGTRAP_GTGTCCGTGAGGCTGACCCG	AGTRAP	143.593	170.596	118.546	114.41	253.764	145.472	151.486	200.69	187.688	175.697	180.729	230.796
AGTRAP_TGGCCATGCCCACGCCAAAG	AGTRAP	143.593	263.923	177.819	244.878	196.592	201.655	178.572	204.703	218.801	206.821	228.923	338.166
AGXT_CCCCTTTACATGGACCGGCA	AGXT	212.88	314.098	184.852	210.755	217.656	232.756	220.707	295.014	196.721	217.865	248	249.862
AGXT_CCGATGACCAAGGACCCTGG	AGXT	220.913	204.716	203.94	192.691	249.752	183.596	234.752	187.645	154.566	224.892	205.83	205.709
AGXT_GCTGCTGTTCTTAACCCACG	AGXT	122.506	88.3088	119.551	202.727	111.335	109.355	93.299	114.393	143.526	116.462	111.449	126.436
AGXT_GTCACTGAAGGAGATGAGCG	AGXT	158.656	204.716	228.051	313.122	278.84	199.648	252.81	211.728	227.835	185.737	164.664	213.737
AGXT2_AACACTGACAGTAACAATCC	AGXT2	195.809	231.811	219.009	237.853	166.502	235.765	255.82	230.793	213.783	122.486	174.704	260.9
AGXT2_ACACTTGGCTTGACAAACGT	AGXT2	185.768	163.572	151.699	185.665	155.468	137.446	193.621	146.503	175.643	158.629	115.466	176.609
AGXT2_CAGGAGAAAGATGTTCCTTG	AGXT2	263.087	246.863	131.606	275.989	257.776	234.762	299.961	238.821	237.871	210.837	226.915	271.938
AGXT2_GCACTGGAGAATCTCGACAG	AGXT2	215.892	259.909	208.963	234.842	301.909	279.909	336.077	325.117	280.026	314.247	233.943	234.81
AHCTF1_CCACCCAAAATGGATTCCTG	AHCTF1	423.751	488.709	326.505	369.324	442.332	260.847	392.257	333.145	340.246	347.378	334.348	407.405
AHCTF1_CCTACATGCAGACTAGCAGG	AHCTF1	208.863	253.888	128.593	119.428	249.752	198.645	116.373	109.376	151.555	158.629	123.498	115.398
AHCTF1_GAATTCATGATTCTGAACGC	AHCTF1	178.739	165.579	86.3981	129.464	268.81	235.765	202.65	188.648	158.581	133.53	137.555	241.834
AHCTF1_GTTAATCCTTCGTCCAACAC	AHCTF1	72.2988	158.554	107.495	104.374	64.1934	90.2932	94.3023	75.2586	101.371	108.43	101.409	74.2561
AHCY_AACATGATTCTGGACGACGG	AHCY	317.311	252.884	63.2917	9.03237	402.211	415.349	402.289	233.803	253.93	345.371	175.709	177.612
AHCY_CTCTGAGGAGACCACGACTG	AHCY	192.797	155.544	55.2546	40.1439	370.115	340.104	238.765	243.838	305.118	207.825	154.623	170.588
AHCY_GATGATGTCAATACAGCCTG	AHCY	211.876	194.681	66.3056	68.2446	252.761	200.651	272.875	164.566	243.893	166.661	136.551	169.585
AHCY_GCGGGCTCCGAAACCCCGCA	AHCY	161.668	277.972	178.824	293.05	274.828	231.752	232.746	322.107	222.816	272.08	223.903	302.042
AHCYL1_ACTCAGGAAACGTGCTCAGG	AHCYL1	115.477	69.2421	77.3565	115.414	186.562	313.016	206.662	167.576	154.566	177.705	182.737	139.481
AHCYL1_AGATGTTACAAGCAGACCAG	AHCYL1	339.402	273.958	119.551	261.939	419.263	378.228	345.106	330.134	310.136	316.255	139.563	313.08
AHCYL1_GATGTTTGGTGGGAAACAAG	AHCYL1	127.527	108.379	39.1806	53.1906	155.468	91.2964	89.2862	111.383	116.426	137.546	59.2389	87.301
AHCYL1_TGGGGGAGACTTAACCCACT	AHCYL1	99.4108	117.411	28.1296	67.241	116.35	102.332	71.2283	66.2276	103.379	108.43	62.251	127.439
AHCYL2_AGTACCTTCTTGACTGTGCG	AHCYL2	193.801	281.986	170.787	299.072	338.018	337.094	288.926	244.841	227.835	243.968	214.866	219.758
AHCYL2_CGATAGATGTGTGAATGTGG	AHCYL2	280.158	356.246	329.519	428.536	348.048	381.238	559.794	286.986	322.18	302.199	297.198	406.401
AHCYL2_GGAAAGCAAGTGGTAGTCTG	AHCYL2	289.195	380.33	329.519	449.612	396.193	321.042	347.113	408.403	332.217	300.191	280.13	404.394
AHCYL2_TGATGATGAGACATCGCCCA	AHCYL2	343.419	421.474	271.25	310.112	413.245	436.417	296.952	438.507	375.375	434.725	358.445	437.509
AHDC1_CAGAGGTAAAAAAACGACGG	AHDC1	84.3485	58.2035	20.0926	16.0576	93.281	58.1889	99.3183	131.452	41.1507	99.3944	80.3239	97.3356
AHDC1_GTCACCCCAAGTACGCCTTG	AHDC1	328.357	370.295	432.995	540.939	556.677	499.622	435.395	445.531	411.507	439.745	377.522	449.55
AHDC1_TCCGCCGCCCCAGCGATACG	AHDC1	183.759	161.565	148.685	167.601	209.631	181.59	191.614	212.731	193.71	144.574	276.113	205.709
AHDC1_TTGGGGCACCCACGCAAACG	AHDC1	136.564	149.523	161.745	130.468	184.556	214.697	167.537	194.669	155.57	214.853	128.518	174.602
AHI1_AATTGGATATCCATCCCGGC	AHI1	93.3859	157.551	99.4583	167.601	185.559	139.453	217.698	121.417	160.588	126.502	136.551	153.529
AHI1_AGGTCTTGTGTAGTCAACTG	AHI1	335.386	470.646	350.616	955.424	539.625	478.554	488.566	477.641	446.636	430.709	431.741	492.699
AHI1_CATGTGGTTGATGAGCATAC	AHI1	445.842	450.575	417.926	612.194	554.671	541.759	679.177	514.769	403.478	454.805	398.607	441.522
AHI1_CCTGAAGAGCCATCATAGAG	AHI1	256.058	334.168	194.898	359.288	296.894	210.684	216.695	243.838	302.107	192.765	233.943	348.201
AHNAK_GGACCTTTGACATCAACTTG	AHNAK	234.971	270.947	196.907	257.924	330.997	247.805	275.884	277.955	245.901	207.825	193.781	293.01
AHNAK_GGTCCTAAGCTTAATATCGA	AHNAK	217.9	227.796	206.954	308.104	318.961	206.671	234.752	191.659	242.89	177.705	222.899	221.765
AHNAK_GTGATGCTACCCCCAATTTG	AHNAK	280.158	335.172	334.542	582.086	378.139	407.322	359.151	332.141	377.382	402.598	334.348	383.322
AHNAK_TGTTAACATTGAAGGACCAG	AHNAK	236.979	248.87	302.394	315.129	346.042	356.156	264.849	289.997	342.254	315.251	256.032	391.349
AHNAK2_CAGAGACACCTCGACATCGG	AHNAK2	286.183	419.467	388.792	358.284	393.184	320.039	362.161	310.066	295.081	241.96	333.344	340.173
AHNAK2_GGCCCCAGGCGAGTCCATCG	AHNAK2	156.647	265.93	161.745	325.165	257.776	188.612	178.572	158.545	252.926	181.721	199.806	209.723
AHNAK2_GGCCCCGAAATAGACATCAA	AHNAK2	243.004	275.965	228.051	332.191	353.063	299.974	338.084	309.062	306.121	335.331	285.15	382.318
AHNAK2_GGGGCCGATACCCCGAACGA	AHNAK2	141.585	217.761	49.2269	126.453	119.36	122.397	124.399	107.369	118.434	73.2908	92.3725	102.353
AHR_ATCGCAAACAAAGCCAACTG	AHR	653.701	676.365	615.838	696.496	784.363	641.081	706.264	695.39	623.283	725.88	651.628	821.834
AHR_CTTACTTCGGATATGGGACT	AHR	621.568	906.168	662.051	808.899	741.233	890.893	872.797	776.669	790.897	770.056	698.818	874.014
AHR_TACCACATCCACTCTAAGCA	AHR	614.539	706.47	610.815	814.921	776.338	695.257	738.367	759.61	779.857	833.307	773.117	771.661
AHR_TTATAACAGACTACTGTCTG	AHR	583.411	779.726	719.315	749.687	772.326	707.296	707.267	754.593	741.717	635.522	589.377	774.671
AHRR_AGGAAGGCCGAGTACTCGGT	AHRR	188.78	173.607	113.523	156.561	199.601	182.593	204.656	195.672	173.636	107.426	114.462	104.36
AHRR_CATTTATGACTACATCCACG	AHRR	157.651	221.775	162.75	158.568	269.813	249.811	164.527	225.776	177.651	154.614	148.599	190.657
AHRR_CTGTGCGAATCGGAACTGCA	AHRR	537.22	644.253	469.162	579.076	657.982	639.075	755.421	625.148	563.062	675.681	729.943	844.913
AHRR_GCTGTCGCTGTTCTGCATTG	AHRR	266.1	363.27	179.829	303.086	310.937	371.205	219.704	260.897	294.077	214.853	233.943	332.145
AHSA1_CCAGTGCCAGTTGTTGACGT	AHSA1	327.353	568.989	393.815	703.522	837.523	732.378	777.492	801.755	653.393	613.434	674.721	661.28
AHSA1_TAAGAGTGATCTTACAAGTG	AHSA1	116.481	138.484	88.4074	178.64	190.574	120.391	203.653	116.4	128.471	137.546	145.587	225.779
AHSA1_TGAGCCTGACACAAATCTCG	AHSA1	330.365	603.109	166.769	444.594	563.698	561.824	533.711	511.759	530.945	487.936	436.761	514.775
AHSA1_TTTGTCTGATGAAAACAGCG	AHSA1	406.68	520.821	332.532	606.173	689.076	678.202	685.196	618.124	603.21	543.155	613.474	600.069
AHSA2_AACGAAAGCTATGGCAACCC	AHSA2	445.842	442.547	311.435	418.5	483.456	451.466	453.453	422.452	421.544	364.446	436.761	503.737
AHSA2_CACAAAATTCAGTGCAACCA	AHSA2	414.714	504.765	568.62	577.068	518.562	460.495	666.135	567.952	452.658	410.629	510.057	525.813
AHSA2_GGGTGTAAGGATTCCCACTG	AHSA2	130.539	230.807	150.694	159.572	191.577	198.645	191.614	181.624	154.566	107.426	159.644	187.647
AHSA2_TAGCATCTTCACTGTAAAGG	AHSA2	275.137	463.621	271.25	212.763	363.094	482.567	415.331	439.51	389.426	344.367	386.559	490.692
AHSG_AGACACTGTAAACTCCACAT	AHSG	237.983	266.933	209.968	216.777	342.03	298.971	297.955	278.959	188.691	288.143	227.919	266.92
AHSG_AGATTGATGAAGTAAAGGTG	AHSG	217.9	308.077	180.833	334.198	283.855	264.86	277.891	247.852	281.029	190.757	195.789	258.893
AHSG_GCAACACTCAGTGAGAAGCT	AHSG	193.801	283.993	173.801	225.809	259.782	182.593	316.013	247.852	194.713	162.645	199.806	252.872
AHSG_GTTGTCTATAAATCAGCCCT	AHSG	169.701	217.761	211.977	172.619	155.468	179.583	167.537	133.459	141.518	125.498	132.534	139.481
AHSP_AGAGCCTTGTCTCGCTCTTG	AHSP	722.988	882.084	733.38	993.561	1078.25	790.567	998.199	916.148	786.882	740.94	832.356	948.27
AHSP_CATCAACTATTACAGGCAGC	AHSP	254.05	284.996	201.931	296.061	219.662	211.687	224.72	234.807	219.805	196.781	253.02	321.107
AHSP_GCTGAACTCCTTCAATCCTG	AHSP	131.544	215.754	211.977	161.579	206.622	201.655	202.65	159.548	264.971	151.602	95.3846	173.599
AHSP_TGAAGAAGACATGGTGACTG	AHSP	217.9	253.888	122.565	217.781	154.465	182.593	145.466	173.597	184.676	137.546	200.81	167.578
AICDA_ACCGCAAGGCTGAGCCCGAG	AICDA	384.589	450.575	371.713	469.683	624.882	495.609	442.418	454.562	369.353	314.247	425.717	368.27
AICDA_CTCACAGAAGTAGAGGCGCG	AICDA	250.033	220.772	208.963	261.939	388.169	379.231	347.113	363.248	251.923	242.964	312.259	318.097
AICDA_TCTCCAGAACGGCTGCCACG	AICDA	7.02905	7.02456	21.0972	7.02518	0	0	0	0	0	2.00797	10.0405	3.01038
AICDA_TGTCGGGCACAGTCGTAGCA	AICDA	329.361	479.677	289.333	440.579	446.344	444.443	510.637	389.338	445.632	378.502	379.53	425.467
AIDA_AGCAAGACATCTACAAAAGG	AIDA	359.485	451.579	452.083	569.04	523.577	434.41	453.453	395.359	337.235	249.992	303.223	305.052
AIDA_GAAGTGCAGCTTTACAGGTA	AIDA	670.772	913.193	759.5	1089.91	807.432	777.524	1028.3	896.079	932.415	921.657	943.806	1113.84
AIDA_GGCGCCGACTTCGACTCTTG	AIDA	340.407	413.446	308.421	388.392	385.16	356.156	328.051	371.276	347.272	256.016	356.437	345.19
AIDA_TTCCTGCTAGAGTTCCCGGT	AIDA	315.303	479.677	288.329	380.363	466.405	453.472	517.659	433.49	476.746	387.538	352.421	542.872
AIF1_AAAAGCTTTCGGACTGCTGA	AIF1	299.237	249.874	347.602	346.241	339.021	373.212	219.704	287.99	242.89	293.163	282.138	317.093
AIF1_CAAACTCCATGTATTTCTCT	AIF1	246.017	305.067	184.852	216.777	246.743	275.896	265.852	279.962	259.952	163.649	172.696	230.796
AIF1_TGCTATATTTGGGATCGTCT	AIF1	252.041	307.074	305.407	378.356	343.033	289.941	309.994	268.924	238.875	289.147	245.992	317.093
AIF1_TTTCAGGGACATGATATCTG	AIF1	422.747	411.439	314.449	335.201	521.571	390.267	425.363	485.669	461.691	373.482	380.534	457.578
AIF1L_ATGATCTCAGAGGTGACAGG	AIF1L	51.2116	63.2211	25.1157	61.2194	73.2205	51.1661	48.1543	30.1034	53.1949	33.1315	27.1093	32.1107
AIF1L_CAGACCTGATGTCTTTAAAG	AIF1L	14.0581	8.02807	29.1343	19.0683	48.145	42.1368	60.1929	28.0966	25.0919	18.0717	0	20.0692
AIF1L_GAGCTCAGCAACAGGTTCCA	AIF1L	54.2241	74.2596	38.1759	24.0863	96.29	56.1824	27.0868	28.0966	58.2132	57.2271	29.1174	50.173
AIF1L_GAGGCTGGCCGAGATCAACC	AIF1L	22.0913	31.1088	26.1204	8.02878	108.326	49.1596	58.1865	35.1207	54.1985	33.1315	47.1903	23.0796
AIFM1_AGACACTGCGATTCAAACAG	AIFM1	200.83	190.667	237.093	162.583	289.873	297.967	228.733	284.979	203.746	269.068	205.83	273.945
AIFM1_ATTGTGGGCTTATCAACAGT	AIFM1	184.763	204.716	119.551	100.36	332	251.818	262.842	275.948	226.831	242.964	206.834	332.145
AIFM1_GGAATACTCACCAGATAACG	AIFM1	298.232	383.34	167.773	310.112	480.447	403.309	380.219	413.421	369.353	326.295	365.474	547.889
AIFM1_TCAATTACGATTATCGGTGG	AIFM1	223.925	158.554	109.505	96.3453	326.985	256.834	263.846	269.928	201.739	253.004	221.895	196.678
AIFM2_CACTCTCATTCACTCCCAAG	AIFM2	107.444	114.4	108.5	120.432	183.553	177.577	187.601	149.514	138.507	142.566	124.502	104.36
AIFM2_CCAGCGCTCACGGTTCATCG	AIFM2	287.187	336.175	316.458	426.529	440.326	377.225	422.354	421.448	298.092	267.06	320.291	368.27
AIFM2_TCCGGCAGGGGCTAGTAGTG	AIFM2	98.4066	166.582	129.597	157.565	184.556	148.482	203.653	128.441	144.529	102.406	105.425	79.2734
AIFM2_TGAGCGGGTGAGCAATCTGG	AIFM2	50.2075	42.1474	60.2778	110.396	74.2236	56.1824	62.1994	54.1862	75.2757	65.259	34.1377	63.218
AIFM3_AGCACTTGGAGAGATACACT	AIFM3	252.041	220.772	130.602	131.471	428.29	280.912	228.733	193.666	196.721	190.757	145.587	139.481
AIFM3_CAGCCCTCAGGATTGCGTGG	AIFM3	134.556	82.2877	70.3241	65.2338	242.731	182.593	103.331	127.438	131.482	103.41	97.3927	105.363
AIFM3_GCTGGCCCGAGGCCGCAACG	AIFM3	115.477	134.47	40.1852	94.3381	201.607	150.489	212.682	118.407	131.482	140.558	119.482	109.377
[truncated: 75,442 more rows]
