# Supplementary material for: Receptor‐mediated clustering of FIP200 bypasses the role of LC3 lipidation in autophagy
Source: EMBO J. 2020 Nov 23;39(24):e104948. doi: 10.15252/embj.2020104948 (PMC7737610; doi:10.15252/embj.2020104948)
Supplement: Supplementary file 4 — Table EV2 [file EMBJ-39-e104948-s004.xlsx]

## Sheet: read_me
Table EV2. Compiled beta scores.
Individual beta scores from each experiment are listed by gene. Beta values from all replicates were averaged and are shown. Averaged values are color coded from red (suppressor) to white (neutral) to blue (enhancer). To view the underlying beta values for each replicate of a given reporter, expand the desired column by clicking the ‘+’ at the top the column.

## Sheet: Compiled_beta_scores
						this study					this study					this study		this study						Shoemaker et al (2019) PLoS Biol							Data source
Gene	sgRNA		ATG7_KO_day10|beta	ATG7_KO_day12|beta		ATG7_KO_avg|beta		mSL45_day8|beta	mSL45_day10|beta		ATG10_KO_avg|beta		mSL51_day9|beta	mSL51_day12|beta		ATG3_KO_avg|beta		avg_all_ATG_Knockouts|beta		NDP52_rep1	NDP52_rep2		NDP2_average|beta		NBR1_rep1	NBR1_rep2	NBR1_rep3	NBR1_rep4		NBR1_average|beta
TAX1BP1	4		2.6222	1.81		2.2161		2.0234	2.156		2.0897		0.98337	1.5135		1.24843		1.85141		-0.15426	0.164		0.00487		0.51303	0.58828	0.69545	0.33432		0.53277
ATG101	4		1.9886	1.4575		1.72305		1.6029	1.8382		1.72055		1.5481	1.3605		1.4543		1.63263		2.0785	1.9672		2.02285		1.5183	1.3623	1.6523	1.6564		1.54733
PIK3C3	4		2.396	1.3582		1.8771		1.3868	1.6446		1.5157		1.5949	1.2954		1.44515		1.61265		1.3775	1.2417		1.3096		0.68059	0.59097	0.85254	0.94505		0.767287
GDI2	4		1.3817	1.7622		1.57195		1.2019	1.8364		1.51915		1.3749	1.4959		1.4354		1.50883		-0.072664	-0.12741		-0.100037		-0.087793	-0.39229	-0.35701	0.092282		-0.186203
RB1CC1	4		1.7438	0.86923		1.30652		1.9177	1.6883		1.803		1.3904	1.2605		1.32545		1.47832		1.4248	1.356		1.3904		1.548	1.24	1.1556	1.1554		1.27475
NBR1	4		2.0285	2.6642		2.34635		0.85781	0.89693		0.87737		1.2207	0.65255		0.936625		1.38678		0.13562	0.13697		0.136295		1.244	1.2961	1.7449	1.9136		1.54965
ATG9A	4		1.7779	0.91111		1.34451		0.94275	1.4751		1.20893		1.1063	1.5504		1.32835		1.29393		2.1868	2.1329		2.15985		1.7512	1.4743	2.059	1.9393		1.80595
RAB7A	4		1.6335	1.9644		1.79895		0.67805	1.1148		0.896425		0.92626	1.3366		1.13143		1.2756		1.3254	1.1054		1.2154		1.2018	1.0993	1.683	1.7751		1.4398
ATG14	4		1.5871	1.1658		1.37645		0.80837	0.97292		0.890645		1.0688	1.2907		1.17975		1.14895		1.0282	1.1691		1.09865		0.3626	0.63397	0.72495	0.90974		0.657815
PIK3R4	4		1.5102	0.7489		1.12955		0.49953	1.1703		0.834915		1.2095	1.2778		1.24365		1.06937		0.98233	0.74523		0.86378		0.55686	0.3755	0.76482	0.72195		0.604783
VPS18	4		0.82078	1.5242		1.17249		0.64662	0.90317		0.774895		0.78181	1.0966		0.939205		0.962197		0.92823	0.7269		0.827565		0.99085	0.91678	1.2208	1.2311		1.08988
BECN1	4		1.4631	0.74889		1.106		0.84269	1.0608		0.951745		0.88993	0.66719		0.77856		0.945433		0.64653	0.65934		0.652935		0.36683	0.14453	0.51646	0.40964		0.359365
VPS16	4		1.5072	1.2738		1.3905		0.28128	0.781		0.53114		0.56834	0.95978		0.76406		0.895233		1.1642	1.2184		1.1913		1.0393	1.0968	1.1358	1.2082		1.12002
CAPZB	4		0.90527	0.44015		0.67271		1.6543	1.4939		1.5741		0.81929	-0.046546		0.386372		0.877727		0.55134	0.71798		0.63466		0.70441	-0.16743	0.18635	0.033339		0.189167
TBK1	4		0.7319	0.70447		0.718185		0.82067	1.0361		0.928385		1.0422	0.92029		0.981245		0.875938		0.19875	-0.19411		0.00232		-0.0012566	-0.068315	0.07479	0.10011		0.0263321
WIPI2	4		0.958	0.80993		0.883965		0.83364	1.1791		1.00637		0.59566	0.79258		0.69412		0.861485		0.78257	0.99459		0.88858		0.2593	0.20084	0.41423	0.23217		0.276635
RAB1A	4		0.72217	0.81337		0.76777		0.70655	1.0537		0.880125		0.9977	0.85727		0.927485		0.85846		0.318	0.35963		0.338815		-0.015696	-0.051984	-0.058628	0.12256		-0.000937
NRBF2	4		0.99084	0.80357		0.897205		0.41793	0.82894		0.623435		0.72435	1.195		0.959675		0.826772		0.29217	0.37605		0.33411		0.035399	0.15138	0.028856	0.020476		0.0590277
ATP6V1B2	4		0.67074	0.7447		0.70772		1.0038	1.338		1.1709		1.5374	-0.37634		0.58053		0.819717		0.33112	0.25619		0.293655		0.44437	-0.2257	0.12755	-0.0036161		0.085651
KAT8	4		1.1404	0.35479		0.747595		1.228	1.0383		1.13315		0.95029	0.11172		0.531005		0.803917		0.26829	-0.23695		0.01567		0.34367	0.36913	0.2625	0.12702		0.27558
WDR45	4		0.88428	1.0114		0.94784		0.36236	0.83453		0.598445		0.55197	1.0969		0.824435		0.79024		0.76045	0.86087		0.81066		-0.030603	0.028785	0.11567	0.25479		0.0921605
VMP1	4		0.86905	0.33552		0.602285		0.67375	1.1367		0.905225		0.98619	0.51455		0.75037		0.752627		0.53864	0.70435		0.621495		0.86167	0.86873	0.89941	0.96419		0.8985
TMEM41B	4		1.3927	0.0085521		0.700626		0.95821	1.1526		1.0554		0.73509	0.15651		0.4458		0.733944		1.3536	1.3337		1.34365		0.33117	0.012229	0.30364	0.21291		0.214987
EI24	4		0.36101	1.3828		0.871905		0.163	0.73717		0.450085		0.40299	1.3377		0.870345		0.730778		1.1654	1.469		1.3172		0.14911	0.31001	0.50033	0.48308		0.360633
TRAPPC5	4		1.0445	1.3026		1.17355		1.0019	0.93367		0.967785		0.24838	-0.15438		0.047		0.729445		0.088743	0.02626		0.0575015		0.19274	0.0016829	0.11239	0.35754		0.166088
ACTB	4		0.5094	-0.91324		-0.20192		1.592	1.4802		1.5361		0.63597	1.0672		0.851585		0.728588		0.64303	1.054		0.848515		0.99131	0.80449	0.87022	0.22758		0.7234
ATG2A	4		0.60729	1.0525		0.829895		0.49806	0.76251		0.630285		0.44888	0.96822		0.70855		0.72291		0.53897	0.58232		0.560645		0.08103	0.039012	0.075961	0.096679		0.0731705
ATG13	4		0.73898	0.58848		0.66373		0.81072	0.86259		0.836655		0.62737	0.49864		0.563005		0.687797		1.2391	0.91525		1.07717		0.40143	0.337	0.4973	0.42337		0.414775
ACP1	4		0.85264	0.52832		0.69048		0.6439	0.78934		0.71662		0.62565	0.63535		0.6305		0.6792		0.43009	0.54782		0.488955		1.8157	1.7272	2.0826	2.1318		1.93933
VPS39	4		0.90683	1.2583		1.08256		0.33167	0.55171		0.44169		0.24264	0.78309		0.512865		0.67904		0.97969	0.68972		0.834705		0.93331	1.2819	1.1053	1.2425		1.14075
VPS41	4		1.0989	0.7301		0.9145		0.39084	0.7074		0.54912		0.28363	0.70613		0.49488		0.652833		0.57396	0.48497		0.529465		0.67923	1.1122	0.79792	0.96035		0.887425
PTPN1	4		0.29766	0.061255		0.179457		1.1644	0.96058		1.06249		0.78966	0.6329		0.71128		0.651076		0.75862	0.75935		0.758985		0.70111	0.3644	0.57628	0.218		0.464947
TRAPPC11	4		1.5755	-0.1845		0.6955		0.5178	0.80413		0.660965		1.053	0.018678		0.535839		0.630768		-0.077296	-0.1674		-0.122348		0.09966	-0.12664	-0.041883	0.0067937		-0.0155173
ATP6V1A	4		0.82996	0.095855		0.462908		0.97579	0.72367		0.84973		0.83696	0.12655		0.481755		0.598131		-0.1896	-0.016082		-0.102841		0.52129	0.031852	0.52697	0.10046		0.295143
ATP6V1D	4		0.66355	0.69758		0.680565		0.80423	0.71209		0.75816		0.35331	0.22753		0.29042		0.576382		-0.038831	0.087621		0.024395		0.3625	0.32187	0.35427	0.17715		0.303947
ACTL6A	4		0.11756	0.42508		0.27132		0.62667	0.72037		0.67352		0.59732	0.94507		0.771195		0.572012		0.16874	0.31994		0.24434		0.21597	-0.14257	0.02361	0.023994		0.030251
IARS2	4		0.89473	0.28303		0.58888		0.69725	0.66968		0.683465		0.54088	0.32934		0.43511		0.569152		0.25297	-0.018841		0.117064		0.97408	1.0313	1.0755	0.80902		0.972475
VPS33A	4		0.41843	1.0836		0.751015		0.16449	0.45853		0.31151		0.34994	0.90093		0.625435		0.562653		0.81178	0.6701		0.74094		1.1226	0.9037	1.1451	1.1728		1.08605
NPC1	4		0.50292	0.06112		0.28202		0.48954	0.8402		0.66487		0.53963	0.9026		0.721115		0.556002		0.33915	0.45199		0.39557		1.4763	1.2009	0.94255	1.2951		1.22871
ALS2	4		0.33708	1.1461		0.74159		0.064562	0.46033		0.262446		0.46748	0.85963		0.663555		0.555864		0.23012	0.23294		0.23153		0.11789	0.24214	0.35856	0.28686		0.251362
MCOLN1	4		0.03059	0.38556		0.208075		0.6464	0.63464		0.64052		0.5537	1.0422		0.79795		0.548848		0.30086	0.071915		0.186388		0.57142	0.40102	0.66523	0.59305		0.55768
TRAPPC2L	4		0.87243	0.705		0.788715		0.27209	0.39673		0.33441		0.48798	0.55736		0.52267		0.548598		0.27222	0.042668		0.157444		-0.037564	0.24341	0.026972	0.14923		0.095512
CCZ1B	4		0.5114	1.1309		0.82115		0.29989	0.41169		0.35579		0.35642	0.51813		0.437275		0.538072		0.96901	0.75661		0.86281		0.66169	0.69036	0.93803	0.89562		0.796425
TRAPPC4	4		1.1223	0.47177		0.797035		0.27372	0.48425		0.378985		0.75462	0.087923		0.421271		0.532431		-0.10235	-0.15652		-0.129435		0.090516	-0.11512	-0.097914	0.06107		-0.015362
ATP6V1C1	4		0.76178	-0.19542		0.28318		0.81938	0.80515		0.812265		0.61213	0.38534		0.498735		0.531393		0.2118	0.12064		0.16622		0.44776	-0.051736	0.46314	0.4203		0.319866
C18orf8	4		0.59069	1.0242		0.807445		0.2447	0.28357		0.264135		0.34753	0.67032		0.508925		0.526835		0.71792	0.69073		0.704325		0.90235	0.77447	1.068	1.1188		0.965905
TRAPPC1	4		1.4535	0.38597		0.919735		0.17524	0.44952		0.31238		0.41501	0.20972		0.312365		0.514827		-0.13117	0.15791		0.01337		-0.017506	-0.30609	-0.019424	-0.096301		-0.10983
CCZ1	4		0.35663	0.82234		0.589485		0.4372	0.47544		0.45632		0.32679	0.61632		0.471555		0.505787		0.62812	0.76356		0.69584		0.7056	0.7777	0.86841	0.96662		0.829582
VAPA	4		0.36105	1.0895		0.725275		0.18745	0.44282		0.315135		0.51165	0.41976		0.465705		0.502038		0.28317	0.2196		0.251385		0.041127	-0.080565	-0.11298	-0.14488		-0.0743245
OGDH	4		0.33463	-0.061132		0.136749		0.81908	0.98026		0.89967		0.70163	0.23693		0.46928		0.5019		0.073734	0.15167		0.112702		1.0515	0.21182	0.24525	0.20866		0.429308
PCYT1A	4		0.95538	0.20085		0.578115		0.43605	0.69676		0.566405		0.61459	0.019334		0.316962		0.487161		0.30348	0.22497		0.264225		0.09957	-0.13483	-0.10151	0.074304		-0.0156165
ATXN7L3	4		0.17273	0.45716		0.314945		0.586	0.63261		0.609305		0.42867	0.64214		0.535405		0.486552		-0.086916	0.062447		-0.0122345		-0.17513	-0.14253	-0.44089	0.011882		-0.186667
MCRS1	4		0.56345	-0.26244		0.150505		0.82108	0.99112		0.9061		0.5402	0.25987		0.400035		0.485547		-0.057901	0.21321		0.0776545		0.49392	0.4315	0.36063	0.19289		0.369735
RBM39	4		0.38271	0.29729		0.34		0.68231	0.58235		0.63233		0.55974	0.40679		0.483265		0.485198		0.23369	0.18747		0.21058		0.3644	0.25265	0.35453	0.33158		0.32579
CSE1L	4		0.7394	0.17928		0.45934		0.91395	0.62893		0.77144		0.57111	-0.12968		0.220715		0.483832		0.24256	0.25255		0.247555		0.32609	-0.13944	0.32371	0.047164		0.139381
VPS13D	4		0.55664	0.20812		0.38238		0.81215	0.5456		0.678875		0.63819	0.12088		0.379535		0.480263		0.53236	0.35764		0.445		0.11138	-0.22687	0.058593	-0.089794		-0.0366727
VPS4A	4		0.60221	-0.41798		0.092115		0.86218	0.6451		0.75364		0.71981	0.41513		0.56747		0.471075		0.544	0.50835		0.526175		0.34597	0.46527	0.37543	0.10319		0.322465
CDK9	4		0.40325	0.76451		0.58388		0.32198	0.49216		0.40707		0.68502	0.14832		0.41667		0.469207		-0.10622	-0.062159		-0.0841895		0.27453	0.066783	0.15934	0.20818		0.177208
WDR1	4		0.50403	-0.74882		-0.122395		0.92962	0.957		0.94331		0.54354	0.60066		0.5721		0.464338		0.32028	0.69998		0.51013		0.59294	0.20321	0.81443	0.34233		0.488228
EFTUD2	4		0.49806	0.59869		0.548375		0.97714	0.38672		0.68193		0.54851	-0.23507		0.15672		0.462342		0.098846	-0.022361		0.0382425		-0.012927	0.27392	-0.06955	-0.28858		-0.0242843
XAB2	4		0.15442	0.49192		0.32317		1.0485	0.56848		0.80849		0.30424	0.1982		0.25122		0.46096		0.23989	0.22828		0.234085		0.01221	0.23024	0.029233	0.019546		0.0728073
DLST	4		0.52865	0.37658		0.452615		0.46173	0.74741		0.60457		0.36702	0.19748		0.28225		0.446478		0.0014159	-0.128		-0.0632921		0.65636	0.56646	0.20593	0.20001		0.40719
ADIPOR2	4		0.12834	0.80156		0.46495		0.37752	0.43839		0.407955		0.45502	0.41328		0.43415		0.435685		0.3362	0.31373		0.324965		0.10491	-0.29091	0.19255	-0.12068		-0.0285325
MYLIP	4		0.31814	-0.049685		0.134227		0.62559	0.66947		0.64753		0.4551	0.59525		0.525175		0.435644		0.109	-0.037787		0.0356065		0.89008	0.39346	0.45601	0.51968		0.564808
BAP1	4		0.30064	-0.26501		0.017815		0.45231	0.77156		0.611935		0.6086	0.72218		0.66539		0.431713		0.94428	1.03		0.98714		0.43034	0.34591	0.31171	0.75992		0.46197
LETM1	4		0.69295	0.33897		0.51596		0.46379	0.40801		0.4359		0.29367	0.38414		0.338905		0.430255		-0.34629	-0.22496		-0.285625		1.2329	0.84577	0.82836	0.73089		0.90948
TTC1	4		0.50807	0.067256		0.287663		0.43645	0.70859		0.57252		0.7496	0.10803		0.428815		0.429666		0.097087	0.061167		0.079127		0.212	0.0014542	-0.0017772	-0.01561		0.0490167
CAP1	4		0.10541	-1.3959		-0.645245		0.7786	1.1024		0.9405		0.72039	1.2468		0.983595		0.426283		0.60927	0.86242		0.735845		0.31394	0.10631	0.3755	0.34496		0.285177
AP4B1	4		0.38555	0.34339		0.36447		0.39199	0.36777		0.37988		0.43248	0.60786		0.52017		0.421507		0.77891	0.67018		0.724545		0.0047643	-0.27067	0.073982	-0.037916		-0.0574599
SRF	4		1.0443	0.77913		0.911715		-0.016721	-0.012909		-0.014815		0.86014	-0.1634		0.34837		0.41509		0.48949	0.32492		0.407205		0.64918	0.49762	0.93661	1.3478		0.857803
PPWD1	4		0.1244	0.37116		0.24778		0.49908	0.51349		0.506285		0.82267	0.1529		0.487785		0.41395		-0.21085	-0.15448		-0.182665		0.14726	0.043866	0.072497	-0.16118		0.0256108
SYS1	4		0.58092	1.0472		0.81406		0.63037	0.31914		0.474755		0.09957	-0.20686		-0.053645		0.411723		-0.14012	0.14053		0.000205		-0.025721	-0.36769	-0.40607	-0.13006		-0.232385
KANSL3	4		0.16248	0.091413		0.126947		0.56181	0.56261		0.56221		0.48706	0.57712		0.53209		0.407082		0.2046	0.22896		0.21678		0.44304	0.1669	0.23783	0.42124		0.317252
LSM2	4		0.12322	-0.27534		-0.07606		1.1213	0.60723		0.864265		0.57881	0.26596		0.422385		0.40353		0.0047346	0.11327		0.0590023		0.36783	-0.096248	0.19781	0.075316		0.136177
ARPC4	4		0.55428	1.974		1.26414		-0.036312	-0.022848		-0.02958		-0.0156	-0.048295		-0.0319475		0.400871		0.35658	0.29271		0.324645		0.1635	0.39837	0.31306	0.83012		0.426262
NEDD8	4		-0.22476	0.81554		0.29539		0.8933	0.59504		0.74417		0.46352	-0.16832		0.1476		0.39572		0.015985	0.23239		0.124188		0.38246	-0.14624	-0.043293	-0.21833		-0.00635075
RABGGTA	4		1.0326	0.16392		0.59826		0.058592	0.15043		0.104511		0.52588	0.41871		0.472295		0.391689		-0.10641	-0.18439		-0.1454		0.45663	0.044795	-0.052603	-0.044321		0.101125
AZI2	4		0.32054	0.33669		0.328615		0.33803	0.31906		0.328545		0.59756	0.42095		0.509255		0.388805		0.029257	0.032538		0.0308975		-0.1405	-0.037984	0.15074	0.04209		0.0035865
CCT6A	4		-0.087429	0.37467		0.14362		0.99907	0.78582		0.892445		0.55393	-0.33961		0.10716		0.381075		0.22769	-0.15286		0.037415		0.19753	-0.17504	0.4448	-0.11334		0.0884875
CUL3	4		-0.022465	-0.39638		-0.209423		0.96773	0.58467		0.7762		0.63676	0.50113		0.568945		0.378574		0.36492	0.4396		0.40226		0.17127	-0.10371	-0.054579	-0.12736		-0.0285947
LSM5	4		-0.010762	0.13353		0.061384		0.61652	0.79312		0.70482		0.54326	0.17862		0.36094		0.375715		0.14104	0.23235		0.186695		0.20781	0.20472	0.24789	-0.10552		0.138725
TMEM251	4		0.049838	0.12367		0.086754		0.55479	0.70791		0.63135		0.28171	0.51625		0.39898		0.372361		0.10119	0.30691		0.20405		1.2747	0.97317	0.88998	0.86766		1.00138
ATP6V1G1	4		0.61541	-0.40332		0.106045		0.76831	0.29313		0.53072		0.72607	0.23303		0.47955		0.372105		0.26107	0.20224		0.231655		0.37694	0.054592	0.36845	0.36797		0.291988
PTEN	4		0.45994	0.45612		0.45803		0.35358	0.397		0.37529		0.29589	0.19693		0.24641		0.35991		0.14862	0.1086		0.12861		0.66508	0.17654	0.79113	0.93531		0.642015
BRF2	4		0.5428	0.060272		0.301536		0.71051	0.63176		0.671135		0.28164	-0.074447		0.103597		0.358756		0.070592	0.033323		0.0519575		-0.12023	0.13452	0.22444	0.08868		0.0818525
EPG5	4		0.41803	0.26232		0.340175		0.42342	0.41198		0.4177		0.44321	0.19096		0.317085		0.35832		1.6596	1.368		1.5138		0.78799	0.92079	0.92343	1.0765		0.927177
MAT2A	4		-0.022238	-0.10413		-0.063184		0.98311	1.0425		1.0128		0.47221	-0.22252		0.124845		0.358155		0.070103	-0.22491		-0.0774035		0.27994	-0.085063	-0.013107	-0.012842		0.042232
SFPQ	4		0.14151	0.18565		0.16358		0.7552	1.1294		0.9423		0.21507	-0.28116		-0.033045		0.357612		-0.12882	-0.088523		-0.108672		-0.12552	-0.62202	-0.20445	-0.047901		-0.249973
FLVCR1	4		0.37747	0.40551		0.39149		0.30933	0.30338		0.306355		0.51231	0.23689		0.3746		0.357482		-0.12283	0.080784		-0.021023		-0.1895	-0.44689	-0.49158	-0.32924		-0.364302
PITPNB	4		0.52351	-0.036921		0.243295		0.45554	0.14648		0.30101		0.48066	0.54168		0.51117		0.351825		0.074098	0.0014634		0.0377807		0.1626	0.070015	0.016147	-0.017369		0.0578482
AP4E1	4		0.4578	0.14557		0.301685		0.17976	0.31961		0.249685		0.55724	0.44737		0.502305		0.351225		0.63517	0.70287		0.66902		-0.27193	-0.066288	0.17404	0.074804		-0.0223435
CCT7	4		-0.16317	-0.091742		-0.127456		1.1965	0.88659		1.04154		0.63828	-0.36775		0.135265		0.349785		-0.0058831	-0.052289		-0.0290861		0.13961	-0.13454	0.090722	-0.13278		-0.009247
TOP2A	4		0.06705	0.87483		0.47094		0.12812	1.0495		0.58881		-0.039178	0.015082		-0.012048		0.349234		0.17988	-0.2197		-0.01991		0.1624	0.12745	-0.17122	-0.20372		-0.0212725
NUDT21	4		0.49179	-0.30124		0.095275		0.1676	0.50402		0.33581		0.49239	0.70507		0.59873		0.343272		-0.30573	-0.41828		-0.362005		-0.35015	-0.92191	-0.67572	-0.76997		-0.679437
CCT3	4		0.032984	-0.35705		-0.162033		1.1009	0.97129		1.03609		0.11639	0.17967		0.14803		0.340697		-0.063669	0.15006		0.0431955		0.20133	0.066065	0.17165	-0.35098		0.0220163
BCAS3	4		0.33872	0.19416		0.26644		0.34785	0.412		0.379925		0.41079	0.33399		0.37239		0.339585		0.17997	0.30247		0.24122		0.18177	-0.088997	-0.051045	0.18974		0.057867
PIKFYVE	4		0.67353	0.16834		0.420935		0.25829	0.3314		0.294845		0.34296	0.2525		0.29773		0.337837		0.49035	0.54107		0.51571		0.51206	0.3445	0.62044	0.5262		0.5008
ECD	4		0.05565	0.31201		0.18383		0.75844	-0.0037268		0.377357		0.40178	0.48174		0.44176		0.334316		0.16108	-0.23754		-0.03823		0.41615	0.15923	0.15365	-0.069621		0.164852
AP4M1	4		0.49365	0.2931		0.393375		0.15462	0.33923		0.246925		0.25006	0.46514		0.3576		0.332633		1.0152	0.60022		0.80771		1.2284	-0.33889	0.1229	-0.019695		0.248179
CCT2	4		-0.15676	0.27262		0.05793		0.70059	0.66293		0.68176		0.33571	0.17388		0.254795		0.331495		-0.18983	-0.00011574		-0.0949729		-0.039444	0.14246	0.13744	-0.2737		-0.008311
ATP6V1F	4		0.17006	0.48054		0.3253		0.43233	0.4691		0.450715		0.4083	0.0082955		0.208298		0.328104		0.19454	0.031863		0.113201		0.38984	0.2941	0.22719	0.20984		0.280243
YEATS4	4		-0.052406	-0.24998		-0.151193		0.34431	0.68928		0.516795		0.39589	0.78512		0.590505		0.318702		0.29206	0.25073		0.271395		0.23244	0.18901	0.15491	0.1819		0.189565
UBA3	4		0.15196	-0.060741		0.0456095		0.46353	0.5943		0.528915		0.43647	0.32261		0.37954		0.318022		0.081944	-0.0272		0.027372		0.34303	-0.42822	-0.015607	-0.04263		-0.0358567
AGPAT6	4		0.18856	0.62087		0.404715		0.14185	0.24046		0.191155		0.46516	0.24497		0.355065		0.316978		0.24803	-0.20484		0.021595		0.2118	-0.27041	-0.079044	-0.11239		-0.062511
RALGAPB	4		0.60919	0.83013		0.71966		-0.033056	0.01109		-0.010983		0.33266	0.15065		0.241655		0.316777		-0.24094	-0.046784		-0.143862		0.46484	0.47935	0.0026005	0.42136		0.342038
RSF1	4		0.31029	0.65699		0.48364		0.10148	0.24792		0.1747		0.28451	0.28688		0.285695		0.314678		0.39589	0.47618		0.436035		0.19368	0.17797	0.12232	0.36927		0.21581
ZNHIT1	4		0.051318	-0.22079		-0.084736		0.28524	0.38343		0.334335		0.6455	0.73328		0.68939		0.312996		0.17371	0.33794		0.255825		0.21465	-0.016156	0.11624	0.27299		0.146931
TMED10	4		0.48801	0.57321		0.53061		0.2629	0.15122		0.20706		0.22366	0.17631		0.199985		0.312552		0.0059767	-0.23602		-0.115022		0.024044	0.030496	0.31667	0.15174		0.130738
SHOC2	4		0.83677	0.94455		0.89066		-0.15603	-0.037199		-0.0966145		0.21109	0.051685		0.131387		0.308478		0.106	-0.21272		-0.05336		0.30516	-0.13021	0.52353	0.9725		0.417745
HNRNPA1	4		0.16713	0.079299		0.123215		0.43092	0.35605		0.393485		0.33183	0.48008		0.405955		0.307551		0.39584	0.58314		0.48949		0.22421	0.4988	0.75394	0.83356		0.577627
GGPS1	4		0.93225	0.53209		0.73217		-0.1072	0.36665		0.129725		0.2909	-0.17731		0.056795		0.30623		-0.13772	-0.10745		-0.122585		0.28253	-0.41722	-0.2897	-0.091173		-0.128891
TSC2	4		0.076665	-0.045311		0.015677		0.38273	0.54136		0.462045		0.39127	0.47512		0.433195		0.303639		1.0911	1.1788		1.13495		0.73344	0.91817	0.95164	0.5906		0.798463
VPS29	4		0.58688	1.7266		1.15674		-0.37519	-0.27041		-0.3228		-0.025219	0.17914		0.0769605		0.303633		0.13037	-0.29217		-0.0809		0.21758	0.35108	0.80674	0.97486		0.587565
TUT1	4		-0.095089	0.081515		-0.006787		0.56487	0.61759		0.59123		0.28991	0.36205		0.32598		0.303474		-0.10427	0.054752		-0.024759		0.43951	-0.18526	0.16351	-0.0039205		0.10346
TSC1	4		0.23089	-0.065933		0.0824785		0.33603	0.42012		0.378075		0.54208	0.31154		0.42681		0.295788		0.89111	0.93729		0.9142		0.39557	0.47461	0.71222	0.59752		0.54498
TPX2	4		0.0036661	0.6019		0.302783		0.53791	0.21387		0.37589		0.093102	0.30454		0.198821		0.292498		-0.080509	0.044165		-0.018172		0.063021	0.17314	0.17387	0.073587		0.120904
NAA38	4		0.40528	0.25183		0.328555		0.35693	0.3353		0.346115		0.21796	0.18542		0.20169		0.29212		0.59416	0.64551		0.619835		0.44	0.37083	0.66473	0.32415		0.449927
C16orf70	4		0.32601	0.17365		0.24983		0.2146	0.34262		0.27861		0.31804	0.37543		0.346735		0.291725		-0.051699	0.21697		0.0826355		0.029381	0.17548	-0.0019816	0.019022		0.0554753
C16orf62	4		0.76121	0.76429		0.76275		0.0025495	0.13506		0.0688048		0.024289	0.062604		0.0434465		0.291667		0.13632	0.27434		0.20533		-0.16657	-0.081419	-0.081514	0.51483		0.0463318
NSMAF	4		0.43562	0.59947		0.517545		0.11511	0.18583		0.15047		0.072798	0.33045		0.201624		0.28988		0.15459	0.17154		0.163065		0.43575	0.14518	0.37436	0.11843		0.26843
VPS28	4		0.18195	0.12946		0.155705		0.39087	0.54731		0.46909		0.48504	0.0021447		0.243592		0.289462		-0.24691	-0.10252		-0.174715		0.1808	0.0055747	0.22243	0.25197		0.165194
CCT4	4		-0.3033	0.28607		-0.008615		0.84242	0.72645		0.784435		0.34894	-0.16971		0.089615		0.288478		-0.18114	-0.089203		-0.135171		0.1207	-0.32579	-0.11012	-0.17528		-0.122622
AQR	4		0.4866	-0.032256		0.227172		0.8948	0.44976		0.67228		0.12472	-0.19472		-0.035		0.288151		0.086085	0.072035		0.07906		-0.15513	-0.035043	0.096224	-0.082065		-0.0440035
NAA30	4		-0.015649	0.31803		0.15119		0.49908	0.37471		0.436895		0.21163	0.33367		0.27265		0.286912		0.18864	0.585		0.38682		0.45866	0.19509	0.5507	0.1836		0.347013
CHMP3	4		0.34647	0.057944		0.202207		0.34728	0.47296		0.41012		0.28517	0.2057		0.245435		0.285921		0.041821	-0.018801		0.01151		0.32815	0.15589	0.20943	0.0068568		0.175082
DHX8	4		0.26508	0.27052		0.2678		0.80347	0.13829		0.47088		0.32904	-0.092043		0.118499		0.285726		0.10265	-0.064669		0.0189905		0.066638	-0.22784	0.10133	0.17144		0.027892
ISY1	4		0.13951	0.31458		0.227045		0.65915	0.29374		0.476445		0.032053	0.25807		0.145062		0.28285		-0.14857	0.057754		-0.045408		0.083324	0.02973	0.014792	0.033211		0.0402642
RBBP5	4		0.74803	0.028367		0.388199		0.060157	0.26981		0.164984		0.55048	0.034256		0.292368		0.28185		-0.084428	-0.1204		-0.102414		0.40378	0.20696	0.40281	0.42071		0.358565
COMMD3	4		0.2394	1.3267		0.78305		0.053046	0.11431		0.083678		-0.1283	0.085194		-0.021553		0.281725		0.68677	0.53613		0.61145		-0.05885	0.30961	0.24041	0.83308		0.331063
ZFR	4		0.38524	0.21267		0.298955		0.37342	0.22046		0.29694		0.32037	0.15376		0.237065		0.277653		0.63451	0.65477		0.64464		0.15936	0.18769	0.019881	0.32252		0.172363
CBFB	4		0.59311	0.83421		0.71366		0.0043564	0.038336		0.0213462		0.17663	0.011593		0.0941115		0.276373		0.038295	-0.19727		-0.0794875		0.63544	0.62619	0.6037	0.94152		0.701713
PPIL4	4		0.22462	0.40167		0.313145		0.34688	0.58896		0.46792		0.30654	-0.21461		0.045965		0.275677		-0.054304	-0.0096058		-0.0319549		0.19946	-0.29335	0.19639	0.065408		0.041977
TGIF2	4		0.61399	0.21795		0.41597		0.19188	0.19603		0.193955		0.16334	0.24974		0.20654		0.272155		0.098661	0.26028		0.179471		0.45039	0.37339	0.50794	0.32727		0.414747
ATP6V1E1	4		0.24516	0.11881		0.181985		0.609	0.25462		0.43181		0.54009	-0.14115		0.19947		0.271088		0.1023	0.24437		0.173335		0.50499	0.076398	0.65817	0.056449		0.324002
TNPO1	4		0.52833	0.97056		0.749445		0.17113	0.0064109		0.0887705		-0.049305	-0.012632		-0.0309685		0.269082		0.25146	0.13111		0.191285		0.17787	0.11882	0.45855	0.39416		0.28735
LSM4	4		0.20147	0.20913		0.2053		0.55208	0.37945		0.465765		0.25699	0.0066212		0.131806		0.267624		0.05602	-0.14016		-0.04207		0.10813	-0.19871	-0.22241	-0.0080109		-0.0802502
SNRPF	4		0.31927	0.32859		0.32393		0.52615	0.29562		0.410885		0.27747	-0.15351		0.06198		0.265598		-0.040945	-0.33047		-0.185707		-0.037751	-0.32247	-0.044417	-0.25701		-0.165412
KANSL1	4		0.15764	-0.0073032		0.0751684		0.57832	0.41256		0.49544		0.2797	0.16911		0.224405		0.265004		0.33957	0.61788		0.478725		0.27343	0.40801	0.3275	0.31644		0.331345
HNRNPC	4		0.25898	0.1168		0.18789		0.48163	0.24258		0.362105		0.52421	-0.035159		0.244525		0.26484		-0.053712	0.041047		-0.0063325		0.062883	0.17863	0.2899	0.031913		0.140831
ACTR6	4		0.31755	0.016335		0.166942		0.21957	0.25032		0.234945		0.27131	0.50378		0.387545		0.263144		-0.084915	0.020521		-0.032197		0.30001	0.075874	0.10432	0.17818		0.164596
CCT8	4		-0.054491	0.29643		0.12097		0.61142	0.4828		0.54711		0.23392	0.00058763		0.117254		0.261778		-0.0037672	-0.041675		-0.0227211		0.20937	-0.29036	0.023272	-0.1503		-0.0520045
VKORC1L1	4		0.16858	0.2831		0.22584		0.18055	0.33325		0.2569		0.35478	0.24408		0.29943		0.260723		0.58065	0.67542		0.628035		-0.26572	-0.22712	-0.043225	-0.071054		-0.15178
STX17	4		0.46617	0.28265		0.37441		0.020103	0.084991		0.052547		0.32903	0.38022		0.354625		0.260527		0.052886	0.15		0.101443		-0.24595	-0.068614	0.079627	-0.10171		-0.0841618
ELP3	4		0.32633	0.16008		0.243205		0.0097801	0.4749		0.24234		0.09718	0.49466		0.29592		0.260488		0.018551	0.1166		0.0675755		0.18248	0.3236	0.091757	0.22318		0.205254
GPATCH8	4		0.29806	0.1901		0.24408		0.49279	0.19437		0.34358		0.15016	0.23454		0.19235		0.260003		0.1676	0.43553		0.301565		0.17838	0.30723	0.31025	0.24139		0.259313
DDX41	4		0.17872	-0.13361		0.022555		0.44005	0.42606		0.433055		0.43307	0.2157		0.324385		0.259998		0.14525	0.022709		0.0839795		0.22719	-0.0016002	0.072835	0.14037		0.109699
NACAD	4		0.22696	0.12636		0.17666		0.063616	0.3858		0.224708		0.30799	0.43342		0.370705		0.257358		0.11905	-0.062423		0.0283135		0.10151	0.0381	0.14723	0.0010591		0.0719748
ABCC4	4		0.36571	0.18073		0.27322		0.26168	0.23193		0.246805		0.10442	0.39504		0.24973		0.256585		0.35621	0.30985		0.33303		0.74645	0.8173	0.73755	0.59311		0.723602
NUDC	4		-0.035582	0.20144		0.082929		0.46251	0.32218		0.392345		0.39417	0.17589		0.28503		0.253435		0.043343	0.038283		0.040813		-0.073406	-0.01606	-0.31218	-0.037342		-0.109747
CBL	4		0.051749	-0.079653		-0.013952		0.50345	0.17891		0.34118		0.3231	0.53798		0.43054		0.252589		0.26991	0.58543		0.42767		0.018477	0.33394	0.319	0.24413		0.228887
POLD2	4		0.22421	-0.18315		0.02053		0.31985	0.38723		0.35354		0.38459	0.37793		0.38126		0.251777		0.1241	-0.081822		0.021139		0.44117	0.26283	0.2991	0.095237		0.274584
TSG101	4		0.5758	-0.14676		0.21452		0.40339	0.25097		0.32718		0.44316	-0.016419		0.21337		0.25169		0.17078	0.14396		0.15737		0.19928	-0.03036	0.081019	0.067096		0.0792588
MTMR6	4		0.434	0.54098		0.48749		0.052034	-0.071319		-0.0096425		0.19331	0.3509		0.272105		0.249984		-0.11497	0.028012		-0.043479		0.27796	0.44965	0.47555	0.48826		0.422855
SART3	4		0.46513	-0.083781		0.190674		0.26563	0.37935		0.32249		0.45603	0.016993		0.236511		0.249892		-0.15924	0.031769		-0.0637355		0.37103	0.12808	0.16546	0.032813		0.174346
MKL1	4		0.45056	0.8499		0.65023		-0.014279	0.035662		0.0106915		0.19438	-0.02094		0.08672		0.249214		0.044759	-0.14237		-0.0488055		0.29343	0.29462	0.43099	0.41101		0.357513
KANSL2	4		0.22411	-0.034297		0.0949065		0.41101	0.32952		0.370265		0.2587	0.29414		0.27642		0.247197		0.060958	0.3087		0.184829		0.35045	0.34528	0.41825	0.33944		0.363355
UBE2V1	4		-0.10464	0.31398		0.10467		0.18369	0.47693		0.33031		0.2008	0.41163		0.306215		0.247065		0.54578	0.29746		0.42162		0.2412	0.24564	0.22666	0.1559		0.21735
C10orf32	4		0.10251	0.86906		0.485785		0.070091	0.10169		0.0858905		0.14245	0.19567		0.16906		0.246912		0.26339	0.32866		0.296025		0.26557	0.42676	0.28477	0.35472		0.332955
WDR70	4		0.45836	-0.060927		0.198716		0.48692	0.23237		0.359645		0.28117	0.083537		0.182354		0.246905		0.13161	0.17556		0.153585		0.13266	-0.06283	0.22886	-0.051124		0.0618915
SETD2	4		0.46329	0.19526		0.329275		0.32746	0.17954		0.2535		0.17808	0.13339		0.155735		0.24617		-0.15382	-0.2879		-0.22086		0.58485	0.59011	0.63789	0.76237		0.643805
NAA20	4		0.11503	0.28611		0.20057		0.29152	0.65262		0.47207		0.13297	-0.0026265		0.0651718		0.245937		-0.19287	0.10848		-0.042195		0.027065	-0.41576	-0.079385	-0.028446		-0.124132
ATP2B1	4		-0.22096	0.58006		0.17955		0.45447	0.21457		0.33452		0.27013	0.17463		0.22238		0.245483		-0.61544	-0.53804		-0.57674		-0.21873	-0.61546	-0.21974	-0.39685		-0.362695
DPY19L1	4		0.067104	0.10025		0.083677		0.11497	0.45537		0.28517		0.35506	0.37503		0.365045		0.244631		-0.05576	0.19436		0.0693		-0.03012	0.35797	0.26049	0.11851		0.176713
SLC25A44	4		0.20244	0.071949		0.137194		0.44368	0.2997		0.37169		0.30381	0.14375		0.22378		0.244221		0.16911	0.24428		0.206695		1.0677	0.57115	0.91848	0.7558		0.828283
SPDYE2	4		0.42716	0.29183		0.359495		0.26994	0.12655		0.198245		-0.0052678	0.35473		0.174731		0.244157		-0.060734	0.072429		0.0058475		0.39937	-0.16411	0.0074687	0.022943		0.0664179
NPRL3	4		0.33677	-0.11424		0.111265		0.35286	0.26277		0.307815		0.22641	0.39015		0.30828		0.242453		1.1297	1.4884		1.30905		0.66339	0.86587	0.81148	0.58993		0.732668
USP8	4		0.53222	0.3178		0.42501		0.29045	0.1108		0.200625		0.017568	0.18512		0.101344		0.242326		-0.6373	-0.50364		-0.57047		0.4254	0.45003	0.059645	0.17091		0.276496
RBL1	4		0.1855	0.44226		0.31388		0.13585	0.18891		0.16238		0.23698	0.25304		0.24501		0.240423		0.11207	0.15975		0.13591		-0.013888	-0.04513	-0.021945	0.098224		0.00431525
TUBB	4		0.23114	0.73729		0.484215		0.60207	-0.1501		0.225985		0.20609	-0.19023		0.00793		0.239377		-0.36065	-0.12207		-0.24136		0.30818	-0.30302	-0.0024741	0.056659		0.0148362
PPP6C	4		-0.54204	0.12894		-0.20655		0.58251	0.312		0.447255		0.63981	0.31431		0.47706		0.239255		-0.0034256	0.4735		0.235037		-0.2388	-0.028206	0.091481	0.12133		-0.0135488
KCTD5	4		0.0044801	-0.36171		-0.178615		0.64253	0.4786		0.560565		0.30259	0.36691		0.33475		0.2389		0.35892	0.37443		0.366675		0.15156	0.072409	0.089079	0.1083		0.105337
LSM6	4		-0.14835	0.26211		0.05688		0.61527	0.39966		0.507465		0.24557	0.05657		0.15107		0.238472		-0.15208	0.11078		-0.02065		0.28867	0.03867	0.23523	-0.34682		0.0539375
VPS72	4		0.096584	-0.31867		-0.111043		0.17888	0.61541		0.397145		0.51901	0.33767		0.42834		0.238147		-0.11204	0.090171		-0.0109345		0.65248	0.35568	0.24016	0.22975		0.369517
TRAPPC2	4		0.58584	-0.00083936		0.2925		0.27451	0.15952		0.217015		0.35128	0.05777		0.204525		0.238013		0.02564	-0.0281		-0.00123		-0.026181	0.08538	-0.13454	-0.13918		-0.0536302
CHMP5	4		0.061643	-0.051752		0.0049455		0.14712	0.43728		0.2922		0.10636	0.72026		0.41331		0.236819		-0.24755	-0.11869		-0.18312		0.82165	0.46305	0.34199	0.54745		0.543535
ANKRD49	4		0.31794	0.025143		0.171542		0.05891	0.16057		0.10974		0.32058	0.53693		0.428755		0.236679		-0.089341	-0.0036013		-0.0464712		0.20068	-0.038607	-0.063214	0.13142		0.0575698
TNPO3	4		0.32434	0.075542		0.199941		0.068928	0.52858		0.298754		0.2228	0.1782		0.2005		0.233065		0.2484	0.093976		0.171188		0.34358	-0.26326	0.15179	0.12683		0.089735
SLC25A37	4		0.23106	0.2737		0.25238		0.20356	0.080531		0.142045		0.27336	0.33293		0.303145		0.232523		-0.185	-0.15143		-0.168215		-0.033653	0.22333	-0.052302	-0.021724		0.0289127
VPS37A	4		0.24911	0.23533		0.24222		0.1668	0.22912		0.19796		0.21796	0.28701		0.252485		0.230888		1.2241	1.048		1.13605		0.83838	0.6313	1.2594	1.1395		0.967145
MEMO1	4		0.35596	0.16674		0.26135		0.24131	0.20631		0.22381		0.16709	0.24591		0.2065		0.230553		0.32768	0.26169		0.294685		0.090181	0.20405	0.20258	0.13119		0.157
CCDC22	4		0.40509	0.86171		0.6334		-0.24285	0.089571		-0.0766395		-0.0061787	0.26135		0.127586		0.228115		0.70028	0.63105		0.665665		-0.068813	0.11299	0.34943	0.68144		0.268762
GSK3A	4		0.25527	0.08611		0.17069		0.23426	0.12456		0.17941		0.38847	0.27402		0.331245		0.227115		0.33941	0.38296		0.361185		0.090766	0.35882	0.31936	0.33488		0.275956
MEF2BNB	4		0.1355	0.57293		0.354215		0.10798	0.25733		0.182655		0.013865	0.27388		0.143873		0.226914		0.14372	0.33195		0.237835		0.15916	0.25624	0.1182	0.29992		0.20838
DHX38	4		0.17014	0.22586		0.198		0.5047	0.35258		0.42864		0.049549	0.053835		0.051692		0.226111		0.027497	-0.034466		-0.0034845		0.077897	0.013249	0.018077	-0.029932		0.0198227
MON1B	4		0.20067	0.20223		0.20145		0.17326	0.12986		0.15156		0.35371	0.29578		0.324745		0.225918		0.28143	0.28657		0.284		0.18616	0.10288	0.26667	0.18402		0.184932
FKBP9	4		0.30435	-0.052086		0.126132		0.18031	0.50737		0.34384		0.19331	0.22035		0.20683		0.225601		0.098359	0.0088821		0.0536206		0.06328	0.22397	0.015835	0.042441		0.0863815
PSAP	4		0.058063	0.099866		0.0789645		0.3232	0.35829		0.340745		0.12724	0.38602		0.25663		0.225446		0.13434	0.13462		0.13448		0.56401	0.49059	0.378	0.36108		0.44842
AQP1	4		0.26733	0.12305		0.19519		0.18678	0.12704		0.15691		0.37701	0.26786		0.322435		0.224845		0.028692	0.18974		0.109216		0.16165	-0.057389	-0.036181	-0.023261		0.0112047
CFL1	4		0.14892	-0.038972		0.054974		0.88932	0.41872		0.65402		0.19084	-0.26332		-0.03624		0.224251		0.11097	0.11516		0.113065		0.25231	-0.01342	0.074485	0.064502		0.0944692
TRAPPC3	4		0.90021	-0.29247		0.30387		-0.017015	0.26735		0.125167		0.60125	-0.12083		0.24021		0.223082		-0.20934	-0.063966		-0.136653		0.22099	0.24422	-0.361	-0.16443		-0.015055
URGCP	4		0.14854	0.12951		0.139025		0.38199	0.1785		0.280245		0.24333	0.25356		0.248445		0.222572		0.118	0.040749		0.0793745		-0.029726	0.23086	0.34828	0.088038		0.159363
RHOG	4		0.52699	0.51446		0.520725		3.1668e-05	0.17966		0.0898458		-0.084174	0.19487		0.055348		0.221973		0.2845	0.13382		0.20916		0.065511	0.11832	0.22532	0.056254		0.116351
DPM1	4		0.052506	0.29557		0.174038		0.096315	0.20054		0.148427		0.16858	0.51451		0.341545		0.221337		0.1318	0.31383		0.222815		0.399	0.30336	0.33429	0.24599		0.32066
GRB10	4		0.16228	0.12252		0.1424		0.27819	0.26914		0.273665		0.21752	0.27806		0.24779		0.221285		0.25365	0.20166		0.227655		0.31926	0.30573	0.14597	0.10041		0.217842
TTC27	4		0.49984	-0.28962		0.10511		0.10442	0.51875		0.311585		0.37805	0.1079		0.242975		0.21989		-0.16563	-0.081762		-0.123696		0.22284	0.002435	-0.14174	-0.072526		0.00275225
SNRPA1	4		0.50566	0.018368		0.262014		0.66341	-0.23959		0.21191		0.71356	-0.34248		0.18554		0.219821		0.0089277	0.010501		0.00971435		0.22323	-0.10693	0.27309	0.16265		0.13801
IGF2R	4		0.021163	0.033756		0.0274595		0.27375	0.55109		0.41242		0.12874	0.30811		0.218425		0.219435		0.016766	0.014135		0.0154505		0.59912	0.53339	0.33692	0.21512		0.421137
MTMR9	4		0.29887	0.57041		0.43464		-0.0051507	0.1487		0.0717746		-0.0959	0.39733		0.150715		0.219043		0.032983	-0.049123		-0.00807		0.43619	0.43053	0.46121	0.61464		0.485642
RUNX1	4		0.47236	0.89239		0.682375		-0.089543	0.079652		-0.0049455		0.023097	-0.066023		-0.021463		0.218655		-0.070865	-0.20813		-0.139497		0.97622	0.64112	0.89269	1.1129		0.905733
CHAF1B	4		-0.65119	-0.08764		-0.369415		0.59471	1.0644		0.829555		-0.15259	0.54127		0.19434		0.21816		-0.22938	0.10603		-0.061675		0.61097	0.59385	0.094855	0.20509		0.376191
ALG12	4		0.17332	0.27734		0.22533		0.060309	0.23241		0.14636		0.081028	0.48248		0.281754		0.217815		0.05594	-0.080434		-0.012247		0.3824	0.33821	0.34447	0.32498		0.347515
NUDCD2	4		0.0098726	0.95368		0.481776		0.040932	-0.02907		0.005931		-0.036459	0.35524		0.15939		0.215699		0.52684	0.35875		0.442795		0.62987	-0.050158	0.21641	0.23375		0.257468
PLK1	4		0.39248	0.75071		0.571595		0.093369	0.076731		0.08505		-0.18473	0.16535		-0.00969		0.215652		0.054228	-0.19615		-0.070961		0.13329	-0.15597	0.1157	-0.0083087		0.0211778
LSM7	4		-0.012626	-0.038923		-0.0257745		0.81193	0.66214		0.737035		0.32868	-0.46308		-0.0672		0.214687		0.14569	0.14818		0.146935		0.28781	0.17505	0.26737	-0.16668		0.140887
DMAP1	4		0.0011771	0.032328		0.0167526		0.16952	0.44188		0.3057		0.13203	0.50874		0.320385		0.214279		0.08661	0.10393		0.09527		0.032672	-0.047505	0.22347	0.25973		0.117092
LSM8	4		0.21903	-0.41721		-0.09909		0.5092	0.62476		0.56698		0.19542	0.15439		0.174905		0.214265		-0.013402	0.12024		0.053419		0.29303	-0.009375	0.16779	0.066439		0.129471
RIC8A	4		0.71899	0.54673		0.63286		-0.10818	0.092929		-0.0076255		0.11724	-0.082141		0.0175495		0.214261		0.3501	0.31103		0.330565		0.27647	0.3116	0.60601	0.60844		0.45063
CAPRIN1	4		0.073122	0.093748		0.083435		0.18796	0.32938		0.25867		0.22868	0.37149		0.300085		0.214063		0.21867	0.49432		0.356495		0.2285	0.34209	0.13522	0.27858		0.246098
PDCL	4		0.35466	0.74537		0.550015		0.028263	0.029781		0.029022		0.096507	0.029595		0.063051		0.214029		-0.054414	0.28502		0.115303		0.054471	0.21202	0.49842	0.39702		0.290483
LOH12CR1	4		0.13802	0.64184		0.38993		-0.056811	0.03322		-0.0117955		0.17944	0.34818		0.26381		0.213981		0.37433	0.053549		0.21394		0.07662	0.31104	0.35023	0.46605		0.300985
LRRC37A3	4		0.17518	-0.081702		0.046739		-0.033844	0.32806		0.147108		0.90381	-0.011922		0.445944		0.213264		-0.027987	0.0081868		-0.0099001		0.16541	-0.15781	0.21421	-0.10916		0.0281625
CCT5	4		-0.6114	-0.096168		-0.353784		1.0676	0.61766		0.84263		0.27349	0.025914		0.149702		0.212849		0.07509	-0.22755		-0.07623		0.2232	-0.13603	0.02372	-0.27185		-0.04024
SRCAP	4		0.15763	0.13681		0.14722		0.24507	0.18316		0.214115		0.31631	0.23783		0.27707		0.212802		0.019763	0.090691		0.055227		-0.063967	0.089998	-0.067958	0.060398		0.00461775
ACTR2	4		0.71835	0.96074		0.839545		-0.16717	-0.05479		-0.11098		-0.10232	-0.079131		-0.0907255		0.212613		0.16213	0.064131		0.11313		-0.051327	0.33497	0.23571	0.42577		0.236281
PGAM2	4		0.0074566	0.14734		0.0773983		0.29333	0.26319		0.27826		0.19654	0.3621		0.27932		0.211659		-0.10793	0.19619		0.04413		0.19209	0.16788	0.19068	0.013613		0.141066
NAE1	4		-0.07	-0.032224		-0.051112		0.52749	0.40364		0.465565		0.26262	0.17721		0.219915		0.211456		0.10356	0.067565		0.0855625		0.14346	0.061709	-0.097688	-0.39874		-0.0728147
WFDC3	4		0.083704	0.22894		0.156322		0.35511	0.12004		0.237575		0.35645	0.12037		0.23841		0.210769		0.1119	0.221		0.16645		0.051623	0.024459	0.065079	0.13116		0.0680803
UBAP1	4		0.17797	0.070641		0.124305		0.37683	0.11583		0.24633		0.33833	0.18267		0.2605		0.210379		-0.2509	-0.22442		-0.23766		0.30366	0.23757	0.17713	-0.012169		0.176548
PPT2	4		0.098871	0.2924		0.195635		0.057814	0.055926		0.05687		0.44877	0.30654		0.377655		0.210053		0.020483	0.21032		0.115402		0.1151	0.21351	-0.01622	0.082989		0.0988447
ENY2	4		0.10002	0.5103		0.30516		0.23261	0.21455		0.22358		0.06799	0.12651		0.09725		0.208663		-0.1067	-0.0076909		-0.0571955		-0.11612	-0.13428	-0.036322	0.18201		-0.026178
PQLC2	4		0.059221	0.34997		0.204596		0.14349	0.26451		0.204		0.068343	0.35524		0.211791		0.206796		-0.13267	-0.058473		-0.0955715		0.036729	0.055664	-0.087519	0.10751		0.028096
JAZF1	4		0.19325	-0.056174		0.068538		0.39302	0.1927		0.29286		0.26795	0.24929		0.25862		0.206673		0.16183	0.055747		0.108788		-0.0016964	0.20258	-0.16815	-0.011717		0.00525415
CHMP6	4		0.52753	0.22842		0.377975		0.25412	0.21688		0.2355		0.44631	-0.43502		0.005645		0.206373		0.26092	0.064296		0.162608		0.57687	0.27216	0.31033	0.23029		0.347413
ZBTB1	4		0.17341	-0.022844		0.075283		0.35451	0.20509		0.2798		0.17091	0.35262		0.261765		0.205616		0.062565	0.2047		0.133632		0.069868	0.13852	-0.036683	-0.079733		0.022993
CHKA	4		0.38787	0.15373		0.2708		0.25282	0.13168		0.19225		0.25008	0.056976		0.153528		0.205526		-0.046776	0.060578		0.006901		0.23247	-0.086825	-0.35726	0.063944		-0.0369177
WIPF3	4		0.30437	0.13101		0.21769		0.19957	0.43462		0.317095		0.037378	0.12216		0.079769		0.204851		0.15111	0.18215		0.16663		-0.024627	0.14935	0.071611	0.13523		0.082891
CCDC58	4		0.59773	0.45645		0.52709		0.1422	-0.021087		0.0605565		0.027573	0.025239		0.026406		0.204684		0.35721	0.34976		0.353485		0.43228	0.83695	1.0477	0.91413		0.807765
ATP6V0B	4		0.11016	0.31964		0.2149		0.48035	0.026317		0.253333		0.21474	0.075287		0.145013		0.204416		-0.12464	-0.33748		-0.23106		0.065802	0.14596	0.18184	-0.066728		0.0817185
RABGGTB	4		0.51495	-0.12106		0.196945		0.070074	0.33663		0.203352		0.18846	0.23731		0.212885		0.204394		-0.18587	-0.062732		-0.124301		0.024478	-0.12616	-0.076309	0.016379		-0.040403
VPS11	4		0.36071	0.49274		0.426725		-0.0065473	-0.030837		-0.0186922		0.1264	0.2812		0.2038		0.203944		0.44373	0.30663		0.37518		0.41373	0.57001	0.52635	0.70018		0.552567
STIP1	4		0.36014	0.50306		0.4316		0.15254	0.097479		0.125009		-0.0028784	0.10982		0.0534708		0.20336		0.171	0.017315		0.0941575		-0.05145	-0.08828	-0.2021	0.15036		-0.0478675
WDR44	4		0.13284	-0.040629		0.0461055		0.17222	0.35671		0.264465		0.14808	0.44882		0.29845		0.203007		0.19974	0.056693		0.128217		-0.033525	-0.049072	0.012951	-0.16097		-0.057654
RLF	4		0.3071	1.1866		0.74685		-0.18918	-0.12751		-0.158345		0.053323	-0.014083		0.01962		0.202708		0.030394	0.14417		0.087282		0.29638	-0.044143	0.069261	0.12393		0.111357
UBE2D4	4		0.16152	-0.087046		0.037237		0.37179	0.31158		0.341685		0.26903	0.1837		0.226365		0.201762		0.12676	0.10945		0.118105		0.0048291	0.18211	0.16995	0.016678		0.0933918
DHX9	4		0.31765	0.41298		0.365315		0.0038294	0.20904		0.106435		0.20831	0.056655		0.132483		0.201411		-0.090761	-0.087239		-0.089		0.52421	0.44245	0.53525	0.54947		0.512845
CDK11B	4		0.43531	0.093302		0.264306		0.38228	-0.0010376		0.190621		0.17627	0.11861		0.14744		0.200789		-0.0096567	0.081867		0.0361051		-0.21089	0.15991	0.058028	0.051823		0.0147178
SNX3	4		0.25045	0.19058		0.220515		0.20141	0.21537		0.20839		0.15844	0.18808		0.17326		0.200722		0.034612	-0.047945		-0.0066665		0.28228	0.24375	0.25268	0.20037		0.24477
ELK1	4		0.42161	0.029669		0.225639		0.10921	0.2692		0.189205		0.18614	0.18847		0.187305		0.200716		0.12513	0.23726		0.181195		-0.029267	-0.00684	0.21201	0.41767		0.148393
RAMP3	4		0.25235	0.1486		0.200475		0.23722	0.14463		0.190925		0.20364	0.21576		0.2097		0.200367		0.10308	0.11331		0.108195		0.14739	-0.039317	0.053855	0.05011		0.0530095
ELMO2	4		0.25413	0.71392		0.484025		0.12722	0.039053		0.0831365		0.052451	0.014721		0.033586		0.200249		0.59499	0.53003		0.56251		0.26154	0.48564	0.66942	0.30492		0.43038
ZC3H10	4		0.076404	0.16602		0.121212		0.25921	0.25046		0.254835		0.36021	0.088627		0.224418		0.200155		0.3177	0.54074		0.42922		0.071373	0.050309	-0.060801	0.12914		0.0475053
RTF1	4		0.31643	0.12724		0.221835		0.32866	0.21572		0.27219		0.1672	0.043124		0.105162		0.199729		-0.084395	-0.089547		-0.086971		0.12863	0.02696	-0.0019877	0.03853		0.0480331
GSKIP	4		0.055627	0.18994		0.122784		0.22008	0.14673		0.183405		0.3325	0.24921		0.290855		0.199014		0.074597	0.21082		0.142709		-0.0086269	0.080879	0.19383	0.18438		0.112616
DNAJC17	4		0.25259	0.00055154		0.126571		0.31488	0.56589		0.440385		0.23538	-0.18595		0.024715		0.197224		0.031886	0.076426		0.054156		0.21497	0.01625	0.14818	-0.12375		0.0639125
ABTB1	4		0.18881	0.25839		0.2236		0.15955	0.16587		0.16271		0.37774	0.032739		0.20524		0.197183		0.07922	-0.059424		0.009898		-0.0031011	-0.12624	0.058787	-0.086522		-0.039269
UBE2D3	4		-0.047072	-0.094713		-0.0708925		0.21155	0.54576		0.378655		0.24287	0.32398		0.283425		0.197063		0.058018	0.066855		0.0624365		0.23649	0.23778	0.17441	0.18549		0.208542
ARPC2	4		0.25908	1.3471		0.80309		0.0019338	-0.10941		-0.0537381		-0.17374	-0.14681		-0.160275		0.196359		0.12281	0.13314		0.127975		0.097986	0.10413	0.19641	0.49492		0.223362
AP4S1	4		0.14911	0.11305		0.13108		0.20773	0.17294		0.190335		0.20759	0.32385		0.26572		0.195712		0.65682	0.607		0.63191		1.8751	0.069634	0.045864	0.19527		0.546467
GOLGA7	4		-0.02928	0.18304		0.07688		0.2765	0.28457		0.280535		0.18071	0.27564		0.228175		0.195197		0.090028	0.15337		0.121699		0.22778	0.19392	0.1136	0.16681		0.175528
NDC80	4		0.45427	0.53348		0.493875		0.015185	-0.06841		-0.0266125		-0.044027	0.27694		0.116457		0.194573		0.099346	-0.24166		-0.071157		-0.061866	0.081933	-0.0044262	-0.097843		-0.0205505
C7orf72	4		0.26469	0.19456		0.229625		0.20247	0.16735		0.18491		0.20537	0.13264		0.169005		0.194513		0.11725	0.12384		0.120545		0.065766	0.095744	0.10843	0.11671		0.0966625
PHF14	4		-0.019824	-0.13196		-0.075892		0.33141	0.26881		0.30011		0.30566	0.41132		0.35849		0.194236		0.26048	0.22566		0.24307		0.01159	0.13363	0.11196	-0.0055027		0.0629193
PPIE	4		0.15423	0.10888		0.131555		0.30382	0.34828		0.32605		-0.038766	0.28857		0.124902		0.194169		-0.06515	-0.00535		-0.03525		-0.057745	-0.035005	0.04017	0.040267		-0.00307825
KIN	4		0.25507	0.069331		0.162201		0.2194	0.32727		0.273335		0.18497	0.10643		0.1457		0.193745		-0.019472	0.059718		0.020123		0.20413	0.12957	-0.082297	0.19705		0.112113
ALG9	4		0.10562	0.33286		0.21924		0.12597	0.24649		0.18623		0.16019	0.19073		0.17546		0.193643		0.092963	0.17188		0.132421		0.17543	0.24896	0.25991	0.28823		0.243132
CRHR2	4		0.027174	0.076929		0.0520515		0.22368	0.37648		0.30008		0.30551	0.15106		0.228285		0.193472		0.15668	0.16337		0.160025		0.080106	0.10741	0.14499	0.10278		0.108822
TRAPPC8	4		0.33101	0.09814		0.214575		0.42206	0.25182		0.33694		0.11797	-0.071192		0.023389		0.191635		-0.053413	-0.1914		-0.122407		0.019228	-0.056154	-0.074019	-0.16473		-0.0689188
CSNK2B	4		-0.076491	-0.063726		-0.0701085		0.55679	0.29257		0.42468		0.21545	0.22422		0.219835		0.191469		-0.093635	0.046424		-0.0236055		0.12917	-0.0079548	-0.088986	-0.11738		-0.0212877
CANX	4		0.18522	0.36247		0.273845		0.35002	0.070032		0.210026		0.21508	-0.034303		0.0903885		0.19142		-0.10713	0.072264		-0.017433		0.35213	0.39397	0.56614	0.31795		0.407548
PTPN2	4		0.126	-0.094871		0.0155645		0.35823	0.1614		0.259815		0.23549	0.35793		0.29671		0.190697		0.39052	0.32807		0.359295		0.17398	0.30453	0.22893	0.18745		0.223722
TOM1	4		0.37569	0.13156		0.253625		0.048762	0.20033		0.124546		0.097483	0.28798		0.192732		0.190301		-0.22726	-0.17218		-0.19972		0.22647	0.27869	0.12289	0.18268		0.202682
GHRHR	4		0.36236	0.11445		0.238405		0.0034471	0.27225		0.137849		0.15602	0.23274		0.19438		0.190211		-0.0097982	0.06432		0.0272609		0.031836	0.04572	0.06708	-0.074592		0.017511
KMT2B	4		0.2497	0.76181		0.505755		-0.12112	0.047142		-0.036989		0.26201	-0.05969		0.10116		0.189975		-0.12477	-0.031553		-0.0781615		0.32722	0.027351	0.31731	0.66837		0.335063
PHKG1	4		0.17818	-0.025549		0.0763155		0.16103	0.23701		0.19902		0.23489	0.352		0.293445		0.189593		0.046995	-0.0085878		0.0192036		0.063409	0.098989	0.26391	-0.023919		0.100597
TARDBP	4		-0.042917	0.64711		0.302096		0.19693	0.073833		0.135381		0.18871	0.07288		0.130795		0.189424		-0.26364	-0.17382		-0.21873		0.10805	-0.29144	-0.39156	-0.19872		-0.193418
ADCYAP1R1	4		0.12832	0.13049		0.129405		0.3673	0.24313		0.305215		0.17145	0.094873		0.133161		0.18926		-0.058758	-0.052225		-0.0554915		-0.032701	0.057748	0.05324	-0.05351		0.00619425
TMED2	4		0.23582	0.47246		0.35414		0.14347	0.15927		0.15137		0.035764	0.087433		0.0615985		0.189036		0.016713	-0.086527		-0.034907		0.23254	0.146	0.27078	0.24163		0.222738
INHBA	4		0.16623	-0.027888		0.069171		0.22528	0.27703		0.251155		0.27112	0.21964		0.24538		0.188569		0.12751	0.030115		0.0788125		0.19306	0.25429	0.069644	0.024433		0.135357
C17orf59	4		0.084979	0.59624		0.34061		0.044928	0.0083951		0.0266616		0.11326	0.28237		0.197815		0.188362		0.26551	0.15767		0.21159		0.040513	0.36926	0.12575	0.46996		0.251371
SUN3	4		0.14459	0.16269		0.15364		0.29078	0.29749		0.294135		0.041262	0.19128		0.116271		0.188015		-0.10956	0.088451		-0.0105545		0.04345	0.34216	0.18337	0.25513		0.206028
DDX23	4		-0.0096507	0.072736		0.0315426		0.40332	0.23605		0.319685		0.17145	0.25388		0.212665		0.187964		0.23836	-0.081577		0.0783915		0.29815	0.15047	0.15705	0.12834		0.183503
FIBP	4		0.35455	0.03506		0.194805		0.0070263	0.23467		0.120848		0.26118	0.23188		0.24653		0.187394		0.17377	0.18576		0.179765		0.088351	0.11786	0.041869	0.12136		0.09236
GNPTAB	4		0.06253	-0.039435		0.0115475		0.18459	0.2982		0.241395		0.29837	0.31761		0.30799		0.186978		0.28375	0.27427		0.27901		0.6377	0.51694	0.40549	0.50265		0.515695
ING3	4		0.21141	0.052622		0.132016		0.017049	0.04231		0.0296795		0.31491	0.48038		0.397645		0.186447		0.2734	-0.16679		0.053305		0.33623	0.027109	-0.010221	0.064967		0.104521
DYRK1A	4		0.21803	0.73896		0.478495		-0.027625	0.11406		0.0432175		0.11633	-0.041897		0.0372165		0.18631		-0.40518	-0.5259		-0.46554		-0.33944	-0.39864	-0.40363	-0.17521		-0.32923
DBNL	4		0.16861	0.022288		0.095449		0.39144	0.22623		0.308835		0.071687	0.23656		0.154123		0.186136		0.040362	0.25249		0.146426		0.07025	-0.081252	0.03181	0.0014241		0.00555803
PSMA6	4		0.17678	0.70806		0.44242		0.40226	0.0021344		0.202197		-0.064346	-0.10842		-0.086383		0.186078		-0.19156	0.07016		-0.0607		0.15866	-0.14279	-0.40363	-0.3635		-0.187815
SPI1	4		0.078894	0.43852		0.258707		0.088469	0.087845		0.088157		0.13999	0.28046		0.210225		0.185696		0.46784	0.3708		0.41932		0.14051	0.24497	0.29498	0.32289		0.250838
CFDP1	4		0.034119	-0.15011		-0.0579955		0.030279	0.44608		0.238179		0.45821	0.29386		0.376035		0.185406		0.027747	-0.18628		-0.0792665		0.1884	0.088674	0.14047	0.29867		0.179054
NOD1	4		0.092597	0.18254		0.137569		0.37377	0.1424		0.258085		0.18426	0.13483		0.159545		0.185066		0.033977	0.17585		0.104914		-0.013501	0.051323	0.14627	-0.0026232		0.0453672
INTS9	4		0.28898	0.11733		0.203155		0.28932	0.36445		0.326885		0.19847	-0.14977		0.02435		0.184797		0.068128	-0.11823		-0.025051		0.26733	-0.010174	0.1196	-0.071427		0.0763322
RHOXF2B	4		0.34625	0.49782		0.422035		0.20394	-0.0024638		0.100738		-0.0030602	0.066197		0.0315684		0.184781		-0.064467	0.087732		0.0116325		0.41417	0.30416	0.30835	0.021038		0.261929
FBXW11	4		0.10848	0.35901		0.233745		0.19405	0.24514		0.219595		0.079066	0.12195		0.100508		0.184616		0.56218	0.32528		0.44373		0.19751	-0.083627	0.18661	0.36837		0.167216
CBLL1	4		0.18091	0.71653		0.44872		0.035676	-0.021843		0.0069165		0.094129	0.096409		0.095269		0.183635		-0.15888	0.028593		-0.0651435		-0.076545	-0.33495	0.016846	0.059311		-0.0838345
FZR1	4		0.13575	0.50178		0.318765		0.22868	0.19998		0.21433		0.048926	-0.015452		0.016737		0.183277		-0.11153	-0.1023		-0.106915		-0.052296	-0.11497	-0.11621	-0.011944		-0.073855
RALA	4		0.19688	0.038703		0.117791		0.1282	0.15885		0.143525		0.26306	0.30987		0.286465		0.182594		0.085603	0.17731		0.131457		0.27072	0.29641	0.1723	-0.039432		0.175
PRR14L	4		0.25793	0.079584		0.168757		0.26278	0.2063		0.23454		0.049034	0.23892		0.143977		0.182425		0.34823	0.41984		0.384035		0.3359	0.17072	0.11292	0.24531		0.216213
DOCK2	4		0.37451	0.89599		0.63525		0.0073905	-0.1271		-0.0598547		0.0073597	-0.06606		-0.0293501		0.182015		0.73042	0.50875		0.619585		0.2311	0.35165	0.51439	0.26933		0.341618
CAMK2B	4		0.17399	-0.022962		0.075514		0.22657	0.29096		0.258765		0.2296	0.19103		0.210315		0.181531		0.058277	0.30037		0.179324		0.13345	0.0077642	0.20784	0.12647		0.118881
DHX15	4		0.26223	-0.16553		0.04835		0.38705	0.14384		0.265445		0.43672	0.02434		0.23053		0.181442		-0.012427	-0.26417		-0.138299		0.17136	-0.15346	0.021244	-0.0029571		0.00904673
ZC3H13	4		-0.050497	0.40754		0.178521		0.31392	0.22757		0.270745		0.21399	-0.02681		0.09359		0.180952		-0.01257	0.065677		0.0265535		0.054997	0.25973	0.15935	0.23805		0.178032
FAM122A	4		0.27491	0.35376		0.314335		-0.017149	0.0025466		-0.0073012		0.36743	0.10351		0.23547		0.180835		0.61399	0.54952		0.581755		0.39266	0.10206	0.4075	0.54453		0.361687
PPP1R17	4		0.37311	0.058947		0.216029		0.20746	0.020287		0.113874		0.30442	0.11424		0.20933		0.179744		0.13099	-0.13779		-0.0034		-0.012127	0.12147	0.098601	0.12596		0.083476
SUGCT	4		0.32734	-0.084275		0.121533		0.17669	0.14332		0.160005		0.26507	0.24917		0.25712		0.179553		0.012616	0.039665		0.0261405		-0.022957	0.15627	0.29484	0.11876		0.136728
HIBADH	4		0.33315	-0.12648		0.103335		0.25285	0.15477		0.20381		0.1771	0.2842		0.23065		0.179265		0.021688	0.045808		0.033748		-0.030301	0.018004	-0.1226	0.034592		-0.0250762
CHP1	4		-0.0090251	0.70921		0.350092		-0.026638	0.12509		0.049226		0.10725	0.16795		0.1376		0.178973		0.10456	-0.012091		0.0462345		0.090735	-0.11359	-0.019346	0.0092875		-0.00822837
ATP6V1H	4		0.16369	-0.068581		0.0475545		0.26416	0.26507		0.264615		0.24762	0.20095		0.224285		0.178818		-0.0014102	0.034443		0.0165164		0.038764	0.21213	0.0083996	-0.13484		0.0311134
MYH7B	4		0.13668	-0.019536		0.058572		0.31859	0.20688		0.262735		0.13793	0.29007		0.214		0.178436		0.18033	0.23445		0.20739		0.21859	0.39665	0.023938	0.097858		0.184259
GSK3B	4		0.13377	0.074838		0.104304		0.16399	0.1857		0.174845		0.20447	0.3039		0.254185		0.177778		0.14911	0.33842		0.243765		0.043264	0.21552	0.039196	0.24678		0.13619
RNASEK	4		0.056847	0.088816		0.0728315		0.42149	0.31508		0.368285		0.12723	0.056036		0.091633		0.177583		0.28339	0.0019678		0.142679		0.42704	0.072731	0.12118	-0.078182		0.135692
PAFAH1B2	4		0.098325	0.20615		0.152237		0.10586	0.11819		0.112025		0.32371	0.2125		0.268105		0.177456		0.017803	-0.035061		-0.008629		-0.05789	-0.10277	-0.051527	0.13047		-0.0204293
SBNO2	4		0.11372	0.27033		0.192025		0.22996	0.087626		0.158793		0.10468	0.25802		0.18135		0.177389		-0.12482	-0.01973		-0.072275		-0.069488	0.16175	0.081407	0.21909		0.0981898
ZCWPW2	4		0.095597	0.24625		0.170924		0.3239	0.1803		0.2521		0.06645	0.1504		0.108425		0.177149		-0.066257	0.19145		0.0625965		-0.019969	-0.16281	-0.12441	-0.15873		-0.11648
HOXA10	4		0.16135	0.14344		0.152395		0.19912	0.029248		0.114184		0.12857	0.39948		0.264025		0.176868		-0.14733	0.26758		0.060125		-0.12982	-0.11017	0.1118	-0.0024499		-0.03266
ZNF479	4		0.22016	0.33118		0.27567		-0.14063	0.30355		0.08146		0.038873	0.30522		0.172046		0.176392		0.24968	0.046431		0.148056		-0.055157	0.057733	0.048769	-0.013214		0.00953275
KEAP1	4		0.7437	-0.25744		0.24313		0.21875	0.13548		0.177115		0.10805	0.10893		0.10849		0.176245		0.48271	0.30003		0.39137		-0.16631	0.0058514	0.30698	0.30495		0.112868
C4orf29	4		0.43686	0.26206		0.34946		0.074598	0.070045		0.0723215		0.040639	0.16929		0.104965		0.175582		0.13573	0.18444		0.160085		0.55068	0.80314	0.82466	0.69249		0.717742
MMP9	4		0.25477	0.055479		0.155124		0.13313	0.18917		0.16115		0.17979	0.23907		0.20943		0.175235		0.23616	0.27645		0.256305		0.2408	0.1814	0.10335	0.25163		0.194295
C12orf66	4		0.13021	-0.21762		-0.043705		0.32125	0.20659		0.26392		0.29858	0.31031		0.304445		0.174887		0.68456	0.77216		0.72836		0.32464	0.09933	0.6454	0.42633		0.373925
RMI1	4		-0.0043886	0.46344		0.229526		0.35093	0.098335		0.224633		0.11776	0.022297		0.0700285		0.174729		0.020118	0.13108		0.075599		0.27524	0.079671	0.237	-0.050918		0.135248
HEPHL1	4		0.25199	0.18053		0.21626		0.1228	0.22554		0.17417		0.095791	0.16735		0.131571		0.174		-0.060704	0.018309		-0.0211975		0.029453	-0.061771	0.091771	-0.066039		-0.0016465
COMMD3-BMI1	4		0.33699	1.0716		0.704295		-0.20962	-0.01297		-0.111295		-0.02755	-0.119		-0.073275		0.173242		0.46173	0.22809		0.34491		-0.010273	0.27468	0.28568	0.547		0.274272
PHF5A	4		-0.11204	-0.071412		-0.091726		0.75657	0.26107		0.50882		0.45127	-0.25021		0.10053		0.172541		-0.32605	-0.20232		-0.264185		0.080684	-0.04936	-0.12245	-0.12865		-0.054944
PAICS	4		0.42411	-0.65686		-0.116375		0.32567	0.41441		0.37004		0.24308	0.28049		0.261785		0.171817		-0.065194	-0.25558		-0.160387		0.75753	0.25264	0.75266	0.80707		0.642475
TMEM125	4		0.15237	0.31574		0.234055		0.17054	0.32121		0.245875		0.028723	0.041801		0.035262		0.171731		0.037854	-0.10855		-0.035348		-0.18355	-0.21549	0.053379	-0.040953		-0.0966535
DRAM1	4		0.0087665	0.47975		0.244258		0.15605	0.071395		0.113723		0.14354	0.17016		0.15685		0.17161		0.025206	0.14094		0.083073		0.10519	-0.064294	-0.00014396	0.1477		0.047113
PDCD5	4		0.19573	-0.0195		0.088115		0.089858	0.2874		0.188629		0.093561	0.38091		0.237236		0.171327		-0.051775	-0.010891		-0.031333		-0.013623	0.026935	0.23799	-0.017485		0.0584543
TMC8	4		0.051443	0.1104		0.0809215		0.087602	0.2099		0.148751		0.24884	0.31969		0.284265		0.171312		0.016512	0.1396		0.078056		-0.057351	0.042753	0.058357	-0.010916		0.00821075
HECW1	4		0.083144	-0.0042056		0.0394692		0.41003	0.063602		0.236816		0.23595	0.23808		0.237015		0.1711		0.35517	0.18739		0.27128		0.032154	0.048959	-0.009655	-0.036426		0.008758
DPH3	4		0.021805	0.6679		0.344853		0.064206	0.012685		0.0384455		0.01119	0.2468		0.128995		0.170764		0.38482	0.17198		0.2784		-0.086503	0.079771	-0.038303	-0.11625		-0.0403213
ZFP36L2	4		0.1815	0.05678		0.11914		0.13989	0.24385		0.19187		0.12192	0.27929		0.200605		0.170538		0.060103	0.23441		0.147257		0.24333	0.33336	0.30207	0.22846		0.276805
GLI3	4		0.10597	0.011422		0.058696		0.26138	0.1106		0.18599		0.27607	0.25763		0.26685		0.170512		0.083902	0.2308		0.157351		0.20202	0.20564	0.080115	0.0003012		0.122019
GCK	4		-0.042407	-0.032039		-0.037223		0.38417	0.22974		0.306955		0.32168	0.16191		0.241795		0.170509		0.091421	0.011966		0.0516935		0.041272	0.23903	0.13215	0.046183		0.114659
POLM	4		0.16879	0.1018		0.135295		0.29632	0.12644		0.21138		0.20051	0.12861		0.16456		0.170412		0.039891	0.11908		0.0794855		0.10371	0.031243	0.079928	0.0060917		0.0552432
CPSF2	4		-0.38953	1.2563		0.433385		0.070856	-0.068325		0.0012655		-0.19062	0.34343		0.076405		0.170352		-0.19698	-0.059851		-0.128415		0.41178	0.038843	0.55794	0.26127		0.317458
GPS2	4		0.11615	-0.2126		-0.048225		0.48582	0.12205		0.303935		0.319	0.18929		0.254145		0.169952		0.30073	0.59682		0.448775		0.054025	0.60926	-0.063124	0.062707		0.165717
DNTTIP1	4		0.20788	0.51774		0.36281		0.0235	0.10455		0.064025		0.18339	-0.019144		0.082123		0.169653		0.065403	0.21894		0.142172		0.25397	0.35917	0.33046	0.40738		0.337745
CHMP1A	4		0.16903	0.061234		0.115132		0.13813	0.19489		0.16651		0.19444	0.26002		0.22723		0.169624		0.26456	0.22365		0.244105		0.18288	0.37717	0.32602	0.24511		0.282795
NGLY1	4		0.20523	0.010242		0.107736		0.23188	0.21498		0.22343		0.26298	0.089927		0.176453		0.169207		-0.55536	-0.55836		-0.55686		-0.050371	-0.1181	-0.18386	-0.14487		-0.1243
SPEN	4		0.080581	-0.024054		0.0282635		0.1815	0.2323		0.2069		0.2263	0.31648		0.27139		0.168851		0.30944	0.18184		0.24564		0.14031	0.22093	0.16891	0.082105		0.153064
TGIF2-C20orf24	4		0.4128	-0.21404		0.09938		0.063753	0.27993		0.171842		0.29976	0.17023		0.234995		0.168739		-0.011764	-0.020762		-0.016263		0.21753	0.40623	0.36113	0.12703		0.27798
ALG3	4		-0.017753	0.28015		0.131198		0.090072	0.17726		0.133666		0.16931	0.31339		0.24135		0.168738		0.25018	0.2948		0.27249		0.26976	0.13175	0.25671	0.22846		0.22167
OSBP	4		0.076566	0.60911		0.342838		-0.037504	-0.0031825		-0.0203433		0.12191	0.24387		0.18289		0.168462		0.22327	0.23606		0.229665		0.20175	-0.12315	-0.14623	-0.20044		-0.0670175
C22orf31	4		0.17395	0.084059		0.129004		-0.029482	0.3416		0.156059		0.24109	0.19954		0.220315		0.168459		-0.15619	-0.10692		-0.131555		-0.032909	-0.078534	0.029318	0.0717		-0.00260625
SPDYE2B	4		0.26476	0.24835		0.256555		0.15929	0.1621		0.160695		0.0087055	0.1661		0.0874028		0.168218		0.31434	-0.040492		0.136924		0.076321	-0.2721	0.26346	0.17449		0.0605428
LSM3	4		0.077405	-0.1469		-0.0347475		0.39226	0.27806		0.33516		0.30343	0.10429		0.20386		0.168091		0.032948	0.17967		0.106309		0.5195	0.093404	0.31036	-0.058094		0.216293
ZCCHC2	4		0.25691	0.36747		0.31219		0.21608	0.1429		0.17949		0.050758	-0.027973		0.0113925		0.167691		-0.10705	-0.15546		-0.131255		-0.1047	-0.21029	-0.15441	-0.034265		-0.125916
PABPC1L	4		-0.042361	0.19992		0.0787795		0.24786	0.35435		0.301105		-0.022701	0.26884		0.12307		0.167651		0.083343	0.099421		0.091382		0.1094	0.16034	0.20311	0.33574		0.202147
NPRL2	4		0.2647	-0.12571		0.069495		0.1257	0.256		0.19085		0.21457	0.26943		0.242		0.167448		0.79107	0.95268		0.871875		0.47821	0.66199	0.62189	0.61126		0.593338
MBTPS1	4		0.13668	0.087809		0.112244		0.16942	0.14753		0.158475		0.37533	0.085393		0.230361		0.167027		-0.067105	-0.16268		-0.114892		0.23056	-0.0048601	-0.035227	0.18969		0.0950407
PAN2	4		0.21971	-0.024713		0.0974985		0.25211	0.33665		0.29438		0.17443	0.041872		0.108151		0.166676		-0.1398	0.12321		-0.008295		0.34227	0.48161	0.26119	0.33218		0.354312
TIAL1	4		0.28794	0.47075		0.379345		0.23986	0.049611		0.144735		0.014595	-0.064693		-0.025049		0.166344		-0.023689	-0.052015		-0.037852		0.032004	0.12631	0.17316	0.21819		0.137416
PRKCI	4		0.43005	0.57066		0.500355		-0.24641	0.034703		-0.105853		0.23917	-0.03071		0.10423		0.166244		0.22756	0.29904		0.2633		0.18465	0.1006	0.2839	0.35638		0.231382
TRIL	4		0.22344	-0.0088605		0.10729		0.15491	0.14887		0.15189		0.24129	0.23596		0.238625		0.165935		0.13465	0.047742		0.091196		0.072131	-0.035807	-0.071274	-0.058991		-0.0234852
GNPTG	4		0.15334	-0.1045		0.02442		0.27092	0.21361		0.242265		0.22528	0.23278		0.22903		0.165238		0.041079	-0.035514		0.0027825		0.47221	0.50304	0.21751	0.23507		0.356958
TCP1	4		-0.43717	-0.35549		-0.39633		1.0601	0.52746		0.79378		0.32656	-0.13361		0.096475		0.164642		0.094288	-0.096588		-0.00115		-0.012559	-0.2774	-0.070949	0.13121		-0.0574245
MEX3B	4		0.11118	0.010635		0.0609075		0.025309	0.17535		0.10033		0.24736	0.41542		0.33139		0.164209		0.038391	0.054735		0.046563		0.13854	0.043757	0.08271	0.015799		0.0702015
LPAR5	4		0.37913	0.70116		0.540145		-0.072034	-0.09644		-0.084237		0.11791	-0.044624		0.036643		0.164184		0.18102	0.21291		0.196965		0.25154	0.33038	0.46501	0.46193		0.377215
DEPDC5	4		0.17332	-0.14163		0.015845		0.1454	0.21276		0.17908		0.28087	0.31349		0.29718		0.164035		0.52286	0.58861		0.555735		0.2465	0.36686	0.45696	0.32621		0.349132
POGZ	4		0.072793	0.70932		0.391056		-0.027749	0.03609		0.0041705		0.14227	0.051181		0.0967255		0.163984		-0.26188	-0.19084		-0.22636		0.00095075	0.1132	-0.065205	0.097991		0.0367342
PCNP	4		0.087279	0.022781		0.05503		0.17732	0.29089		0.234105		0.086362	0.31679		0.201576		0.16357		0.11862	0.13638		0.1275		0.3143	0.29505	0.288	0.22896		0.281578
CACTIN	4		0.14275	0.17557		0.15916		0.4544	0.078604		0.266502		-0.011519	0.13996		0.0642205		0.163294		0.053479	0.01483		0.0341545		0.073612	-0.11355	0.21198	-0.083207		0.0222087
SLC12A9	4		0.52129	0.23268		0.376985		-0.012795	0.042651		0.014928		0.18661	0.0051099		0.0958599		0.162591		0.24029	0.21194		0.226115		0.044758	0.14178	0.12087	0.17557		0.120745
HNRNPA2B1	4		0.10206	0.15495		0.128505		0.22135	0.14855		0.18495		0.090924	0.25735		0.174137		0.162531		-0.11238	0.00049781		-0.0559411		-0.24416	-0.29386	-0.63874	-0.28495		-0.365427
CCDC93	4		0.3294	0.94993		0.639665		-0.24129	-0.063495		-0.152392		-0.077132	0.077079		-2.65e-05		0.162415		0.65509	0.50365		0.57937		-0.054362	0.095209	0.3406	0.54082		0.230567
PSMC5	4		0.10847	0.17266		0.140565		0.49919	0.19483		0.34701		0.14068	-0.14551		-0.002415		0.16172		-0.10338	-0.13419		-0.118785		-0.017031	-0.12228	0.1126	-0.17812		-0.0512077
ASH2L	4		0.49004	0.083917		0.286978		0.041946	0.19986		0.120903		0.11585	0.034179		0.0750145		0.160965		0.14722	0.097747		0.122483		0.18853	-0.14502	0.17742	0.42977		0.162675
C2CD5	4		0.14692	-0.068152		0.039384		0.26023	0.22796		0.244095		0.20982	0.18717		0.198495		0.160658		-0.040465	0.12913		0.0443325		-0.19458	0.2134	-0.28434	-0.079321		-0.0862102
LRRC52	4		0.45489	-0.010419		0.222236		0.098942	0.12796		0.113451		0.11943	0.17222		0.145825		0.160504		-0.12284	-0.087167		-0.105003		0.045145	0.03817	0.062417	-0.064193		0.0203848
RANGAP1	4		0.38951	0.34345		0.36648		-0.069976	0.26169		0.095857		0.18461	-0.14636		0.019125		0.160487		0.094196	0.1088		0.101498		0.12238	-0.34967	0.17174	0.053576		-0.0004935
ITCH	4		0.11459	0.27444		0.194515		0.12315	0.073766		0.098458		0.12732	0.24888		0.1881		0.160358		0.20562	0.18801		0.196815		0.27691	0.35532	0.15634	0.3059		0.273618
ARID4B	4		0.078574	0.12539		0.101982		0.021616	0.21901		0.120313		0.21111	0.30488		0.257995		0.160097		-0.014914	-0.025368		-0.020141		0.19509	0.21304	0.039181	0.09119		0.134625
TFG	4		0.1541	0.30993		0.232015		-0.028492	0.092323		0.0319155		0.14288	0.28713		0.215005		0.159645		-0.39297	-0.2353		-0.314135		0.16137	-0.056604	0.13588	0.15738		0.0995065
USP22	4		0.48716	0.42332		0.45524		-0.10724	0.016353		-0.0454435		0.17102	-0.033148		0.068936		0.159578		0.11755	-0.26433		-0.07339		-0.41307	-0.36991	-0.097874	-0.047947		-0.2322
G3BP1	4		0.056588	0.091421		0.0740045		0.21723	0.34808		0.282655		0.0021137	0.24167		0.121892		0.159517		0.45879	0.51862		0.488705		-0.19286	0.045883	0.19661	-0.05411		-0.00111925
LOXL3	4		0.029371	0.14403		0.0867005		0.15695	0.24399		0.20047		0.23882	0.14276		0.19079		0.15932		-0.10543	-0.0011915		-0.0533107		0.084734	0.24737	0.11001	-0.11416		0.0819885
RNF103-CHMP3	4		0.16065	0.1783		0.169475		0.24798	0.47891		0.363445		0.076283	-0.18636		-0.0550385		0.159294		0.012322	0.35551		0.183916		0.24985	0.21569	0.2775	0.19466		0.234425
SLC6A2	4		0.12269	0.092738		0.107714		0.10652	0.12006		0.11329		0.32626	0.1867		0.25648		0.159161		0.01919	0.03864		0.028915		-0.10035	0.31001	-0.20486	0.081232		0.021508
STAG3	4		0.27722	0.065633		0.171427		0.13863	0.20588		0.172255		0.28417	-0.017052		0.133559		0.15908		0.035108	0.072171		0.0536395		-0.019133	0.075092	0.038752	0.19516		0.0724677
ZMYM4	4		0.20065	0.61795		0.4093		-0.17099	0.14643		-0.01228		0.075309	0.083125		0.079217		0.158746		-0.011703	-0.17406		-0.0928815		0.25624	0.0089276	0.033797	0.21447		0.128359
SNRNP200	4		-0.1361	-0.30835		-0.222225		0.82883	0.38801		0.60842		0.17113	0.0064576		0.0887938		0.15833		-0.16602	-0.25082		-0.20842		0.12784	-0.026225	0.31708	-0.32629		0.0231012
MPLKIP	4		0.16985	0.18644		0.178145		0.030523	0.30207		0.166297		0.14985	0.1091		0.129475		0.157972		0.052165	0.0044317		0.0282983		0.14805	0.24997	-0.11954	-0.03033		0.0620375
PPIA	4		0.20926	0.19535		0.202305		0.33674	0.10397		0.220355		0.19298	-0.092164		0.050408		0.157689		0.080377	0.25275		0.166563		0.15578	0.041431	-0.011548	0.17262		0.0895708
C5orf51	4		0.19193	0.45251		0.32222		-0.055285	0.16221		0.0534625		0.035772	0.15786		0.096816		0.1575		-0.05882	-0.12517		-0.091995		0.0037195	0.084665	0.25199	0.2809		0.155319
GPKOW	4		-0.13277	0.32525		0.09624		0.20244	0.20799		0.205215		0.46346	-0.1221		0.17068		0.157378		-0.14012	0.049645		-0.0452375		0.22193	-0.044099	0.0082799	-0.15983		0.00657022
STK17A	4		0.38264	-0.099664		0.141488		0.14171	0.14935		0.14553		0.17353	0.19589		0.18471		0.157243		0.13575	-0.011664		0.062043		-0.14603	0.13259	0.15456	-0.0010237		0.0350241
KIAA1429	4		-0.27456	0.11904		-0.07776		0.50652	0.41508		0.4608		0.4299	-0.25283		0.088535		0.157192		-0.082777	-0.18765		-0.135214		-0.050023	0.073441	0.10373	-0.068674		0.0146185
KDM4A	4		0.17752	0.34352		0.26052		0.13509	0.13949		0.13729		0.11268	0.034321		0.0735005		0.157103		0.10531	-0.00028337		0.0525133		0.13189	0.029883	0.0027199	-0.10159		0.0157257
GHRH	4		0.15236	0.051981		0.10217		0.13145	0.28697		0.20921		0.13415	0.18545		0.1598		0.15706		0.022068	0.18169		0.101879		0.11654	0.0735	0.071306	0.010078		0.067856
TLX2	4		0.10234	0.0027184		0.0525292		0.25612	0.19141		0.223765		0.29764	0.089097		0.193368		0.156554		-0.10282	-0.032523		-0.0676715		0.16138	0.1459	0.13421	-0.048703		0.0981967
ASXL1	4		0.07349	0.12442		0.098955		0.30505	0.15461		0.22983		0.052905	0.22612		0.139512		0.156099		0.21464	0.23072		0.22268		0.32879	0.37641	0.28559	0.12244		0.278308
DPM3	4		0.27631	-0.013277		0.131517		0.046768	0.27942		0.163094		0.062677	0.28261		0.172643		0.155751		0.15874	0.16867		0.163705		0.18943	0.22173	0.17167	0.20127		0.196025
GPR141	4		0.083303	0.082609		0.082956		0.22322	0.11358		0.1684		0.20645	0.22492		0.215685		0.15568		0.060536	0.083078		0.071807		-0.051389	0.097036	-0.040609	0.052279		0.0143292
VPS26A	4		0.093274	0.046921		0.0700975		0.21167	0.15699		0.18433		0.11727	0.3055		0.211385		0.155271		0.091946	-0.14184		-0.024947		0.27694	0.37628	0.41635	0.22602		0.323898
EMC2	4		0.3081	0.37193		0.340015		-0.051653	0.12356		0.0359535		0.22219	-0.045197		0.0884965		0.154822		-0.21048	-0.085061		-0.14777		0.13114	-0.32849	0.15464	0.16379		0.03027
PSMD7	4		0.33569	0.17711		0.2564		0.52791	-0.032771		0.247569		-0.063478	-0.016705		-0.0400915		0.154626		0.020109	0.30766		0.163884		0.042965	0.010541	0.16724	0.35294		0.143421
MBTPS2	4		0.29966	0.070033		0.184846		0.28777	0.043501		0.165636		0.3963	-0.17034		0.11298		0.154487		-0.13012	-0.19627		-0.163195		-0.31818	0.0035026	-0.3598	-0.23965		-0.228532
BCL2L1	4		0.05518	0.30061		0.177895		0.36056	-0.089925		0.135317		-0.084029	0.38376		0.149865		0.154359		0.12632	0.18131		0.153815		0.0017306	0.10845	0.034559	0.16564		0.0775949
SPATA2	4		0.10202	0.029602		0.065811		0.21052	0.27946		0.24499		0.15493	0.14839		0.15166		0.154154		0.11002	0.035857		0.0729385		-0.027642	0.021399	-0.042534	0.078724		0.00748675
CBX3	4		0.34827	0.81678		0.582525		-0.13965	-0.057128		-0.098389		0.091005	-0.13643		-0.0227125		0.153808		-0.08478	-0.056387		-0.0705835		0.12069	-0.1492	0.29275	0.32756		0.14795
BBS9	4		0.16649	0.10531		0.1359		0.11121	0.18418		0.147695		0.10721	0.24763		0.17742		0.153672		0.012755	0.048728		0.0307415		-0.015022	0.106	0.052764	-0.076451		0.0168228
HOMEZ	4		0.27316	0.2987		0.28593		0.22327	0.10109		0.16218		0.055477	-0.037037		0.00922		0.152443		-0.11792	-0.10407		-0.110995		-0.053636	0.065745	0.18545	0.27345		0.117752
ENHO	4		0.22351	0.21096		0.217235		0.26493	0.12235		0.19364		0.072896	0.01872		0.045808		0.152228		0.14949	-0.062393		0.0435485		-0.011997	0.10367	-0.0046724	0.10101		0.0470027
SLC22A13	4		0.054048	0.175		0.114524		0.32088	0.065912		0.193396		0.20387	0.092989		0.148429		0.152116		0.059929	0.21282		0.136375		-0.035457	0.035121	0.11366	0.14249		0.0639535
NPAS4	4		0.092313	0.28646		0.189387		0.1725	0.18868		0.18059		0.33446	-0.16221		0.086125		0.152034		-0.026078	-0.20095		-0.113514		-0.296	-0.039979	0.13482	-0.058306		-0.0648662
GADD45A	4		0.39343	0.91019		0.65181		-0.050667	-0.068456		-0.0595615		-0.14004	-0.1324		-0.13622		0.152009		-0.37271	-0.36018		-0.366445		-0.18873	-0.34007	-0.020914	-0.053855		-0.150892
LIPT2	4		0.21821	0.4873		0.352755		0.06014	0.16341		0.111775		0.021414	-0.040691		-0.0096385		0.151631		0.1982	0.064484		0.131342		0.25373	0.36742	0.38575	0.50288		0.377445
CCDC144NL	4		0.21304	0.32509		0.269065		0.16665	0.14156		0.154105		-0.059155	0.1213		0.0310725		0.151414		-0.07279	0.041768		-0.015511		-0.038865	-0.057744	-0.077546	-0.0043019		-0.0446142
SPAG4	4		0.14975	0.1764		0.163075		0.22459	-0.0084485		0.108071		0.18461	0.17981		0.18221		0.151119		-0.10946	0.11666		0.0036		0.22374	0.22362	0.34939	0.17358		0.242582
ARL8B	4		0.1393	0.3534		0.24635		0.16997	0.2095		0.189735		-0.19763	0.23073		0.01655		0.150878		-0.037734	-0.022444		-0.030089		0.15594	0.6332	0.29159	0.32036		0.350272
FITM2	4		0.020277	0.019366		0.0198215		0.13032	0.20541		0.167865		0.069076	0.46049		0.264783		0.150823		0.2544	0.13827		0.196335		0.047376	0.14635	0.17753	-0.046137		0.0812798
MAP2K4	4		0.18847	0.21556		0.202015		0.076887	0.17856		0.127723		0.066153	0.17754		0.121846		0.150528		0.028356	0.081798		0.055077		-0.15953	0.15182	0.12877	0.084589		0.0514122
RAPGEF3	4		0.16742	0.20314		0.18528		0.1044	-0.0053419		0.0495291		0.25357	0.17903		0.2163		0.15037		0.16971	0.17984		0.174775		-0.025792	0.034743	0.16472	0.14706		0.0801827
ZNF407	4		0.31877	0.032837		0.175804		0.22567	0.2817		0.253685		-0.065976	0.10818		0.021102		0.150197		0.039125	0.034852		0.0369885		-0.023746	0.040194	0.29914	-0.10897		0.0516545
PARP16	4		0.14994	0.22598		0.18796		-0.032529	0.19234		0.0799055		0.049547	0.31584		0.182694		0.150186		0.017532	0.1834		0.100466		0.20099	-0.006017	0.08905	0.083193		0.091804
BLOC1S1	4		-0.01911	0.47708		0.228985		-0.051822	0.14395		0.046064		-0.14688	0.4966		0.17486		0.14997		0.25273	0.068559		0.160644		0.16507	0.7072	0.41817	0.30233		0.398193
NUDT13	4		0.17389	0.37106		0.272475		0.087722	0.0065573		0.0471396		0.17134	0.088087		0.129713		0.149776		-0.2895	-0.125		-0.20725		0.13683	-0.036128	-0.11567	0.093158		0.0195475
TACC1	4		0.11811	0.1438		0.130955		0.20742	0.046332		0.126876		0.24409	0.1389		0.191495		0.149775		0.012926	0.013481		0.0132035		0.0054315	0.090614	0.00056003	0.0043719		0.0252444
NFYB	4		0.06261	-0.078339		-0.0078645		0.27578	0.30681		0.291295		0.13182	0.19633		0.164075		0.149169		0.12094	-0.039137		0.0409015		0.15009	0.072639	0.14289	-0.014385		0.0878085
SNAPIN	4		-0.022778	0.93743		0.457326		-0.052095	-0.043693		-0.047894		-0.076271	0.15187		0.0377995		0.149077		0.32102	0.26073		0.290875		0.48193	0.65231	0.44886	0.45132		0.508605
SUOX	4		0.23073	0.22472		0.227725		0.14104	0.14347		0.142255		0.060715	0.093161		0.076938		0.148973		0.084674	0.10697		0.095822		0.1719	0.089088	0.32836	0.21103		0.200095
MYO1G	4		0.20252	0.09965		0.151085		0.08587	0.17229		0.12908		0.13353	0.19891		0.16622		0.148795		0.16189	0.022564		0.092227		0.12189	0.037322	0.15677	0.055959		0.0929852
NECAB3	4		0.090289	0.076639		0.083464		0.10847	0.25177		0.18012		0.17347	0.19107		0.18227		0.148618		0.21927	0.32953		0.2744		0.059161	0.15657	0.21744	0.10011		0.13332
USP9X	4		0.22175	0.12412		0.172935		0.21088	0.05147		0.131175		0.0046009	0.27806		0.14133		0.14848		-0.5274	-0.32227		-0.424835		0.087244	-0.18927	0.22403	0.067557		0.0473903
PIGU	4		0.12881	0.16393		0.14637		0.094783	0.20206		0.148421		0.065847	0.23452		0.150183		0.148325		0.12901	0.18217		0.15559		-0.14937	0.078413	0.11859	0.077314		0.0312367
EDEM2	4		0.0839	0.23425		0.159075		0.15491	0.17143		0.16317		0.10666	0.13847		0.122565		0.14827		0.21115	0.40061		0.30588		0.17319	0.15986	0.22299	0.1869		0.185735
BLVRA	4		0.3401	-0.15535		0.092375		0.33737	0.096613		0.216992		0.20246	0.068113		0.135287		0.148218		-0.032444	0.14446		0.056008		0.064043	0.048532	0.091647	0.13248		0.0841755
C7orf69	4		0.25811	0.15353		0.20582		0.0971	0.20369		0.150395		0.11316	0.062953		0.0880565		0.14809		0.18482	0.046411		0.115616		0.33144	0.088423	0.089217	-0.015687		0.123348
TBX20	4		0.054439	0.075036		0.0647375		0.21636	0.049111		0.132736		0.26374	0.22926		0.2465		0.147991		-0.066626	-0.0010015		-0.0338138		0.05991	0.024492	-0.14464	-0.020512		-0.0201875
USP17L10	4		0.1197	-0.013066		0.053317		0.23511	0.25535		0.24523		0.16934	0.12126		0.1453		0.147949		0.10431	0.16795		0.13613		0.083705	0.11671	0.079539	-0.071371		0.0521458
PRRG1	4		0.26165	0.076718		0.169184		0.092169	0.098966		0.0955675		0.12069	0.23739		0.17904		0.14793		0.21888	0.13186		0.17537		-0.11338	0.17492	0.15325	0.038939		0.0634322
NNMT	4		0.011958	0.073851		0.0429045		0.24495	0.17932		0.212135		0.14338	0.23314		0.18826		0.147766		0.045014	0.052865		0.0489395		0.056225	-0.027539	0.078327	0.16216		0.0672932
CHAMP1	4		0.22517	0.31483		0.27		0.055018	0.025603		0.0403105		0.19665	0.068958		0.132804		0.147705		-0.11111	-0.0032753		-0.0571926		0.025975	0.079272	-0.01252	0.13895		0.0579192
AOAH	4		0.1438	-0.091845		0.0259775		0.23694	0.12003		0.178485		0.23865	0.23774		0.238195		0.147553		0.14744	0.16551		0.156475		-0.026527	0.14261	0.21257	0.00044486		0.0822745
KLHL28	4		0.11707	0.37057		0.24382		0.011235	0.048198		0.0297165		0.043171	0.29242		0.167796		0.147111		0.040139	0.18623		0.113185		0.085019	0.11082	-0.047256	0.082315		0.0577245
UVRAG	4		0.10801	0.58972		0.348865		0.28181	0.050167		0.165989		-0.090091	-0.058005		-0.074048		0.146935		0.27744	0.10993		0.193685		-0.079096	0.093542	0.087211	0.19351		0.0737917
NAA50	4		-0.064716	0.75478		0.345032		-0.16245	0.17121		0.00438		-0.22488	0.40572		0.09042		0.146611		-0.068316	-0.28892		-0.178618		0.17782	0.34575	-0.013104	0.073179		0.145911
SEC24C	4		0.15019	-0.017192		0.066499		0.22568	0.12795		0.176815		0.28074	0.11097		0.195855		0.14639		0.25118	-0.20258		0.0243		-0.15243	-0.28826	-0.050889	-0.41292		-0.226125
APITD1	4		0.327	0.22512		0.27606		0.10555	0.021183		0.0633665		0.13742	0.059483		0.0984515		0.145959		-0.26957	-0.14016		-0.204865		0.022756	0.087754	0.26927	0.019557		0.0998342
RNF38	4		0.14079	0.26236		0.201575		0.20558	0.10891		0.157245		0.081887	0.075391		0.078639		0.14582		-0.27287	-0.010002		-0.141436		-0.12019	0.013288	-0.05678	-0.058986		-0.055667
N6AMT1	4		0.24445	-0.25679		-0.00617		0.14018	0.18963		0.164905		0.28409	0.27323		0.27866		0.145798		-0.549	-0.41066		-0.47983		-0.084789	-0.18389	0.082449	-0.036576		-0.0557015
RCCD1	4		0.35747	-0.094698		0.131386		0.19933	0.12138		0.160355		0.056357	0.23493		0.145644		0.145795		-0.051616	0.1386		0.043492		0.099312	0.056404	0.17648	-0.012512		0.079921
SEC23B	4		0.23456	-0.017668		0.108446		0.13919	0.13205		0.13562		0.1388	0.24658		0.19269		0.145585		-0.048802	-0.052941		-0.0508715		-0.069657	0.10235	-0.03273	0.042737		0.010675
TNKS	4		0.1444	0.063575		0.103988		0.1517	0.22473		0.188215		0.12799	0.16055		0.14427		0.145491		0.13132	0.084504		0.107912		-0.047352	-0.057262	0.050078	-0.073615		-0.0320378
RAB9A	4		0.18349	0.18108		0.182285		0.26385	0.07654		0.170195		0.040769	0.12594		0.0833545		0.145278		0.072339	0.15815		0.115244		0.16195	-0.029962	0.057962	0.034251		0.0560503
DUSP4	4		0.17416	0.28415		0.229155		0.31407	-0.042311		0.13588		0.15549	-0.014485		0.0705025		0.145179		0.090735	-0.19311		-0.0511875		-0.073769	0.21731	0.09742	-0.083787		0.0392935
FBXO28	4		0.21843	0.866		0.542215		-0.34415	0.058989		-0.14258		0.077622	-0.0061401		0.035741		0.145125		0.16729	-0.38588		-0.109295		0.43961	0.40519	0.23083	0.43988		0.378878
FITM1	4		0.11949	-0.011568		0.053961		0.22437	0.19583		0.2101		0.21487	0.12739		0.17113		0.145064		0.061797	0.23131		0.146554		-0.066507	0.2251	-0.091714	0.061132		0.0320027
PRPF8	4		0.25636	0.050528		0.153444		1.3791	0.15865		0.768875		0.060067	-1.0346		-0.487266		0.145017		-0.049485	-0.28087		-0.165178		-0.10922	0.5693	-0.2378	0.21667		0.109738
RNF113A	4		0.29729	-0.0026234		0.147333		0.35399	0.021406		0.187698		0.30334	-0.10506		0.09914		0.144724		0.015472	0.044029		0.0297505		0.19121	0.018056	-0.069299	-0.041887		0.02452
LINGO3	4		0.030473	0.20442		0.117446		-0.15495	0.29076		0.067905		0.23768	0.25989		0.248785		0.144712		0.10242	0.074345		0.0883825		0.19679	0.072027	0.27563	-0.14088		0.100892
POLDIP3	4		0.17564	0.25719		0.216415		0.025255	0.067067		0.046161		0.22834	0.11392		0.17113		0.144569		-0.1813	-0.077295		-0.129298		-0.11914	0.054081	0.066836	-0.051638		-0.0124653
MYL7	4		0.052247	0.19649		0.124368		0.034032	0.35552		0.194776		0.17276	0.05512		0.11394		0.144362		0.21641	0.17099		0.1937		0.2464	0.046183	0.061738	0.19982		0.138535
DPM2	4		0.25607	0.077595		0.166832		0.097971	0.19586		0.146916		-0.042119	0.27893		0.118406		0.144051		0.05162	0.10004		0.07583		0.10192	0.081288	0.21964	0.23987		0.16068
NAA35	4		-0.23025	0.065723		-0.0822635		0.2313	0.22309		0.227195		0.24092	0.33333		0.287125		0.144019		0.34594	0.41799		0.381965		0.57004	0.52225	0.75423	0.29108		0.5344
CDKN1B	4		0.13302	0.090364		0.111692		0.22759	0.0054709		0.11653		0.15628	0.24937		0.202825		0.143682		0.0022382	0.035815		0.0190266		-0.069312	-0.24051	-0.10745	-0.10201		-0.129821
KPTN	4		0.084077	0.048049		0.066063		0.16826	0.268		0.21813		0.2211	0.071776		0.146438		0.143544		0.3151	0.51772		0.41641		0.46374	0.28819	0.24025	0.16624		0.289605
ITFG2	4		0.10676	-0.027129		0.0398155		0.21524	0.087435		0.151337		0.14095	0.33664		0.238795		0.143316		0.22331	0.36739		0.29535		0.056945	-0.017566	0.21123	0.19683		0.11186
NUDT18	4		0.19993	0.36198		0.280955		0.12432	0.15725		0.140785		0.031523	-0.015928		0.0077975		0.143179		-0.0077318	-0.047582		-0.0276569		0.1022	0.12779	0.12008	0.034186		0.096064
GHITM	4		0.31508	0.31446		0.31477		-0.097964	0.01586		-0.041052		0.10709	0.20445		0.15577		0.143163		0.064133	0.051308		0.0577205		0.23336	0.2951	0.15365	0.10033		0.19561
RNF122	4		0.28105	0.24239		0.26172		0.15023	-0.032491		0.0588695		0.11941	0.097542		0.108476		0.143022		0.11094	0.049975		0.0804575		0.050859	0.059477	0.083396	-0.082825		0.0277268
BUD31	4		-0.031024	0.35118		0.160078		0.65036	0.28296		0.46666		-0.053415	-0.34414		-0.198777		0.142654		-0.42854	-0.15787		-0.293205		0.2794	-0.24382	-0.12266	-0.22662		-0.078425
MPDU1	4		-0.076311	0.31518		0.119434		0.061676	0.16758		0.114628		0.10387	0.28371		0.19379		0.142618		0.10491	0.11533		0.11012		0.056769	0.080165	0.093294	0.16456		0.098697
PAQR3	4		0.15616	0.36016		0.25816		0.065997	0.081294		0.0736455		0.0093581	0.18112		0.0952391		0.142348		0.17511	0.11373		0.14442		0.16939	0.16315	0.10388	0.0017751		0.109549
CSNK1G2	4		0.28702	0.039544		0.163282		0.31145	-0.095178		0.108136		0.10117	0.20933		0.15525		0.142223		0.12303	0.17462		0.148825		0.31233	0.31985	0.21728	-0.013447		0.209003
ZMIZ2	4		0.17611	0.091693		0.133902		0.24299	0.087304		0.165147		-0.034079	0.2884		0.127161		0.14207		0.12705	0.12807		0.12756		0.052596	0.071512	0.064465	-0.085184		0.0258472
IGFBP1	4		0.14934	0.0055982		0.0774691		0.25442	0.12242		0.18842		0.10516	0.21493		0.160045		0.141978		-0.012111	0.052568		0.0202285		0.11164	0.13238	0.022896	0.01653		0.0708615
PPP1R16B	4		0.22247	0.060571		0.14152		0.25035	0.11325		0.1818		0.17977	0.02506		0.102415		0.141912		0.11359	0.17222		0.142905		0.1604	0.31194	0.16533	0.11835		0.189005
IDH3A	4		0.055439	-0.036373		0.009533		0.018203	0.17683		0.0975165		0.24297	0.39399		0.31848		0.141843		0.18368	-0.1018		0.04094		0.073424	0.058652	0.13939	0.053002		0.081117
GPR132	4		0.062345	0.11114		0.0867425		0.20689	-0.017897		0.0944965		0.29442	0.19299		0.243705		0.141648		0.074431	-0.21921		-0.0723895		-0.085745	-0.06569	-0.11244	-0.052797		-0.079168
VWC2	4		0.19732	0.028448		0.112884		-0.064574	0.27772		0.106573		0.19377	0.21684		0.205305		0.141587		0.10162	0.029538		0.065579		0.0051605	0.047487	0.13717	0.070848		0.0651664
AGO2	4		0.017388	0.14283		0.080109		0.18394	0.09014		0.13704		0.17046	0.24297		0.206715		0.141288		-0.067547	-0.080397		-0.073972		0.11439	0.26554	0.093122	0.15133		0.156095
RADIL	4		0.41497	0.12014		0.267555		-0.18333	0.10869		-0.03732		0.21938	0.16638		0.19288		0.141038		0.16599	0.09047		0.12823		-0.18049	0.034146	0.012629	-0.064408		-0.0495307
KMT2A	4		0.35584	-0.04921		0.153315		0.052856	0.2694		0.161128		0.10783	0.10933		0.10858		0.141008		0.091909	0.092488		0.0921985		0.23206	0.21668	-0.022475	0.13754		0.140951
NUPR1L	4		0.082564	-0.042128		0.020218		0.2811	0.11665		0.198875		0.23658	0.16915		0.202865		0.140653		0.059487	0.10334		0.0814135		0.074949	-0.0094819	-0.10678	0.045764		0.00111277
DNAJA1	4		0.50283	0.36401		0.43342		0.072766	-0.16967		-0.048452		0.083087	-0.0093158		0.0368856		0.140618		-0.18796	-0.44016		-0.31406		-0.11816	-0.28424	-0.13813	-0.25018		-0.197678
IFT57	4		0.22874	0.15396		0.19135		0.25282	0.09307		0.172945		0.071633	0.042445		0.057039		0.140445		0.13736	-0.03661		0.050375		-0.036004	0.021957	-0.0058762	-0.11958		-0.0348758
VTA1	4		0.17787	0.22855		0.20321		-0.030207	0.24822		0.109006		0.049074	0.167		0.108037		0.140085		0.16409	0.074361		0.119226		0.15813	-0.065037	6.2998e-05	-0.11688		-0.005931
TP53TG5	4		0.25738	0.12804		0.19271		0.16185	0.16785		0.16485		-0.020962	0.14506		0.062049		0.13987		0.044373	0.14728		0.0958265		0.13874	0.072412	0.22499	0.10759		0.135933
GDF5	4		-0.021534	0.039798		0.009132		0.19079	0.42514		0.307965		0.26568	-0.060902		0.102389		0.139829		-0.0050913	0.058365		0.0266369		0.091852	0.28635	0.33086	0.14382		0.21322
CCDC6	4		-0.092827	0.21901		0.0630915		0.16635	0.15482		0.160585		0.32125	0.069076		0.195163		0.139613		0.19741	0.15478		0.176095		0.11554	-0.1205	-0.014727	0.013067		-0.001655
2019-09-07	4		-0.00011887	0.021163		0.0105221		0.087196	0.12855		0.107873		0.20467	0.39524		0.299955		0.13945		0.15102	0.18414		0.16758		0.28396	0.096347	0.11127	0.15191		0.160872
TMEM120B	4		0.037985	0.41685		0.227417		-0.052895	0.19912		0.0731125		0.099169	0.13335		0.116259		0.13893		0.26428	0.10557		0.184925		0.15577	0.17434	0.055185	0.038319		0.105903
KHDRBS1	4		0.25755	0.37298		0.315265		0.026431	0.078585		0.052508		0.14467	-0.04672		0.048975		0.138916		-0.040866	-0.042708		-0.041787		0.039881	-0.17186	0.063704	0.22975		0.0403687
WFDC6	4		0.13102	0.10603		0.118525		0.14591	0.32301		0.23446		0.029625	0.095774		0.0626995		0.138562		0.051282	0.18297		0.117126		0.067494	0.15569	0.0269	-0.021805		0.0570697
C7orf25	4		0.062748	0.072171		0.0674595		0.15043	0.11507		0.13275		0.26553	0.16487		0.2152		0.13847		0.031609	0.0028577		0.0172333		0.080566	0.2491	-0.035779	0.017353		0.07781
CAMTA1	4		-0.084873	0.26893		0.0920285		0.03939	0.21415		0.12677		0.34686	0.045867		0.196363		0.138387		0.13048	-0.074052		0.028214		0.10077	0.21681	-0.005013	0.17996		0.123132
ADCY1	4		0.069088	-0.00069197		0.034198		0.052851	0.3221		0.187475		0.1941	0.192		0.19305		0.138241		0.13224	0.011899		0.0720695		-0.045646	0.16941	0.18001	0.0045773		0.0770878
FICD	4		0.26227	0.21028		0.236275		0.20918	0.00018379		0.104682		0.1562	-0.011005		0.0725975		0.137851		-0.026595	0.056655		0.01503		0.021725	-0.062428	0.092043	0.090225		0.0353912
RCC2	4		0.11908	0.43831		0.278695		0.013774	0.063576		0.038675		0.043438	0.14761		0.095524		0.137631		0.077735	-0.18627		-0.0542675		-0.15081	0.034989	0.0070258	-0.21354		-0.0805838
WDR81	4		0.03962	0.39498		0.2173		0.10959	0.1026		0.106095		-0.043894	0.22038		0.088243		0.137213		-0.022982	-0.20175		-0.112366		0.28491	0.29356	0.43715	0.4439		0.36488
RILP	4		0.14424	0.1158		0.13002		0.11994	0.15748		0.13871		-0.0090443	0.29478		0.142868		0.137199		0.16459	0.10521		0.1349		-0.092556	0.10772	0.045558	-0.1415		-0.0201945
EEPD1	4		0.12528	0.062496		0.093888		0.19626	0.25806		0.22716		0.064188	0.11585		0.090019		0.137022		0.2192	0.016587		0.117893		0.13063	0.046891	0.15413	-0.054244		0.0693517
MSTO1	4		0.12965	-0.19229		-0.03132		0.33881	0.38777		0.36329		-0.011576	0.16814		0.078282		0.136751		-0.27932	-0.11409		-0.196705		0.28202	0.18435	0.035939	0.14946		0.162942
BEND7	4		0.1618	0.13654		0.14917		0.31679	0.0058554		0.161323		0.22091	-0.021707		0.0996015		0.136698		0.040048	-0.07974		-0.019846		-0.048977	0.12095	0.089701	0.086079		0.0619383
HOXA13	4		0.14502	-0.053761		0.0456295		0.26293	0.31278		0.287855		0.106	0.046903		0.0764515		0.136645		0.01379	0.30684		0.160315		0.13811	-0.025437	-0.087368	-0.20122		-0.0439787
SSC4D	4		0.37829	0.22092		0.299605		0.042325	-0.070973		-0.014324		0.18842	0.059629		0.124025		0.136435		-0.028688	-0.019419		-0.0240535		-0.26383	0.14726	0.041388	-0.028782		-0.025991
UBA1	4		-0.22644	0.63932		0.20644		0.36687	0.28772		0.327295		0.26929	-0.52015		-0.12543		0.136102		0.096917	-0.11858		-0.0108315		0.5986	-0.0072425	-0.052098	0.020294		0.139888
ESCO2	4		0.14801	0.22268		0.185345		0.083526	0.19839		0.140958		0.060404	0.10315		0.081777		0.136027		0.10122	-0.10996		-0.00437		-0.1159	-0.012139	-0.11387	0.052857		-0.047263
SOX1	4		0.34626	0.27262		0.30944		0.10136	0.026107		0.0637335		-0.042055	0.11109		0.0345175		0.135897		0.38272	0.48138		0.43205		0.20559	-0.045618	0.13789	0.0705		0.0920905
SLC39A14	4		-0.00086295	0.08579		0.0424635		0.24328	0.024121		0.1337		0.27349	0.1881		0.230795		0.135653		0.15497	0.083619		0.119294		0.02596	0.11452	-0.11666	-0.0027957		0.00525607
2019-09-14	4		0.27808	0.03868		0.15838		0.10554	0.082249		0.0938945		0.12826	0.18082		0.15454		0.135605		-0.00079613	0.14359		0.0713969		0.0904	0.17543	0.14636	0.052329		0.11613
EMC7	4		-0.086034	0.53186		0.222913		0.15587	0.093624		0.124747		0.1461	-0.027885		0.0591075		0.135589		-0.58216	-0.62729		-0.604725		0.12319	-0.44937	0.17323	-0.063267		-0.0540543
CCNF	4		0.22808	0.36072		0.2944		-0.044154	0.059833		0.0078395		0.17084	0.037662		0.104251		0.135497		-0.033188	-0.13072		-0.081954		-0.15658	-0.16796	-0.26322	0.075395		-0.128091
PLEKHM2	4		0.06431	0.070036		0.067173		0.014942	0.24305		0.128996		0.27381	0.14641		0.21011		0.135426		0.13794	0.0019808		0.0699604		0.099653	0.050498	0.026946	0.15142		0.0821293
SNX6	4		0.2302	0.16156		0.19588		0.042248	0.12859		0.085419		0.066902	0.18293		0.124916		0.135405		0.055323	0.1508		0.103062		0.057242	0.17627	0.099541	0.032272		0.0913313
TCF3	4		0.3352	0.26479		0.299995		-0.0056721	0.045227		0.0197775		0.11589	0.056965		0.0864275		0.1354		-0.31996	-0.51155		-0.415755		0.29661	0.33899	0.4431	0.24221		0.330228
UBTD1	4		0.14725	0.14818		0.147715		0.073735	0.13184		0.102788		0.070601	0.23951		0.155056		0.135186		0.22246	0.01637		0.119415		-0.026319	0.076446	-0.15536	-0.067841		-0.0432685
NAA25	4		0.10192	-0.15718		-0.02763		0.31135	0.32931		0.32033		0.19936	0.025189		0.112274		0.134992		-0.086939	-0.019528		-0.0532335		0.1456	-0.083952	-0.12433	-0.23684		-0.0748805
EVX1	4		0.024176	-0.099668		-0.037746		0.16322	0.37327		0.268245		0.17579	0.17118		0.173485		0.134661		0.25018	0.18808		0.21913		-0.11355	0.18482	0.0077565	-0.090413		-0.00284662
PLTP	4		0.035876	0.19983		0.117853		0.19783	-0.091316		0.053257		0.23228	0.23342		0.23285		0.134653		0.19177	0.1952		0.193485		0.062953	0.22671	0.17201	-0.066756		0.0987293
SDHD	4		0.22286	0.082317		0.152589		0.10955	0.11193		0.11074		0.073813	0.20735		0.140581		0.134637		0.048452	0.25875		0.153601		0.48308	0.35413	0.33286	0.50676		0.419207
CTSL	4		-0.10038	0.039489		-0.0304455		0.22888	0.13037		0.179625		0.20048	0.30897		0.254725		0.134635		0.049266	-0.059475		-0.0051045		0.017104	-0.0050011	-0.00030997	0.023613		0.00885148
UBE2C	4		-0.0078979	0.080654		0.0363781		0.12534	0.14865		0.136995		0.043052	0.41595		0.229501		0.134291		0.064716	-0.023206		0.020755		0.011317	0.21017	0.1244	0.17499		0.130219
TMEM25	4		0.16375	0.13152		0.147635		0.15829	0.099797		0.129043		0.0017504	0.25063		0.12619		0.13429		-0.047449	0.14781		0.0501805		0.059838	-0.010372	0.011579	0.011171		0.018054
ELAVL1	4		0.3554	-0.30908		0.02316		0.10712	0.27012		0.18862		0.15695	0.22337		0.19016		0.13398		-0.054937	0.089342		0.0172025		0.54737	0.69747	0.78576	0.57127		0.650467
KDM2B	4		0.15606	0.48652		0.32129		0.088426	0.16602		0.127223		-0.021771	-0.071581		-0.046676		0.133946		0.30916	0.36168		0.33542		0.12756	0.065204	0.20536	0.1986		0.149181
ZNF304	4		-0.028656	0.08287		0.027107		0.053846	0.0793		0.066573		0.24763	0.36817		0.3079		0.13386		0.077166	0.046963		0.0620645		0.15508	-0.035995	0.11844	0.10793		0.0863637
CPNE1	4		0.11836	0.18953		0.153945		0.010136	0.19714		0.103638		0.22979	0.057726		0.143758		0.13378		0.063941	0.30505		0.184495		0.058601	0.03747	0.090752	0.085995		0.0682045
PPP1R3A	4		0.31675	0.017695		0.167222		0.0080536	0.034632		0.0213428		0.26641	0.15908		0.212745		0.13377		0.2307	-0.12497		0.052865		-0.0097728	0.03073	-0.02401	-0.1975		-0.0501382
CCAR2	4		0.059976	-0.019774		0.020101		0.14102	-0.067393		0.0368135		0.45326	0.23547		0.344365		0.13376		0.092332	0.19249		0.142411		0.043088	-0.017224	-0.31022	-0.30503		-0.147346
PRPF4	4		0.1125	0.10011		0.106305		0.53769	0.52311		0.5304		-0.16364	-0.30728		-0.23546		0.133748		-0.029732	-0.15191		-0.090821		0.50607	0.43024	0.29929	0.077402		0.328251
CREB5	4		0.24195	0.051695		0.146822		0.025255	0.048021		0.036638		0.29284	0.14257		0.217705		0.133722		0.080931	0.0027288		0.0418299		0.02451	0.067923	0.0053343	0.095381		0.0482871
CEP19	4		0.25734	0.24939		0.253365		0.16083	-0.081508		0.039661		0.10881	0.10527		0.10704		0.133355		0.017482	-0.1817		-0.082109		-0.2026	-0.04535	-0.049676	-0.033231		-0.0827143
NEDD8-MDP1	4		0.22987	0.015377		0.122623		0.10012	0.23895		0.169535		-0.013317	0.22913		0.107907		0.133355		-0.079918	-0.085022		-0.08247		0.13969	0.10696	0.11856	0.051562		0.104193
TMEM229A	4		-0.16316	0.20325		0.020045		0.27067	0.23376		0.252215		0.28083	-0.025733		0.127549		0.13327		0.17209	0.061353		0.116721		0.076132	-0.10882	-0.095647	0.13569		0.00183875
AAMDC	4		0.16275	0.27262		0.217685		-0.0017537	0.037559		0.0179027		0.1452	0.18255		0.163875		0.133154		-0.090729	0.12674		0.0180055		-0.0087145	-0.027113	0.019747	0.066017		0.0124841
TRIM71	4		0.096505	0.027508		0.0620065		-0.08085	0.22571		0.07243		0.25008	0.27996		0.26502		0.133152		0.37307	0.23087		0.30197		0.079413	-0.25289	0.14521	0.1447		0.0291083
KRT6A	4		0.29132	-0.0067027		0.142309		0.24424	-0.080953		0.0816435		0.20125	0.14897		0.17511		0.133021		0.24106	0.24455		0.242805		0.23185	0.083138	0.21041	0.21716		0.18564
KATNAL2	4		0.063449	0.41366		0.238555		0.17725	-0.062418		0.057416		0.093687	0.10981		0.101749		0.132573		0.024079	-0.094027		-0.034974		-0.14677	-0.03453	-0.016885	0.19048		-0.00192625
UBE3D	4		0.11245	1.0174		0.564925		0.0048597	-0.049442		-0.0222911		-0.046795	-0.24401		-0.145402		0.13241		-0.10631	-0.24915		-0.17773		0.21897	0.22371	0.40524	0.47555		0.330867
HTR3A	4		0.18762	-0.045865		0.0708775		0.062063	0.18518		0.123622		0.1852	0.21898		0.20209		0.132196		0.16262	0.087946		0.125283		0.10219	0.085046	0.21652	0.061035		0.116198
RALBP1	4		0.21235	-0.016928		0.097711		0.3057	0.071854		0.188777		0.28019	-0.060017		0.110087		0.132192		0.15697	0.25639		0.20668		-0.0072445	0.12942	0.098669	0.14205		0.0907236
PSMC1	4		0.11452	0.45245		0.283485		0.1367	0.31718		0.22694		0.12085	-0.35007		-0.11461		0.131938		0.024422	0.013356		0.018889		-0.11604	-0.036416	0.39223	-0.010115		0.0574148
CCM2L	4		0.14402	0.047801		0.0959105		0.21465	0.11085		0.16275		0.17444	0.099616		0.137028		0.131896		0.024189	0.41213		0.21816		0.19318	0.10949	0.13903	0.11099		0.138173
EAF2	4		0.26771	0.003536		0.135623		0.17957	0.1185		0.149035		0.10558	0.11466		0.11012		0.131593		-0.18592	0.096052		-0.044934		0.0713	0.015338	0.047197	0.073698		0.0518833
PRR15	4		0.10804	-0.071681		0.0181795		0.25649	0.22612		0.241305		0.19214	0.078386		0.135263		0.131583		0.14115	0.20354		0.172345		0.017038	0.058311	0.053899	0.11721		0.0616145
BMP1	4		0.063109	0.023547		0.043328		0.29818	0.18836		0.24327		0.17573	0.040242		0.107986		0.131528		0.093863	-0.054676		0.0195935		-0.021539	-0.030812	0.15981	-0.051523		0.013984
SRSF9	4		0.34334	0.30081		0.322075		0.058775	-0.076588		-0.0089065		0.25024	-0.088046		0.081097		0.131422		0.10013	0.016404		0.058267		0.1262	-0.010182	0.30273	-0.0090742		0.102418
PRPF31	4		0.13752	-0.21995		-0.041215		0.3068	0.29075		0.298775		0.34651	-0.073665		0.136423		0.131328		-0.059032	-0.068649		-0.0638405		0.15017	0.22835	0.04031	-0.04676		0.0930175
PRR20B	4		-0.033888	0.34424		0.155176		0.081186	0.19908		0.140133		0.13586	0.060826		0.098343		0.131217		-0.016374	-0.057893		-0.0371335		0.048984	0.24046	0.11062	0.16121		0.140319
CCDC27	4		0.060507	0.19574		0.128124		-0.0092193	0.17272		0.0817503		0.064746	0.30273		0.183738		0.131204		-0.010221	-0.064427		-0.037324		-0.10331	-0.0070405	0.02789	-0.063614		-0.0365186
CPVL	4		0.22478	0.035669		0.130224		0.16059	0.034195		0.0973925		0.20791	0.12221		0.16506		0.130892		0.029971	0.02081		0.0253905		0.032767	-0.025756	0.010711	-0.017106		0.000154
RASA4	4		0.16835	0.0032003		0.0857751		0.14382	0.26493		0.204375		0.15293	0.051853		0.102392		0.130847		-0.037391	-0.012368		-0.0248795		0.20842	-0.078877	0.090068	0.089824		0.0773588
CA5B	4		0.4072	0.11968		0.26344		0.080453	0.18687		0.133661		0.0061122	-0.016327		-0.0051074		0.130665		-0.19342	-0.023587		-0.108504		-0.039531	0.18022	-0.024951	-0.032642		0.020774
RSPH10B2	4		0.14791	-0.11419		0.01686		0.18942	0.20786		0.19864		0.28811	0.064469		0.176289		0.130597		-0.0036758	0.16563		0.0809771		0.15635	0.091886	0.23986	0.19911		0.171801
PLEKHA1	4		0.083407	0.15905		0.121228		0.050281	0.19252		0.1214		0.13744	0.16012		0.14878		0.13047		0.33361	0.15367		0.24364		0.050801	0.27655	0.17653	0.19199		0.173968
COMMD8	4		0.24607	0.66869		0.45738		-0.0082457	-0.051254		-0.0297499		-0.061006	-0.011553		-0.0362795		0.13045		0.39575	0.21653		0.30614		0.053132	0.067723	0.16127	0.34917		0.157824
HOXA9	4		0.16934	0.077827		0.123583		0.16275	0.061186		0.111968		0.1611	0.14835		0.154725		0.130092		0.1137	0.16846		0.14108		0.048899	0.061875	-0.043591	0.004525		0.017927
XPO6	4		0.39813	0.71539		0.55676		-0.19091	-0.16077		-0.17584		0.19773	-0.18159		0.00807		0.129663		-0.10286	-0.41398		-0.25842		0.072688	-0.075937	0.082188	0.36728		0.111555
GPNMB	4		-0.030125	0.16955		0.0697125		0.13542	0.29231		0.213865		0.14632	0.064371		0.105346		0.129641		0.077549	0.017139		0.047344		0.10541	-0.064951	0.11641	0.0030165		0.0399714
SIAH3	4		0.0049859	0.11194		0.0584629		0.19292	0.070224		0.131572		0.23001	0.16709		0.19855		0.129528		-0.14368	-0.16184		-0.15276		-0.0021816	0.054241	0.055504	-0.024947		0.0206541
USF2	4		0.054605	0.36931		0.211958		-0.0040992	0.084501		0.0402009		0.059575	0.21261		0.136093		0.129417		-0.18164	0.0040015		-0.0888193		0.14088	0.062286	0.19111	0.30149		0.173941
ZNF395	4		0.22319	0.27979		0.25149		-0.026428	0.36242		0.167996		-0.060088	-0.0044649		-0.0322764		0.12907		-0.044334	-0.050312		-0.047323		0.11325	0.24969	-0.059973	0.014539		0.0793765
TTC39A	4		0.20834	0.18747		0.197905		0.083638	0.12028		0.101959		0.1353	0.038989		0.0871445		0.129003		0.066484	0.083874		0.075179		-0.075022	-0.20913	0.1279	-0.033464		-0.047429
ZDHHC5	4		0.045302	0.24247		0.143886		0.19103	0.012193		0.101612		0.18477	0.097777		0.141273		0.128924		0.16355	0.017325		0.0904375		-0.054375	0.030095	0.067025	-0.078543		-0.0089495
ARPC3	4		0.5696	1.0563		0.81295		-0.21046	-0.27784		-0.24415		-0.14029	-0.22437		-0.18233		0.128823		0.0033643	0.10541		0.0543872		0.10381	0.2569	0.18428	0.47715		0.255535
SETD1B	4		0.02038	0.00091872		0.0106494		0.28178	0.12743		0.204605		0.14508	0.19692		0.171		0.128751		0.05361	0.035447		0.0445285		0.0073007	-0.24207	-0.055644	-0.032989		-0.0808506
SAMHD1	4		0.081513	0.13678		0.109147		0.077866	0.18526		0.131563		0.026898	0.2638		0.145349		0.128686		0.051639	0.1864		0.11902		0.19358	0.10218	0.24345	0.06244		0.150413
LYSMD4	4		-0.078057	0.16486		0.0434015		0.20106	0.47922		0.34014		-0.040529	0.044663		0.002067		0.128536		-0.049237	0.10483		0.0277965		0.0070212	0.3129	0.031968	-0.13219		0.0549248
MTFMT	4		0.13048	0.2129		0.17169		0.018395	0.25918		0.138788		-0.14568	0.29523		0.074775		0.128417		-0.094482	-0.30324		-0.198861		-0.18285	-0.12831	-0.3775	0.1227		-0.14149
IST1	4		0.26849	0.10692		0.187705		0.16394	0.037034		0.100487		0.055035	0.13837		0.0967025		0.128298		0.2624	0.070572		0.166486		0.36343	0.19455	0.11022	0.20298		0.217795
GALE	4		0.066645	0.61135		0.338997		0.029412	0.13483		0.082121		-0.056817	-0.015646		-0.0362315		0.128296		-0.4635	-0.077411		-0.270456		0.23673	-0.29455	0.14369	0.1039		0.0474425
ADHFE1	4		0.20178	0.18685		0.194315		0.24813	0.1569		0.202515		0.067889	-0.092463		-0.012287		0.128181		-0.014621	0.01419		-0.0002155		-0.023375	0.017168	0.022687	-0.053323		-0.00921075
KCNE1	4		0.19841	0.11502		0.156715		0.14434	-0.040479		0.0519305		0.19746	0.15402		0.17574		0.128129		0.013307	-0.00063023		0.00633838		0.080383	0.19613	0.013944	0.028109		0.0796415
DEFB119	4		0.17307	-0.03004		0.071515		0.2402	0.065639		0.152919		0.11772	0.19986		0.15879		0.127741		-0.01995	0.017926		-0.001012		0.095543	0.14828	-0.069359	-0.13453		0.0099835
KCTD15	4		0.122	0.36739		0.244695		0.18839	0.14348		0.165935		-0.056112	0.0012707		-0.0274207		0.127736		-0.025041	0.055142		0.0150505		0.12614	0.072344	0.22854	0.22067		0.161923
ENTPD4	4		0.43428	-0.070929		0.181675		0.09741	0.15008		0.123745		0.058501	0.096894		0.0776975		0.127706		0.02026	0.1106		0.06543		0.0236	0.066605	-0.038857	0.0069042		0.014563
EBAG9	4		0.15942	0.19168		0.17555		0.058698	0.20203		0.130364		0.22844	-0.074202		0.077119		0.127678		0.085208	0.022784		0.053996		0.17337	0.055315	-0.039122	0.25745		0.111753
SALL4	4		0.3531	0.074537		0.213819		0.24254	-0.0057602		0.11839		-0.089426	0.19034		0.050457		0.127555		-0.089645	0.16834		0.0393475		0.036251	-0.01214	-0.046807	-0.11154		-0.033559
DGKG	4		0.28136	0.1215		0.20143		0.03917	0.26234		0.150755		0.18266	-0.1217		0.03048		0.127555		0.081823	0.14383		0.112827		0.13997	0.12394	0.17999	0.017451		0.115338
RNF6	4		0.13313	0.22088		0.177005		0.14806	0.12194		0.135		0.065934	0.075191		0.0705625		0.127522		0.018178	0.0098343		0.0140062		0.045886	0.18823	0.016041	-0.0036871		0.0616175
HTR3B	4		0.19321	0.14392		0.168565		0.15281	-0.011862		0.070474		0.13767	0.14867		0.14317		0.127403		0.24622	0.28599		0.266105		-0.11573	-0.022977	0.20092	-0.11978		-0.0143918
CHMP1B	4		0.0066121	0.1307		0.0686561		0.24813	0.18745		0.21779		0.019004	0.17247		0.095737		0.127394		-0.12204	0.0083771		-0.0568314		-0.048943	-0.16832	0.11287	0.051978		-0.0131037
KIF1BP	4		0.18245	0.27733		0.22989		0.070292	-0.036182		0.017055		0.055902	0.21393		0.134916		0.127287		-0.042472	0.053889		0.0057085		0.042888	-0.075198	-0.096945	0.022213		-0.0267605
VAC14	4		0.07656	0.047054		0.061807		0.1507	0.11885		0.134775		0.17903	0.19091		0.18497		0.127184		0.35725	0.24482		0.301035		0.31782	0.24559	0.26842	0.40538		0.309302
SMARCA5	4		0.72781	0.52059		0.6242		-0.07481	-0.0076896		-0.0412498		-0.086645	-0.31628		-0.201462		0.127163		0.20051	-0.24438		-0.021935		0.47135	0.55307	0.74004	1.0536		0.704515
LIN37	4		0.12248	0.43186		0.27717		-0.038191	0.13608		0.0489445		0.15974	-0.049065		0.0553375		0.127151		-0.0086279	-0.054681		-0.0316545		0.080203	-0.22442	-0.050372	0.12407		-0.0176298
PISD	4		0.19354	0.32847		0.261005		0.14608	0.18819		0.167135		0.033598	-0.12754		-0.046971		0.127056		0.12109	0.070355		0.0957225		0.22166	0.19687	0.0426	0.099734		0.140216
PGRMC2	4		0.18896	0.27997		0.234465		0.0089966	0.10026		0.0546283		0.041661	0.14249		0.0920755		0.127056		-0.014018	-0.094799		-0.0544085		0.13833	0.14704	0.17153	0.22808		0.171245
KIF26B	4		0.025887	-0.11349		-0.0438015		0.2467	0.29664		0.27167		0.19435	0.1119		0.153125		0.126998		0.13639	0.075868		0.106129		-0.0125	-0.00086629	-0.1055	0.0015544		-0.029328
HCN2	4		0.2062	-0.062117		0.0720415		0.28477	0.3383		0.311535		-0.041063	0.035864		-0.0025995		0.126992		-0.0079314	0.022787		0.0074278		0.18807	0.014381	-0.035365	-0.096634		0.017613
LRRC25	4		0.16634	0.11971		0.143025		0.15815	-0.074435		0.0418575		0.26021	0.13161		0.19591		0.126931		-0.22863	0.11418		-0.057225		-0.13082	-0.14582	-0.141	-0.061221		-0.119715
RP1L1	4		0.25745	0.13001		0.19373		0.20746	0.19238		0.19992		-0.11426	0.087537		-0.0133615		0.126763		-0.25084	0.13902		-0.05591		-0.10408	0.21851	-0.053549	-0.071516		-0.00265875
NAGPA	4		0.035054	0.26362		0.149337		0.074722	0.20233		0.138526		0.0077899	0.17552		0.0916549		0.126506		-0.12531	-0.085554		-0.105432		-0.101	0.023001	-0.007318	0.054308		-0.00775225
ANP32B	4		0.020186	0.47748		0.248833		0.092867	0.15479		0.123829		0.01335	-0.0020658		0.0056421		0.126101		-0.2321	-0.43881		-0.335455		0.049822	-0.070816	0.015407	-0.15771		-0.0408242
BLM	4		0.29939	-0.23209		0.03365		0.096868	0.22478		0.160824		0.20602	0.16156		0.18379		0.126088		-0.017567	-0.20175		-0.109659		0.27613	-0.16117	0.088229	0.064608		0.0669492
GGCT	4		0.12473	0.058337		0.0915335		0.093976	0.15118		0.122578		0.0092579	0.31899		0.164124		0.126078		-0.083358	0.051899		-0.0157295		0.23258	0.029665	0.16935	0.067291		0.124721
PLCB4	4		0.1141	0.17206		0.14308		0.23487	0.052011		0.14344		0.24004	-0.05665		0.091695		0.126072		-0.052057	0.13677		0.0423565		0.088206	0.065014	0.22421	0.22612		0.150888
NCKAP1L	4		0.086768	0.35049		0.218629		-0.091094	0.1043		0.006603		0.22695	0.078751		0.152851		0.126027		-0.039748	0.016431		-0.0116585		-0.10731	0.13321	0.19905	0.17535		0.100075
BAZ2A	4		0.19537	0.019384		0.107377		0.24235	0.181		0.211675		0.018746	0.098809		0.0587775		0.125943		0.51952	0.27576		0.39764		0.24479	0.49364	0.27249	0.43594		0.361715
SDHB	4		0.33649	-0.14304		0.096725		0.054082	0.093171		0.0736265		-0.007412	0.42235		0.207469		0.12594		0.20813	0.28084		0.244485		0.86126	0.42281	0.70574	0.61271		0.65063
MN1	4		0.041635	0.18491		0.113272		0.32722	0.16018		0.2437		-0.056836	0.097477		0.0203205		0.125764		0.12518	0.064968		0.095074		0.035059	0.00042028	-0.054035	-0.089746		-0.0270754
GTF2I	4		0.29073	0.20094		0.245835		0.096564	0.035121		0.0658425		0.21673	-0.085704		0.065513		0.12573		0.20135	0.24371		0.22253		0.11159	0.17836	0.16811	0.33354		0.1979
MAB21L1	4		0.12114	0.29638		0.20876		0.10199	0.093616		0.097803		0.10141	0.038183		0.0697965		0.125453		0.00026181	0.032269		0.0162654		0.098554	0.18168	0.1073	0.12569		0.128306
FAM218A	4		0.13982	0.10996		0.12489		0.25012	0.04235		0.146235		0.050035	0.15931		0.104673		0.125266		0.016355	-0.023031		-0.003338		-0.029222	0.072835	-0.20107	-0.023634		-0.0452728
OR4X2	4		-0.013155	0.15696		0.0719025		0.070291	0.33311		0.201701		0.18403	0.019479		0.101754		0.125119		-0.032008	-0.17673		-0.104369		0.12991	0.12593	0.065337	0.14174		0.115729
TMEM241	4		0.18326	0.10968		0.14647		0.034882	0.24911		0.141996		0.12143	0.052151		0.0867905		0.125085		-0.069321	-0.089549		-0.079435		-0.040487	0.065173	0.0014475	0.010572		0.00917637
LIAS	4		0.4611	0.016369		0.238735		-0.0555	0.096745		0.0206225		0.020813	0.21061		0.115711		0.125023		0.23	0.12437		0.177185		0.92938	0.8727	0.94232	0.92106		0.916365
PHF23	4		-0.015774	0.091086		0.037656		0.27429	0.1632		0.218745		-0.0316	0.26781		0.118105		0.124835		0.066376	-0.1141		-0.023862		0.24131	0.16698	0.068627	0.17847		0.163847
REST	4		0.19984	0.12381		0.161825		0.19454	0.18404		0.18929		-0.058941	0.10399		0.0225245		0.124547		-0.060072	-0.026909		-0.0434905		-0.020046	0.25919	-0.048917	-0.2066		-0.00409325
BMPER	4		0.16362	0.09552		0.12957		0.1878	0.094016		0.140908		0.14883	0.056686		0.102758		0.124412		0.073588	0.054625		0.0641065		-0.0030827	0.12288	-0.072325	0.11399		0.0403656
FIG4	4		0.030307	0.18149		0.105899		0.13348	0.10371		0.118595		0.12622	0.171		0.14861		0.124368		0.1212	0.13774		0.12947		0.17466	0.19823	0.1778	0.15914		0.177457
SNTA1	4		0.20019	-0.060508		0.069841		0.21748	0.037422		0.127451		0.15681	0.19453		0.17567		0.124321		0.13696	0.2149		0.17593		0.11404	0.21194	0.20737	0.19908		0.183108
WDR11	4		-0.014351	0.313		0.149324		0.39623	-0.029044		0.183593		-0.038253	0.1179		0.0398235		0.124247		0.42057	0.21506		0.317815		0.1382	0.13904	0.38805	-0.040604		0.156171
PARD6B	4		0.5642	0.47656		0.52038		0.13368	-0.16604		-0.01618		0.043425	-0.30653		-0.131553		0.124216		0.24878	0.23537		0.242075		0.00011138	0.30612	0.18289	0.054728		0.135962
TEF	4		0.13349	0.10921		0.12135		0.19542	0.29776		0.24659		0.0517	-0.042287		0.0047065		0.124216		-0.076187	-0.21297		-0.144578		-0.0011026	-0.10461	0.087389	-0.10582		-0.0310359
FFAR2	4		0.040586	0.41525		0.227918		0.046208	-0.013733		0.0162375		0.22454	0.031613		0.128076		0.124077		-0.28189	-0.1031		-0.192495		0.028106	-0.012566	-0.13432	0.14227		0.0058725
TAGLN3	4		0.20825	0.16145		0.18485		-0.060763	0.19273		0.0659835		0.26749	-0.025075		0.121207		0.124014		0.092876	-0.11924		-0.013182		-0.019189	-0.051714	0.0048796	0.16392		0.0244742
ABCA13	4		0.00086267	0.18315		0.0920063		0.12377	0.070276		0.097023		0.16229	0.20344		0.182865		0.123965		-0.058156	0.033649		-0.0122535		-0.00088425	0.044473	0.1306	0.054662		0.0572127
CNNM3	4		-0.037658	0.21162		0.086981		0.053623	0.2047		0.129161		0.23262	0.078504		0.155562		0.123901		0.089549	0.25573		0.17264		-0.20995	-0.084556	0.15587	0.1891		0.012616
VPS36	4		0.35343	0.16427		0.25885		-0.038062	0.17906		0.070499		0.059493	0.022874		0.0411835		0.123511		0.17955	0.1862		0.182875		0.27906	0.41458	0.27094	0.53827		0.375713
C3orf30	4		0.027567	0.13932		0.0834435		0.095171	0.077401		0.086286		0.18576	0.21529		0.200525		0.123418		0.037306	0.10319		0.070248		0.0009174	-0.014281	0.046678	-0.04169		-0.0020939
XBP1	4		0.072164	0.15632		0.114242		0.079372	0.19441		0.136891		0.16153	0.07662		0.119075		0.123403		0.058325	0.03259		0.0454575		-0.048177	0.22881	0.0067512	-0.12584		0.0153861
VBP1	4		0.027885	-0.21994		-0.0960275		0.2482	0.29507		0.271635		0.15755	0.2315		0.194525		0.123378		0.095277	0.23154		0.163409		0.065224	0.041578	0.11613	-0.17857		0.0110905
MTURN	4		0.17112	-0.0994		0.03586		0.080317	0.090251		0.085284		0.23277	0.2623		0.247535		0.122893		0.030841	0.12068		0.0757605		0.10499	0.041176	0.20184	0.048603		0.0991522
USP54	4		0.054014	0.38922		0.221617		-0.10005	0.2434		0.071675		0.086144	0.064521		0.0753325		0.122875		0.091345	0.089076		0.0902105		0.11884	-0.070947	-0.053269	-0.0038086		-0.00229615
ZNRF2	4		-0.0051997	-0.093752		-0.0494759		0.37135	0.33334		0.352345		0.0054507	0.1253		0.0653753		0.122748		-0.10004	0.17317		0.036565		-0.06267	0.11973	0.12995	0.059046		0.061514
AGK	4		0.27617	0.34637		0.31127		-0.25488	-0.08645		-0.170665		0.19373	0.2612		0.227465		0.12269		-0.20592	-0.056954		-0.131437		0.47675	0.47014	0.35428	0.36065		0.415455
RBM8A	4		0.35846	0.38516		0.37181		-0.15642	-0.027424		-0.091922		-0.045882	0.2219		0.088009		0.122632		-0.19419	-0.057562		-0.125876		0.073788	-0.32965	0.033328	-0.16345		-0.096496
UPK3BL	4		0.18182	0.0034306		0.0926253		0.13616	0.16041		0.148285		0.11241	0.14138		0.126895		0.122602		0.070304	-0.033016		0.018644		0.27777	-0.040365	0.05445	-0.050883		0.060243
PYDC2	4		0.22208	-0.13303		0.044525		0.19812	0.32626		0.26219		0.089639	0.032385		0.061012		0.122576		0.11156	-0.022971		0.0442945		-0.028513	-0.18517	0.076459	-0.085127		-0.0555878
RNF114	4		0.087423	-0.12243		-0.0175035		0.17026	0.14197		0.156115		0.13291	0.32496		0.228935		0.122515		0.047022	0.12203		0.084526		0.014529	0.25239	0.13497	-0.070036		0.0829633
RSBN1L	4		0.11497	0.20336		0.159165		0.10506	0.23096		0.16801		0.025568	0.054788		0.040178		0.122451		0.082281	0.28087		0.181576		-0.082349	0.0087767	-0.026897	0.12233		0.00546517
CER1	4		0.085723	0.1608		0.123261		0.40957	0.17733		0.29345		-0.18368	0.084718		-0.049481		0.12241		-0.080069	-0.010856		-0.0454625		-0.10298	0.11883	-0.021589	0.042537		0.0091995
PROCR	4		-0.010327	-0.15445		-0.0823885		0.26311	0.38833		0.32572		0.032969	0.21456		0.123764		0.122365		0.33051	0.26363		0.29707		0.13336	0.10634	0.19552	0.35547		0.197673
RNF170	4		0.25395	0.091421		0.172685		0.099201	0.094752		0.0969765		0.10758	0.085323		0.0964515		0.122038		0.066722	-0.0020885		0.0323168		0.059539	0.095657	0.028209	-0.089333		0.023518
CTSW	4		0.014005	0.14326		0.0786325		0.17421	0.12111		0.14766		0.23996	0.038226		0.139093		0.121795		-0.1647	0.044994		-0.059853		-0.087214	-0.17933	-0.043978	0.097421		-0.0532753
MYH6	4		0.48079	-0.015421		0.232684		-0.025023	0.1407		0.0578385		-0.0025864	0.1523		0.0748568		0.121793		0.030845	0.13983		0.0853375		0.0016648	0.16844	0.10279	0.1884		0.115324
H2AFV	4		0.082847	0.027959		0.055403		0.3025	0.23006		0.26628		0.0069562	0.080292		0.0436241		0.121769		-0.13156	0.10928		-0.01114		0.030508	0.12343	0.035642	0.034609		0.0560472
HCFC2	4		0.27916	0.29221		0.285685		0.015358	0.056758		0.036058		0.039351	0.047146		0.0432485		0.121664		0.10782	0.042638		0.075229		0.039003	0.10309	0.023215	0.050383		0.0539228
SRSF6	4		0.39145	-0.027521		0.181965		0.0031336	-0.071715		-0.0342907		0.27546	0.15913		0.217295		0.121656		0.23158	0.14221		0.186895		-0.17718	0.2749	0.32907	0.17068		0.149367
PICK1	4		0.080452	0.15708		0.118766		0.069188	0.084797		0.0769925		0.16865	0.16955		0.1691		0.121619		-0.15197	-0.117		-0.134485		0.030197	-0.16491	0.088529	0.13976		0.023394
FAM50A	4		0.44989	0.0045419		0.227216		0.16013	0.55081		0.35547		-0.093973	-0.34268		-0.218326		0.121453		0.021381	-0.028869		-0.003744		0.27639	-0.4044	-0.18282	-0.20324		-0.128517
BIN2	4		0.11515	0.085231		0.100191		0.092872	0.19466		0.143766		-0.0256	0.26615		0.120275		0.121411		0.033787	0.068361		0.051074		0.20775	-0.28431	0.089827	0.18578		0.0497617
SPTBN1	4		-0.0032114	-0.096505		-0.0498582		0.31873	0.066276		0.192503		0.11877	0.32391		0.22134		0.121328		0.060008	0.45384		0.256924		0.032584	0.096445	-0.010666	-0.045899		0.018116
ZNF584	4		0.17194	0.37576		0.27385		-0.083653	0.12435		0.0203485		0.15738	-0.018375		0.0695025		0.121234		0.19018	-0.019088		0.085546		0.048471	0.109	-0.12078	0.20331		0.0600002
IL1RAPL2	4		0.31309	0.074044		0.193567		0.04928	0.22196		0.13562		-0.0081372	0.076653		0.0342579		0.121148		-0.010808	0.04601		0.017601		-0.08756	-0.011727	-0.026436	0.030164		-0.0238898
FAAH	4		0.090796	0.4418		0.266298		-0.19066	0.31729		0.063315		0.15619	-0.089474		0.033358		0.12099		-0.20289	-0.3542		-0.278545		0.048343	-0.13969	-0.081215	-0.019778		-0.048085
MIB1	4		0.40226	0.28604		0.34415		0.031446	-0.24843		-0.108492		0.14707	0.10737		0.12722		0.120959		0.03595	0.11692		0.076435		0.69343	0.69426	0.76354	0.60323		0.688615
IFT122	4		0.096309	0.21509		0.155699		0.29517	0.016572		0.155871		0.092343	0.0098378		0.0510904		0.120887		0.10529	0.12525		0.11527		-0.10613	-0.046032	-0.017458	0.060986		-0.0271585
PDE1C	4		0.024321	0.088999		0.05666		0.15752	0.1724		0.16496		0.12551	0.15594		0.140725		0.120782		-0.043102	0.0482		0.002549		-0.03491	0.064827	0.15187	-0.028659		0.038282
PAN3	4		0.13843	0.16025		0.14934		0.06832	0.10813		0.088225		0.24872	-0.00070206		0.124009		0.120525		0.077509	0.032457		0.054983		0.12986	0.22778	0.1815	0.17371		0.178212
FAM73B	4		0.11366	0.26586		0.18976		0.088119	0.072099		0.080109		0.18304	0.00024312		0.0916416		0.120504		0.075453	0.010714		0.0430835		-0.084893	0.055162	-0.33346	-0.070199		-0.108347
S100A13	4		0.31717	0.10686		0.212015		0.2008	0.075568		0.138184		0.079096	-0.056662		0.011217		0.120472		-0.023552	-0.17752		-0.100536		0.12047	-0.15518	-0.081745	-0.12336		-0.0599538
RBM14	4		-0.14385	0.13467		-0.00459		0.14976	0.37073		0.260245		0.12051	0.090501		0.105506		0.120387		0.11821	0.1577		0.137955		-0.035277	-0.25021	0.14509	0.18542		0.0112558
ARL2	4		-0.4858	0.95844		0.23632		0.15238	0.30449		0.228435		-0.0086401	-0.19899		-0.103815		0.120313		0.0015428	0.21269		0.107116		0.50401	0.065382	0.099174	0.078037		0.186651
NAA11	4		0.15871	-0.058003		0.0503535		0.092289	0.006819		0.049554		0.3362	0.18567		0.260935		0.120281		-0.094532	0.025401		-0.0345655		0.10334	0.022567	-0.012709	0.1372		0.0625995
GALNT12	4		0.22491	0.18927		0.20709		0.043663	0.090362		0.0670125		0.15558	0.017562		0.086571		0.120225		0.077078	-0.076686		0.000196		0.1325	-0.015129	-0.026764	-0.1604		-0.0174482
BMP2K	4		0.11032	0.25716		0.18374		0.15039	-0.021856		0.064267		0.14322	0.081971		0.112595		0.120201		0.046213	0.074195		0.060204		0.069237	0.23757	0.10966	0.028408		0.111219
RHNO1	4		0.092304	0.19238		0.142342		0.027595	0.20498		0.116288		0.10328	0.10026		0.10177		0.120133		-0.017487	-0.076299		-0.046893		0.046166	-0.0021628	-0.11517	-0.10249		-0.0434142
ARIH1	4		-0.43443	-0.43236		-0.433395		0.5687	0.24123		0.404965		0.33474	0.44288		0.38881		0.120127		-0.11432	0.10588		-0.00422		0.5038	0.11071	0.016198	-0.4255		0.051302
COQ10A	4		0.34186	0.024111		0.182985		0.16424	0.33206		0.24815		-0.0808	-0.060766		-0.070783		0.120118		0.12285	0.05277		0.08781		-0.0084884	0.1758	0.069592	0.079922		0.0792064
COPS2	4		-0.19539	-0.13561		-0.1655		0.52922	0.15863		0.343925		0.22915	0.1342		0.181675		0.120033		-0.38838	0.13457		-0.126905		-0.067531	-0.13873	-0.41089	-0.41189		-0.25726
OAZ3	4		0.2009	0.14856		0.17473		0.026628	0.11049		0.068559		0.034037	0.19924		0.116639		0.119976		0.031774	0.08168		0.056727		0.0010397	0.018494	0.027245	-0.018168		0.00715267
MNT	4		0.2331	0.062485		0.147792		-0.086204	0.16791		0.040853		0.33469	0.0078218		0.171256		0.119967		-0.15642	0.04688		-0.05477		0.24221	0.068197	0.13191	0.073653		0.128992
ATF7	4		0.019771	0.21594		0.117856		0.132	0.018399		0.0751995		0.14681	0.18674		0.166775		0.119943		0.12073	0.13947		0.1301		0.19765	0.15735	0.099476	0.15963		0.153527
GTSE1	4		0.14838	0.4657		0.30704		0.079788	-0.043546		0.018121		0.025683	0.043436		0.0345595		0.119907		0.02745	-0.19986		-0.086205		0.10397	0.056663	0.18137	0.14813		0.122533
H2AFZ	4		-0.042162	-0.016299		-0.0292305		0.15403	0.1661		0.160065		0.10273	0.35404		0.228385		0.11974		0.40795	0.36938		0.388665		0.081035	0.16153	0.22046	0.35497		0.204499
MRFAP1	4		0.16309	0.30714		0.235115		-0.13659	0.26246		0.062935		-0.20539	0.32757		0.06109		0.119713		-0.011166	0.18654		0.087687		0.082348	0.55119	0.11796	0.26277		0.253567
NEK3	4		0.1159	0.31263		0.214265		-0.050081	0.11518		0.0325495		0.194	0.030523		0.112262		0.119692		0.0075925	-0.018759		-0.00558325		0.094098	0.20348	0.088085	0.10229		0.121988
CLVS1	4		0.46076	0.12737		0.294065		0.089292	-0.092314		-0.001511		0.046849	0.085162		0.0660055		0.11952		0.13595	-0.10743		0.01426		-0.0092132	-0.038529	0.074079	-0.15634		-0.0325008
EFR3B	4		0.040973	0.11386		0.0774165		0.1429	0.11446		0.12868		0.18768	0.11706		0.15237		0.119489		0.076999	0.056843		0.066921		0.20006	0.043126	0.16897	-0.016458		0.0989245
FGFBP2	4		0.12856	-0.10651		0.011025		0.26191	0.27666		0.269285		0.061688	0.094346		0.078017		0.119442		0.044044	0.18006		0.112052		0.054324	0.1247	0.0078706	0.2073		0.0985487
ANKRD11	4		-0.11251	-0.28197		-0.19724		0.28107	0.16378		0.222425		0.31655	0.34967		0.33311		0.119432		0.34113	0.38169		0.36141		0.21568	0.24841	0.14786	0.1738		0.196437
NKX6-3	4		0.069787	0.27857		0.174178		-0.16973	0.15698		-0.006375		0.37877	0.0016773		0.190224		0.119342		0.0060698	-0.0043033		0.00088325		-0.041799	-0.041574	0.094634	0.046135		0.014349
GLIPR1L2	4		-0.0010602	0.1207		0.0598199		-0.039703	0.42613		0.193214		0.10123	0.10862		0.104925		0.119319		0.020679	0.098557		0.059618		0.018638	0.15888	0.080794	0.065336		0.080912
DRAM2	4		0.17257	0.30816		0.240365		-0.15492	0.11009		-0.022415		0.044801	0.23355		0.139176		0.119042		0.018266	-0.047466		-0.0146		-0.015926	-0.14571	0.034649	-0.013004		-0.0349978
PPAPDC1B	4		0.013778	0.047885		0.0308315		0.11333	0.13249		0.12291		0.20245	0.20428		0.203365		0.119036		-0.11713	-0.0050292		-0.0610796		-0.057789	-0.12129	-0.022947	0.040056		-0.0404925
VSTM2A	4		0.047824	-0.0036455		0.0220892		0.27558	0.14711		0.211345		0.23468	0.012488		0.123584		0.119006		0.091764	0.1842		0.137982		-0.04078	0.17342	0.068317	-0.023859		0.0442745
ELOF1	4		0.26319	0.16096		0.212075		-0.058826	0.22285		0.082012		0.18479	-0.059209		0.0627905		0.118959		0.077987	-0.21684		-0.0694265		0.30412	0.27145	0.43543	0.50228		0.37832
P4HA3	4		0.10896	0.14868		0.12882		0.09679	0.11979		0.10829		0.029904	0.20918		0.119542		0.118884		0.061459	-0.024404		0.0185275		0.066936	-0.060599	0.026746	0.00055035		0.00840834
CLU	4		0.039231	0.2583		0.148765		0.0053833	0.086953		0.0461681		0.24613	0.077069		0.1616		0.118844		0.13909	-0.031863		0.0536135		0.075012	-0.06242	0.36507	0.10202		0.11992
GK5	4		0.21268	0.27381		0.243245		0.13319	0.12035		0.12677		-0.054751	0.027588		-0.0135815		0.118811		0.064399	0.068886		0.0666425		-0.083167	-0.13688	-0.091605	0.047133		-0.0661298
TRAPPC9	4		0.15091	0.31377		0.23234		0.12749	-0.030075		0.0487075		-0.0070993	0.15787		0.0753854		0.118811		-0.077413	0.098763		0.010675		0.10385	0.11251	0.076987	0.05553		0.0872193
LOC200726	4		0.24548	0.26516		0.25532		0.061455	-0.070232		-0.0043885		-0.038119	0.24897		0.105426		0.118786		0.067692	0.27868		0.173186		-0.010879	0.013266	-0.088254	0.0062301		-0.0199092
NCF1	4		-0.099544	0.58739		0.243923		0.061127	0.025407		0.043267		0.10762	0.030395		0.0690075		0.118733		-0.20451	0.059485		-0.0725125		-0.019718	-0.29793	-0.070935	0.020575		-0.092002
MCTS1	4		0.055362	0.1087		0.082031		0.012004	0.20287		0.107437		0.12593	0.20677		0.16635		0.118606		-0.1027	-0.061611		-0.0821555		0.2023	0.13011	0.13389	0.087557		0.138464
GBE1	4		0.11992	0.045451		0.0826855		0.1396	0.12281		0.131205		0.091166	0.1926		0.141883		0.118591		0.042036	-0.10258		-0.030272		-0.11787	-0.23465	-0.099833	-0.1556		-0.151988
SPIRE1	4		0.16523	0.19008		0.177655		0.056221	0.12061		0.0884155		0.12423	0.054274		0.089252		0.118441		0.11076	0.10802		0.10939		0.11447	0.122	0.025626	0.043376		0.076368
NR0B1	4		0.19305	0.35599		0.27452		-0.058181	-0.11099		-0.0845855		0.10503	0.22494		0.164985		0.118306		0.16636	0.18386		0.17511		0.094636	0.14037	0.051166	0.081149		0.0918303
RABL6	4		0.17454	0.10126		0.1379		0.17606	0.16265		0.169355		0.058522	0.036496		0.047509		0.118255		-0.0035297	0.14542		0.0709451		-0.01376	0.080749	0.060368	-0.024689		0.025667
NSD1	4		0.022141	0.14056		0.0813505		0.24899	0.16603		0.20751		-0.028937	0.1604		0.0657315		0.118197		0.26374	0.38496		0.32435		0.053226	0.37823	0.20556	0.071634		0.177163
RUFY1	4		0.026782	0.18837		0.107576		-0.094892	0.091952		-0.00147		0.28769	0.20855		0.24812		0.118075		0.042079	0.21124		0.12666		0.075033	0.015613	0.01355	0.027464		0.032915
KCNAB2	4		0.13777	0.15847		0.14812		0.011989	0.1436		0.0777945		0.16312	0.093428		0.128274		0.118063		0.088086	-0.12169		-0.016802		-0.00083379	-0.18954	0.043735	0.14899		0.000587803
YTHDF2	4		0.0039911	0.18376		0.0938756		0.22545	0.05424		0.139845		0.30819	-0.067316		0.120437		0.118053		-0.2523	-0.17232		-0.21231		0.23302	0.54756	0.315	0.43578		0.38284
TRAPPC6B	4		0.23093	0.084852		0.157891		0.26745	0.029157		0.148304		-0.0041289	0.098382		0.0471265		0.117774		0.10128	0.021261		0.0612705		0.18626	-0.094211	-0.12798	0.04363		0.00192475
C11orf57	4		0.25428	0.084806		0.169543		0.16337	0.047009		0.105189		0.12791	0.029087		0.0784985		0.117744		0.039686	0.058169		0.0489275		0.20961	0.28116	0.20031	0.26677		0.239463
HLA-DRA	4		0.076026	0.03405		0.055038		0.082809	0.3055		0.194155		0.10097	0.10671		0.10384		0.117678		0.15512	0.05299		0.104055		-0.097799	0.017372	0.010955	-0.15866		-0.057033
TTC9B	4		-0.017203	0.28026		0.131528		0.14152	0.07032		0.10592		0.12646	0.10394		0.1152		0.11755		-0.079248	-0.11216		-0.095704		0.14269	0.0076004	-0.078495	-0.11289		-0.0102736
BBS7	4		0.11516	0.26186		0.18851		-0.059815	0.062392		0.0012885		0.14649	0.17916		0.162825		0.117541		-0.1526	-0.054977		-0.103789		0.023082	0.095401	-0.22311	0.0036736		-0.0252383
PRRT4	4		0.13459	-0.087896		0.023347		0.21759	0.17403		0.19581		0.089827	0.17673		0.133278		0.117478		0.0086255	0.12526		0.0669428		0.049463	0.016451	0.072155	-0.017863		0.0300515
CDPF1	4		-0.00071631	0.12152		0.0604018		0.16361	0.14811		0.15586		0.20207	0.069726		0.135898		0.117387		-0.096153	-0.051038		-0.0735955		-0.00215	0.07507	0.11876	0.14083		0.0831275
LOC339862	4		-0.10403	0.1993		0.047635		0.10753	0.26116		0.184345		0.080694	0.15832		0.119507		0.117162		0.075578	0.07356		0.074569		0.1447	0.0028495	0.16169	0.23075		0.134997
AEBP1	4		0.048179	-0.13342		-0.0426205		0.28918	0.22878		0.25898		0.21762	0.052359		0.13499		0.117116		0.12046	0.14983		0.135145		0.1191	0.091592	0.20373	-0.14332		0.0677755
MC2R	4		0.061903	0.16759		0.114747		0.086834	0.11912		0.102977		0.07091	0.19584		0.133375		0.117033		0.073291	0.18513		0.129211		0.044573	0.24232	0.045929	0.065345		0.0995417
B4GALT4	4		0.17686	0.17274		0.1748		0.12172	-0.17726		-0.02777		0.16506	0.243		0.20403		0.11702		0.14629	0.12384		0.135065		0.079737	0.094278	0.023872	-0.08567		0.0280543
SYNGR2	4		0.23124	-0.10269		0.064275		0.01896	0.13797		0.078465		0.072983	0.34346		0.208222		0.116987		-0.0498	0.316		0.1331		0.21391	0.19804	-0.021581	0.039896		0.107566
RGPD2	4		-0.053677	0.14399		0.0451565		0.20261	0.10963		0.15612		0.13032	0.16696		0.14864		0.116639		0.0070907	0.057138		0.0321143		-0.041128	-0.042496	0.14357	-0.013372		0.0116435
TBX5	4		0.026133	0.30752		0.166827		0.1371	0.13802		0.13756		0.14045	-0.050316		0.045067		0.116484		0.077685	0.21248		0.145083		0.10072	0.2636	0.23642	0.22915		0.207472
ADAM33	4		0.23861	0.27958		0.259095		0.051158	-0.10988		-0.029361		0.1026	0.13536		0.11898		0.116238		0.13697	-0.040863		0.0480535		0.10362	0.1861	-0.01312	0.019702		0.0740755
GCSH	4		0.53231	-0.040635		0.245837		-0.1155	0.27494		0.07972		-0.054739	0.10089		0.0230755		0.116211		-0.043767	-0.12067		-0.0822185		0.44871	0.48041	0.28725	0.55617		0.443135
FRG2B	4		-0.11032	0.23389		0.061785		0.21165	0.13291		0.17228		0.16526	0.062553		0.113906		0.11599		0.11657	0.078975		0.0977725		0.12454	-0.041469	-0.19429	0.065529		-0.0114225
PLEKHA2	4		0.27638	0.011442		0.143911		0.054552	0.0034251		0.0289886		0.30467	0.045444		0.175057		0.115986		-0.038509	0.2121		0.0867955		0.12304	0.19376	-0.0093118	0.24656		0.138512
CEP250	4		0.07057	-0.00606		0.032255		0.26782	-0.006029		0.130895		0.18648	0.18288		0.18468		0.115944		0.14869	0.0071648		0.0779274		0.096522	0.41846	0.16672	0.23663		0.229583
APOL6	4		-0.12214	0.10086		-0.01064		0.047018	0.20599		0.126504		0.31404	0.14915		0.231595		0.11582		0.11963	-0.01895		0.05034		0.057337	0.25086	0.0703	0.074542		0.11326
RB1	4		0.14789	0.094275		0.121082		0.17663	0.051044		0.113837		0.097443	0.12719		0.112316		0.115745		-0.022261	0.079022		0.0283805		0.031445	0.019793	0.035151	0.13816		0.0561372
NPC1L1	4		0.19147	-0.11105		0.04021		0.2118	0.07778		0.14479		0.19652	0.12731		0.161915		0.115638		0.0044348	0.10266		0.0535474		0.0014194	0.16092	0.12377	0.053962		0.0850179
CHMP2A	4		0.66443	0.36487		0.51465		0.13792	0.12695		0.132435		-0.053931	-0.54651		-0.300221		0.115622		0.0059318	-0.14442		-0.0692441		-0.31087	0.224	0.47625	-0.11999		0.0673475
DDA1	4		-0.16214	-0.0018901		-0.0820151		0.41599	0.33049		0.37324		0.051931	0.058961		0.055446		0.115557		-0.25826	0.0038163		-0.127222		-0.23337	-0.17904	0.049306	-0.11278		-0.118971
POU6F2	4		0.16304	0.15538		0.15921		0.0711	0.11996		0.09553		0.22202	-0.038516		0.091752		0.115497		-0.051992	-0.030903		-0.0414475		0.040754	0.10482	0.13338	0.029066		0.077005
AIMP2	4		0.065573	-0.18895		-0.0616885		0.12222	0.31252		0.21737		0.11238	0.26897		0.190675		0.115452		0.22776	0.12397		0.175865		-0.033712	0.20094	-0.031626	0.074597		0.0525497
NPR3	4		0.21991	-0.17064		0.024635		0.12933	0.23839		0.18386		0.16775	0.10797		0.13786		0.115452		-0.0014915	-0.044425		-0.0229582		-0.10988	0.19583	0.0019142	0.04831		0.0340435
FAM83D	4		0.058143	0.079647		0.068895		0.11023	0.13444		0.122335		0.11747	0.19174		0.154605		0.115278		0.066778	0.20406		0.135419		0.073315	0.32525	0.21256	0.063369		0.168624
LIMK2	4		0.28579	0.17693		0.23136		0.012545	0.081928		0.0472365		0.13466	-0.00028827		0.0671859		0.115261		0.01429	-0.072611		-0.0291605		0.053835	0.048112	0.18386	-0.02025		0.0663893
EXTL3	4		0.15191	0.011975		0.0819425		0.11438	0.10234		0.10836		0.25394	0.055946		0.154943		0.115082		-0.0085621	0.070891		0.0311644		0.15656	0.15966	-0.00061285	-0.10079		0.0537043
PSMD14	4		0.1376	0.23753		0.187565		0.25743	0.35416		0.305795		0.046427	-0.34272		-0.148147		0.115071		-0.11807	-0.043237		-0.0806535		0.087566	0.2135	-0.161	-0.048274		0.022948
KIAA0895	4		0.15482	0.064886		0.109853		0.17547	0.16046		0.167965		0.092305	0.042442		0.0673735		0.115064		0.11774	0.095834		0.106787		0.07014	-0.017405	0.044759	0.05705		0.038636
CPXM1	4		-0.064802	0.065088		0.000143		0.31498	0.2229		0.26894		0.052337	0.098648		0.0754925		0.114858		-0.12532	0.13488		0.00478		-0.077316	0.24193	0.14978	0.22086		0.133814
ALDH1L1	4		-0.0032776	0.088592		0.0426572		0.049481	0.15893		0.104205		0.26453	0.13047		0.1975		0.114788		0.16464	0.1633		0.16397		-0.024357	-0.12669	-0.070234	-0.023262		-0.0611358
S1PR5	4		0.14986	0.13888		0.14437		0.11428	0.13909		0.126685		0.12059	0.025619		0.0731045		0.11472		-0.0061865	-0.038142		-0.0221642		-0.10795	0.15526	0.067037	-0.012232		0.0255288
SNX13	4		0.12026	0.19052		0.15539		0.11732	0.069162		0.093241		0.086597	0.10337		0.0949835		0.114538		0.097272	0.08564		0.091456		-0.028106	-0.059443	0.086404	0.039044		0.00947475
CTSB	4		0.092972	0.054895		0.0739335		0.34181	0.042599		0.192205		0.080413	0.073797		0.077105		0.114414		0.017867	0.018497		0.018182		0.033192	0.19608	0.10377	0.07534		0.102096
PPIG	4		0.076761	0.34198		0.209371		0.073077	-0.013277		0.0299		0.17196	0.035891		0.103926		0.114399		0.098114	0.097398		0.097756		-0.021259	0.16924	0.19167	0.27926		0.154728
TNFSF12	4		0.24545	0.38551		0.31548		0.032511	-0.041256		-0.0043725		-0.14605	0.21005		0.032		0.114369		0.21566	-0.075396		0.070132		0.021726	0.050936	0.12411	0.10198		0.074688
CT47A2	4		0.28059	0.13028		0.205435		-0.041318	0.21725		0.087966		0.024565	0.074411		0.049488		0.114296		0.37899	0.24882		0.313905		-0.15209	0.087499	-0.024176	-0.1096		-0.0495918
DCUN1D1	4		0.062988	0.12997		0.096479		0.097428	0.028777		0.0631025		0.19129	0.17461		0.18295		0.114177		0.19972	0.27293		0.236325		0.12192	0.069222	0.14323	0.14831		0.12067
ZNF716	4		0.16982	0.068154		0.118987		0.033657	0.14276		0.0882085		0.101	0.16886		0.13493		0.114042		0.1426	-0.083678		0.029461		0.052031	0.056332	0.052742	0.062487		0.055898
KRT80	4		0.10605	0.23603		0.17104		-0.070198	0.16097		0.045386		0.13153	0.11906		0.125295		0.113907		0.24629	0.049048		0.147669		0.13311	0.25287	0.17304	0.057461		0.15412
CCDC115	4		-0.2294	0.16789		-0.030755		0.23987	0.18763		0.21375		0.10229	0.21464		0.158465		0.11382		-0.026457	0.019613		-0.003422		-0.06032	0.068689	0.01226	-0.004777		0.003963
CCDC90B	4		0.25813	0.082736		0.170433		0.023527	-0.022705		0.000411		0.17121	0.17002		0.170615		0.11382		0.25101	0.012841		0.131926		0.089969	0.21167	0.12916	0.1334		0.14105
TBRG4	4		0.11218	-0.0060713		0.0530544		0.13892	0.18009		0.159505		0.14067	0.11619		0.12843		0.113663		0.078396	-0.053021		0.0126875		0.13808	0.1995	0.11209	0.11479		0.141115
SNX15	4		0.089867	0.21236		0.151114		-0.21865	0.17093		-0.02386		0.28732	0.14009		0.213705		0.113653		-0.027273	0.045391		0.009059		-0.078762	0.14576	-0.14786	-0.088698		-0.04239
AFF3	4		-0.078969	0.25818		0.0896055		0.1813	0.049249		0.115275		-0.092035	0.36396		0.135962		0.113614		-0.0010136	0.14511		0.0720482		-0.2005	0.0804	0.18048	-0.14329		-0.0207275
SC5D	4		-0.023341	0.25773		0.117195		0.088158	0.094254		0.091206		0.18857	0.076062		0.132316		0.113572		-0.064054	0.13889		0.037418		0.19606	0.061623	-0.11618	-0.066243		0.018815
RAB1B	4		0.11726	0.14773		0.132495		0.048821	0.11302		0.0809205		0.11748	0.13592		0.1267		0.113372		0.068227	0.052086		0.0601565		-0.088141	0.014419	-0.12095	-0.092161		-0.0717083
ICOS	4		0.24754	0.14753		0.197535		-0.0019189	0.13082		0.0644505		0.06715	0.088625		0.0778875		0.113291		0.030635	-0.01337		0.0086325		0.04264	0.049126	-0.15313	0.083777		0.00560325
GJB3	4		-0.082253	0.51461		0.216178		-0.14839	0.10814		-0.020125		0.07023	0.21727		0.14375		0.113268		0.17963	-0.093597		0.0430165		0.045789	0.063416	0.081318	-0.34987		-0.0398368
PJA1	4		0.25742	0.12727		0.192345		0.053089	-0.054058		-0.0004845		0.099855	0.1955		0.147678		0.113179		0.033486	0.1708		0.102143		-0.19216	0.17843	-0.021221	0.10075		0.0164498
HNRNPK	4		-0.058811	-0.34312		-0.200965		0.63939	0.41854		0.528965		0.23389	-0.2136		0.010145		0.112715		-0.049835	-0.20036		-0.125098		0.26669	0.27694	0.083877	0.13115		0.189664
NLRP1	4		0.16311	0.097745		0.130428		0.13943	0.17495		0.15719		0.067749	0.032628		0.0501885		0.112602		-0.024588	-0.024179		-0.0243835		0.060492	-0.14076	-0.11603	0.10641		-0.022472
TMEM247	4		0.22465	-0.049342		0.087654		0.14168	0.18649		0.164085		0.023446	0.1485		0.085973		0.112571		0.063847	-0.14478		-0.0404665		-0.090386	0.075598	0.019747	0.03095		0.00897725
FAM65C	4		0.087556	-0.012602		0.037477		0.24816	0.10617		0.177165		0.18778	0.057992		0.122886		0.112509		0.067517	0.14099		0.104253		0.095231	0.21113	0.1538	0.0089842		0.117286
EPDR1	4		0.16455	-0.21742		-0.026435		0.10551	0.097216		0.101363		0.2737	0.25084		0.26227		0.112399		-0.036492	-0.047948		-0.04222		0.089255	-0.036176	-0.011727	0.10753		0.0372205
PRMT6	4		0.049018	0.25581		0.152414		0.019355	0.033141		0.026248		0.19244	0.1246		0.15852		0.112394		0.077662	-0.05055		0.013556		-0.12405	-0.16837	-0.25744	-0.054876		-0.151184
OR5D14	4		0.019412	0.057975		0.0386935		0.114	0.094161		0.10408		0.21998	0.16882		0.1944		0.112391		-0.024756	0.019556		-0.0026		0.014714	-0.10551	0.088388	-0.09926		-0.025417
LAMTOR4	4		0.13677	0.49413		0.31545		-0.091958	-0.053151		-0.0725545		0.040358	0.14767		0.094014		0.112303		-0.049765	-0.19707		-0.123417		-0.027275	-0.23258	-0.28508	0.011562		-0.133343
CSNK1D	4		0.14485	0.075433		0.110142		0.20395	-0.16124		0.021355		0.29251	0.11828		0.205395		0.112297		0.086041	-0.16599		-0.0399745		-0.0082556	0.0359	0.23029	0.021182		0.0697791
SAMD8	4		0.32525	0.053055		0.189153		0.13666	0.11511		0.125885		0.076669	-0.033073		0.021798		0.112278		0.094682	-0.1549		-0.030109		0.026329	-0.34289	-0.050125	0.084157		-0.0706322
PRICKLE2	4		0.17454	0.11008		0.14231		-0.048291	0.07648		0.0140945		0.089833	0.27039		0.180112		0.112172		0.20639	0.044711		0.125551		-0.061447	0.019996	0.018533	-0.075085		-0.0245008
LLPH	4		0.026392	0.32881		0.177601		0.15088	0.16989		0.160385		-0.060355	0.057146		-0.0016045		0.112127		-0.076097	-0.11469		-0.0953935		-0.12763	-0.16826	0.034378	-0.054459		-0.0789927
CHMP7	4		0.40122	0.11402		0.25762		0.030121	0.042965		0.036543		0.077095	0.0072115		0.0421532		0.112105		0.42078	0.63674		0.52876		0.34296	0.28217	0.48578	0.43438		0.386323
GPR37	4		0.13722	-0.12225		0.007485		0.20625	0.12871		0.16748		0.12982	0.19257		0.161195		0.112053		0.11523	0.056179		0.0857045		0.18482	0.1924	0.05393	0.28049		0.17791
BIN3	4		0.070929	0.16623		0.11858		0.057697	0.18002		0.118859		0.11341	0.083978		0.098694		0.112044		0.094532	-0.02264		0.035946		-0.048317	-0.040737	0.025925	-0.017038		-0.0200417
CLCNKB	4		0.09681	0.14899		0.1229		-0.089523	0.23888		0.0746785		0.094754	0.18178		0.138267		0.111949		0.095004	0.13817		0.116587		-0.11082	-0.076235	0.021138	-0.087539		-0.063364
AMMECR1	4		-0.042254	0.29835		0.128048		0.037972	0.18701		0.112491		0.12497	0.065483		0.0952265		0.111922		0.19923	0.16501		0.18212		-0.099645	0.34664	-0.054118	-0.10934		0.0208843
FAM205A	4		-0.036151	0.25496		0.109405		0.27706	0.26884		0.27295		-0.011706	-0.082424		-0.047065		0.111763		0.20657	-0.13092		0.037825		0.23156	-0.019143	-0.029289	-0.086259		0.0242172
NCOA5	4		0.076366	0.10431		0.090338		0.14133	0.13408		0.137705		0.064455	0.14998		0.107217		0.111754		0.17034	0.15547		0.162905		0.045379	0.10357	0.21188	0.0706		0.107857
FGD1	4		0.37289	0.34551		0.3592		-0.00083185	-0.0031585		-0.00199518		-0.011605	-0.032304		-0.0219545		0.11175		0.51449	0.59326		0.553875		0.28524	0.34842	0.525	0.3864		0.386265
PHPT1	4		0.041891	0.32433		0.183111		0.013113	0.26878		0.140947		-0.095634	0.1177		0.011033		0.111697		0.073264	-0.097731		-0.0122335		-0.019987	-0.023569	-0.035895	-0.066125		-0.036394
CHMP4B	4		0.12555	0.063522		0.094536		0.090239	0.32026		0.20525		0.12889	-0.060545		0.0341725		0.111319		0.19022	0.30154		0.24588		0.40034	0.27003	0.37264	0.43416		0.369293
BCAS1	4		-0.047645	0.047304		-0.0001705		0.10789	0.098779		0.103334		0.21737	0.24287		0.23012		0.111095		-0.075499	-0.067819		-0.071659		0.012669	0.029701	0.080591	-0.012141		0.027705
SLC34A2	4		0.073882	0.025285		0.0495835		0.093678	0.13778		0.115729		0.20388	0.13192		0.1679		0.111071		0.075312	0.14664		0.110976		-0.0079193	0.37978	-0.11296	0.051818		0.0776797
NDUFAF3	4		-0.0080164	0.37045		0.181217		0.041814	0.10819		0.075002		0.047878	0.10607		0.076974		0.111064		-0.015518	-0.14895		-0.082234		-0.18122	-0.27877	-0.057066	0.074414		-0.11066
EMILIN2	4		0.34691	0.028798		0.187854		0.039264	0.18096		0.110112		0.083854	-0.013504		0.035175		0.111047		0.083697	-0.076257		0.00372		-0.033905	0.11827	-0.1145	0.014002		-0.00403325
KIAA0195	4		-0.080279	-0.059797		-0.070038		0.14173	0.27042		0.206075		0.10055	0.29313		0.19684		0.110959		-0.0087022	-0.11078		-0.0597411		0.06854	-0.1954	0.00010042	0.083578		-0.0107954
SMIM19	4		0.10077	0.18694		0.143855		0.095394	0.11977		0.107582		0.003509	0.1593		0.0814045		0.110947		0.097514	0.078569		0.0880415		-0.057567	0.10931	-0.058256	0.0010665		-0.00136162
CHRNB3	4		0.12326	0.17278		0.14802		-0.052863	0.091917		0.019527		0.21611	0.11326		0.164685		0.110744		0.084912	-0.06699		0.008961		0.057373	0.036568	-0.014465	-0.085863		-0.00159675
USP39	4		-0.089023	-0.2703		-0.179662		0.36889	0.28928		0.329085		0.23047	0.13494		0.182705		0.110709		0.15159	-0.2434		-0.045905		0.26519	-0.048432	-0.0071463	0.056556		0.0665419
DPYSL5	4		0.093389	0.013359		0.053374		0.23994	-0.068373		0.0857835		0.18069	0.20482		0.192755		0.110637		-0.15016	0.080497		-0.0348315		0.0070439	0.1194	0.050442	0.0019239		0.0447024
YWHAZ	4		0.13306	-0.042933		0.0450635		0.15324	0.2202		0.18672		-0.033937	0.23398		0.100021		0.110602		0.044714	0.18758		0.116147		0.014017	-0.10113	0.021266	-0.050885		-0.029183
TRIM4	4		0.10404	0.030057		0.0670485		0.21647	0.11093		0.1637		0.18005	0.021836		0.100943		0.110564		0.16916	0.17868		0.17392		0.041387	0.093497	0.093323	-0.02231		0.0514742
ST20-MTHFS	4		0.1443	0.007802		0.076051		0.1233	0.086395		0.104848		0.10998	0.19125		0.150615		0.110505		0.065729	0.20017		0.132949		0.070513	0.010345	0.2071	-0.063789		0.0560423
RNF208	4		0.12043	0.27652		0.198475		0.28106	-0.20781		0.036625		0.13781	0.053973		0.0958915		0.11033		0.085447	-0.11469		-0.0146215		0.023002	0.034512	-0.063334	-0.051239		-0.0142647
IRF2BP2	4		-0.011815	0.15688		0.0725325		0.13068	0.14091		0.135795		0.32525	-0.080035		0.122607		0.110312		-0.43914	-0.34489		-0.392015		-0.28337	-0.049323	-0.12519	-0.25041		-0.177073
LANCL2	4		0.12588	-0.081433		0.0222235		0.12783	0.25976		0.193795		0.14033	0.089317		0.114823		0.110281		0.11714	-0.0057857		0.0556771		0.24489	0.025004	0.24883	0.10178		0.155126
DAZAP1	4		-0.048233	-0.010352		-0.0292925		0.2163	0.26818		0.24224		0.07769	0.15793		0.11781		0.110252		0.23652	0.19371		0.215115		-0.07146	-0.066327	0.019866	-0.15484		-0.0681903
SNRPD2	4		0.17151	-0.2639		-0.046195		0.38456	0.26975		0.327155		0.17535	-0.075788		0.049781		0.110247		-0.11182	0.041726		-0.035047		-0.00081794	-0.22487	0.031952	0.074506		-0.0298075
C20orf173	4		0.046033	0.17141		0.108721		0.046799	0.16615		0.106474		0.018538	0.21255		0.115544		0.110247		0.10859	0.21604		0.162315		0.055097	0.17351	0.084802	0.035733		0.0872855
CD80	4		0.19065	-0.028438		0.081106		0.098018	0.19047		0.144244		0.0017645	0.20877		0.105267		0.110206		0.21146	0.051287		0.131374		0.073411	0.047733	-0.045651	-0.034646		0.0102118
TMEM53	4		0.1496	-0.014337		0.0676315		0.05314	0.097152		0.075146		0.22643	0.14896		0.187695		0.110158		-0.11912	0.044344		-0.037388		0.10642	0.025682	-0.12937	0.18579		0.0471305
PHLDB1	4		0.035331	0.089528		0.0624295		0.11574	0.27379		0.194765		0.068475	0.077945		0.07321		0.110135		-0.015169	0.11895		0.0518905		-0.027219	-0.0959	0.10347	-0.14268		-0.0405823
CHN2	4		0.054344	-0.018264		0.01804		0.18447	0.14363		0.16405		0.11653	0.17976		0.148145		0.110078		0.1943	0.11156		0.15293		-0.013843	0.032195	-0.0050997	0.0038217		0.0042685
CSAD	4		0.030397	0.16289		0.0966435		0.26475	0.12517		0.19496		0.043379	0.033694		0.0385365		0.110047		0.15595	0.19224		0.174095		-0.0029857	0.1364	0.15661	0.16779		0.114454
TOLLIP	4		0.092621	0.073848		0.0832345		0.10639	0.094368		0.100379		0.05341	0.23915		0.14628		0.109964		-0.10837	-0.097289		-0.102829		0.22737	0.20637	0.19653	0.19321		0.20587
VAPB	4		0.067671	0.057057		0.062364		0.24044	0.15461		0.197525		0.042063	0.097886		0.0699745		0.109954		0.13061	-0.13424		-0.001815		0.053284	0.05099	0.12161	0.10974		0.083906
C3orf56	4		-0.019684	0.21943		0.099873		0.10497	0.11704		0.111005		0.19472	0.043057		0.118889		0.109922		-0.0066299	-0.014382		-0.010506		-0.14039	0.07631	0.07099	-0.034518		-0.006902
SGK2	4		-0.072251	0.09288		0.0103145		0.11474	0.089491		0.102115		0.2796	0.15499		0.217295		0.109908		0.13108	0.18591		0.158495		0.068601	0.046843	0.16368	0.12832		0.101861
SRM	4		0.26333	0.32053		0.29193		0.099561	0.025367		0.062464		-0.037813	-0.011565		-0.024689		0.109902		0.21335	0.2077		0.210525		-0.01578	0.03763	0.18822	0.50161		0.17792
ANAPC5	4		0.26765	0.72085		0.49425		-0.30352	-0.089692		-0.196606		0.12261	-0.058724		0.031943		0.109862		0.11086	-0.063735		0.0235625		0.29052	-0.11133	0.048444	0.22483		0.113116
ZHX3	4		-0.024199	0.1107		0.0432505		0.12393	0.025676		0.074803		0.32484	0.097366		0.211103		0.109719		0.080748	0.1711		0.125924		-0.0047806	0.11256	0.20973	0.12022		0.109432
SND1	4		0.35523	0.11985		0.23754		-0.021444	-0.060048		-0.040746		0.078322	0.18638		0.132351		0.109715		0.037279	-0.031509		0.002885		0.046667	0.25245	0.1836	0.19784		0.170139
NR4A1	4		0.14265	-0.12406		0.009295		0.29241	0.24392		0.268165		0.019475	0.083745		0.05161		0.10969		0.14501	0.17615		0.16058		-0.0033752	0.31451	0.027562	0.0051211		0.0859545
PDS5B	4		0.088767	0.17337		0.131069		0.11849	0.1097		0.114095		0.16923	-0.0020874		0.0835713		0.109578		0.40926	0.10447		0.256865		0.22897	0.19301	0.25033	0.22439		0.224175
ELOVL1	4		0.25626	0.18737		0.221815		0.19932	0.18999		0.194655		-0.098264	-0.077637		-0.0879505		0.109507		-0.12219	-0.28641		-0.2043		-0.043208	-0.069415	-0.1838	-0.18529		-0.120428
NEUROD6	4		-0.018523	0.010844		-0.0038395		0.11462	0.11201		0.113315		0.23195	0.20531		0.21863		0.109368		0.086492	0.112		0.099246		0.086307	0.072474	0.033167	-0.054799		0.0342873
CCNT1	4		0.25778	0.08726		0.17252		0.066693	0.087823		0.077258		0.12807	0.028057		0.0780635		0.109281		-0.019288	0.21965		0.100181		0.19253	0.29288	0.23558	0.30815		0.257285
FCHO1	4		0.21171	0.081575		0.146643		0.05643	0.22909		0.14276		-0.035473	0.11216		0.0383435		0.109249		-0.026734	0.14808		0.060673		-0.071819	0.18783	-0.022273	0.011687		0.0263563
BCL9L	4		0.088502	0.18958		0.139041		-0.042383	9.3963e-05		-0.0211445		0.17681	0.24268		0.209745		0.109214		-0.077751	-0.085168		-0.0814595		0.054203	0.019288	0.15528	0.034573		0.065836
PIWIL2	4		0.25093	0.090821		0.170875		0.055627	0.12177		0.0886985		0.090318	0.045768		0.068043		0.109206		-0.22061	0.0047734		-0.107918		-0.056611	0.062754	0.044026	0.11598		0.0415372
SEMA4F	4		0.22795	-0.097333		0.0653085		0.104	0.12507		0.114535		0.13501	0.1605		0.147755		0.1092		-0.10285	-0.017115		-0.0599825		-0.0050065	0.053015	-0.15779	-0.031029		-0.0352026
PRPF6	4		-0.042485	-0.06335		-0.0529175		0.49329	0.29235		0.39282		0.23436	-0.25899		-0.012315		0.109196		-0.14639	0.048003		-0.0491935		0.079636	-0.053304	0.2634	0.051909		0.0854103
ARFIP1	4		0.13059	0.08759		0.10909		0.023944	0.23046		0.127202		0.017228	0.16519		0.091209		0.109167		-0.016102	0.065129		0.0245135		0.08993	-0.05114	-0.028048	0.073556		0.0210745
ZNF512B	4		0.20778	0.18175		0.194765		0.086728	0.21521		0.150969		-0.15337	0.11647		-0.01845		0.109095		-0.14396	0.064343		-0.0398085		0.12421	-0.016707	0.10519	-0.13564		0.0192633
FOXL1	4		0.33017	-0.064245		0.132963		0.059128	-0.10688		-0.023876		0.32161	0.11446		0.218035		0.10904		0.14734	0.097264		0.122302		0.042677	0.3351	-0.098788	0.037817		0.0792015
SLC35C2	4		0.18885	0.062179		0.125515		0.11195	0.18741		0.14968		0.12494	-0.021437		0.0517515		0.108982		0.14191	0.010704		0.076307		0.013868	0.10492	0.19776	0.097963		0.103628
SLC25A6	4		0.16808	0.14473		0.156405		0.058801	0.088074		0.0734375		0.14695	0.046087		0.0965185		0.108787		0.0019466	0.14433		0.0731383		0.057855	0.070877	0.04574	0.17847		0.0882355
BRAF	4		0.37835	0.4248		0.401575		-0.069594	-0.0082156		-0.0389048		0.017161	-0.089816		-0.0363275		0.108781		0.076982	0.11405		0.095516		0.027931	0.017801	0.21574	0.22403		0.121375
GPA33	4		0.13581	0.11765		0.12673		0.037413	-0.015754		0.0108295		0.24697	0.13047		0.18872		0.10876		-0.022156	-0.096882		-0.059519		-0.11002	-0.0079442	0.015261	0.012888		-0.0224538
HSPE1	4		0.42348	-0.27685		0.073315		0.19761	-0.12804		0.034785		0.11422	0.32211		0.218165		0.108755		0.034727	-0.0045305		0.0150983		0.5525	-0.1013	0.42135	0.25542		0.281992
TMED4	4		0.056701	0.054833		0.055767		0.11033	0.25882		0.184575		0.12137	0.050126		0.085748		0.108697		0.13434	0.066945		0.100642		0.013598	0.20153	0.045433	0.012214		0.0681937
VDAC3	4		-0.12568	0.064481		-0.0305995		0.0092563	0.18308		0.0961681		0.30071	0.22031		0.26051		0.108693		0.074563	-0.13124		-0.0283385		-0.092124	-0.13033	-0.086825	-0.26319		-0.143117
SERPINA1	4		0.23726	0.08883		0.163045		0.18088	0.087504		0.134192		-0.067332	0.1249		0.028784		0.108674		-0.075413	0.1846		0.0545935		-0.034178	0.015779	0.27139	-0.06189		0.0477753
NR2F2	4		0.058778	0.048814		0.053796		0.20134	0.28223		0.241785		0.038819	0.021984		0.0304015		0.108661		-0.036972	0.08835		0.025689		0.27246	0.37605	0.32403	0.49392		0.366615
ISY1-RAB43	4		-0.040825	0.26313		0.111152		0.3959	-0.2739		0.061		0.23373	0.073345		0.153537		0.108563		0.060577	-0.0010666		0.0297552		-0.095794	0.092651	0.66387	-0.066252		0.148619
SPATA18	4		0.36851	0.17921		0.27386		0.088279	0.14804		0.11816		0.059795	-0.19259		-0.0663975		0.108541		0.055747	0.16437		0.110058		-0.15876	-0.0018713	-0.10256	0.016383		-0.0617021
DGCR14	4		0.35996	-0.05582		0.15207		0.0014852	0.1994		0.100443		-0.0010597	0.14695		0.0729452		0.108486		-0.084752	-0.26526		-0.175006		0.22214	0.0012675	0.11715	0.10287		0.110857
UNC13B	4		-0.021884	0.28569		0.131903		0.24052	0.080453		0.160487		0.11221	-0.046404		0.032903		0.108431		-0.036095	0.042188		0.0030465		0.04325	-0.27713	0.13239	0.068234		-0.008314
RHOA	4		0.31394	0.20851		0.261225		-0.051082	0.052353		0.0006355		0.27399	-0.14728		0.063355		0.108405		0.35127	0.18549		0.26838		0.16953	0.009616	0.36296	0.4755		0.254402
PAX5	4		0.075666	0.058294		0.06698		0.29115	0.085123		0.188137		0.045096	0.09509		0.070093		0.108403		0.088984	0.21303		0.151007		-0.029776	0.063081	-0.052866	-0.10545		-0.0312528
SCGB1D1	4		-0.031282	0.36186		0.165289		0.034379	0.23903		0.136705		0.049345	-0.0029981		0.0231734		0.108389		-0.010136	0.04617		0.018017		0.053759	0.10625	0.04744	-0.027762		0.0449218
IFIT5	4		0.17472	0.078815		0.126767		0.09509	-0.027565		0.0337625		0.14617	0.18309		0.16463		0.108387		-0.063239	-0.094985		-0.079112		-0.012101	0.0065704	-0.094572	-0.012233		-0.0280839
FAM71F1	4		-0.0006554	0.16275		0.0810473		0.16421	0.11408		0.139145		0.076681	0.13305		0.104866		0.108353		0.011424	-0.065701		-0.0271385		0.14113	0.045619	0.03587	0.025456		0.0620188
SART1	4		0.067742	-0.20349		-0.067874		0.30947	0.10558		0.207525		0.17646	0.19431		0.185385		0.108345		-0.037451	0.013242		-0.0121045		0.040535	0.058741	0.15992	-0.00031177		0.0647211
MYH9	4		0.28345	0.081424		0.182437		0.064504	0.022705		0.0436045		0.2021	-0.0045603		0.0987699		0.10827		-0.049507	-0.17126		-0.110383		0.049436	0.051329	0.043138	0.011757		0.038915
SRRM3	4		0.12421	0.29273		0.20847		0.096682	0.22961		0.163146		0.043932	-0.13838		-0.047224		0.108131		-0.17916	0.27938		0.05011		-0.032059	0.0044324	-0.10405	0.13723		0.00138835
SBF1	4		-0.090659	0.29872		0.10403		0.0077408	0.16707		0.0874054		0.20593	0.059826		0.132878		0.108105		0.19556	0.25932		0.22744		0.37017	0.36954	0.27662	0.20349		0.304955
PTPN21	4		0.15868	0.30744		0.23306		-0.085838	0.056298		-0.01477		0.031036	0.18089		0.105963		0.108084		0.2044	-0.041427		0.0814865		-0.089388	-0.066039	0.053222	-0.22343		-0.0814088
CTR9	4		0.23767	0.12604		0.181855		0.34892	0.010202		0.179561		-0.10333	0.028161		-0.0375845		0.107944		-0.059025	0.29003		0.115503		0.0089732	-0.23252	-0.08865	0.053211		-0.0647464
GSDMC	4		0.014272	-0.055429		-0.0205785		0.34447	-0.084051		0.13021		0.18219	0.24549		0.21384		0.107824		0.030944	0.015903		0.0234235		0.15663	0.063213	0.21581	-0.022885		0.103192
PTGS1	4		-0.082021	0.30991		0.113945		0.18022	-0.050457		0.0648815		0.13888	0.14983		0.144355		0.107727		0.087079	0.035223		0.061151		0.10814	-0.08941	0.16761	-0.097623		0.0221793
LOC728392	4		0.15482	-0.021936		0.066442		0.1647	0.15561		0.160155		0.092709	0.10045		0.0965795		0.107725		0.0089302	0.22395		0.11644		-0.12052	-0.12019	-0.12488	-0.082804		-0.112099
ELMSAN1	4		0.19562	0.46891		0.332265		-0.13727	-0.098513		-0.117892		0.010145	0.20737		0.108757		0.10771		0.022022	-0.1849		-0.081439		0.2096	0.083798	0.17711	0.27072		0.185307
AP3D1	4		0.13573	0.030074		0.082902		0.21348	0.015937		0.114709		0.021609	0.22939		0.1255		0.107703		-0.095482	0.047819		-0.0238315		0.29538	0.29871	0.24143	0.21185		0.261843
MYNN	4		0.12244	0.19552		0.15898		0.17386	0.14447		0.159165		-0.033707	0.043434		0.0048635		0.10767		0.13513	0.80785		0.47149		0.084676	-0.12931	-0.016513	-0.11883		-0.0449942
ARRDC3	4		-0.093435	-0.10299		-0.0982125		0.21893	0.20326		0.211095		0.28164	0.13852		0.21008		0.107654		0.41576	0.45145		0.433605		0.066629	-0.10094	0.1886	0.12555		0.0699597
SACM1L	4		0.37116	0.2681		0.31963		0.10579	-0.096424		0.004683		0.052236	-0.054941		-0.0013525		0.107653		0.11826	-0.2417		-0.06172		0.22357	-0.3007	-0.012799	0.041006		-0.0122308
E2F6	4		-0.052085	0.079536		0.0137255		0.1834	0.10777		0.145585		0.098668	0.22828		0.163474		0.107595		0.065683	0.1641		0.114892		-0.07178	-0.12396	0.068609	-0.13022		-0.0643377
GANAB	4		0.12449	0.27999		0.20224		-0.066259	0.054912		-0.0056735		0.14076	0.11154		0.12615		0.107572		0.11963	0.23113		0.17538		0.3605	0.15221	0.38342	0.38754		0.320917
POM121	4		-0.042104	0.4406		0.199248		0.19046	0.099854		0.145157		-0.14838	0.10499		-0.021695		0.10757		-0.034773	0.22654		0.0958835		0.066395	0.082062	0.0066106	0.0077874		0.0407137
AAGAB	4		-0.10197	0.097968		-0.002001		0.30129	0.13423		0.21776		0.22623	-0.012436		0.106897		0.107552		0.60623	0.58128		0.593755		-0.28143	-0.39822	-0.34321	0.076363		-0.236624
SCRN1	4		-0.038011	0.0029798		-0.0175156		-0.018122	0.23247		0.107174		0.19434	0.27134		0.23284		0.107499		0.11259	0.21159		0.16209		0.082709	0.027128	0.015107	-0.01446		0.027621
ZNHIT2	4		0.2345	-0.42716		-0.09633		0.56694	0.35072		0.45883		0.10252	-0.18334		-0.04041		0.107363		-0.003845	0.44462		0.220388		0.33434	-0.11378	0.13138	-0.3527		-0.00019
MAN1A1	4		0.1839	-0.028685		0.0776075		0.16807	0.27718		0.222625		-0.01505	0.057382		0.021166		0.107133		0.15379	-0.082471		0.0356595		0.056191	0.23744	0.15368	0.070077		0.129347
GDAP1L1	4		0.14078	0.043774		0.092277		0.03885	0.065776		0.052313		0.13858	0.21503		0.176805		0.107132		0.094169	0.13023		0.1122		0.09148	0.069635	0.096898	0.014714		0.0681817
C7orf57	4		0.26564	-0.21584		0.0249		0.098778	0.14677		0.122774		0.24183	0.10538		0.173605		0.107093		0.2606	0.29015		0.275375		-0.15945	0.1799	-0.056636	-0.016301		-0.0131218
PMP22	4		0.16807	0.16222		0.165145		0.095487	0.1977		0.146593		0.14571	-0.12679		0.00946		0.107066		0.096577	0.1166		0.106589		0.057427	0.0029954	0.21382	0.082274		0.0891291
GPR151	4		-0.056807	0.035434		-0.0106865		0.1629	0.13764		0.15027		0.34708	0.015665		0.181372		0.106985		0.13849	0.0082294		0.0733597		-0.076848	-0.014196	-0.080597	-0.01949		-0.0477827
EGR1	4		0.15406	0.11413		0.134095		0.12909	0.054392		0.091741		-0.014435	0.20445		0.0950075		0.106948		0.0068335	0.1273		0.0670667		0.10254	0.067583	0.23437	0.27082		0.168828
KCNH8	4		0.15899	0.19404		0.176515		0.081101	0.23166		0.156381		0.005265	-0.029494		-0.0121145		0.106927		-0.062606	0.0069557		-0.0278251		0.12077	0.0067403	-0.077364	0.00078213		0.0127321
CWC25	4		0.25437	-0.042364		0.106003		0.048204	0.081545		0.0648745		0.11503	0.18451		0.14977		0.106882		0.0053398	0.031123		0.0182314		-0.029074	-0.12374	0.15793	-0.1094		-0.026071
ANKMY2	4		0.080447	0.039609		0.060028		0.097213	-0.032686		0.0322635		0.27804	0.1785		0.22827		0.106854		-0.10137	-0.0059134		-0.0536417		0.084745	-0.093191	0.042062	0.082127		0.0289358
ASB13	4		-0.051824	0.1817		0.064938		0.033448	0.19079		0.112119		0.29912	-0.012187		0.143466		0.106841		0.081942	0.16755		0.124746		0.065186	-0.063283	0.038464	0.022409		0.015694
TM2D2	4		0.34716	0.032484		0.189822		0.10595	0.039039		0.0724945		0.050622	0.06514		0.057881		0.106733		0.26411	-0.093831		0.0851395		0.038416	0.18956	0.38767	0.19669		0.203084
DYNC1H1	4		0.43305	0.45772		0.445385		0.16095	0.041897		0.101423		-0.16157	-0.2917		-0.226635		0.106724		0.21437	0.12332		0.168845		-0.026783	-0.013474	0.0055543	-0.0022419		-0.00923615
CSDE1	4		0.52992	0.47134		0.50063		-0.10208	-0.24509		-0.173585		0.021108	-0.036043		-0.0074675		0.106526		-0.47482	-0.31336		-0.39409		-0.09153	0.055332	-0.0116	0.38435		0.084138
TMPRSS7	4		0.25674	0.1123		0.18452		0.082594	0.098409		0.0905015		-0.035618	0.12451		0.044446		0.106489		0.013222	0.069784		0.041503		0.017193	0.013459	0.0075128	-0.048827		-0.00266555
AVL9	4		0.11116	0.093509		0.102334		0.23288	0.1854		0.20914		0.10588	-0.090201		0.0078395		0.106438		0.095275	0.08621		0.0907425		0.01756	-0.074491	0.17878	-0.040235		0.0204035
PGR	4		0.1775	0.32389		0.250695		0.07099	0.011769		0.0413795		0.011389	0.042057		0.026723		0.106266		0.095935	0.12069		0.108313		-0.012716	0.03419	-0.09318	0.12345		0.012936
DUSP13	4		0.12825	0.14246		0.135355		0.05879	-0.18707		-0.06414		0.23743	0.25751		0.24747		0.106228		0.12651	-0.037801		0.0443545		-0.05076	0.23854	0.052521	0.079174		0.0798687
SELM	4		0.13139	0.1864		0.158895		0.010415	0.06108		0.0357475		0.092305	0.15558		0.123942		0.106195		0.17557	0.041009		0.108289		-0.10739	0.084861	0.093485	0.042202		0.0282895
ASCC2	4		0.045532	-0.19898		-0.076724		0.16632	0.082455		0.124387		0.24689	0.29489		0.27089		0.106185		-0.16401	-0.091269		-0.127639		0.11827	0.020313	0.035356	0.055936		0.0574687
TTBK2	4		-0.11899	0.025614		-0.046688		0.19838	0.28656		0.24247		0.14361	0.10185		0.12273		0.106171		-0.0023032	0.065398		0.0315474		-0.1391	0.18259	0.051184	0.036449		0.0327808
ASCC1	4		0.14418	0.23333		0.188755		0.11714	0.084429		0.100784		0.017986	0.039897		0.0289415		0.10616		-0.044231	0.097002		0.0263855		-0.04931	-0.10534	-0.039573	-0.13426		-0.0821207
LCNL1	4		0.093219	0.0060652		0.0496421		0.12191	0.10827		0.11509		0.13987	0.16751		0.15369		0.106141		0.097894	-0.1104		-0.006253		0.053268	0.11659	-0.0079945	-0.011848		0.0375039
TTC3	4		0.15581	0.27785		0.21683		0.025776	-0.0043282		0.0107239		-0.025277	0.20696		0.0908415		0.106132		-0.068771	0.018469		-0.025151		-0.082003	0.074041	-0.084245	-0.0017793		-0.0234966
NAT8B	4		-0.014892	-0.093383		-0.0541375		0.24641	0.14374		0.195075		0.1963	0.15856		0.17743		0.106123		-0.10778	0.070114		-0.018833		-0.1171	-0.028723	-0.10045	0.02718		-0.0547732
ACO1	4		0.0023366	0.16685		0.0845933		0.19479	0.046496		0.120643		0.31707	-0.090934		0.113068		0.106101		-0.099571	0.20225		0.0513395		-0.013056	-0.10709	-0.16139	0.24056		-0.010244
C15orf53	4		0.090613	0.10262		0.0966165		0.033846	0.043101		0.0384735		0.3494	0.016295		0.182847		0.105979		-0.085005	0.082774		-0.0011155		-0.0035718	0.11639	-0.027622	-0.036552		0.012161
SFRP4	4		0.15385	-0.14793		0.00296		0.13799	0.0020942		0.0700421		0.33298	0.15683		0.244905		0.105969		0.13592	0.0094362		0.0726781		0.011659	-0.094453	0.1405	0.025062		0.020692
SNAI1	4		0.02922	0.1411		0.08516		0.20671	-0.0059795		0.100365		0.093933	0.17079		0.132361		0.105962		0.13958	0.25575		0.197665		-0.031026	0.034102	0.13788	-0.016141		0.0312037
TCN2	4		0.049349	0.35177		0.20056		0.09045	0.10386		0.097155		0.074542	-0.034349		0.0200965		0.105937		-0.16671	0.11768		-0.024515		-0.061323	0.12725	0.14926	0.023141		0.059582
ZNF341	4		0.15299	0.17513		0.16406		0.12069	-0.11303		0.00383		0.04845	0.24943		0.14894		0.10561		0.26733	0.39276		0.330045		0.062514	0.43105	0.26372	-0.00099491		0.189072
PTGES3L-AARSD1	4		0.10808	0.056065		0.0820725		0.045193	0.13046		0.0878265		0.14422	0.14911		0.146665		0.105521		0.14066	0.11375		0.127205		-0.13421	-0.1271	-0.22305	0.048791		-0.108892
COL6A2	4		0.045094	0.081247		0.0631705		0.0622	0.11391		0.088055		0.25267	0.077949		0.165309		0.105512		-0.10902	-0.09034		-0.09968		0.091378	0.16123	0.087296	0.20687		0.136693
ARHGAP40	4		-0.12232	0.12605		0.001865		0.11124	0.18219		0.146715		0.26342	0.072277		0.167848		0.105476		0.10809	0.23789		0.17299		0.24164	0.33382	0.11687	-0.042089		0.16256
ITGB7	4		0.18755	0.1736		0.180575		0.058693	0.015554		0.0371235		0.05596	0.14106		0.09851		0.105403		0.093813	0.26505		0.179431		0.30901	0.14953	0.058792	0.11508		0.158103
SRSF5	4		0.36528	0.20458		0.28493		-0.054138	0.054633		0.0002475		0.054089	0.0079012		0.0309951		0.105391		-0.0095082	-0.10344		-0.0564741		-0.047596	0.14356	0.1667	0.25704		0.129926
APOA4	4		-0.011185	0.46706		0.227937		-0.051191	-0.010264		-0.0307275		0.058088	0.1794		0.118744		0.105318		0.048811	0.050614		0.0497125		-0.059972	0.23915	0.019108	0.055068		0.0633385
WFDC10B	4		0.17722	-0.13247		0.022375		0.11925	0.086293		0.102771		0.22192	0.15967		0.190795		0.105314		0.099006	0.097964		0.098485		0.13062	0.13056	0.12561	0.087828		0.118655
HERPUD2	4		0.21765	-0.15727		0.03019		0.33758	0.010726		0.174153		0.080914	0.14169		0.111302		0.105215		0.05107	0.10398		0.077525		0.076674	0.055654	0.04462	0.072231		0.0622947
POMK	4		0.066916	0.091767		0.0793415		0.11522	0.10553		0.110375		0.11879	0.13303		0.12591		0.105209		0.046277	-0.028686		0.0087955		0.0097534	0.14468	-0.047984	-0.045882		0.0151419
TMEM8B	4		0.027934	0.026741		0.0273375		0.01357	0.12304		0.068305		0.25278	0.18709		0.219935		0.105193		-0.045429	0.06554		0.0100555		-0.059284	0.19167	0.17646	0.14336		0.113051
POLN	4		0.15079	0.21969		0.18524		0.065854	0.003606		0.03473		0.11876	0.07235		0.095555		0.105175		-0.051694	0.19019		0.069248		0.18607	0.1812	0.19154	0.086509		0.16133
TBC1D7	4		0.23407	-0.081437		0.0763165		0.094661	0.089371		0.092016		0.14123	0.15269		0.14696		0.105097		0.07018	0.37083		0.220505		0.25948	0.27932	0.27808	0.1849		0.250445
STYX	4		0.22242	0.038565		0.130493		0.21343	-0.065991		0.0737195		0.10585	0.11603		0.11094		0.105051		0.0019745	0.23848		0.120227		0.064501	0.075017	0.060023	-0.0066904		0.0482126
EP300	4		0.36175	0.91789		0.63982		0.020641	-0.23546		-0.10741		-0.16391	-0.27069		-0.2173		0.105037		-0.27502	-0.44894		-0.36198		0.3121	0.40158	0.53336	0.32354		0.392645
NME8	4		0.19597	0.08138		0.138675		0.089924	-0.054924		0.0175		0.21133	0.10608		0.158705		0.10496		0.13371	0.12577		0.12974		-0.025645	-0.038824	0.16678	0.04624		0.0371378
ADAMTS20	4		0.19401	-0.051943		0.0710335		0.03552	0.13006		0.08279		0.19385	0.12804		0.160945		0.104923		-0.15597	0.148		-0.003985		0.030255	-0.046073	-0.12788	-0.0078301		-0.037882
KATNB1	4		-0.043668	0.19727		0.076801		-0.0030694	0.21663		0.10678		0.25309	0.0091896		0.13114		0.104907		0.039683	-0.042835		-0.001576		0.29189	-0.089638	-0.036411	0.11027		0.0690277
AGRP	4		0.12927	0.22798		0.178625		0.025012	0.047354		0.036183		0.18103	0.018729		0.0998795		0.104896		0.16234	0.13337		0.147855		0.06385	0.060814	0.029777	0.052407		0.051712
CNTN4	4		-0.047763	0.15708		0.0546585		0.0039353	0.20412		0.104028		0.27001	0.041872		0.155941		0.104876		-0.15154	0.18099		0.014725		0.12476	0.18213	-0.11715	0.022187		0.0529817
LENG1	4		0.062264	0.21949		0.140877		0.32403	-0.32662		-0.001295		0.10375	0.24623		0.17499		0.104857		0.045846	0.10465		0.075248		-0.035885	-0.047648	0.080443	0.08608		0.0207475
FLT1	4		0.10966	0.15159		0.130625		-0.0020449	0.10121		0.0495825		0.24607	0.022168		0.134119		0.104776		-0.036352	-0.041808		-0.03908		-0.034657	-0.042157	0.028318	0.15246		0.025991
SH3BP5	4		0.17018	-0.06654		0.05182		0.18736	0.12911		0.158235		0.12367	0.084436		0.104053		0.104703		0.0075465	-0.055624		-0.0240388		-0.12529	0.039878	-0.049832	-0.032931		-0.0420438
NFE2	4		0.066717	0.10213		0.0844235		0.040134	0.26115		0.150642		0.042656	0.11491		0.078783		0.104616		0.11103	0.032782		0.071906		0.20852	-0.008019	0.090946	0.25702		0.137117
POM121L12	4		0.064045	-0.022215		0.020915		0.15576	0.11502		0.13539		0.1359	0.17918		0.15754		0.104615		0.21426	0.074639		0.14445		-0.014211	0.045759	0.023224	-0.040313		0.00361475
PKP4	4		0.073807	0.29448		0.184144		0.20089	0.055427		0.128159		-0.044258	0.046855		0.0012985		0.104534		-0.032992	0.047068		0.007038		-0.11291	0.083011	0.04881	-0.037143		-0.004558
STOML1	4		0.12943	0.082458		0.105944		0.13481	0.1619		0.148355		0.024527	0.093879		0.059203		0.104501		-0.026102	-0.090496		-0.058299		0.11356	0.17769	-0.051109	-0.081639		0.0396255
EIF3D	4		0.17632	0.20941		0.192865		-0.21891	0.23921		0.01015		-0.088298	0.309		0.110351		0.104455		-0.042449	-0.081856		-0.0621525		0.34746	-0.45519	-0.21663	0.013023		-0.0778342
FYB	4		0.014188	0.0097771		0.0119825		0.077682	0.062216		0.069949		0.38937	0.072963		0.231166		0.104366		0.058425	0.16229		0.110357		0.067014	0.098425	0.13968	-0.0010553		0.0760159
C8orf4	4		0.066165	0.1435		0.104832		0.13714	0.04689		0.092015		0.14856	0.083233		0.115896		0.104248		0.19065	-0.0070041		0.0918229		0.036326	-0.02963	-0.016672	-0.10546		-0.028859
COMMD2	4		0.50662	0.72981		0.618215		-0.30957	-0.10985		-0.20971		-0.1887	-0.0033736		-0.0960368		0.104156		0.31229	0.29846		0.305375		-0.1442	0.085829	-0.041703	0.31594		0.0539665
IGF2	4		0.17189	0.12894		0.150415		0.079305	0.10785		0.0935775		0.10127	0.034809		0.0680395		0.104011		-0.012652	0.12874		0.058044		-0.1474	-0.11636	0.14407	0.051768		-0.0169805
ZFC3H1	4		-0.17838	0.072258		-0.053061		0.17495	0.34448		0.259715		0.10499	0.1048		0.104895		0.10385		-0.10813	-0.016049		-0.0620895		0.35742	0.1113	0.13793	0.071033		0.169421
AP3B1	4		0.024413	0.21765		0.121032		0.11248	0.011124		0.061802		0.058576	0.19865		0.128613		0.103815		0.14671	-0.099796		0.023457		-0.013555	0.21616	0.23307	0.13891		0.143646
PTPN12	4		0.078042	0.036089		0.0570655		0.171	0.072201		0.121601		0.23226	0.032943		0.132601		0.103756		0.078815	0.086007		0.082411		0.089667	-0.027225	0.17064	0.13107		0.091038
ISPD	4		0.19563	-0.1005		0.047565		0.051874	0.034028		0.042951		0.21422	0.22658		0.2204		0.103639		0.045621	0.067938		0.0567795		0.043953	0.20464	0.087961	0.0041458		0.0851749
KREMEN1	4		0.055285	0.10281		0.0790475		0.014537	0.16137		0.0879535		0.11476	0.173		0.14388		0.103627		-0.046505	-0.017369		-0.031937		0.0059673	0.19258	-0.026615	-0.077371		0.0236403
SLC40A1	4		-0.12742	0.30105		0.086815		0.10926	0.24967		0.179465		0.036505	0.052486		0.0444955		0.103592		0.30823	0.3597		0.333965		0.19509	-0.0083803	-0.013294	0.21369		0.0967764
MYO18B	4		0.10134	-0.085211		0.0080645		0.056156	0.12925		0.092703		0.1829	0.2367		0.2098		0.103523		0.076366	-0.19961		-0.061622		0.12587	0.078648	-0.02689	0.073426		0.0627635
GIGYF2	4		-0.33686	-0.33115		-0.334005		0.41787	0.38939		0.40363		0.3641	0.11725		0.240675		0.103433		-0.028452	0.17857		0.075059		0.11177	0.18502	0.073788	0.035572		0.101538
ZNF662	4		0.25095	0.097124		0.174037		0.14988	-0.039216		0.055332		0.10153	0.060085		0.0808075		0.103392		-0.073475	-0.094215		-0.083845		0.006331	-0.021805	-0.04473	0.10673		0.0116315
IKBKAP	4		0.20848	0.12296		0.16572		0.072164	0.018158		0.045161		0.004732	0.19358		0.099156		0.103346		0.12136	0.13567		0.128515		0.19621	0.022552	0.13891	0.13433		0.123
BFSP1	4		-0.089231	0.2606		0.0856845		0.11267	0.078016		0.095343		0.16551	0.090947		0.128228		0.103085		0.27444	0.28262		0.27853		0.0038836	0.086941	0.12924	0.094138		0.0785506
ARHGEF12	4		0.21863	0.1362		0.177415		-0.021169	-0.06333		-0.0422495		0.22259	0.12558		0.174085		0.103083		0.067536	-0.01804		0.024748		0.080275	0.1948	-0.08814	0.19349		0.0951063
HTRA4	4		0.13444	0.035534		0.084987		0.19645	0.11191		0.15418		0.079719	0.05995		0.0698345		0.103001		0.056546	0.016372		0.036459		0.048485	0.078171	0.18787	-0.088452		0.0565185
CNTD1	4		0.026557	0.25735		0.141954		0.15327	0.12367		0.13847		0.10259	-0.045538		0.028526		0.102983		-0.039378	0.15365		0.057136		-0.053534	-0.10777	0.031518	-0.067049		-0.0492088
HSPB6	4		0.13146	0.33773		0.234595		0.091777	-0.12396		-0.0160915		0.075764	0.10504		0.090402		0.102969		-0.19442	-0.046358		-0.120389		0.14143	0.22836	-0.032356	0.13108		0.117128
WISP2	4		0.049346	-0.17744		-0.064047		0.29197	0.13395		0.21296		0.2235	0.096475		0.159988		0.102967		0.19032	0.28801		0.239165		0.053918	0.10859	0.14981	0.058875		0.0927982
ENDOU	4		0.06855	0.32041		0.19448		0.013093	0.19423		0.103662		0.031103	-0.010453		0.010325		0.102822		0.039894	0.012487		0.0261905		0.13003	0.091162	-6.7842e-05	0.031417		0.0631353
EGFR	4		-0.0079116	0.10049		0.0462892		0.088792	0.12343		0.106111		0.18523	0.12658		0.155905		0.102768		0.065022	0.098719		0.0818705		0.0086944	-0.016976	0.11219	0.075087		0.0447488
ADIG	4		0.21241	-0.036108		0.088151		0.2295	-0.039247		0.0951265		0.064718	0.18511		0.124914		0.10273		0.12005	0.31834		0.219195		0.13767	0.27697	0.07339	-0.012012		0.119004
ACBD5	4		0.077305	0.062316		0.0698105		0.17572	0.082263		0.128991		0.10109	0.11758		0.109335		0.102712		0.10495	0.12924		0.117095		-0.06059	-0.049805	0.024085	0.11747		0.00779
SLA2	4		0.18308	0.026356		0.104718		-0.020549	0.018435		-0.001057		0.20053	0.20798		0.204255		0.102639		0.25725	0.072448		0.164849		0.11313	0.17151	0.16285	0.040248		0.121935
TRIM13	4		0.19785	0.023872		0.110861		0.10318	0.24342		0.1733		-0.0085637	0.055968		0.0237021		0.102621		0.15108	0.068042		0.109561		-0.044591	0.3576	0.044676	0.040707		0.099598
GIPC1	4		0.038817	-0.10153		-0.0313565		0.2371	0.15821		0.197655		-0.023172	0.30619		0.141509		0.102602		0.035298	0.20595		0.120624		0.19453	0.090097	0.082886	-0.014823		0.0881725
AMER1	4		0.20456	0.075113		0.139837		0.22734	-0.024525		0.101407		0.01183	0.12107		0.06645		0.102565		-0.0087992	0.25115		0.121175		0.075469	-0.044983	0.07557	0.096698		0.0506885
CFLAR	4		0.031849	0.04618		0.0390145		0.43952	0.051397		0.245459		0.089318	-0.043351		0.0229835		0.102486		0.03354	-0.10295		-0.034705		-0.031853	-0.18158	-0.0044218	0.12348		-0.0235937
PRKRA	4		0.08359	0.31109		0.19734		-0.002354	0.089458		0.043552		0.038781	0.093667		0.066224		0.102372		0.16164	-0.033037		0.0643015		0.14475	0.16507	0.049718	0.023648		0.0957965
TECR	4		-0.13042	-0.4033		-0.26686		0.23755	0.12903		0.18329		0.28422	0.49701		0.390615		0.102348		-0.024706	-0.18887		-0.106788		0.017419	0.082036	-0.16342	0.028496		-0.00886725
RD3	4		0.18743	0.16067		0.17405		-0.045892	0.12266		0.038384		0.13164	0.057301		0.0944705		0.102302		-0.072713	0.059035		-0.006839		0.1512	0.09717	0.12892	0.037517		0.103702
FSCB	4		0.19476	0.33781		0.266285		-0.040192	0.00097444		-0.0196088		0.04841	0.072021		0.0602155		0.102297		0.022922	0.12992		0.076421		-0.0017775	-0.088338	-0.048403	0.050356		-0.0220406
CABP7	4		0.16737	0.049401		0.108385		0.090793	-0.0026886		0.0440522		0.14133	0.16757		0.15445		0.102296		-0.22689	-0.0013482		-0.114119		-0.055386	0.21317	0.059519	0.0085435		0.0564616
FAM188B	4		0.055082	0.024163		0.0396225		0.21456	0.14757		0.181065		-0.01959	0.19177		0.08609		0.102259		0.16429	0.16601		0.16515		0.085488	-0.02256	-0.043841	-0.022148		-0.00076525
HERC4	4		0.1069	0.17629		0.141595		-0.014837	0.27443		0.129797		0.015094	0.055538		0.035316		0.102236		0.0090458	0.063737		0.0363914		-0.0099671	0.045911	-0.068624	0.029765		-0.000728775
TP53TG3B	4		0.092813	0.27891		0.185862		0.065718	0.25977		0.162744		-0.090171	0.006018		-0.0420765		0.102176		-0.35535	-0.14664		-0.250995		-0.10415	-0.18703	-0.068417	-0.079881		-0.109869
C1orf228	4		-0.057099	0.19733		0.0701155		0.28605	-0.023341		0.131355		0.0014074	0.20788		0.104644		0.102038		0.018656	0.092893		0.0557745		-0.0723	0.046158	0.10357	-0.13287		-0.0138605
CKAP5	4		0.069305	0.50489		0.287098		0.35846	0.56902		0.46374		-0.51116	-0.37847		-0.444815		0.102008		-0.0044242	0.020679		0.0081274		0.099069	-0.16769	0.11347	0.20983		0.0636697
CLDN14	4		0.22033	0.1066		0.163465		-0.13068	0.082548		-0.024066		0.064201	0.2689		0.16655		0.101983		0.11068	0.10233		0.106505		0.2043	-0.050315	0.049785	0.33248		0.134063
GNA12	4		0.19762	0.048563		0.123091		-0.009387	0.099809		0.045211		0.19456	0.080626		0.137593		0.101965		0.034719	0.20414		0.119429		0.11671	0.079937	0.21245	0.19106		0.150039
HOOK1	4		0.081918	0.22922		0.155569		0.046	0.018226		0.032113		0.084617	0.1517		0.118158		0.101947		0.041023	0.021559		0.031291		-0.050938	0.19488	-0.1993	0.1102		0.0137105
BOC	4		0.23586	0.095273		0.165567		0.12257	-0.024577		0.0489965		0.14843	0.033988		0.091209		0.101924		0.083703	0.23326		0.158481		-0.05469	0.19496	0.14046	-0.088842		0.047972
SOCS5	4		0.17525	0.056474		0.115862		0.006164	0.15133		0.078747		0.13476	0.087562		0.111161		0.101923		-0.05794	0.0027882		-0.0275759		-0.040504	0.14702	0.06326	0.050044		0.054955
FADD	4		-0.033256	0.36347		0.165107		0.13268	-0.042238		0.045221		0.18167	0.009		0.095335		0.101888		-0.057399	0.022702		-0.0173485		-0.13404	-0.0071574	0.034211	0.01196		-0.0237566
ANKRD61	4		0.22064	0.046339		0.13349		0.075294	0.0053982		0.0403461		0.14795	0.11507		0.13151		0.101782		-0.0094024	-0.035714		-0.0225582		0.07684	0.14395	-0.026569	0.033084		0.0568262
SPNS2	4		0.17191	0.10896		0.140435		0.10963	0.023062		0.066346		-0.052527	0.24952		0.0984965		0.101759		-0.092767	-0.02957		-0.0611685		-0.039133	0.049807	-0.15233	0.17387		0.0080535
SLC25A11	4		0.17542	0.078238		0.126829		0.1916	0.11955		0.155575		0.035078	0.010496		0.022787		0.10173		0.015115	0.0065936		0.0108543		0.12075	0.18674	0.0021288	0.19657		0.126547
FBXO42	4		0.045008	0.21099		0.127999		0.21385	0.054522		0.134186		0.086539	-0.00057927		0.0429799		0.101722		0.27479	0.43502		0.354905		0.32808	0.016013	0.10602	-0.018647		0.107866
ZPBP	4		0.14805	-0.018241		0.0649045		0.17729	0.12842		0.152855		0.1332	0.041598		0.087399		0.10172		-0.064109	-0.037828		-0.0509685		-0.061533	0.09245	0.039539	0.13175		0.0505515
2019-09-05	4		0.41792	0.57783		0.497875		-0.26427	-0.0003211		-0.132296		-0.10052	-0.021039		-0.0607795		0.1016		-0.13837	-0.18987		-0.16412		0.00054732	-0.44995	0.29423	0.0031295		-0.0380108
NCOR1	4		0.095727	0.030595		0.063161		0.02545	0.29697		0.16121		0.0070061	0.15374		0.080373		0.101581		0.27483	0.17421		0.22452		-0.030467	0.12434	0.083665	0.044799		0.0555843
ZNF565	4		0.032966	0.34025		0.186608		-0.021641	-0.0024077		-0.0120243		0.1379	0.12215		0.130025		0.101536		-0.019384	0.10128		0.040948		-0.05677	0.010958	-0.037578	-0.083144		-0.0416335
IGFBP3	4		0.11584	-0.052667		0.0315865		0.089087	0.1638		0.126443		0.15904	0.13411		0.146575		0.101535		0.13198	0.10774		0.11986		-0.14428	-0.064421	0.24839	0.08493		0.0311548
S100PBP	4		-0.040573	0.25911		0.109269		0.18068	-0.0032939		0.0886931		0.065644	0.14762		0.106632		0.101531		0.17563	0.026081		0.100856		0.12855	-0.12588	-0.088395	-0.0035654		-0.0223226
PTK2B	4		0.12063	0.078827		0.0997285		0.10994	0.11401		0.111975		0.091645	0.094059		0.092852		0.101518		-0.071752	-0.01597		-0.043861		-0.044845	0.13076	0.016479	0.12184		0.0560585
RIMS4	4		0.12424	0.21111		0.167675		0.15491	-0.13759		0.00866		0.2504	0.0057665		0.128083		0.101473		0.1946	0.22005		0.207325		-0.009735	-0.030609	0.1773	-0.10198		0.008744
GNA13	4		0.33526	0.024841		0.180051		0.13842	0.040652		0.089536		0.014607	0.054817		0.034712		0.101433		0.24403	0.099692		0.171861		0.19556	0.21347	0.15974	0.10846		0.169307
MORN2	4		0.23578	0.1717		0.20374		0.0011618	0.077346		0.0392539		0.036064	0.086381		0.0612225		0.101405		0.2151	-0.16661		0.024245		0.062999	0.19681	0.092639	-0.038924		0.078381
PRMT9	4		0.15581	0.21068		0.183245		-0.062668	0.16709		0.052211		0.092718	0.044708		0.068713		0.10139		-0.054455	-0.15854		-0.106497		-0.063525	-0.06185	-0.1085	-0.059302		-0.0732943
CCDC42	4		0.096901	0.14605		0.121476		0.10625	-0.030149		0.0380505		0.17821	0.11107		0.14464		0.101389		-0.037992	-0.059882		-0.048937		0.081612	-0.037871	-0.012974	-0.051645		-0.0052195
MIR205HG	4		0.22469	0.10961		0.16715		0.043059	0.04641		0.0447345		0.13602	0.048418		0.092219		0.101368		0.098586	-0.010087		0.0442495		-0.13595	0.14024	0.047749	0.13165		0.0459222
MANBAL	4		0.11649	-0.037737		0.0393765		0.12078	0.14801		0.134395		0.021052	0.2386		0.129826		0.101199		0.015363	0.27395		0.144657		0.18292	0.14865	0.20667	0.090147		0.157097
AP1G2	4		0.015996	0.22807		0.122033		0.040405	0.088254		0.0643295		-0.073421	0.30761		0.117094		0.101152		-0.014806	0.18368		0.084437		0.078709	0.29279	-0.039812	-0.0076576		0.0810074
CNTF	4		-0.13208	0.077569		-0.0272555		0.31372	-0.06544		0.12414		0.20121	0.21169		0.20645		0.101112		-0.13468	-0.13356		-0.13412		0.17752	0.1775	-0.029084	0.071944		0.09947
TRIOBP	4		0.16679	0.10289		0.13484		0.11913	0.13283		0.12598		-0.081429	0.16644		0.0425055		0.101109		0.033202	-0.16915		-0.067974		0.045224	0.14094	0.014479	0.24782		0.112116
GPR83	4		0.16437	0.089224		0.126797		0.20893	-0.086771		0.0610795		0.12514	0.10556		0.11535		0.101075		0.029131	-0.020169		0.004481		-0.11101	0.044508	-0.1327	0.035795		-0.0408518
DRG1	4		-0.071444	-0.1803		-0.125872		0.10821	0.33839		0.2233		0.17321	0.23838		0.205795		0.101074		-0.039805	-0.057167		-0.048486		0.014791	-0.17816	-0.099303	-0.20518		-0.116963
FOLH1B	4		0.10543	0.072792		0.089111		0.025525	0.24441		0.134967		-0.0099914	0.16826		0.0791343		0.101071		-0.006857	0.025704		0.0094235		-0.036784	-0.093152	0.050807	0.046184		-0.00823625
RRM1	4		-0.067526	0.40031		0.166392		0.51723	0.085343		0.301287		-0.7537	0.42457		-0.164565		0.101038		-0.45121	-0.052099		-0.251655		0.091929	-0.10083	0.029118	-0.35057		-0.0825883
C1QL3	4		0.12134	0.17775		0.149545		0.10719	0.079832		0.093511		0.01293	0.10697		0.05995		0.101002		-0.042329	-0.061423		-0.051876		-0.04967	0.087292	-0.059562	-0.07025		-0.0230475
CD34	4		0.1563	0.024233		0.0902665		0.17643	0.051552		0.113991		0.15055	0.04664		0.098595		0.100951		0.12951	0.019508		0.074509		0.032705	-0.20726	0.097053	0.041851		-0.00891275
CDCP1	4		0.15739	0.008182		0.082786		0.21471	0.0066468		0.110678		0.21957	-0.0012376		0.109166		0.100877		0.096284	0.077113		0.0866985		0.09925	-0.01611	0.027475	0.032249		0.035716
CFAP58	4		0.23803	0.038646		0.138338		0.15853	0.11235		0.13544		-0.23177	0.28943		0.02883		0.100869		0.12762	-0.020557		0.0535315		-0.18576	0.12041	0.041831	-0.037605		-0.015281
C9orf171	4		0.10672	0.22821		0.167465		0.050778	-0.059297		-0.0042595		0.083965	0.19468		0.139322		0.100843		0.10981	-0.061881		0.0239645		0.22236	-0.042212	0.083844	-0.22989		0.0085255
SERINC3	4		0.094483	0.044974		0.0697285		0.16177	0.060725		0.111247		0.09583	0.1471		0.121465		0.100814		0.22877	0.2171		0.222935		0.092705	0.15978	0.096187	0.15667		0.126335
YWHAB	4		0.14478	-0.0083539		0.068213		0.18554	0.053062		0.119301		-0.064729	0.29438		0.114825		0.10078		0.15433	0.29512		0.224725		0.086007	0.075286	0.12425	-0.18842		0.0242807
PRR20D	4		0.37141	0.23467		0.30304		0.082508	-0.053817		0.0143455		-0.068092	0.037989		-0.0150515		0.100778		-0.023022	-0.083823		-0.0534225		0.29412	0.019059	0.092893	0.023095		0.107292
RAP1B	4		0.10447	0.1707		0.137585		0.092481	0.13515		0.113815		0.011723	0.090038		0.0508805		0.10076		0.12858	0.19164		0.16011		0.093412	0.1307	0.17024	0.20007		0.148606
HGS	4		0.38498	-0.12374		0.13062		0.087336	0.21396		0.150648		0.096331	-0.054728		0.0208015		0.10069		-0.32804	-0.20462		-0.26633		0.12529	0.18689	-0.0013188	0.086672		0.0993833
FAM49B	4		-0.22769	-0.23328		-0.230485		0.18623	0.21162		0.198925		0.27117	0.39566		0.333415		0.100618		0.19353	-0.074766		0.059382		-0.29057	0.16855	-0.089672	-0.25386		-0.116388
ATP6AP1	4		-0.3411	-0.26359		-0.302345		0.50706	0.22274		0.3649		0.25831	0.21997		0.23914		0.100565		-0.43035	-0.40399		-0.41717		0.0036004	0.29433	0.24226	0.047739		0.146982
ZRANB2	4		-0.0015401	0.10568		0.0520699		0.22546	0.02248		0.12397		0.072077	0.1792		0.125638		0.100559		0.17236	0.16329		0.167825		0.016736	-0.13637	-0.08542	-0.030441		-0.0588737
ANAPC15	4		0.080203	0.26633		0.173266		0.16303	0.12523		0.14413		0.019434	-0.050941		-0.0157535		0.100548		-0.025151	-0.15719		-0.0911705		0.29335	-0.046046	-0.15678	0.01132		0.025461
DDX58	4		0.093123	0.13637		0.114747		-0.064924	0.16357		0.049323		0.12735	0.14772		0.137535		0.100535		-0.0075766	0.037226		0.0148247		0.11979	0.10659	0.16598	0.097037		0.122349
COMMD7	4		-0.085532	0.52761		0.221039		0.077825	-0.017546		0.0301395		0.032465	0.06814		0.0503025		0.100494		0.14902	0.38045		0.264735		-0.1073	0.039237	0.065969	0.10462		0.0256315
HSPBAP1	4		0.057911	0.017607		0.037759		0.21021	0.19559		0.2029		0.084253	0.036768		0.0605105		0.10039		0.10958	0.018395		0.0639875		-0.17535	-0.077996	-0.13912	0.0091011		-0.0958412
KCNS1	4		-0.12568	0.072532		-0.026574		0.15985	0.19243		0.17614		0.094409	0.20876		0.151585		0.100384		0.12799	0.15849		0.14324		0.24846	0.24834	0.084369	0.14576		0.181732
APOA1	4		0.17758	0.004694		0.091137		0.059823	0.21173		0.135776		0.089598	0.058588		0.074093		0.100335		0.099906	0.039423		0.0696645		-0.063633	-0.04197	-0.0035404	0.046771		-0.0155931
ACVRL1	4		0.17311	-0.020512		0.076299		0.0014512	0.08981		0.0456306		0.21655	0.14102		0.178785		0.100238		0.11979	0.35061		0.2352		-0.049691	-0.095814	0.14318	0.094239		0.0229785
RC3H1	4		0.088686	0.22365		0.156168		0.020106	0.037992		0.029049		-0.02673	0.25768		0.115475		0.100231		-0.016292	-0.10261		-0.059451		0.25209	0.019194	-0.067444	0.14498		0.087205
PEG3	4		0.26548	-0.0048463		0.130317		-0.042242	0.24712		0.102439		0.024352	0.11148		0.067916		0.100224		0.079256	-0.14587		-0.033307		0.067708	0.021937	-0.081845	-0.074192		-0.016598
TMEM239	4		-0.030816	-0.016787		-0.0238015		0.30153	0.10766		0.204595		0.17352	0.066114		0.119817		0.100204		-0.0051207	-0.0033751		-0.0042479		0.10545	0.1222	0.17367	0.10611		0.126858
FOXD4L5	4		0.043552	0.29555		0.169551		0.075942	0.034403		0.0551725		0.20761	-0.055858		0.075876		0.1002		0.056456	-0.11204		-0.027792		-0.012946	0.018177	-0.046	-0.03238		-0.0182872
TMEM244	4		0.15276	0.14788		0.15032		0.13075	0.020974		0.075862		0.18166	-0.032963		0.0743485		0.100177		-0.008693	0.052407		0.021857		0.0052411	0.027316	-0.060623	0.039329		0.00281577
ADAMTS9	4		0.025892	0.30337		0.164631		0.087455	0.025185		0.05632		0.11888	0.039925		0.0794025		0.100118		-0.093375	-0.0031947		-0.0482848		-0.021285	0.10191	-0.12335	-0.020552		-0.0158192
SPATA4	4		0.15311	-0.076939		0.0380855		0.15529	0.33361		0.24445		-0.070703	0.10607		0.0176835		0.100073		0.10806	-0.15299		-0.022465		-0.020788	0.15446	-0.086129	0.067417		0.02874
PRR20E	4		0.077593	0.16118		0.119386		0.055625	0.18215		0.118888		0.027157	0.096683		0.06192		0.100065		0.067426	-0.023273		0.0220765		0.10259	0.16511	0.11286	0.19457		0.143783
OR5H14	4		0.25137	0.18547		0.21842		0.20054	0.023171		0.111855		-0.15186	0.091451		-0.0302045		0.100024		0.0059103	0.18407		0.0949902		0.015878	-0.13561	-0.01078	0.0091115		-0.0303501
BPIFB3	4		0.12309	-0.14394		-0.010425		0.33875	0.078979		0.208865		0.049136	0.15376		0.101448		0.0999625		0.10946	0.26798		0.18872		0.23029	0.08335	0.04149	0.12179		0.11923
ZEB2	4		0.15953	0.69621		0.42787		-0.17449	-0.074583		-0.124536		-0.15436	0.14713		-0.003615		0.0999062		-0.20339	0.025473		-0.0889585		-0.43038	-0.39553	-0.38047	-0.21582		-0.35555
ALAS2	4		0.15586	-0.0066292		0.0746154		0.12252	-0.0010594		0.0607303		0.14307	0.18544		0.164255		0.0998669		-0.051946	0.13174		0.039897		0.043936	0.11821	0.047764	-0.046198		0.040928
CNOT6	4		0.17017	0.12027		0.14522		-0.030988	0.19629		0.082651		0.06227	0.081151		0.0717105		0.0998605		0.0685	0.23821		0.153355		0.016485	0.15282	0.12983	0.14247		0.110401
OR1K1	4		0.030223	0.11413		0.0721765		0.18088	0.10229		0.141585		0.025772	0.14568		0.085726		0.0998292		0.091622	0.037334		0.064478		-0.078712	0.0083652	-0.040335	-0.089592		-0.0500685
CMTM8	4		0.15572	0.12431		0.140015		0.16864	0.13728		0.15296		0.057068	-0.044048		0.00651		0.0998283		-0.0037594	-0.12234		-0.0630497		0.1386	0.075269	0.0051294	0.11572		0.0836796
ZNF131	4		-0.070426	0.63169		0.280632		-0.2198	-0.032181		-0.125991		0.064025	0.22512		0.144572		0.099738		0.11112	-0.1782		-0.03354		0.095204	-0.17948	0.005544	-0.066554		-0.0363215
AMD1	4		-0.4828	-0.10838		-0.29559		0.3126	0.19597		0.254285		0.33678	0.3438		0.34029		0.0996617		0.28067	0.094581		0.187626		-0.32149	0.047874	0.19125	0.28975		0.051846
OCM2	4		0.085568	0.0019236		0.0437458		0.155	0.034584		0.094792		0.12968	0.19075		0.160215		0.0995843		0.17764	-0.011049		0.0832955		-0.0030618	-0.051792	-0.055649	0.18369		0.0182968
MICAL3	4		0.064165	0.30018		0.182173		0.097212	0.040857		0.0690345		0.02568	0.069286		0.047483		0.0995633		0.10165	-0.053621		0.0240145		0.11507	0.041215	0.20658	-0.15701		0.0514637
IL20RA	4		0.16716	-0.11935		0.023905		0.00031728	0.067773		0.0340451		0.23743	0.2438		0.240615		0.0995217		-0.12394	-0.067896		-0.095918		-0.11565	-0.093284	0.063554	-0.044872		-0.047563
ARHGDIA	4		0.40969	0.19057		0.30013		-0.21781	0.15795		-0.02993		0.039616	0.01669		0.028153		0.099451		0.27864	-0.068129		0.105256		0.18219	0.19751	0.12867	0.2619		0.192568
HERC2	4		-0.066009	-0.12313		-0.0945695		0.19621	0.10117		0.14869		0.35206	0.1363		0.24418		0.0994335		0.13175	0.26644		0.199095		0.076044	0.096901	0.048405	0.098626		0.079994
XPNPEP1	4		-0.17247	-0.043783		-0.108127		-0.077066	0.3371		0.130017		0.16674	0.38597		0.276355		0.0994152		0.26074	0.44889		0.354815		-0.3538	-0.052678	-0.13074	-0.17369		-0.177727
NCKAP5L	4		0.14611	0.025548		0.085829		0.04265	0.2301		0.136375		0.085203	0.066844		0.0760235		0.0994092		0.082767	0.32342		0.203093		-0.03956	0.18115	0.057859	0.12666		0.0815272
ARF6	4		0.069669	-0.025967		0.021851		0.2091	0.19481		0.201955		0.033837	0.11443		0.0741335		0.0993132		-0.11076	0.14554		0.01739		0.33875	-0.035853	0.090378	0.17275		0.141506
CTDSP2	4		0.066294	-0.0031739		0.0315601		0.084483	0.16054		0.122511		0.14974	0.13792		0.14383		0.0993005		0.091352	0.095415		0.0933835		0.19668	0.073565	0.057434	0.068606		0.0990712
ARFGEF2	4		0.059292	-0.037965		0.0106635		0.12315	0.15026		0.136705		0.13505	0.16585		0.15045		0.0992728		0.26131	0.22657		0.24394		0.036705	0.0095921	0.0058979	-0.014517		0.0094195
SIN3A	4		0.11989	0.26309		0.19149		0.067335	0.012297		0.039816		0.061877	0.070877		0.066377		0.0992277		-0.40455	-0.21304		-0.308795		-0.18058	-0.31503	-0.19578	-0.12766		-0.204762
FXYD3	4		0.26232	0.15164		0.20698		0.061852	-0.0098056		0.0260232		0.095539	0.033541		0.06454		0.0991811		0.1486	0.007645		0.0781225		-0.11486	0.11914	0.056955	0.057512		0.0296867
KRTAP5-1	4		0.10617	0.11231		0.10924		0.20942	0.15445		0.181935		0.099234	-0.086498		0.006368		0.099181		-0.13971	-0.041224		-0.090467		-0.10578	0.013496	0.0053232	0.01344		-0.0183802
CBX5	4		0.17148	0.087824		0.129652		0.049581	0.068701		0.059141		0.15875	0.058586		0.108668		0.0991537		0.098653	0.12471		0.111682		0.13011	0.0064987	0.15433	0.22889		0.129957
POLB	4		-0.02181	0.18638		0.082285		0.13016	0.0063711		0.0682655		0.17839	0.11531		0.14685		0.0991335		0.092285	-0.0044472		0.0439189		-0.0628	0.13859	-0.042775	-0.017777		0.0038095
PRR20A	4		0.23097	0.21943		0.2252		0.15837	0.068821		0.113596		-0.039609	-0.043242		-0.0414255		0.0991233		-0.033017	-0.023989		-0.028503		0.089999	0.30427	0.0046919	0.073181		0.118035
IFNA6	4		0.038664	0.22201		0.130337		0.084508	0.04661		0.065559		0.061797	0.14097		0.101384		0.0990932		0.12364	0.031245		0.0774425		0.081927	0.14297	0.17049	0.014084		0.102368
TRIM77	4		0.04794	0.10036		0.07415		-0.011574	0.11546		0.051943		0.24961	0.092404		0.171007		0.0990333		0.012914	-0.03382		-0.010453		0.00071248	0.043334	-0.091136	-0.030228		-0.0193294
ZNF574	4		0.046061	0.28388		0.164971		0.013766	0.27081		0.142288		-0.093302	0.072918		-0.010192		0.0990222		0.10963	0.085093		0.0973615		0.054583	0.0044225	-0.018746	0.058979		0.0248096
CSNK1A1L	4		-0.0022314	0.11624		0.0570043		0.17511	0.068164		0.121637		0.21304	0.023251		0.118146		0.0989289		-0.074851	-0.028654		-0.0517525		0.064892	-0.023926	0.27424	0.17658		0.122946
CRACR2A	4		-0.21962	0.29393		0.037155		0.22626	0.0042523		0.115256		0.33166	-0.043126		0.144267		0.0988927		-0.057771	0.11288		0.0275545		0.27697	0.10111	0.089449	0.12572		0.148312
SNX10	4		0.013897	-0.017883		-0.001993		0.11288	0.30673		0.209805		0.12246	0.054841		0.0886505		0.0988208		0.1722	0.1184		0.1453		0.042208	0.037131	-0.14524	0.068747		0.0007115
DNAJC15	4		-0.055601	-0.018399		-0.037		0.095292	0.064368		0.07983		0.38477	0.12215		0.25346		0.0987633		0.19503	-0.034639		0.0801955		-0.14546	0.061271	0.22542	0.13577		0.0692502
PDZD8	4		0.27196	0.25581		0.263885		-0.097173	0.044129		-0.026522		-0.010307	0.12812		0.0589065		0.0987565		-0.10003	-0.054041		-0.0770355		0.20202	0.2341	-0.007006	0.19118		0.155074
TCEAL6	4		0.087986	0.15697		0.122478		0.06727	0.2245		0.145885		0.10053	-0.044787		0.0278715		0.0987448		-0.062789	0.14008		0.0386455		-0.00046555	-0.044418	0.04228	-0.076722		-0.0198314
BEX4	4		0.033719	0.12758		0.0806495		0.13139	0.027098		0.079244		0.10995	0.16249		0.13622		0.0987045		-0.074745	0.21553		0.0703925		-0.10573	0.095854	-0.051264	0.0044432		-0.0141742
ROCK2	4		0.21772	0.052214		0.134967		0.13164	0.009244		0.070442		0.14454	0.036807		0.0906735		0.0986942		0.071217	0.04803		0.0596235		0.10091	-0.21051	-0.050496	0.2626		0.025626
LBP	4		0.067256	-0.28948		-0.111112		0.37629	0.24097		0.30863		-0.029768	0.22675		0.098491		0.0986697		0.14947	0.20067		0.17507		0.16045	0.25889	0.19359	-0.17437		0.10964
PGGT1B	4		0.28459	1.0366		0.660595		-0.20168	-0.12468		-0.16318		-0.20653	-0.19697		-0.20175		0.098555		0.082882	-0.061041		0.0109205		0.15828	0.23219	0.31608	0.31107		0.254405
RABGEF1	4		0.089403	0.062168		0.0757855		0.00022006	-0.033328		-0.016554		0.19559	0.27696		0.236275		0.0985022		-0.34296	-0.41342		-0.37819		0.36108	0.34885	0.14179	0.22478		0.269125
IL34	4		-0.015882	-0.034285		-0.0250835		0.27484	0.047851		0.161345		0.13372	0.18437		0.159045		0.0984357		0.023998	0.060745		0.0423715		-0.10031	-0.10624	0.086062	-0.052861		-0.0433373
DAO	4		0.16787	0.15945		0.16366		0.041458	0.18579		0.113624		0.10554	-0.06956		0.01799		0.0984247		0.019044	0.045608		0.032326		0.037784	0.088158	-0.13822	0.030314		0.004509
KATNAL1	4		0.082261	0.24247		0.162365		-0.044303	0.029735		-0.007284		0.13564	0.14467		0.140155		0.0984122		-0.061867	-0.014034		-0.0379505		0.084053	-0.12636	0.088551	0.2315		0.069436
BEX5	4		0.052424	0.011433		0.0319285		-0.034304	0.15004		0.057868		0.29331	0.11741		0.20536		0.0983855		0.041732	-0.14608		-0.052174		-0.061921	0.12584	0.07367	-0.032217		0.026343
PSMF1	4		0.057054	0.27998		0.168517		0.008839	0.0058422		0.0073406		0.039729	0.19862		0.119174		0.098344		0.20803	0.15921		0.18362		0.12545	0.29867	0.20021	0.25705		0.220345
SCAF4	4		0.15582	-0.42252		-0.13335		0.19144	0.24061		0.216025		0.29491	0.12916		0.212035		0.0982367		0.16195	0.024377		0.0931635		-0.0076888	0.10471	-0.096023	0.024734		0.00643305
TRIM9	4		0.33388	-0.058887		0.137496		0.11633	0.15045		0.13339		-0.028953	0.076255		0.023651		0.0981792		-0.18182	-0.03258		-0.1072		0.086106	0.092244	-0.031027	0.10987		0.0642983
PAPSS1	4		0.1469	0.076426		0.111663		0.11735	0.069345		0.0933475		0.13925	0.039752		0.089501		0.0981705		0.04879	0.093393		0.0710915		-0.072469	-0.026648	-0.024167	0.090203		-0.00827025
SEMG2	4		0.087798	-0.1213		-0.016751		0.08575	0.19119		0.13847		0.2008	0.14446		0.17263		0.0981163		0.086266	0.11319		0.099728		0.017198	0.15312	0.023191	-0.056122		0.0343467
ESR1	4		0.025899	0.034347		0.030123		0.10323	0.12641		0.11482		0.23629	0.06225		0.14927		0.098071		0.041746	0.14443		0.093088		0.044368	-0.032309	0.039763	-0.098401		-0.0116448
CYP8B1	4		0.061126	0.21532		0.138223		0.048309	-0.0075552		0.0203769		0.14497	0.12561		0.13529		0.0979633		0.0304	0.032566		0.031483		-0.047593	-0.050904	0.061927	0.083738		0.011792
ESYT1	4		0.039041	0.12817		0.0836055		-0.0061276	-0.0089757		-0.00755165		0.24005	0.19549		0.21777		0.0979413		0.18913	0.032151		0.110641		-0.0892	0.17693	0.12969	-0.013214		0.0510515
SYCE1L	4		0.24554	0.032607		0.139074		-0.043657	0.21484		0.0855915		0.046815	0.091472		0.0691435		0.0979362		-0.0034665	0.0011128		-0.00117685		0.059574	0.034796	-0.13667	-0.017264		-0.014891
SLC25A31	4		0.0080093	0.39943		0.20372		0.17146	-0.097703		0.0368785		-0.0033438	0.10976		0.0532081		0.0979354		0.05874	0.20264		0.13069		0.038784	0.035889	-0.028355	-0.1503		-0.0259955
TMX1	4		-0.14065	0.20572		0.032535		0.01658	0.33687		0.176725		0.16994	-0.00089194		0.084524		0.097928		-0.039564	-0.014778		-0.027171		0.12038	-0.25361	-0.14242	0.025505		-0.0625363
MC5R	4		-0.03614	0.12931		0.046585		0.054635	0.17079		0.112712		0.18641	0.082177		0.134294		0.0978637		0.021454	0.090432		0.055943		0.0021252	0.12847	0.023472	0.091685		0.061438
CYP4V2	4		0.062261	0.11604		0.0891505		0.016574	0.12569		0.071132		0.11659	0.14997		0.13328		0.0978542		0.089422	0.026658		0.05804		0.13262	0.071304	-0.065466	-0.0037243		0.0336834
FANCM	4		0.15105	0.03724		0.094145		0.055002	0.13371		0.094356		0.021498	0.18828		0.104889		0.0977967		-0.14602	-0.12161		-0.133815		0.1409	0.055087	-0.0076604	0.12116		0.0773717
ARID3C	4		0.041245	-0.035276		0.0029845		0.0526	0.12662		0.08961		0.097424	0.30415		0.200787		0.0977938		0.17122	0.24757		0.209395		0.16377	0.15087	0.078892	0.025471		0.104751
CIB2	4		0.031559	0.26977		0.150665		0.096451	0.092397		0.094424		-0.058232	0.1548		0.048284		0.0977908		0.001831	-0.00031457		0.000758215		-0.045624	0.086324	0.15542	0.010211		0.0515828
FES	4		-0.01466	0.031773		0.0085565		0.07462	0.35242		0.21352		0.14536	-0.0028061		0.0712769		0.0977845		0.088955	0.086823		0.087889		-0.00289	0.013	-0.14351	0.068884		-0.016129
SETBP1	4		0.04826	0.23329		0.140775		0.06078	0.13351		0.097145		0.08818	0.022419		0.0552995		0.0977398		-0.025955	0.023528		-0.0012135		-0.10679	-0.088586	0.017562	-0.062506		-0.06008
C20orf24	4		0.1642	0.2749		0.21955		-0.063997	-0.022096		-0.0430465		0.32705	-0.093719		0.116666		0.097723		0.00032345	-0.15933		-0.0795033		0.18861	0.23254	0.24966	0.24543		0.22906
TMPRSS5	4		0.10147	0.046981		0.0742255		0.0053221	0.29392		0.149621		0.055238	0.081552		0.068395		0.0974139		-0.057305	-0.083449		-0.070377		0.10528	0.06071	0.074301	0.031558		0.0679623
KCTD4	4		-0.00078525	0.21746		0.108337		0.0058871	0.16999		0.0879386		0.14251	0.049057		0.0957835		0.0973531		-0.018152	0.089121		0.0354845		0.080682	0.22268	0.095916	0.21802		0.154325
MKL2	4		0.048372	0.098446		0.073409		0.062612	0.22459		0.143601		0.12271	0.027327		0.0750185		0.0973428		-0.076849	-0.070248		-0.0735485		0.038784	0.039652	-0.046088	0.0059314		0.00956985
NEK7	4		0.25281	0.049375		0.151092		0.097028	0.072887		0.0849575		0.027622	0.084266		0.055944		0.0973313		0.23724	0.19617		0.216705		0.062707	0.0075292	-0.11927	0.052095		0.0007653
SPICE1	4		0.26387	0.30043		0.28215		-0.055264	-0.065267		-0.0602655		-0.046824	0.18695		0.070063		0.0973158		-0.11541	-0.10556		-0.110485		0.18092	-0.098336	-0.083833	0.045888		0.0111597
RABL3	4		0.077187	0.15098		0.114084		0.057751	0.060933		0.059342		0.089579	0.14737		0.118475		0.0973		-0.019092	-0.012109		-0.0156005		0.117	0.026304	-0.098846	-0.14632		-0.0254655
PC	4		-0.042133	0.43073		0.194299		-0.0081412	0.1071		0.0494794		0.096278	-0.00033561		0.0479712		0.0972497		0.096524	0.10123		0.098877		-0.063946	-0.040496	-0.023831	0.22542		0.0242868
SIK1	4		0.15794	0.068518		0.113229		0.29615	0.17721		0.23668		-0.15532	0.038959		-0.0581805		0.0972428		0.0041964	0.021807		0.0130017		-0.11902	0.10632	-0.040259	0.06921		0.00406275
PARP4	4		0.21028	0.15863		0.184455		-0.043354	0.04021		-0.001572		0.039012	0.17864		0.108826		0.0972363		0.04731	-0.09253		-0.02261		0.010513	0.0083909	0.14039	0.086097		0.0613477
CTSA	4		0.0090786	0.03481		0.0219443		0.1782	0.0029169		0.0905584		0.17315	0.1849		0.179025		0.0971759		0.040765	0.10295		0.0718575		0.13465	0.094739	0.14744	0.091654		0.117121
STARD3NL	4		0.14723	0.11295		0.13009		0.16374	-0.076066		0.043837		0.064792	0.17026		0.117526		0.097151		-0.076159	0.054716		-0.0107215		-0.11213	-0.015961	0.031904	0.094624		-0.00039075
SLC22A17	4		-0.014056	0.26541		0.125677		-0.096277	0.0077432		-0.0442669		0.41358	0.006472		0.210026		0.0971454		0.066808	0.048568		0.057688		0.44922	0.16042	0.21212	-0.11805		0.175927
RGS1	4		0.10301	0.15953		0.13127		0.0026713	0.21096		0.106816		0.10145	0.0051111		0.0532805		0.0971221		0.15167	-0.047882		0.051894		0.12667	0.16218	0.057594	-0.0075166		0.0847318
TIMELESS	4		-0.11712	-0.0021009		-0.0596105		0.34164	0.12266		0.23215		-0.078095	0.31573		0.118818		0.097119		0.1295	0.12988		0.12969		0.5955	0.25627	0.26547	0.19623		0.328367
CD28	4		0.17311	0.19185		0.18248		0.075726	0.099425		0.0875755		0.016085	0.026498		0.0212915		0.0971157		-0.060445	0.11768		0.0286175		-0.079899	-0.14533	-0.030032	-0.058227		-0.078372
BAG4	4		-0.0064609	0.10093		0.0472346		0.049729	0.39137		0.22055		-0.016041	0.062991		0.023475		0.0970864		0.14496	0.020899		0.0829295		0.059791	0.026334	0.15627	0.032239		0.0686585
TRIM74	4		0.23286	0.091758		0.162309		-0.077492	0.0021587		-0.0376667		0.14626	0.18687		0.166565		0.0970691		0.033031	-0.050251		-0.00861		-0.012725	0.071755	-0.07239	-0.0050568		-0.0046042
DEFB110	4		0.12368	0.17898		0.15133		0.1042	0.044055		0.0741275		0.027523	0.1038		0.0656615		0.0970397		0.12221	-0.072504		0.024853		-0.064602	0.10701	0.035468	-0.10309		-0.0063035
MAP4K3	4		0.093489	0.31754		0.205514		-0.16933	-0.045505		-0.107417		0.23782	0.14801		0.192915		0.097004		0.0818	0.17238		0.12709		0.11805	0.14262	-0.016234	-0.040965		0.0508678
ARF5	4		0.37369	-0.083823		0.144934		0.11292	0.066953		0.0899365		0.093215	0.019065		0.05614		0.0970033		0.237	-0.06408		0.08646		0.27784	-0.045309	0.18461	0.13561		0.138188
MSH6	4		0.36999	0.22546		0.297725		0.047158	-0.024326		0.011416		-0.078793	0.042468		-0.0181625		0.0969928		-0.13925	-0.11257		-0.12591		-0.0059354	0.046836	0.12335	0.3266		0.122713
PLAGL1	4		0.057734	0.046216		0.051975		0.045128	0.094802		0.069965		0.16819	0.16982		0.169005		0.0969817		0.048596	-0.088438		-0.019921		0.12107	-0.14581	0.11484	-0.016284		0.018454
CCDC184	4		0.25488	0.21546		0.23517		0.060798	0.048098		0.054448		-0.072699	0.07523		0.0012655		0.0969612		0.12944	0.048562		0.089001		0.097788	0.041817	-0.011591	0.3256		0.113404
NCOA3	4		0.31556	0.25338		0.28447		-0.044814	0.10188		0.028533		-0.10373	0.059235		-0.0222475		0.0969185		0.10787	0.13557		0.12172		0.11827	0.29129	0.18301	0.076401		0.167243
RPP25	4		0.22182	0.024533		0.123176		-0.063282	0.21504		0.075879		-0.032519	0.21562		0.0915505		0.0968687		-0.066853	0.1506		0.0418735		-0.15615	-0.048317	-0.04043	-0.20246		-0.111839
DERA	4		0.10346	0.0036809		0.0535704		0.14569	-0.054852		0.045419		0.25285	0.13035		0.1916		0.0968631		0.14856	0.03826		0.09341		0.11116	-0.13783	0.22138	-0.018016		0.0441735
RNF133	4		0.12138	0.11839		0.119885		-0.053791	0.10576		0.0259845		0.15656	0.13282		0.14469		0.0968532		0.13606	0.049115		0.0925875		-0.038538	-0.058497	-0.018437	0.055821		-0.0149128
FKBPL	4		0.10413	0.037298		0.070714		0.096758	0.022814		0.059786		-0.028716	0.34869		0.159987		0.096829		-0.28856	-0.14574		-0.21715		0.10309	0.047276	0.0083318	-0.098823		0.0149687
CHRD	4		0.15518	0.0016254		0.0784027		0.041003	0.098821		0.069912		0.22486	0.059327		0.142094		0.0968027		0.12568	0.052454		0.089067		-0.0013608	0.081137	-0.15172	-0.0091073		-0.0202628
BACH2	4		0.033078	0.26651		0.149794		0.12302	0.11815		0.120585		-0.00025731	0.040124		0.0199333		0.0967708		-0.059564	0.11255		0.026493		0.028034	0.30253	0.088382	0.039594		0.114635
WWP2	4		0.097177	0.048406		0.0727915		0.002517	0.08934		0.0459285		0.12545	0.2175		0.171475		0.0967317		0.14759	-0.053623		0.0469835		0.02412	0.13626	0.20149	-0.073398		0.072118
SEC23IP	4		0.21731	-0.09232		0.062495		0.077984	0.061616		0.0698		0.13585	0.17945		0.15765		0.0966483		-0.05315	-0.00043416		-0.0267921		-0.18703	0.11949	0.016145	0.0066936		-0.0111754
TNR	4		0.054217	0.0062943		0.0302557		0.23316	0.081079		0.157119		0.10437	0.10072		0.102545		0.09664		-0.026137	-0.15342		-0.0897785		0.1424	-0.21377	0.23889	-0.054994		0.0281315
OR8D4	4		0.049833	0.17578		0.112807		0.071388	0.066055		0.0687215		0.058822	0.15794		0.108381		0.0966363		0.29327	0.03208		0.162675		-0.016767	0.019217	0.01433	0.0078671		0.00616178
TMBIM6	4		0.077512	0.15485		0.116181		0.055373	0.13089		0.0931315		0.17731	-0.01622		0.080545		0.0966192		-0.10466	-0.00038153		-0.0525208		0.15972	0.13474	0.17366	0.034097		0.125554
GALNT15	4		0.078402	0.064643		0.0715225		0.20127	-0.032942		0.084164		0.3075	-0.039364		0.134068		0.0965848		-0.12344	0.026721		-0.0483595		-0.053802	0.060271	0.025152	-0.033936		-0.00057875
TRMT1	4		-0.033658	0.14195		0.054146		0.046069	0.047981		0.047025		0.3411	0.035794		0.188447		0.0965393		0.12491	-0.15863		-0.01686		0.064082	0.038621	0.10549	-0.043474		0.0411798
PRRC2A	4		0.071754	0.19037		0.131062		0.23298	0.11066		0.17182		0.012813	-0.039777		-0.013482		0.0964667		-0.049695	-0.066835		-0.058265		0.26284	0.033355	0.15545	0.17353		0.156294
TGDS	4		0.090029	0.053223		0.071626		0.11107	0.15358		0.132325		0.10074	0.069978		0.085359		0.0964367		0.074491	0.15657		0.11553		0.053455	-0.054559	-0.020876	-0.074277		-0.0240642
THBD	4		0.067177	0.094289		0.080733		0.028659	0.084366		0.0565125		0.049965	0.2541		0.152032		0.096426		0.25214	0.17886		0.2155		0.024792	0.11582	0.060031	0.097417		0.074515
STON2	4		0.094536	0.14422		0.119378		0.13972	-0.01213		0.063795		0.15126	0.060706		0.105983		0.0963853		-0.19056	-0.12006		-0.15531		-0.027251	0.087148	-0.010034	0.018362		0.0170563
CAB39L	4		0.11337	0.039138		0.076254		0.13242	0.092444		0.112432		0.21967	-0.018872		0.100399		0.0963617		0.01821	0.041078		0.029644		0.074252	0.11936	0.059801	0.060037		0.0783625
CDKN2C	4		0.15976	-0.007599		0.0760805		-0.0015778	0.39554		0.196981		0.022519	0.0095084		0.0160137		0.0963584		0.29433	0.13235		0.21334		0.083686	-0.13857	-0.15737	-0.11594		-0.0820485
ICA1	4		-0.056514	0.19879		0.071138		0.11871	0.15893		0.13882		0.1705	-0.012566		0.078967		0.0963083		0.081442	-0.13627		-0.027414		-0.044679	0.0062868	0.091579	0.12273		0.0439792
ABLIM2	4		0.10249	0.20918		0.155835		-0.063207	0.0040416		-0.0295827		0.18654	0.13789		0.162215		0.0961558		0.090682	0.10885		0.099766		0.045813	0.16687	0.19097	-0.019852		0.0959503
NLRP5	4		0.04307	-0.0024261		0.0203219		0.054669	0.31846		0.186565		-0.034589	0.19728		0.0813455		0.0960773		-0.079286	-0.23923		-0.159258		-0.031368	0.10168	0.18341	0.11957		0.093323
TNFRSF10B	4		0.014919	0.088327		0.051623		0.082541	0.081245		0.081893		0.14682	0.16252		0.15467		0.096062		0.082014	-0.01591		0.033052		0.02688	-0.064436	0.016418	-0.051168		-0.0180765
UBE3A	4		0.16919	0.10853		0.13886		0.22693	0.14552		0.186225		-0.026704	-0.04723		-0.036967		0.0960393		-0.12283	-0.23838		-0.180605		0.088437	0.046748	0.11101	0.12853		0.0936812
SPINT4	4		0.045382	0.084317		0.0648495		0.075739	0.11099		0.0933645		0.24123	0.017929		0.12958		0.0959312		0.17223	0.10375		0.13799		-0.049469	0.32538	0.0012549	0.067611		0.0861942
CEP41	4		0.020841	0.11864		0.0697405		0.06001	0.1935		0.126755		0.19504	-0.012459		0.0912905		0.0959287		0.13288	0.16209		0.147485		-0.019219	0.10503	-0.099592	0.06978		0.0139997
TCEB3B	4		0.13246	0.16214		0.1473		0.1244	0.088565		0.106483		0.00037431	0.067623		0.0339987		0.0959271		0.087464	0.042516		0.06499		-0.029471	-0.0097672	-0.087617	-0.048865		-0.04393
ANKRD10	4		0.078944	0.080307		0.0796255		0.16438	0.10805		0.136215		0.10405	0.039691		0.0718705		0.0959037		0.01755	-0.0035677		0.00699115		0.034755	0.10337	-0.023477	0.019704		0.033588
LAMB4	4		0.33447	0.22093		0.2777		-0.17924	-0.016218		-0.097729		0.14827	0.067119		0.107694		0.0958885		0.034413	0.13566		0.0850365		-0.14153	-0.029449	-0.032477	0.032925		-0.0426327
TBC1D13	4		0.058994	0.20686		0.132927		0.062301	0.048928		0.0556145		0.17621	0.021761		0.0989855		0.0958423		0.030234	0.10135		0.065792		0.25579	-0.078339	0.31502	0.13613		0.15715
RIBC2	4		0.010867	-0.081392		-0.0352625		0.082896	0.19423		0.138563		0.2858	0.082523		0.184162		0.0958207		0.15873	0.018182		0.088456		0.021544	0.14706	0.1426	0.16606		0.119316
HHLA1	4		0.072334	0.14379		0.108062		0.073736	0.04005		0.056893		0.040027	0.20487		0.122449		0.0958012		-0.018357	0.062793		0.022218		0.078257	0.070206	0.045681	0.08213		0.0690685
C1orf234	4		0.13544	0.019845		0.0776425		0.24303	0.17036		0.206695		0.080647	-0.074716		0.0029655		0.0957677		0.0602	-0.030006		0.015097		-0.17242	0.0051398	-0.14084	-0.16046		-0.117145
CALML3	4		0.082077	0.15785		0.119964		0.058704	0.10068		0.079692		0.14009	0.034845		0.0874675		0.0957077		0.10955	0.040698		0.075124		0.062268	0.090143	0.072725	0.031717		0.0642132
GRINA	4		0.1984	0.16045		0.179425		0.15071	0.076376		0.113543		-0.031028	0.019224		-0.005902		0.0956887		-0.071624	0.049825		-0.0108995		0.024657	0.070307	0.068324	-0.006687		0.0391502
AHSA1	4		0.24544	0.45596		0.3507		-0.055007	-0.062169		-0.058588		0.02103	-0.031316		-0.005143		0.0956563		-0.087641	-0.14324		-0.115441		-0.057893	-0.13244	-0.17378	-0.039973		-0.101022
NFKBIZ	4		0.12333	0.18232		0.152825		0.19125	-0.05718		0.067035		0.1669	-0.03278		0.06706		0.09564		0.060595	0.090942		0.0757685		-0.061864	0.04813	0.017093	0.025922		0.00732025
LIN9	4		0.063466	0.10483		0.084148		0.32968	0.033558		0.181619		-0.011755	0.053648		0.0209465		0.0955712		0.079128	-0.035862		0.021633		0.28868	0.017676	0.15222	0.31194		0.192629
MROH8	4		-0.053866	-0.0095507		-0.0317083		0.18436	0.22974		0.20705		0.10957	0.11317		0.11137		0.0955705		0.31209	0.36443		0.33826		0.10957	0.36352	0.13422	0.15358		0.190223
GYPA	4		0.30904	0.020209		0.164624		-0.014463	-0.084216		-0.0493395		0.21688	0.12558		0.17123		0.095505		-0.034013	0.059328		0.0126575		0.11023	0.33398	-0.0018283	0.29277		0.183788
SLC22A18AS	4		0.24719	0.15226		0.199725		0.055551	0.021163		0.038357		0.13707	-0.040649		0.0482105		0.0954308		0.09058	0.030393		0.0604865		0.07446	0.12534	-0.010587	-0.034631		0.0386455
FAM110C	4		0.11903	0.040089		0.0795595		0.14734	0.15859		0.152965		0.18175	-0.074567		0.0535915		0.095372		-0.026612	0.17901		0.076199		-0.013087	-0.093962	-0.073541	0.17293		-0.001915
NEFH	4		0.1118	0.11297		0.112385		-0.081885	0.099111		0.008613		0.11405	0.216		0.165025		0.095341		-0.10282	0.0036498		-0.0495851		0.090359	-0.19465	0.25257	0.13975		0.0720073
JPH4	4		0.28785	0.017448		0.152649		0.046357	0.14385		0.0951035		0.024118	0.052348		0.038233		0.0953285		-0.046367	-0.07724		-0.0618035		0.1229	0.21339	0.091661	-0.0029901		0.10624
KBTBD2	4		0.010503	-0.11415		-0.0518235		0.22773	0.035972		0.131851		0.19552	0.2162		0.20586		0.0952958		0.14554	-0.02661		0.059465		0.045562	0.065248	0.18629	-0.00063416		0.0741165
ARHGEF39	4		0.098813	-0.1602		-0.0306935		0.022399	0.25609		0.139244		0.12327	0.23115		0.17721		0.0952537		-0.0908	-0.0035904		-0.0471952		-0.30821	-0.034982	-0.024516	-0.0023455		-0.0925134
KRT36	4		0.091129	0.032414		0.0617715		0.028117	0.1241		0.0761085		0.17075	0.12467		0.14771		0.0951967		0.0665	0.13227		0.099385		-0.088205	-0.10811	-0.036291	-0.059493		-0.0730247
FAM173A	4		0.28793	-0.062488		0.112721		0.04757	0.12148		0.084525		0.23496	-0.058335		0.0883125		0.0951862		-0.089851	-0.02936		-0.0596055		0.24321	0.021881	0.036786	-0.038416		0.0658653
KCND1	4		0.043716	0.068676		0.056196		0.1162	-0.1073		0.00445		0.10177	0.34785		0.22481		0.095152		0.11787	0.18688		0.152375		0.039841	0.08146	0.13019	-0.081804		0.0424218
DDX60	4		0.0043214	-0.050931		-0.0233048		0.073952	0.12794		0.100946		0.20605	0.20944		0.207745		0.0951287		0.013536	0.14013		0.076833		-0.028519	0.096121	-0.21044	-0.0735		-0.0540845
TMEM215	4		0.24322	-0.11989		0.061665		0.25573	0.12463		0.19018		0.075204	-0.0081989		0.0335025		0.0951159		-0.2405	-0.039491		-0.139995		0.014409	0.13593	-0.12735	-0.015403		0.0018965
SNTG2	4		-0.018166	-0.061724		-0.039945		0.001791	0.22171		0.11175		0.26816	0.15782		0.21299		0.0949318		0.19718	0.01571		0.106445		0.18221	0.07933	0.097164	-0.01053		0.0870435
EWSR1	4		0.12441	-0.04866		0.037875		0.04408	0.16831		0.106195		0.057239	0.22412		0.14068		0.0949165		-0.18571	-0.16361		-0.17466		0.17435	0.14864	0.16463	0.11358		0.1503
PDHA1	4		0.12508	0.26796		0.19652		0.072755	0.10618		0.0894675		-0.04356	0.040772		-0.001394		0.0948645		-0.018028	-0.12584		-0.071934		0.32921	0.58646	0.51528	0.51426		0.486302
CACNA1C	4		0.19184	0.059187		0.125514		0.11434	0.12453		0.119435		0.083796	-0.0045798		0.0396081		0.0948522		-0.086254	0.03041		-0.027922		0.019607	0.2156	-0.16097	-0.10536		-0.00778075
OR10G2	4		-0.013658	0.16296		0.074651		0.17541	0.098841		0.137126		0.13834	0.0071573		0.0727486		0.0948417		-0.014722	-0.032921		-0.0238215		0.047395	0.13846	0.19722	0.10507		0.122036
AKAP1	4		0.10479	0.18216		0.143475		-0.0083427	-0.040793		-0.0245679		0.31979	0.011315		0.165553		0.0948199		-0.025096	0.19745		0.086177		-0.08173	-0.0026443	-0.047841	-0.0095682		-0.0354459
LHFP	4		0.2033	0.12373		0.163515		0.13471	-0.067641		0.0335345		0.090877	0.083888		0.0873825		0.0948107		-0.050592	0.06232		0.005864		0.04632	0.0026152	0.20346	0.22808		0.120119
SETDB2	4		0.16254	0.16397		0.163255		0.089516	0.082254		0.085885		0.049802	0.020653		0.0352275		0.0947892		-0.15424	-0.12958		-0.14191		-0.084042	0.05448	0.051727	0.02398		0.0115362
GRXCR1	4		0.18692	0.051119		0.11902		-0.059941	0.06109		0.0005745		0.23425	0.095133		0.164691		0.0947618		0.059692	0.29047		0.175081		0.030685	0.27891	0.0025684	0.14902		0.115296
DEFB130	4		0.18057	0.17267		0.17662		0.17258	-0.051267		0.0606565		-0.012364	0.10632		0.046978		0.0947515		-0.080652	0.011669		-0.0344915		-0.090404	0.016912	0.018381	-0.0077962		-0.0157268
CHST13	4		0.10128	0.1096		0.10544		0.12724	0.12815		0.127695		-0.020528	0.12275		0.051111		0.0947487		0.06947	0.016713		0.0430915		-0.0026001	0.0898	0.010843	-0.088401		0.00241048
PURB	4		0.12808	0.0064795		0.0672797		0.15352	0.070746		0.112133		0.20332	0.0058883		0.104604		0.0946723		0.021788	0.22549		0.123639		0.092291	0.38104	0.0088761	-0.0086597		0.118387
DCUN1D4	4		0.23995	0.12217		0.18106		-0.046237	0.082857		0.01831		0.091388	0.077539		0.0844635		0.0946112		-0.17219	0.06519		-0.0535		-0.010705	0.054793	-0.22164	-0.0086344		-0.0465466
PSMA1	4		0.038108	-0.18971		-0.075801		0.32662	0.15317		0.239895		0.15544	0.083912		0.119676		0.09459		0.0698	-0.19586		-0.06303		0.11814	-0.10728	0.074499	-0.09208		-0.00168025
SDHC	4		0.2881	-0.035791		0.126155		-0.043921	0.4406		0.19834		0.11873	-0.20053		-0.0409		0.0945313		0.056149	0.24994		0.153044		0.67594	0.5055	0.99747	0.38227		0.640295
WTAP	4		-0.15291	0.27245		0.05977		0.23445	0.20985		0.22215		0.13515	-0.13285		0.00115		0.0943567		-0.076649	0.053112		-0.0117685		0.14405	0.22313	0.10116	-0.081922		0.0966045
CASC10	4		0.2079	0.092645		0.150273		-0.094377	0.2518		0.0787115		0.033036	0.075071		0.0540535		0.0943458		-0.047894	-0.15697		-0.102432		-0.037728	0.08789	0.1539	0.016288		0.0550875
OR3A1	4		-0.19188	0.10294		-0.04447		0.19409	0.27347		0.23378		0.087698	0.098435		0.0930665		0.0941255		-0.013336	-0.056652		-0.034994		-0.058599	0.065799	-0.047161	0.12054		0.0201447
HRH3	4		0.081035	0.23323		0.157133		-0.015162	-0.065787		-0.0404745		0.29435	0.036928		0.165639		0.094099		0.088513	0.13119		0.109851		-0.01023	0.29508	0.029786	0.13473		0.112341
PLEKHO1	4		0.13205	0.08169		0.10687		0.068021	-0.077753		-0.004866		0.12208	0.2378		0.17994		0.0939813		-0.1219	-0.026928		-0.074414		0.14257	-0.012102	-0.0034712	0.049129		0.0440314
ASL	4		0.077342	-0.012185		0.0325785		0.1414	0.22863		0.185015		-0.074748	0.20342		0.064336		0.0939765		0.15211	-0.0060772		0.0730164		0.032465	0.15534	0.061632	-0.036211		0.0533065
DNAJB12	4		0.12965	0.0083795		0.0690147		0.0079768	0.27406		0.141018		-0.0054234	0.14819		0.0713833		0.0938055		-0.046595	0.021911		-0.012342		0.045429	0.19185	-0.075746	0.10273		0.0660657
IQCA1L	4		0.057354	0.10246		0.079907		0.086543	0.061685		0.074114		0.11968	0.13454		0.12711		0.0937103		-0.047793	-0.015735		-0.031764		-0.059201	0.055099	0.040002	-0.033433		0.00061675
GPR18	4		0.050246	0.14484		0.097543		0.25541	-0.080606		0.087402		0.00018994	0.1916		0.095895		0.0936133		0.098046	0.082843		0.0904445		-0.099101	0.096301	0.20355	0.19345		0.09855
AKAP13	4		0.1678	0.17607		0.171935		0.0058067	0.039791		0.0227988		0.055581	0.1166		0.0860905		0.0936081		-0.064679	-0.037442		-0.0510605		-0.04158	-0.072995	0.099267	-0.026922		-0.0105575
LGALS3	4		0.088201	0.1581		0.12315		0.13041	0.096851		0.11363		0.087912	-5.3693e-05		0.0439292		0.0935701		-0.042239	0.058013		0.007887		-0.13466	0.053474	0.054264	-0.036544		-0.0158665
DET1	4		-0.17618	-0.14745		-0.161815		0.17641	0.20991		0.19316		0.24405	0.25449		0.24927		0.0935383		-0.12631	-0.20338		-0.164845		-0.049824	-0.26799	-0.39106	-0.44791		-0.289196
CHIA	4		0.015822	0.24932		0.132571		0.082991	0.082558		0.0827745		0.10361	0.025615		0.0646125		0.0933193		0.036737	-0.13046		-0.0468615		-0.0928	-0.10261	-0.074454	-0.049352		-0.079804
UPP1	4		0.1718	0.185		0.1784		0.046148	0.10443		0.075289		0.0077678	0.044437		0.0261024		0.0932638		0.17023	0.10654		0.138385		0.0050412	-0.003468	0.14553	0.11344		0.0651358
STXBP1	4		0.15113	0.053531		0.10233		0.23359	0.18703		0.21031		-0.050478	-0.015394		-0.032936		0.0932348		0.16261	0.081306		0.121958		-0.19945	-0.095266	0.010559	0.090689		-0.048367
PRKDC	4		0.14768	-0.11402		0.01683		0.095164	0.094954		0.095059		0.078245	0.25731		0.167777		0.0932222		0.14935	0.2789		0.214125		-0.028043	0.21993	0.26252	-0.0035283		0.11272
CILP2	4		0.01087	-0.021083		-0.0051065		0.011061	0.084919		0.04799		0.31673	0.15676		0.236745		0.0932095		-0.17721	-0.1013		-0.139255		-0.061493	0.0063825	-0.060757	-0.10322		-0.0547719
HSP90AA1	4		0.21456	0.13409		0.174325		-0.20972	0.072245		-0.0687375		0.23385	0.11406		0.173955		0.0931808		-0.040978	0.027738		-0.00662		0.024264	-0.074231	-0.029976	0.34278		0.0657092
TNK1	4		0.014872	0.13296		0.073916		0.13891	0.15658		0.147745		0.14175	-0.026325		0.0577125		0.0931245		0.1375	0.055815		0.0966575		0.18295	-0.40835	-0.066505	-0.06525		-0.0892888
ZNF589	4		0.24275	0.16585		0.2043		0.12652	-0.10293		0.011795		0.16309	-0.037074		0.063008		0.0930343		-0.09313	0.020073		-0.0365285		0.19458	-0.057566	-0.09516	0.081849		0.0309258
ZNF501	4		0.11935	0.070885		0.0951175		0.20971	0.032316		0.121013		0.13032	-0.004566		0.062877		0.0930025		0.15387	0.060466		0.107168		-0.00093051	-0.021031	0.18754	0.15356		0.0797846
APOA1BP	4		-0.0030381	0.35037		0.173666		0.013974	0.088607		0.0512905		-0.00093963	0.10903		0.0540452		0.0930005		-0.059523	0.038531		-0.010496		-0.085706	0.14934	-0.028309	0.013415		0.012185
RHPN1	4		0.2613	0.13403		0.197665		0.036826	0.13709		0.086958		0.091395	-0.1027		-0.0056525		0.0929902		-0.23921	-0.062263		-0.150736		0.036406	0.10011	-0.049517	-0.14771		-0.0151778
XKR7	4		-0.046398	0.10475		0.029176		-0.010629	0.22453		0.106951		0.094385	0.19106		0.142723		0.0929497		0.0095812	0.21471		0.112146		0.123	0.2615	0.16651	0.10397		0.163745
MSMO1	4		-0.0071777	0.25012		0.121471		0.16441	0.12286		0.143635		-0.053338	0.080477		0.0135695		0.0928919		0.031282	0.2877		0.159491		-0.01399	-0.00087577	-0.1749	0.05812		-0.0329114
PCED1B	4		0.056284	0.15474		0.105512		0.010088	0.014103		0.0120955		0.13827	0.18362		0.160945		0.0928508		-0.037819	0.14838		0.0552805		0.06442	0.067329	0.1137	0.10505		0.0876248
ADGRE1	4		0.075617	0.14367		0.109644		0.22292	0.039672		0.131296		0.077491	-0.0024029		0.0375441		0.0928279		0.18988	-0.025021		0.0824295		0.047024	-0.033585	-0.052615	0.14739		0.0270535
BLCAP	4		0.083535	0.1302		0.106868		0.11041	0.058295		0.0843525		0.06062	0.11347		0.087045		0.092755		0.066737	0.04134		0.0540385		0.15002	0.15925	0.14793	0.090425		0.136906
ICAM3	4		0.10031	-0.095828		0.002241		0.00070046	0.20463		0.102665		0.21726	0.12877		0.173015		0.0926404		-0.14872	-0.052381		-0.10055		-0.064136	0.1905	0.09068	0.094918		0.0779905
KCNG3	4		0.26394	0.07896		0.17145		0.074226	-0.078792		-0.002283		0.062701	0.1548		0.10875		0.0926392		-0.22086	0.1342		-0.04333		0.12004	0.17964	-0.071193	-0.0084871		0.055
ELF2	4		0.29605	-0.065436		0.115307		0.014842	0.17038		0.092611		-0.03669	0.17601		0.06966		0.092526		0.0094023	0.051585		0.0304937		0.14289	0.29632	0.3336	0.26106		0.258468
DLGAP1	4		0.037644	0.10125		0.069447		-0.024483	0.11536		0.0454385		0.26943	0.055802		0.162616		0.0925005		0.26244	0.088312		0.175376		-0.023535	-0.021085	0.076426	-0.036759		-0.00123825
INTS8	4		0.13505	0.33996		0.237505		0.13661	-0.12248		0.007065		0.12862	-0.062807		0.0329065		0.0924922		0.16725	-0.20768		-0.020215		-0.42937	-0.50832	-0.10596	-0.25432		-0.324492
FNDC3A	4		0.10624	0.092006		0.099123		0.10346	0.014614		0.059037		0.2937	-0.055098		0.119301		0.092487		-0.11622	-0.05154		-0.08388		0.079353	0.21029	0.13322	0.10411		0.131743
MXD4	4		0.0021871	-0.068435		-0.0331239		0.26294	0.052267		0.157604		0.12883	0.17712		0.152975		0.0924849		0.15296	0.015638		0.084299		0.12415	0.19008	0.13464	0.15018		0.149762
FKBP14	4		0.17852	0.041969		0.110245		0.1946	-0.013532		0.090534		0.10541	0.04792		0.076665		0.0924812		0.071683	0.020685		0.046184		0.14103	-0.047919	0.11144	0.041592		0.0615357
HPR	4		0.017646	0.037244		0.027445		0.18899	0.18355		0.18627		0.082073	0.045208		0.0636405		0.0924518		-0.043862	-0.078386		-0.061124		0.091766	0.16829	0.032376	-0.039536		0.063224
TMEM41A	4		0.12618	-0.030001		0.0480895		0.1314	0.002038		0.066719		0.19639	0.1285		0.162445		0.0924178		-0.34733	-0.10755		-0.22744		0.080474	-0.047862	-0.03159	-0.1415		-0.0351195
HOXC9	4		0.073909	0.10414		0.0890245		0.16172	0.12961		0.145665		0.026496	0.058305		0.0424005		0.0923633		0.062113	0.14197		0.102042		0.069537	0.2452	0.12625	0.13622		0.144302
RBM24	4		0.050255	0.1026		0.0764275		0.10555	0.091764		0.098657		0.11307	0.090674		0.101872		0.0923188		0.094901	0.10132		0.0981105		0.078558	-0.013673	0.030479	-0.099226		-0.0009655
ACER3	4		-0.09502	0.047251		-0.0238845		0.22276	0.05002		0.13639		0.061846	0.26704		0.164443		0.0923162		-0.011058	0.043995		0.0164685		-0.0038949	0.17557	-0.012799	0.073239		0.0580288
UBE2G1	4		0.1616	-0.042861		0.0593695		0.27891	0.0049516		0.141931		0.060392	0.090768		0.07558		0.0922934		-0.13122	-0.07325		-0.102235		-0.31567	-0.017733	-0.086555	-0.14701		-0.141742
TMEM110	4		0.26961	-0.28602		-0.008205		0.2427	0.27284		0.25777		0.067852	-0.013261		0.0272955		0.0922868		-0.092532	0.13124		0.019354		0.14763	0.35448	-0.040916	0.18057		0.160441
MGAT4C	4		0.11399	0.25807		0.18603		0.04764	0.2873		0.16747		-0.19935	0.045913		-0.0767185		0.0922605		0.29074	-0.018151		0.136294		-0.096488	0.22411	0.042529	0.053648		0.0559497
ZNF806	4		-0.10681	0.12805		0.01062		0.22094	-0.062596		0.079172		0.26991	0.10383		0.18687		0.0922207		-0.047919	0.15556		0.0538205		-0.22039	0.12738	0.0046456	0.04474		-0.0109061
TAGLN	4		0.10164	0.079137		0.0903885		0.20064	0.098228		0.149434		0.1453	-0.071642		0.036829		0.0922172		0.095658	0.091402		0.09353		0.035479	0.020819	-0.045552	0.029228		0.0099935
P2RY14	4		0.47869	0.053131		0.26591		-0.031608	-0.015226		-0.023417		0.18166	-0.1138		0.03393		0.0921412		0.069382	-0.036189		0.0165965		-0.07928	0.051637	0.00016965	-0.034334		-0.0154518
RBMY1J	4		0.20905	0.18652		0.197785		0.11791	-0.0089501		0.0544799		0.056374	-0.0081618		0.0241061		0.0921237		0.092762	0.13372		0.113241		0.042963	0.023732	0.031545	0.12873		0.0567425
KATNA1	4		0.0077894	-0.27837		-0.13529		0.211	0.22046		0.21573		0.2229	0.16889		0.195895		0.0921116		0.23189	0.23706		0.234475		0.10333	0.084404	-0.083733	0.017669		0.0304175
NEGR1	4		0.14423	0.028999		0.0866145		0.13097	-0.082772		0.024099		0.24371	0.087281		0.165496		0.0920697		-0.11308	0.097781		-0.0076495		0.10764	0.046412	-0.12947	-0.042897		-0.00457875
LOC100289561	4		0.18552	0.13139		0.158455		-0.0042523	0.057758		0.0267528		0.046928	0.13455		0.090739		0.0919823		0.17714	-0.050723		0.0632085		0.01294	0.014874	0.088884	0.11191		0.057152
MICB	4		0.091084	-0.11554		-0.012228		0.11084	0.10774		0.10929		0.16211	0.19547		0.17879		0.0919507		-0.073374	-0.018411		-0.0458925		0.021478	0.049226	-0.072404	-0.0022943		-0.000998575
SF3B6	4		0.10765	0.11495		0.1113		0.21196	-0.053233		0.0793635		0.30136	-0.13113		0.085115		0.0919262		-0.033185	0.11632		0.0415675		0.030248	-0.025809	-0.03216	-0.0071182		-0.0087098
PLCH1	4		0.097977	0.26142		0.179698		0.091818	0.033615		0.0627165		-0.0075579	0.074171		0.0333065		0.0919072		0.08308	0.001858		0.042469		-0.0057169	0.10683	-0.034859	-0.073918		-0.00191598
FBXO7	4		0.14467	0.058035		0.101352		0.28232	-0.084218		0.099051		0.13092	0.019091		0.0750055		0.091803		0.22075	0.067451		0.1441		-0.123	0.13679	0.016549	-0.083247		-0.013227
SLC25A17	4		0.2845	0.065957		0.175228		0.034181	-0.0090952		0.0125429		-0.024743	0.19955		0.0874035		0.091725		0.030302	-0.045388		-0.007543		-0.068117	0.17696	-0.084933	0.02559		0.012375
PRTG	4		0.085556	0.065688		0.075622		0.087938	0.14272		0.115329		0.11144	0.056428		0.083934		0.0916283		-0.053106	0.033458		-0.009824		0.012428	0.26367	0.013532	0.015644		0.0763185
PPP3CC	4		-0.01868	0.16119		0.071255		0.056434	0.12027		0.088352		0.16633	0.063996		0.115163		0.09159		0.0729	-0.032055		0.0204225		0.021136	0.17569	0.012705	0.0021029		0.0529085
TXNDC12	4		0.027724	0.12635		0.077037		0.13052	0.01195		0.071235		0.093769	0.15885		0.126309		0.0915272		0.20271	0.044944		0.123827		0.093373	0.056934	0.041647	0.055215		0.0617923
NACC2	4		-0.040551	-0.0053733		-0.0229621		0.33316	0.087988		0.210574		0.071381	0.10246		0.0869205		0.0915108		0.10567	0.2351		0.170385		-0.033949	0.023539	-0.046173	-0.11214		-0.0421808
PACRG	4		0.13803	-0.034756		0.051637		0.074031	0.26764		0.170836		0.12073	-0.016739		0.0519955		0.0914893		-0.050515	0.052755		0.00112		0.17463	0.07939	0.1221	-0.061375		0.0786862
HNF4A	4		0.16594	0.0059895		0.0859648		0.0045009	0.097434		0.0509675		0.094057	0.18086		0.137458		0.0914636		0.081397	0.038937		0.060167		0.066146	0.18413	0.15398	0.031285		0.108885
BMP10	4		0.047275	0.013638		0.0304565		0.14019	0.18738		0.163785		0.15303	0.0072009		0.0801155		0.0914523		-0.079136	-0.10778		-0.093458		-0.044183	0.075955	-0.026903	0.050198		0.0137667
DMP1	4		0.35782	0.022945		0.190383		0.068739	-0.025933		0.021403		0.056752	0.068109		0.0624305		0.0914053		-0.13227	-0.034856		-0.083563		0.026491	0.034508	0.060598	0.059827		0.045356
FAM129A	4		0.065661	0.06153		0.0635955		0.1281	0.19365		0.160875		0.030948	0.068459		0.0497035		0.0913913		0.16799	-0.22077		-0.02639		-0.013762	-0.14628	-0.0407	0.16281		-0.009483
ARHGEF2	4		0.30102	0.036458		0.168739		0.12333	0.029369		0.0763495		0.019383	0.038527		0.028955		0.0913478		0.096023	0.082303		0.089163		0.16746	0.23099	-0.0563	0.015376		0.0893815
LRP5L	4		0.13029	0.28573		0.20801		0.045571	0.081593		0.063582		-0.009348	0.014141		0.0023965		0.0913295		0.011333	0.033671		0.022502		0.16265	-0.095019	0.053428	0.15683		0.0694722
SNX18	4		-0.098711	0.12272		0.0120045		0.07049	-0.0032353		0.0336274		0.21171	0.245		0.228355		0.091329		0.41277	0.27716		0.344965		0.07936	-0.1077	0.083898	-0.06453		-0.002243
CD8A	4		0.031285	-0.17741		-0.0730625		0.12358	0.1632		0.14339		0.08451	0.32273		0.20362		0.0913158		-0.062111	0.1147		0.0262945		-0.052019	0.051896	-0.046147	-0.026353		-0.0181558
SAR1A	4		0.23059	0.09522		0.162905		0.12873	0.034309		0.0815195		0.092765	-0.034126		0.0293195		0.091248		-0.18531	-0.27029		-0.2278		-0.069637	0.12221	-0.2134	0.019646		-0.0352953
TMEM30A	4		0.015697	1.0341		0.524899		-0.092205	-0.30564		-0.198923		0.017878	-0.12242		-0.052271		0.091235		0.49777	0.20639		0.35208		0.014598	-0.12751	0.0081225	-0.24853		-0.0883299
AMHR2	4		0.11819	0.14032		0.129255		0.054749	0.05374		0.0542445		0.12467	0.055527		0.0900985		0.0911993		-0.1474	0.16538		0.00899		0.10415	0.094576	-0.04129	0.06734		0.056194
NDST4	4		0.28721	0.06807		0.17764		0.045556	-0.13587		-0.045157		0.058318	0.22369		0.141004		0.0911623		0.036311	0.15856		0.0974355		-0.13413	-0.082926	0.19824	-0.026839		-0.0114138
ASCC3	4		-0.15103	-0.14182		-0.146425		0.19983	0.2639		0.231865		0.13979	0.236		0.187895		0.0911117		-0.21368	-0.18007		-0.196875		0.71386	0.26547	0.47144	0.44034		0.472778
SESN1	4		0.078106	-0.013956		0.032075		0.10714	0.1428		0.12497		0.11066	0.12156		0.11611		0.0910517		0.020998	0.013869		0.0174335		0.33828	0.26	0.048687	0.04194		0.172227
ZNF71	4		0.036745	0.067191		0.051968		0.083468	0.12025		0.101859		0.025129	0.21321		0.11917		0.0909988		-0.017255	-0.017685		-0.01747		0.015352	-0.030843	0.020141	-0.014242		-0.002398
KIAA1467	4		0.29994	0.051836		0.175888		-0.083629	0.14701		0.0316905		0.085675	0.045116		0.0653955		0.0909913		-0.079508	0.094527		0.0075095		-0.0038392	0.095473	0.042812	-0.08511		0.0123339
ARHGAP11B	4		0.15936	0.055005		0.107182		0.10991	-0.063663		0.0231235		0.13223	0.15269		0.14246		0.090922		-0.064136	-0.17287		-0.118503		0.20887	0.052116	0.036702	0.061322		0.0897525
PRKACA	4		-0.0011186	0.12392		0.0614007		0.10876	0.14113		0.124945		0.11557	0.056819		0.0861945		0.0908467		-0.19006	0.048696		-0.070682		0.083633	-0.036986	-0.080506	-0.0023257		-0.00904617
FGD2	4		0.13928	-0.11379		0.012745		0.10921	0.1566		0.132905		0.10692	0.14685		0.126885		0.090845		-0.044804	-0.055906		-0.050355		0.1205	0.0021277	0.070446	-0.17164		0.00535842
SLC12A3	4		0.20767	0.093395		0.150533		0.095394	0.062399		0.0788965		0.32779	-0.24176		0.043015		0.0908147		0.15093	0.06412		0.107525		-0.11819	-0.16389	0.14254	0.083848		-0.013923
OR4M1	4		0.21955	0.17871		0.19913		0.065907	-0.022388		0.0217595		0.049132	0.053925		0.0515285		0.090806		0.014951	0.0099045		0.0124278		0.031329	-0.003881	0.1319	0.066124		0.056368
PLA2G2D	4		0.033075	0.27459		0.153833		0.1678	0.049713		0.108757		-0.015988	0.035486		0.009749		0.0907793		0.039157	-0.11125		-0.0360465		-0.051122	-0.063838	0.091711	0.11061		0.0218402
NUP188	4		0.21068	0.36593		0.288305		-0.16532	0.08837		-0.038475		-0.0054067	0.050066		0.0223296		0.0907199		-0.043824	0.28995		0.123063		0.10862	-0.089545	0.11559	0.13421		0.0672187
DKK4	4		0.042905	0.18086		0.111882		0.04857	0.046298		0.047434		0.081022	0.1441		0.112561		0.0906258		-0.042329	0.11674		0.0372055		0.04871	0.10608	-0.16816	-0.087284		-0.0251635
HLA-A	4		0.17224	0.057473		0.114857		0.06037	0.11752		0.088945		0.012576	0.12348		0.068028		0.0906098		-0.092831	-0.047495		-0.070163		-0.13391	0.23985	0.056045	-0.10143		0.0151387
MAGEC3	4		-0.018317	0.15178		0.0667315		0.14714	0.13578		0.14146		-0.045611	0.17288		0.0636345		0.0906087		-0.0739	0.11249		0.019295		0.068642	0.21039	-0.11225	-0.084011		0.0206927
CCDC25	4		0.078484	0.16142		0.119952		0.071192	-0.019312		0.02594		0.20397	0.04776		0.125865		0.0905857		0.07425	0.085537		0.0798935		0.10902	0.091847	0.040954	0.016069		0.0644725
SLC22A2	4		0.1405	0.063215		0.101858		0.043254	0.093627		0.0684405		0.12498	0.07776		0.10137		0.090556		0.14131	-0.024956		0.058177		-0.011262	-0.049458	0.081357	-0.029933		-0.002324
C2orf81	4		0.15224	0.22179		0.187015		0.13555	-0.083353		0.0260985		0.18234	-0.065251		0.0585445		0.0905527		0.2785	0.016386		0.147443		-0.089713	0.22064	0.098932	-0.094344		0.0338788
HIBCH	4		0.088296	0.098724		0.09351		0.11092	0.096764		0.103842		0.20186	-0.053255		0.0743025		0.0905515		-0.03258	-0.00022499		-0.0164025		-0.0074869	0.091462	0.093035	-0.062767		0.0285608
ING5	4		0.085855	0.19607		0.140962		0.039721	0.24151		0.140616		0.026106	-0.045978		-0.009936		0.0905473		0.074353	0.087218		0.0807855		0.087536	-0.0022505	0.35729	0.29183		0.183601
EMID1	4		-0.036676	0.20436		0.083842		0.18914	0.10044		0.14479		-0.0033981	0.088825		0.0427135		0.0904485		0.12461	0.094407		0.109509		0.18758	-0.028331	-0.073703	0.14154		0.0567715
GNAL	4		0.09705	0.104		0.100525		0.10693	0.031496		0.069213		0.086848	0.11635		0.101599		0.0904457		-0.11357	0.095445		-0.0090625		-0.15232	0.019225	0.14341	0.038235		0.0121375
DGKK	4		0.1489	0.011424		0.080162		0.074005	0.050219		0.062112		0.16544	0.092185		0.128812		0.0903622		0.0050707	0.037465		0.0212678		0.01433	0.14099	-0.036604	-0.053382		0.0163335
CR2	4		0.081992	0.11152		0.096756		0.12959	0.0082919		0.068941		0.11025	0.1002		0.105225		0.0903073		0.043094	-0.00069418		0.0211999		0.16838	0.10913	0.018759	-0.04435		0.0629798
CORO7	4		0.036537	0.11376		0.0751485		0.11405	0.16967		0.14186		0.11866	-0.011061		0.0537995		0.0902693		-0.073778	0.11973		0.022976		-0.056024	-0.084414	-0.13196	-0.079042		-0.08786
BOD1	4		0.098079	0.017033		0.057556		-0.084024	0.053365		-0.0153295		0.14881	0.30825		0.22853		0.0902522		-0.20459	0.16975		-0.01742		0.027331	0.13368	-0.092069	-0.090875		-0.00548325
TRIM15	4		0.28351	0.027717		0.155613		0.14161	0.07936		0.110485		-0.027371	0.036473		0.004551		0.0902165		0.11571	0.18355		0.14963		0.031078	0.16975	0.097863	-0.033708		0.0662458
MAP3K7	4		0.1656	-0.1972		-0.0158		0.16547	0.071704		0.118587		0.16704	0.16863		0.167835		0.0902073		0.070575	0.06117		0.0658725		-0.03233	-0.047968	0.046079	-0.0020412		-0.00906505
MYBPH	4		0.078264	-0.04572		0.016272		0.24492	0.20278		0.22385		0.041374	0.019583		0.0304785		0.0902002		0.0032319	0.039755		0.0214935		0.18343	0.079152	0.033685	0.036269		0.083134
EHBP1L1	4		0.046889	0.22042		0.133655		0.21358	0.30133		0.257455		-0.12519	-0.11619		-0.12069		0.0901398		-0.086929	-0.32076		-0.203844		-0.0021756	0.17785	-0.027532	0.028728		0.0442176
YBX1	4		-0.33106	-0.61503		-0.473045		0.30358	0.52039		0.411985		0.25189	0.41071		0.3313		0.09008		0.10778	0.25723		0.182505		0.0007822	-0.038446	0.082053	-0.15264		-0.0270627
GGT7	4		-0.018296	0.18471		0.083207		0.073373	0.014594		0.0439835		0.22675	0.059021		0.142885		0.0900253		0.029166	0.15589		0.092528		0.11437	0.20112	0.061225	0.12586		0.125644
ARAP2	4		0.10499	0.10296		0.103975		-0.013243	0.11623		0.0514935		0.24382	-0.014728		0.114546		0.0900048		-0.002561	0.040486		0.0189625		-0.18752	0.22857	0.10476	0.04964		0.0488625
TRMU	4		-0.03322	0.079143		0.0229615		0.14939	0.169		0.159195		0.12325	0.052077		0.0876635		0.08994		-0.034567	-0.13512		-0.0848435		-0.10506	-0.24399	-0.028324	-0.076401		-0.113444
TM9SF4	4		0.10336	-0.095964		0.003698		0.12656	0.038955		0.0827575		0.13308	0.23353		0.183305		0.0899202		0.18778	0.22912		0.20845		0.1506	0.17172	0.041755	0.046164		0.10256
EXOG	4		-0.10399	0.4212		0.158605		0.11854	0.10963		0.114085		0.079212	-0.085122		-0.002955		0.0899117		0.0144	0.079165		0.0467825		0.16576	-0.12724	-0.030706	-0.023		-0.0037965
COX18	4		0.018853	0.34303		0.180942		-0.019456	-0.0081152		-0.0137856		0.014737	0.19025		0.102494		0.0898831		0.11898	-0.19922		-0.04012		0.10256	-0.0081944	-0.15506	-0.040733		-0.0253569
OR4C16	4		0.078306	0.3094		0.193853		0.0067623	0.035594		0.0211781		0.059468	0.04944		0.054454		0.0898284		0.14687	-0.11702		0.014925		-0.12354	0.074935	-0.057037	-0.031997		-0.0344097
USP17L18	4		0.064878	-0.11954		-0.027331		0.26455	0.23804		0.251295		0.11205	-0.021297		0.0453765		0.0897802		0.35582	0.19359		0.274705		0.33725	0.16496	0.19435	0.2423		0.234715
LAMP1	4		0.20015	0.14999		0.17507		0.036458	0.0077208		0.0220894		0.068044	0.075881		0.0719625		0.0897073		0.14853	0.072906		0.110718		0.09939	0.050784	0.078848	0.087103		0.0790312
SCARA3	4		0.17625	0.14642		0.161335		0.05567	0.068678		0.062174		0.028162	0.062624		0.045393		0.089634		0.002215	-0.026826		-0.0123055		0.075982	-0.048144	-0.053919	0.10017		0.0185222
KIAA1033	4		0.20861	0.83515		0.52188		-0.22309	-0.068071		-0.145581		-0.048109	-0.16669		-0.1074		0.0896333		0.26926	-0.021799		0.12373		0.019738	-0.033062	-0.0083128	0.4247		0.100766
AP2M1	4		-0.21252	0.18781		-0.012355		0.10967	0.23158		0.170625		0.21159	0.0096139		0.110602		0.089624		0.044824	-0.0075264		0.0186488		0.057653	-0.24754	-0.21556	-0.34843		-0.188469
APOBEC3F	4		0.25713	0.081208		0.169169		0.072865	-0.0011785		0.0358433		0.087756	0.039885		0.0638205		0.0896109		0.053794	-0.16		-0.053103		0.00029354	-0.0088762	-0.068888	0.058951		-0.00462992
CARKD	4		0.11955	-0.14896		-0.014705		0.25603	0.030634		0.143332		0.10787	0.17184		0.139855		0.089494		-0.024134	0.095708		0.035787		0.089759	0.11328	0.019192	0.050761		0.068248
AJUBA	4		0.14299	0.015288		0.079139		0.024821	0.050834		0.0378275		0.27208	0.030894		0.151487		0.0894845		-0.029914	0.025455		-0.0022295		0.11519	0.1183	-0.0063164	0.0036394		0.0577032
NUGGC	4		0.20906	0.039013		0.124036		0.14576	0.1345		0.14013		0.013835	-0.0052915		0.00427175		0.0894794		-0.012451	0.055884		0.0217165		0.016811	-0.019957	0.028212	0.053728		0.0196985
EN2	4		0.15324	0.22954		0.19139		0.040818	-0.081059		-0.0201205		0.072653	0.12143		0.0970415		0.089437		-0.083814	0.064636		-0.009589		0.025885	-0.11891	0.0075989	-0.030304		-0.0289325
AKAP5	4		0.099653	0.099433		0.099543		-0.0021689	0.1322		0.0650156		0.13439	0.072852		0.103621		0.0893932		-0.026031	0.13978		0.0568745		0.060307	0.089864	-0.06519	-0.036238		0.0121858
MPP2	4		0.0077697	-0.035606		-0.0139181		0.1368	0.17569		0.156245		0.038237	0.21282		0.125529		0.0892851		-0.019085	0.072045		0.02648		0.028706	0.1908	-0.008549	-0.15635		0.0136518
IDNK	4		-0.01288	-0.082217		-0.0475485		0.13931	0.2109		0.175105		0.23129	0.049012		0.140151		0.0892358		0.13193	0.13652		0.134225		-0.068023	0.17822	0.021486	0.065598		0.0493202
THOC6	4		0.055267	0.055196		0.0552315		0.0073573	0.086278		0.0468176		0.14172	0.18934		0.16553		0.089193		-0.18038	-0.20081		-0.190595		-0.47993	-0.56202	-0.49504	-0.42667		-0.490915
ANKRD20A4	4		-0.02796	0.099096		0.035568		0.16353	0.099855		0.131692		0.23699	-0.037213		0.0998885		0.0890497		0.04155	-0.00083307		0.0203585		-0.028781	-0.14371	-0.057782	-0.026253		-0.0641315
DHRS4L2	4		0.11778	0.0011919		0.0594859		0.16241	0.051093		0.106751		0.085605	0.11611		0.100858		0.0890317		0.084254	-0.12288		-0.019313		-0.10259	-0.023628	-0.1501	-0.061351		-0.0844172
KDM4E	4		0.15646	0.097683		0.127072		0.15165	0.071009		0.111329		-0.04982	0.10713		0.028655		0.0890187		-0.11967	0.031734		-0.043968		-0.029564	0.10345	-0.016654	-0.0473		0.002483
SLC2A10	4		0.0042266	-0.014887		-0.0053302		0.032669	0.20243		0.11755		0.22475	0.084885		0.154817		0.0890123		-0.089775	-0.022772		-0.0562735		0.12963	0.25914	0.18518	-0.020926		0.138256
XAGE1E	4		0.1065	-0.023983		0.0412585		0.21999	0.04571		0.13285		0.13614	0.049456		0.092798		0.0889688		-0.11407	0.10492		-0.004575		0.050837	0.014532	0.15236	-0.025875		0.0479635
TUBA1B	4		0.28155	0.038299		0.159925		0.097238	0.10083		0.099034		0.15159	-0.13591		0.00784		0.0889328		0.088321	0.062002		0.0751615		0.080891	-0.18186	0.084073	-0.16806		-0.046239
ACTL8	4		-0.019369	0.36879		0.17471		0.014617	0.051712		0.0331645		-0.018046	0.13575		0.058852		0.088909		0.050057	0.0054246		0.0277408		0.025263	0.14618	0.12978	-0.044453		0.0641925
TNFRSF18	4		0.13703	-0.14089		-0.00193		0.12786	0.1103		0.11908		0.07731	0.22172		0.149515		0.0888883		-0.13079	0.078098		-0.026346		-0.14122	0.027962	0.025723	-0.073257		-0.040198
EMC8	4		0.12005	0.25662		0.188335		-0.081432	0.024997		-0.0282175		0.26535	-0.052418		0.106466		0.0888612		-0.013349	-0.24626		-0.129804		0.2328	0.073527	0.16174	0.21191		0.169994
EPHX2	4		0.061719	0.099067		0.080393		0.11439	0.010654		0.062522		0.21133	0.035782		0.123556		0.0888237		0.17733	0.090088		0.133709		-0.15692	0.0020103	-0.016766	-0.0034537		-0.0437824
C16orf82	4		0.03025	0.30738		0.168815		0.17028	-0.0026106		0.0838347		-0.086738	0.11423		0.013746		0.0887986		-0.29191	0.13765		-0.07713		-0.055171	-0.31956	-0.20443	-0.092792		-0.167988
SMIM13	4		0.068935	0.032991		0.050963		0.23778	0.2708		0.25429		-0.052601	-0.025206		-0.0389035		0.0887832		0.41594	0.44186		0.4289		-0.079031	0.20287	-0.015222	-0.0069009		0.025429
CDK5RAP1	4		-0.02989	-0.22961		-0.12975		0.075811	0.43481		0.25531		0.12515	0.15614		0.140645		0.0887352		0.36587	0.29699		0.33143		0.11103	0.11276	0.045584	0.10324		0.0931535
NIPAL3	4		0.14424	0.10072		0.12248		-0.0031226	-0.085385		-0.0442538		0.14494	0.23101		0.187975		0.0887337		0.054033	0.12613		0.0900815		0.20321	0.23202	0.11383	0.054252		0.150828
TRPT1	4		-0.172	0.29869		0.063345		0.082164	0.30626		0.194212		-0.034839	0.051957		0.008559		0.0887053		0.021514	0.017041		0.0192775		-0.079223	-0.031869	-0.096843	0.022446		-0.0463722
LGALS2	4		0.13306	0.18256		0.15781		0.093055	-0.0085594		0.0422478		0.11544	0.016505		0.0659725		0.0886768		0.016049	-0.13998		-0.0619655		0.1557	-0.06329	0.02023	0.049208		0.040462
EIF4A3	4		0.23591	0.51558		0.375745		0.035142	-0.3573		-0.161079		0.37094	-0.26851		0.051215		0.088627		0.18265	0.32854		0.255595		-0.23934	0.098614	0.17782	-0.51537		-0.119569
FAM213B	4		0.12199	-0.10954		0.006225		0.072265	0.004379		0.038322		0.26279	0.17965		0.22122		0.088589		0.027081	-0.10547		-0.0391945		-0.16572	0.11523	0.032084	-0.14883		-0.041809
TMEM60	4		0.10148	0.063763		0.0826215		0.10084	0.055974		0.078407		0.16354	0.045929		0.104734		0.0885877		-0.18876	-0.12305		-0.155905		-0.073275	-0.1131	-0.13543	-0.16029		-0.120524
C9orf72	4		0.054417	0.11753		0.0859735		0.069921	-0.0090813		0.0304198		0.03189	0.26675		0.14932		0.0885711		0.021851	0.070436		0.0461435		-0.0080073	0.060796	-0.095118	0.086925		0.0111489
MSI1	4		0.027306	0.24541		0.136358		0.14611	0.15097		0.14854		-0.068529	0.029912		-0.0193085		0.0885298		-0.058899	0.13475		0.0379255		0.19269	0.10229	-0.028093	0.073519		0.0851015
OR6C74	4		0.076955	0.20078		0.138867		0.15675	0.14062		0.148685		-0.015729	-0.0284		-0.0220645		0.088496		-0.0081791	0.19256		0.0921905		0.0231	0.079822	0.078066	0.036899		0.0544717
GPR27	4		0.045178	0.24129		0.143234		-0.047213	0.14821		0.0504985		0.20665	-0.063189		0.0717305		0.0884877		0.13244	-0.036785		0.0478275		0.26778	0.034219	-0.10538	-0.032195		0.041106
SBNO1	4		-0.19502	0.9202		0.36259		-0.17783	0.039957		-0.0689365		-0.21424	0.15783		-0.028205		0.0884828		-0.27601	0.091855		-0.0920775		0.029262	-0.021045	0.33198	0.0056474		0.0864611
RHBDL3	4		0.15787	0.066931		0.112401		0.050639	0.015868		0.0332535		0.13281	0.10667		0.11974		0.0884647		0.041237	-0.019265		0.010986		0.0025549	0.059312	-0.049615	-0.095374		-0.0207805
PPP6R1	4		0.49435	-0.32142		0.086465		0.15368	0.10834		0.13101		0.067476	0.028122		0.047799		0.0884247		-0.047118	0.10337		0.028126		0.018223	-0.18832	-0.041246	0.13861		-0.0181832
CACYBP	4		0.18742	0.084486		0.135953		0.044587	0.059543		0.052065		0.076399	0.078019		0.077209		0.088409		-0.15059	-0.21823		-0.18441		0.035416	0.11915	0.038668	0.10459		0.074456
RBX1	4		0.027796	0.35192		0.189858		0.021681	0.25035		0.136016		-0.10122	-0.020252		-0.060736		0.0883792		-0.069388	-0.17797		-0.123679		0.23184	-0.23763	0.0069805	-0.31856		-0.0793424
SH2B3	4		0.20851	0.18664		0.197575		0.07576	0.22093		0.148345		-0.083932	-0.078042		-0.080987		0.088311		-0.033471	-0.0011865		-0.0173288		-0.053242	0.048524	-0.051762	0.032641		-0.00595975
ASB12	4		-0.043009	-0.034155		-0.038582		0.14192	0.1209		0.13141		0.10336	0.24077		0.172065		0.0882977		0.12378	0.25518		0.18948		-0.011212	0.12683	-0.032958	-0.00097649		0.0204209
ABCB1	4		0.24898	0.20501		0.226995		-0.047392	0.072696		0.012652		0.040944	0.0089338		0.0249389		0.0881953		0.15537	0.17236		0.163865		-0.047654	0.10355	0.0043197	0.046982		0.0267994
OR2A5	4		0.24919	0.14128		0.195235		0.081891	0.13604		0.108965		-0.10729	0.028045		-0.0396225		0.0881927		-0.0075711	-0.023685		-0.0156281		0.0076528	0.12173	-0.052778	0.071391		0.036999
SARAF	4		0.023754	0.013446		0.0186		0.097804	0.13666		0.117232		0.0014485	0.25593		0.128689		0.0881738		0.051688	0.11673		0.084209		0.022289	0.012465	0.027589	-0.087297		-0.0062385
NETO1	4		0.046016	0.178		0.112008		-0.010641	0.12298		0.0561695		0.12888	0.063732		0.096306		0.0881612		0.15587	-0.0011553		0.0773574		0.054006	0.12907	0.050048	0.054023		0.0717867
SPTBN5	4		0.28529	0.089389		0.187339		-0.23113	-0.0086021		-0.119866		0.22389	0.17001		0.19695		0.0881412		-0.10678	-0.037946		-0.072363		0.10486	-0.014077	0.064338	-0.044775		0.0275865
CDC42EP1	4		0.11186	0.12709		0.119475		-0.0028726	0.014758		0.0059427		0.14992	0.12807		0.138995		0.0881376		0.072916	-0.046149		0.0133835		-0.11881	-0.022148	0.031393	0.048701		-0.015216
C7orf60	4		0.025964	0.082376		0.05417		0.11372	0.16952		0.14162		0.0087572	0.12839		0.0685736		0.0881212		0.10873	0.23457		0.17165		0.13065	0.069337	0.068743	0.10145		0.092545
ELOVL5	4		0.13613	-0.079118		0.028506		0.15989	0.058634		0.109262		0.094791	0.15832		0.126555		0.0881078		0.12473	0.16555		0.14514		-0.15563	-0.00029253	-0.15751	-0.0044954		-0.079482
CDK5	4		0.15604	-0.091539		0.0322505		0.010062	0.20452		0.107291		-0.1294	0.37894		0.12477		0.0881038		0.11061	0.25046		0.180535		0.058968	0.10314	0.20518	-0.15125		0.0540095
TIMM8B	4		0.13188	0.18867		0.160275		0.043582	0.077546		0.060564		0.040013	0.04691		0.0434615		0.0881002		-0.039853	-0.04504		-0.0424465		0.064426	-0.032958	-0.034456	0.022526		0.0048845
DVL1	4		0.071231	-0.0018968		0.0346671		0.090698	0.10055		0.095624		0.1075	0.16049		0.133995		0.0880954		0.084314	0.035785		0.0600495		0.0034035	0.11133	-0.071041	0.02255		0.0165606
APP	4		-0.030145	0.014669		-0.007738		0.010148	0.19891		0.104529		0.15296	0.18203		0.167495		0.0880953		0.097632	0.11456		0.106096		-0.0074731	-0.057621	0.073015	0.19133		0.0498127
RASSF10	4		-0.016249	0.14381		0.0637805		0.13624	0.036909		0.0865745		0.060056	0.16713		0.113593		0.0879827		0.1139	0.30905		0.211475		-0.082889	0.17833	0.15175	0.1179		0.0912727
C2CD3	4		0.42438	0.15257		0.288475		0.058895	0.1003		0.0795975		-0.012008	-0.19665		-0.104329		0.0879145		-0.17	0.015372		-0.077314		-0.12811	0.071345	0.068265	0.012977		0.00611925
LRRC61	4		-0.22966	0.15135		-0.039155		0.21809	0.20827		0.21318		0.16107	0.018352		0.089711		0.087912		0.12426	-0.064055		0.0301025		-0.014328	0.27256	0.10731	-0.027372		0.0845425
TYROBP	4		0.091938	0.10183		0.096884		0.09541	-0.0071127		0.0441486		0.084589	0.16066		0.122624		0.0878857		0.04028	0.061837		0.0510585		0.032729	-0.0048949	-0.060255	0.1929		0.0401198
MYT1L	4		-0.030703	0.080324		0.0248105		0.27308	0.084568		0.178824		0.075403	0.043856		0.0596295		0.0877547		-0.0013091	0.055537		0.027114		0.014016	-0.15046	0.086744	0.032468		-0.004308
TMEM82	4		0.044208	0.24335		0.143779		0.07874	0.0060299		0.042385		0.065894	0.088296		0.077095		0.087753		0.095598	-0.032901		0.0313485		0.0044792	-0.18477	-0.041739	0.039126		-0.045726
KCNK15	4		0.044415	0.059282		0.0518485		0.12138	0.042676		0.082028		0.10061	0.15811		0.12936		0.0877455		0.38181	0.3054		0.343605		0.10173	0.1184	0.058149	-0.078106		0.0500432
AAAS	4		0.23319	0.10619		0.16969		-0.062269	-0.019631		-0.04095		0.047739	0.22089		0.134315		0.0876848		-0.030136	0.12382		0.046842		0.15444	0.3536	0.041735	0.086278		0.159013
ATCAY	4		-0.040868	0.080987		0.0200595		0.15126	0.12597		0.138615		0.11772	0.09102		0.10437		0.0876815		-0.056964	0.023896		-0.016534		-0.036726	-0.0041504	-0.16645	0.001425		-0.0514753
ADAMTS16	4		0.071421	0.036302		0.0538615		0.069346	0.11719		0.093268		0.30136	-0.069577		0.115892		0.0876737		0.070923	0.061035		0.065979		0.098385	0.11136	0.0036729	0.017026		0.057611
AMZ1	4		-0.19316	0.13894		-0.02711		0.068006	0.035506		0.051756		0.14189	0.33446		0.238175		0.087607		-0.070558	-0.15878		-0.114669		0.067937	-0.095398	0.26468	0.077551		0.0786925
CXorf56	4		0.2288	-0.027926		0.100437		0.08266	0.045316		0.063988		-0.005776	0.20214		0.098182		0.0875357		0.17764	0.078653		0.128146		0.09136	0.20127	0.031592	-0.10735		0.054218
BTG4	4		0.13252	0.016878		0.074699		0.070963	0.019806		0.0453845		0.087681	0.19731		0.142495		0.0875263		0.10987	-0.023997		0.0429365		-0.025291	0.18027	-0.07056	0.023178		0.0268993
SLC35E4	4		0.0025852	0.053456		0.0280206		0.16892	0.16565		0.167285		0.25392	-0.11966		0.06713		0.0874785		-0.14616	-0.063641		-0.104901		-0.033127	0.10438	-0.055935	-0.16337		-0.037013
WDR91	4		0.028343	0.14113		0.0847365		-0.080267	0.077772		-0.0012475		0.16608	0.19157		0.178825		0.087438		-0.20746	-0.16277		-0.185115		0.2926	0.21137	0.14376	0.32603		0.24344
KIAA0100	4		-0.021278	0.14437		0.061546		-0.0079767	-0.092904		-0.0504404		0.1966	0.30528		0.25094		0.0873486		0.29427	0.15091		0.22259		-0.022693	0.13462	0.0078319	-0.044921		0.0187095
FAM160B2	4		0.0067739	0.088381		0.0475775		0.035185	0.015477		0.025331		0.18505	0.19311		0.18908		0.0873295		-0.016703	0.13646		0.0598785		0.1927	0.12389	-0.016501	0.109		0.102272
CPSF3	4		0.12378	0.74702		0.4354		-0.016158	-0.012164		-0.014161		0.020145	-0.33898		-0.159417		0.0872738		-0.12024	-0.18712		-0.15368		0.68316	0.20204	0.37291	0.38402		0.410533
TM4SF5	4		0.086355	0.04276		0.0645575		0.13191	-0.0073		0.062305		0.20544	0.064398		0.134919		0.0872605		0.012379	-0.13465		-0.0611355		-0.14601	-0.07848	-0.079164	-0.028454		-0.083027
RAB12	4		0.19469	-0.00068576		0.0970021		0.037714	0.051632		0.044673		0.13058	0.10944		0.12001		0.0872284		0.076598	0.050186		0.063392		-0.16917	0.027942	0.020932	0.18055		0.0150635
PIBF1	4		0.096635	0.26621		0.181422		0.091282	0.11186		0.101571		0.022631	-0.065382		-0.0213755		0.087206		0.049994	0.010111		0.0300525		0.14402	0.19679	-0.0028719	0.042985		0.0952308
PLA2G2C	4		-0.024092	-0.056655		-0.0403735		0.10277	0.080996		0.091883		0.1729	0.247		0.20995		0.0871532		-0.25025	-0.082185		-0.166217		-0.030073	0.040069	-0.12594	-0.022092		-0.034509
SH3BGR	4		0.21974	0.17926		0.1995		0.17838	-0.16537		0.006505		0.051299	0.059608		0.0554535		0.0871528		-0.0071427	-0.12398		-0.0655614		-0.0092947	0.19906	0.24215	0.138		0.142479
OASL	4		0.15364	0.19947		0.176555		0.070108	0.092791		0.0814495		-0.033872	0.040693		0.0034105		0.0871383		-0.046994	0.23107		0.092038		0.098498	0.017616	-0.040146	0.052235		0.0320507
QTRTD1	4		0.18658	0.079107		0.132844		-0.087953	0.061676		-0.0131385		0.1163	0.16648		0.14139		0.0870317		-0.10877	-0.025543		-0.0671565		-0.16649	0.04317	-0.10024	-0.087757		-0.0778292
TMEM230	4		-0.14445	0.31471		0.08513		-0.072346	0.1102		0.018927		0.39179	-0.078151		0.15682		0.0869588		-0.098114	-0.047448		-0.072781		0.085483	-0.14823	0.023675	0.16514		0.031517
CPSF6	4		0.090028	0.050152		0.07009		0.16254	-0.0040588		0.0792406		0.1496	0.0734		0.1115		0.0869435		0.16111	-0.0068879		0.0771111		-0.38394	-0.5554	-0.32114	-0.27237		-0.383213
KLB	4		0.1428	0.048075		0.0954375		0.14865	-0.0082846		0.0701827		0.14959	0.040785		0.0951875		0.0869359		0.070123	-0.067328		0.0013975		0.15187	0.28681	-0.019095	0.055506		0.118773
ADRA1A	4		0.14118	0.11634		0.12876		-0.054316	0.043184		-0.005566		0.087465	0.18767		0.137568		0.0869205		0.089696	-0.054685		0.0175055		-0.018111	0.043662	-0.11839	-0.038239		-0.0327695
OR4F6	4		0.11328	0.07745		0.095365		0.28257	0.15126		0.216915		-0.067997	-0.035086		-0.0515415		0.0869128		-0.01382	0.084944		0.035562		-0.11059	-0.23822	-0.12526	0.066823		-0.101812
TUBB6	4		0.10875	0.027377		0.0680635		0.15292	0.25286		0.20289		0.0010183	-0.021773		-0.0103774		0.0868587		-0.12652	-0.093993		-0.110256		-0.043935	0.26537	0.24921	0.082437		0.13827
SLC19A3	4		0.10903	0.22182		0.165425		0.10391	0.11854		0.111225		-0.084369	0.051885		-0.016242		0.0868027		0.12417	-0.0624		0.030885		0.15259	-0.054969	-0.18358	-0.010338		-0.0240742
CSHL1	4		0.021935	0.11554		0.0687375		-0.10226	-0.060229		-0.0812445		0.053446	0.49231		0.272878		0.0867903		-0.10239	0.078243		-0.0120735		0.020878	-0.014237	-0.0061416	0.28819		0.0721723
GFRA4	4		0.17876	-0.068685		0.0550375		0.029578	0.25852		0.144049		-0.0067153	0.12915		0.0612173		0.0867679		0.11124	0.11328		0.11226		0.011117	0.19279	-0.039853	0.17144		0.0838735
TRIM29	4		0.07264	-0.10554		-0.01645		0.061728	0.22816		0.144944		0.19486	0.068612		0.131736		0.0867433		0.063328	0.13204		0.097684		-0.14323	0.012352	0.047981	0.056593		-0.006576
MGC57346-CRHR1	4		0.073723	0.023804		0.0487635		0.19753	0.060522		0.129026		0.14706	0.017239		0.0821495		0.0866463		0.1529	0.1774		0.16515		0.049967	0.11112	0.16862	0.0066205		0.0840819
CDK11A	4		0.18806	0.17797		0.183015		0.082338	0.10817		0.095254		0.012492	-0.049201		-0.0183545		0.0866382		-0.0067037	0.05836		0.0258282		0.016138	-0.20596	0.04987	0.042504		-0.024362
ZNF438	4		-0.0079173	0.14087		0.0664764		0.20218	0.07769		0.139935		-0.022568	0.12947		0.053451		0.0866208		0.018323	-0.16553		-0.0736035		-0.040849	0.016563	0.0032919	0.14521		0.031054
C10orf111	4		0.011643	0.25754		0.134592		0.071446	0.053959		0.0627025		0.081002	0.044093		0.0625475		0.0866138		0.10903	0.018781		0.0639055		-0.018132	0.087064	-0.18055	-0.0077962		-0.0298535
PNMA2	4		0.20706	-0.10135		0.052855		0.14362	0.099039		0.12133		0.10495	0.066155		0.0855525		0.086579		-0.017401	0.12931		0.0559545		-0.071208	0.26567	0.1737	0.088857		0.114255
MPP1	4		0.0059761	0.32787		0.166923		-0.02181	0.10766		0.042925		-0.081693	0.18146		0.0498835		0.0865772		0.073446	-0.076705		-0.0016295		-0.12894	0.12581	0.008675	0.16693		0.0431187
SREBF2	4		0.1138	-0.073902		0.019949		0.1157	0.046398		0.081049		0.20904	0.10838		0.15871		0.0865693		0.21982	-0.18198		0.01892		-0.10623	0.092545	-0.15525	0.00055475		-0.0420951
JADE2	4		-0.10869	0.15055		0.02093		0.041308	0.15427		0.097789		0.26358	0.018141		0.14086		0.0865265		-0.10509	0.0058379		-0.0496261		-0.0036426	0.20898	0.12323	0.032286		0.0902133
ZMYM2	4		0.095251	0.18108		0.138165		0.032879	-0.040924		-0.0040225		0.09891	0.15186		0.125385		0.0865093		0.064053	-0.013963		0.025045		0.10301	0.086579	0.11725	0.20411		0.127737
CALCOCO1	4		0.11427	0.2057		0.159985		0.018264	0.10961		0.063937		0.097485	-0.026452		0.0355165		0.0864795		0.1535	0.18681		0.170155		0.22774	0.35614	0.21157	0.19074		0.246548
PNOC	4		0.068471	-0.0185		0.0249855		0.18575	0.10365		0.1447		0.11606	0.06341		0.089735		0.0864735		0.0017766	0.00010653		0.000941565		-0.033404	0.06018	0.0025896	0.028428		0.0144484
TRAM1L1	4		0.3313	0.17904		0.25517		-0.036703	0.14158		0.0524385		-0.074395	-0.022037		-0.048216		0.0864642		0.22821	0.16569		0.19695		0.15906	0.20844	-0.019714	0.31774		0.166382
CHST7	4		-0.070267	0.11429		0.0220115		0.083208	0.1565		0.119854		0.15214	0.082622		0.117381		0.0864155		0.071273	0.095455		0.083364		0.22701	0.21125	-0.046207	-0.028682		0.0908427
SLC12A5	4		0.03054	0.0060842		0.0183121		0.16997	0.077111		0.12354		0.19424	0.039748		0.116994		0.0862822		0.087016	0.11675		0.101883		0.057376	-0.0084369	0.13719	0.10839		0.0736298
TMEM128	4		0.0027884	0.17232		0.0875542		0.017114	0.043298		0.030206		0.12395	0.15753		0.14074		0.0861667		-0.026976	0.057361		0.0151925		0.034709	0.034164	0.075048	0.071913		0.0539585
ASB8	4		0.11807	0.04711		0.08259		0.10611	0.031356		0.068733		0.1124	0.10194		0.10717		0.0861643		-0.0051426	-0.022296		-0.0137193		-0.05121	-0.012682	0.10566	0.016611		0.0145948
HSF4	4		0.16163	0.020899		0.0912645		0.23161	0.13903		0.18532		-0.026142	-0.010083		-0.0181125		0.0861573		0.10105	-0.10605		-0.0025		0.18963	-0.13438	-0.12385	0.091962		0.0058405
GMFB	4		0.12539	-0.10389		0.01075		0.21485	0.12346		0.169155		0.064452	0.092629		0.0785405		0.0861485		0.087864	0.063991		0.0759275		-0.10192	-0.074439	-0.081628	-0.0046437		-0.0656577
BHLHE22	4		0.035456	0.18482		0.110138		0.12272	0.00066156		0.0616908		0.02521	0.1472		0.086205		0.0860113		0.00041433	0.056528		0.0284712		-0.05327	-0.12412	-0.073658	-0.17976		-0.107702
CDA	4		0.0039619	0.002385		0.00317345		0.028312	0.11053		0.069421		0.17963	0.19046		0.185045		0.0858798		-0.069982	0.089652		0.009835		-0.026234	0.13255	0.038525	-0.054059		0.0226955
CLIC6	4		0.16596	0.25817		0.212065		-0.16836	0.040285		-0.0640375		0.17846	0.040737		0.109599		0.0858753		0.0060266	-0.058474		-0.0262237		0.013961	0.05832	0.11812	0.11043		0.0752077
RACGAP1	4		0.18302	0.25064		0.21683		0.12127	-0.082728		0.019271		0.038566	0.0040371		0.0213016		0.0858008		-0.038289	0.10072		0.0312155		0.1704	0.076298	0.028864	-0.0039876		0.0678936
TBC1D2	4		-0.00095035	0.16944		0.0842448		0.018613	0.085745		0.052179		0.17826	0.063487		0.120873		0.0857658		-0.11027	0.09137		-0.00945		0.14516	0.24533	-0.11652	-0.017089		0.0642202
WIPI1	4		0.22358	0.061067		0.142323		0.29	0.050446		0.170223		-0.21881	0.10827		-0.05527		0.0857588		-0.015189	-0.15701		-0.0860995		-0.017708	0.18209	0.22793	0.17218		0.141123
TMLHE	4		0.069705	-0.18063		-0.0554625		0.10385	0.061774		0.082812		0.07246	0.38716		0.22981		0.0857198		-0.022057	0.24791		0.112926		-0.039522	-0.44197	-0.0084013	-0.22311		-0.178251
ZNF781	4		0.21606	0.080724		0.148392		-0.020774	-0.0086438		-0.0147089		0.11877	0.12814		0.123455		0.0857127		-0.17162	-0.083951		-0.127785		-0.096945	-0.043824	0.018005	-0.058489		-0.0453132
AKNA	4		-0.084136	0.071698		-0.006219		-0.049291	0.20272		0.0767145		0.134	0.23912		0.18656		0.0856852		0.13133	0.021871		0.0766005		0.060962	-0.062353	0.064237	0.15589		0.054684
FIGNL1	4		0.020002	0.13758		0.078791		0.076304	0.12469		0.100497		0.0035268	0.152		0.0777634		0.0856838		0.17152	0.21521		0.193365		-0.035118	0.29843	0.056221	0.22413		0.135916
GNG5	4		0.29988	0.32984		0.31486		0.093021	-0.25282		-0.0798995		0.076181	-0.032294		0.0219435		0.0856347		-0.22063	-0.10648		-0.163555		0.14935	-0.1298	0.012136	0.078587		0.0275683
ADRB1	4		0.15347	0.23529		0.19438		0.1185	0.095415		0.106957		-0.073218	-0.015756		-0.044487		0.0856168		-0.17027	-0.12486		-0.147565		0.28663	-0.066838	0.07379	0.051451		0.0862583
SUMF2	4		0.044827	-0.1399		-0.0475365		0.10663	0.17414		0.140385		0.22429	0.1037		0.163995		0.0856145		0.053979	-0.15572		-0.0508705		-0.14927	0.18183	0.081545	0.16796		0.0705163
DSC2	4		0.012685	0.031625		0.022155		0.19033	-0.11702		0.036655		0.20619	0.18967		0.19793		0.08558		0.056854	-0.00551		0.025672		-0.16682	0.0062789	0.020632	-0.01246		-0.0380923
HLA-DRB5	4		-0.11242	0.30092		0.09425		-0.068616	0.14742		0.039402		0.091708	0.15419		0.122949		0.0855337		0.1185	0.13064		0.12457		0.0046808	0.083803	0.0043274	-0.10033		-0.0018797
BTBD17	4		0.20379	-0.15409		0.02485		0.098578	0.0061565		0.0523672		0.20508	0.15368		0.17938		0.0855324		-0.26889	-0.12216		-0.195525		0.082874	0.14997	-0.016885	0.0048089		0.055192
DSN1	4		0.093084	-0.028827		0.0321285		0.053026	0.048434		0.05073		0.13648	0.21099		0.173735		0.0855312		0.28379	-0.055797		0.113997		0.28846	-0.060564	0.11517	0.34847		0.172884
SLC6A20	4		0.17754	0.043801		0.110671		-0.010497	0.38395		0.186727		0.015711	-0.097351		-0.04082		0.0855257		-0.088548	0.002763		-0.0428925		0.083618	0.11981	-0.076412	-0.080147		0.0117173
C14orf80	4		-0.0021701	0.4593		0.228565		0.074895	0.030472		0.0526835		-0.0096451	-0.03991		-0.0247776		0.0854903		-0.29358	-0.28215		-0.287865		0.22549	-0.28671	0.15795	0.34023		0.10924
C15orf26	4		0.10628	-0.0013623		0.0524589		0.10111	0.073073		0.0870915		0.11243	0.1213		0.116865		0.0854718		-0.035427	-0.060467		-0.047947		0.17097	0.13404	-0.030978	0.1054		0.094858
KIAA2013	4		0.14707	0.033557		0.0903135		0.090492	0.04208		0.066286		0.14676	0.052816		0.099788		0.0854625		0.046187	-0.034658		0.0057645		-0.028109	-0.03547	0.093251	-0.043878		-0.0035515
TMEM40	4		0.1672	0.053959		0.110579		0.14866	0.12549		0.137075		-0.018028	0.035493		0.0087325		0.0854623		0.027956	0.13963		0.083793		0.13693	-0.078615	0.050309	-0.059229		0.0123488
PIP4K2A	4		0.11138	0.20779		0.159585		0.058412	0.00063207		0.029522		0.18748	-0.053542		0.066969		0.0853587		-0.050552	-0.012875		-0.0317135		0.04029	-0.0021582	0.10528	0.16534		0.077188
HSF2	4		0.19212	-0.02892		0.0816		0.044421	0.04748		0.0459505		0.21176	0.045249		0.128504		0.0853517		-0.13411	-0.19223		-0.16317		0.14453	-0.07447	-0.065444	-0.039633		-0.00875425
TRAF3	4		0.086546	0.15829		0.122418		-0.16026	0.25715		0.048445		0.058337	0.11171		0.0850235		0.0852955		-0.10067	-0.25751		-0.17909		-0.037458	0.13303	0.16116	0.17253		0.107316
PMP2	4		0.20437	0.053816		0.129093		0.056245	0.14196		0.0991025		0.074493	-0.019173		0.02766		0.0852852		0.003772	0.22197		0.112871		0.043911	0.19432	-0.034569	0.014456		0.0545295
CBFA2T3	4		0.13113	-0.069914		0.030608		0.012819	0.032725		0.022772		0.22436	0.18022		0.20229		0.0852233		0.4023	0.30624		0.35427		0.33717	-0.14867	-0.066206	0.42007		0.135591
TMEM150A	4		-0.045184	-0.050324		-0.047754		0.22428	0.1515		0.18789		0.26076	-0.029716		0.115522		0.0852193		-0.045388	-0.039037		-0.0422125		0.14341	-0.1365	0.20563	-0.048235		0.0410763
CISH	4		0.016596	0.21322		0.114908		-0.060598	0.19859		0.068996		0.055214	0.088189		0.0717015		0.0852018		0.05417	0.0034939		0.028832		-0.16037	-0.06802	0.1188	0.0098188		-0.0249428
CACNG2	4		0.1144	0.21783		0.166115		0.039508	0.012337		0.0259225		0.14228	-0.015762		0.063259		0.0850988		0.023968	0.11746		0.070714		0.075673	0.13816	-0.091613	-0.023276		0.024736
PAIP2B	4		0.038178	-0.12981		-0.045816		0.23449	0.19096		0.212725		0.075915	0.10075		0.0883325		0.0850805		0.052645	0.10015		0.0763975		-0.094516	0.037894	-0.011551	-0.13418		-0.0505883
RSU1	4		0.0021607	0.14376		0.0729603		0.11207	0.26835		0.19021		-0.051427	0.035524		-0.0079515		0.0850729		-0.075469	0.039879		-0.017795		0.058297	0.071699	0.13099	-0.0095412		0.0628612
EXO1	4		0.001728	0.087659		0.0446935		0.17216	0.27223		0.222195		-0.052752	0.029311		-0.0117205		0.085056		-0.043786	-0.021307		-0.0325465		-0.027572	0.072547	-0.01041	0.13202		0.0416462
THPO	4		0.2776	-0.21301		0.032295		0.38455	0.18381		0.28418		-0.027432	-0.095315		-0.0613735		0.0850338		0.081414	0.044456		0.062935		0.14992	0.094834	0.11146	0.013418		0.092408
APOL2	4		0.13642	0.094435		0.115428		0.073755	0.044682		0.0592185		0.21458	-0.053699		0.0804405		0.0850288		0.035451	0.081081		0.058266		0.084801	-0.093943	0.15237	0.35043		0.123415
FKBP1A	4		0.24705	0.32719		0.28712		-0.16565	0.032217		-0.0667165		-0.012649	0.081679		0.034515		0.0849728		-0.24119	-0.12601		-0.1836		0.77375	0.90397	0.77846	0.83133		0.821878
ATP6V0E2	4		-0.023827	0.05008		0.0131265		0.052717	0.19728		0.124999		-0.014135	0.24762		0.116742		0.0849558		-0.054426	-0.059918		-0.057172		0.011047	-0.061332	0.042977	-0.014581		-0.00547225
FGFR1	4		0.041794	0.035858		0.038826		0.050278	0.22742		0.138849		-0.0036393	0.15794		0.0771503		0.0849418		0.12627	0.05997		0.09312		0.125	0.055524	0.092984	0.10895		0.0956145
REG1B	4		0.10208	0.053433		0.0777565		0.077303	0.1282		0.102751		0.047658	0.10094		0.074299		0.0849357		0.017564	-0.049857		-0.0161465		-0.081216	0.10745	-0.1326	0.042933		-0.0158582
RABGAP1L	4		0.023825	0.0073422		0.0155836		0.099618	-0.023479		0.0380695		0.23846	0.16367		0.201065		0.084906		-0.013288	-0.17414		-0.093714		-0.05173	0.060039	0.18381	0.050464		0.0606458
CDRT15	4		-0.048498	0.32059		0.136046		0.077373	0.15664		0.117006		0.028015	-0.024714		0.0016505		0.084901		-0.0605	0.040796		-0.009852		-0.14293	-0.045987	-0.10055	0.032159		-0.064327
C11orf53	4		0.001976	0.21975		0.110863		-0.034041	0.12332		0.0446395		0.076456	0.12187		0.099163		0.0848885		-0.099009	-0.06537		-0.0821895		0.043566	0.24668	0.076265	-0.15909		0.0518553
MFRP	4		-0.031742	0.16011		0.064184		0.086528	0.20691		0.146719		0.037761	0.049592		0.0436765		0.0848598		0.056278	0.29927		0.177774		-0.21352	0.30627	0.13994	0.078488		0.0777945
MOBP	4		0.23334	0.15835		0.195845		0.22577	-0.02288		0.101445		-0.068114	-0.017327		-0.0427205		0.0848565		-0.1256	0.10144		-0.01208		0.24479	0.19831	-0.15422	0.052706		0.0853965
SNIP1	4		0.1072	0.028001		0.0676005		0.25362	0.23641		0.245015		0.011921	-0.12816		-0.0581195		0.084832		0.091492	0.10667		0.099081		0.1552	0.013208	-0.037317	-0.19829		-0.0167997
EPPIN	4		0.05309	0.11945		0.08627		0.20968	0.02035		0.115015		0.064457	0.041649		0.053053		0.0847793		0.0030011	0.15722		0.0801106		0.01558	0.15098	0.12789	0.0034262		0.074469
TM2D1	4		0.46987	0.15915		0.31451		0.057859	-0.047662		0.0050985		-0.10694	-0.023668		-0.065304		0.0847682		0.0011494	-0.26671		-0.13278		0.21254	0.055059	0.48717	0.18736		0.235532
OPHN1	4		0.2177	0.0072829		0.112491		0.078991	0.017207		0.048099		0.11643	0.070921		0.0936755		0.0847553		0.16175	0.29172		0.226735		-0.19977	0.078729	-0.006342	0.18287		0.0138717
EMILIN1	4		0.065332	0.01841		0.041871		0.021441	0.098853		0.060147		0.21884	0.085595		0.152218		0.0847452		0.036697	-0.069086		-0.0161945		-0.045976	0.042454	0.08472	0.12845		0.052412
HSD11B2	4		0.019477	0.079648		0.0495625		0.1314	0.04842		0.08991		0.10855	0.11977		0.11416		0.0845442		0.059885	0.10613		0.0830075		-0.042128	0.040303	-0.027301	0.07477		0.011411
IL6	4		-0.049083	-0.15437		-0.101726		0.099379	0.20152		0.15045		0.27328	0.13633		0.204805		0.0845093		-0.038272	0.068792		0.01526		0.13911	0.012104	-0.14289	-0.0099598		-0.00040895
INSL6	4		0.50569	0.16904		0.337365		-0.17872	0.032132		-0.073294		0.041571	-0.062679		-0.010554		0.0845057		0.1361	0.08335		0.109725		-0.095253	0.17257	-0.015987	-0.054282		0.001762
MT1A	4		0.0064031	-0.196		-0.0947985		0.002826	0.2166		0.109713		0.18821	0.28897		0.23859		0.0845015		0.11407	0.081018		0.097544		0.090456	0.40222	0.0078202	0.37128		0.217944
SLC35E2	4		-0.062397	0.17003		0.0538165		0.16949	0.038321		0.103905		0.18354	0.007987		0.0957635		0.0844952		0.12237	-0.088904		0.016733		0.010222	0.016123	0.021972	-0.053402		-0.00127125
SUN5	4		0.06232	-0.050734		0.005793		0.16079	-0.035544		0.062623		0.19642	0.17358		0.185		0.084472		0.37262	0.2552		0.31391		0.030254	0.29857	0.18399	0.13977		0.163146
HBE1	4		-0.0036147	0.25716		0.126773		0.17377	0.0044539		0.089112		0.08927	-0.014259		0.0375055		0.0844634		0.11898	0.094227		0.106604		0.055764	0.047787	0.026856	0.011431		0.0354595
VSNL1	4		-0.014201	0.129		0.0573995		-0.26754	0.22391		-0.021815		0.23787	0.19731		0.21759		0.0843915		-0.12929	-0.0030417		-0.0661658		0.17861	0.1112	-0.018853	-0.026954		0.0610007
IQGAP1	4		0.11628	0.0278		0.07204		0.10269	0.050828		0.076759		0.06272	0.14595		0.104335		0.084378		0.086087	0.17118		0.128634		0.079582	-0.20982	-0.015513	0.14171		-0.00101025
DNAJC22	4		0.14044	-0.042847		0.0487965		0.22437	-0.091546		0.066412		0.10904	0.16672		0.13788		0.0843628		0.041262	0.099433		0.0703475		0.13947	0.12562	0.11672	0.11991		0.12543
LRRC3	4		0.11002	0.09647		0.103245		-0.05581	0.072139		0.0081645		0.26574	0.017521		0.14163		0.0843467		-0.038097	0.12879		0.0453465		0.031176	0.2494	-0.024763	0.015136		0.0677372
CRBN	4		0.19748	0.068616		0.133048		0.11371	-0.0064399		0.0536351		0.10229	0.030394		0.066342		0.0843417		0.13171	0.016541		0.0741255		-0.0032321	0.24382	0.065661	0.1272		0.108362
KRTAP10-7	4		0.10165	0.14957		0.12561		0.040367	0.11485		0.0776085		0.13272	-0.033529		0.0495955		0.0842713		-0.17885	-0.16697		-0.17291		-0.18037	0.036626	0.0068695	0.10621		-0.00766613
CD96	4		-0.02904	0.1027		0.03683		0.17815	0.09768		0.137915		0.095709	0.060421		0.078065		0.08427		0.13093	0.14357		0.13725		0.14171	0.10845	0.037538	0.024622		0.07808
ABCD2	4		0.0074546	0.13772		0.0725873		0.075453	0.089546		0.0824995		0.014038	0.18109		0.097564		0.0842169		-0.029425	-0.036362		-0.0328935		0.083498	0.12019	0.011521	0.15907		0.0935698
RTL1	4		0.1395	0.08512		0.11231		0.13693	0.094025		0.115477		0.061769	-0.012139		0.024815		0.0842008		0.20317	0.043959		0.123564		-0.05716	0.10551	-0.028216	0.089262		0.027349
FAM209B	4		0.15787	0.13747		0.14767		-0.031418	0.41469		0.191636		-0.30662	0.13313		-0.086745		0.084187		-0.080458	-0.066271		-0.0733645		-0.070863	0.15378	-0.18615	0.02335		-0.0199708
TDRD3	4		0.12917	0.080117		0.104644		-0.028887	0.0092682		-0.0098094		0.13955	0.1759		0.157725		0.0841864		0.16155	0.061069		0.11131		0.062305	0.28367	-0.17336	-0.0025641		0.0425127
VAMP1	4		0.15769	0.069557		0.113623		0.18319	-0.0058156		0.0886872		-0.015836	0.11623		0.050197		0.0841692		0.045385	-0.10804		-0.0313275		-0.11882	0.21682	-0.27657	0.10739		-0.017795
GPR33	4		0.09103	0.1947		0.142865		0.11432	-0.11101		0.001655		0.032925	0.18259		0.107758		0.0840925		-0.14074	0.004614		-0.068063		0.069201	-0.011252	0.048634	0.0059761		0.0281398
FAM98C	4		0.30857	0.33044		0.319505		-0.012936	-0.09992		-0.056428		-0.094626	0.072659		-0.0109835		0.0840312		-0.056793	-0.016012		-0.0364025		0.012872	-0.0027959	0.0076443	0.12106		0.0346951
SLC31A2	4		0.12092	0.12027		0.120595		0.089438	0.15725		0.123344		-0.085849	0.10195		0.0080505		0.0839965		-0.12199	0.094233		-0.0138785		0.19581	-0.17176	-0.039597	-0.073682		-0.0223072
C1QTNF9B	4		-0.043798	0.43239		0.194296		0.076707	0.00045132		0.0385792		0.01278	0.025216		0.018998		0.0839577		-0.012922	-0.022713		-0.0178175		0.16411	-0.060215	0.11146	0.083044		0.0745998
PLA2G4B	4		0.058548	0.13452		0.096534		0.090577	-0.003384		0.0435965		0.032871	0.19061		0.11174		0.083957		-0.14126	-0.010607		-0.0759335		-0.08045	0.14741	0.018468	-0.059633		0.00644875
KHDRBS3	4		0.015763	0.1693		0.0925315		0.19615	0.079913		0.138032		0.026558	0.015933		0.0212455		0.0839362		0.082888	-0.1071		-0.012106		0.038355	-0.11944	-0.06335	-0.059644		-0.0510198
UNC5A	4		0.25702	0.18381		0.220415		0.011044	0.063104		0.037074		-0.12927	0.11735		-0.00596		0.083843		0.13938	0.20677		0.173075		0.040918	-0.0029026	0.0057953	-0.079092		-0.00882032
NEK6	4		-0.055875	0.1461		0.0451125		0.0055951	-0.053606		-0.0240055		0.29277	0.16783		0.2303		0.0838024		-0.11365	-0.0056233		-0.0596366		-0.061921	0.014876	0.14116	-0.17151		-0.0193487
C9orf64	4		0.30697	0.016961		0.161966		0.1018	-0.14911		-0.023655		0.18587	0.04022		0.113045		0.0837852		0.092612	-0.16862		-0.038004		-0.061208	0.20393	-0.18138	-0.018416		-0.0142685
PCIF1	4		-0.036879	-0.037151		-0.037015		0.19418	0.18911		0.191645		0.079748	0.11347		0.096609		0.0837463		-0.01166	0.061184		0.024762		0.12936	0.21421	0.15238	0.2151		0.177762
CLRN2	4		-0.013564	0.063665		0.0250505		0.15183	0.045073		0.0984515		0.036781	0.21862		0.1277		0.0837342		0.032799	0.10799		0.0703945		-0.024015	0.13612	0.0073489	0.24965		0.092276
ALAD	4		-0.15917	0.31296		0.076895		0.06943	-0.052855		0.0082875		0.18882	0.1425		0.16566		0.0836142		-0.093759	0.0086805		-0.0425393		-0.23304	-0.23452	-0.38793	0.013103		-0.210597
TCEB3CL2	4		0.14985	-0.090905		0.0294725		-0.079404	-0.0033084		-0.0413562		0.16577	0.35934		0.262555		0.0835571		0.0071228	-0.12196		-0.0574186		-0.1204	-0.085697	0.10152	-0.1034		-0.0519942
APEX1	4		0.15178	0.25674		0.20426		0.088512	0.10625		0.097381		0.0076956	-0.10993		-0.0511172		0.0835079		-0.0075216	0.099592		0.0460352		-0.093832	0.071598	0.021083	-0.0013412		-0.00062305
AHCYL1	4		-0.34014	0.34899		0.004425		0.043566	0.034656		0.039111		0.16599	0.24788		0.206935		0.0834903		0.16721	0.0061959		0.086703		-0.20328	-0.14385	-0.49058	0.042876		-0.198708
BOLA3	4		-0.028147	0.050238		0.0110455		0.1736	0.26163		0.217615		0.044166	-0.00056815		0.0217989		0.0834865		0.074523	-0.026949		0.023787		0.031647	0.040287	0.11691	0.1287		0.079386
CCDC152	4		0.22449	0.03698		0.130735		0.12621	0.0039727		0.0650913		0.05431	0.054593		0.0544515		0.0834259		0.063208	0.10048		0.081844		-0.036313	0.178	-0.074871	0.016063		0.0207198
NDUFA4	4		0.13285	-0.12731		0.00277		0.14003	0.16157		0.1508		-0.025414	0.21879		0.096688		0.0834193		0.045719	0.15666		0.10119		0.17334	-0.069599	-0.076172	0.0088766		0.0091114
LEMD1	4		-0.029509	0.032742		0.0016165		0.21681	0.15442		0.185615		0.13062	-0.004671		0.0629745		0.083402		-0.20593	-0.00074112		-0.103336		0.11209	0.19595	0.091664	0.12642		0.131531
ARAP3	4		0.10408	0.028249		0.0661645		0.039298	0.06676		0.053029		0.19082	0.071161		0.130991		0.0833947		0.15377	-0.21583		-0.03103		-0.1249	-0.050516	0.096984	-0.049145		-0.0318942
OR5K1	4		-0.036009	0.18274		0.0733655		0.12948	0.18866		0.15907		-0.027977	0.06333		0.0176765		0.0833707		-0.1084	-0.13027		-0.119335		0.042869	-0.019702	0.061779	0.10214		0.0467715
PTX3	4		0.21813	-0.0083465		0.104892		-0.07024	0.13839		0.034075		0.058071	0.16406		0.111066		0.0833441		0.0022565	0.11946		0.0608582		0.036301	0.016514	0.0043684	-0.069151		-0.0029919
ELN	4		0.20278	0.056139		0.12946		0.032019	0.0034113		0.0177151		0.085785	0.11937		0.102578		0.0832507		-0.089833	0.12642		0.0182935		-0.15958	0.079835	0.054186	0.11184		0.0215702
HRCT1	4		0.050821	0.1815		0.11616		0.25189	0.030925		0.141407		0.075368	-0.091136		-0.007884		0.083228		-0.084916	0.046331		-0.0192925		0.055598	0.26923	0.11112	0.10385		0.13495
LOC388813	4		0.089764	0.11098		0.100372		0.072132	0.1552		0.113666		0.14595	-0.074766		0.035592		0.08321		-0.068731	-0.040827		-0.054779		-0.054462	0.29216	0.0018424	0.022025		0.0653913
MTFP1	4		0.064624	-0.08019		-0.007783		0.10481	-0.025387		0.0397115		0.10791	0.32724		0.217575		0.0831678		-0.038989	0.40214		0.181576		0.2725	0.5465	0.39718	0.34623		0.390603
IZUMO4	4		0.098245	0.11532		0.106783		0.16842	-0.059247		0.0545865		0.10321	0.07301		0.08811		0.0831597		0.036061	0.065505		0.050783		0.043902	-0.0219	0.26637	0.087984		0.094089
TMEM203	4		0.098455	0.026542		0.0624985		0.25019	0.0054249		0.127807		0.045986	0.072319		0.0591525		0.0831528		-0.03443	-0.10647		-0.07045		0.078263	0.014304	-0.052404	-0.12019		-0.0200068
HTR2A	4		0.00034122	0.2374		0.118871		-0.034108	-0.062182		-0.048145		0.24069	0.1167		0.178695		0.0831402		0.059718	0.047822		0.05377		0.061824	0.14498	0.15631	0.21753		0.145161
CRY1	4		-0.021474	0.3279		0.153213		0.023655	0.032443		0.028049		-0.044987	0.18109		0.0680515		0.0831045		0.031061	0.14588		0.0884705		0.055306	0.063547	-0.15099	0.17433		0.0355483
NSUN3	4		0.19217	0.14726		0.169715		0.014915	0.083064		0.0489895		0.038368	0.022808		0.030588		0.0830975		0.0044053	-0.16351		-0.0795523		0.11144	-0.033328	-0.12426	-0.057945		-0.0260233
TMEM169	4		0.094738	0.20942		0.152079		0.05764	0.1282		0.09292		0.09669	-0.088408		0.004141		0.0830467		0.15957	-0.035066		0.062252		-0.17639	0.24721	0.19036	0.0035428		0.0661807
PARD3	4		0.29686	0.33462		0.31574		-0.14218	-0.038622		-0.090401		0.10277	-0.055418		0.023676		0.083005		0.063363	0.058603		0.060983		0.15403	0.053673	0.18237	0.18645		0.144131
AXIN1	4		0.044911	-0.099926		-0.0275075		0.12335	0.079455		0.101403		0.15998	0.19016		0.17507		0.0829883		0.048023	0.028248		0.0381355		-0.094989	0.088813	-0.055277	-0.062347		-0.03095
KLF3	4		0.050495	0.014571		0.032533		0.10257	0.10268		0.102625		0.19098	0.036628		0.113804		0.0829873		0.27413	0.19134		0.232735		0.060554	0.22054	0.12241	0.14654		0.137511
ARIH2OS	4		0.17806	-0.054004		0.062028		0.1977	0.20901		0.203355		-0.039249	0.0063837		-0.0164327		0.0829835		0.097467	0.017669		0.057568		0.012903	-0.041814	-0.015173	-0.078491		-0.0306438
FAM133B	4		0.17173	0.16235		0.16704		0.14714	0.12637		0.136755		-0.18919	0.07938		-0.054905		0.0829633		0.071259	0.38309		0.227175		-0.084069	0.12507	0.054595	0.19223		0.0719565
GPATCH11	4		0.13032	-0.046116		0.042102		0.07924	0.089419		0.0843295		0.096091	0.14862		0.122356		0.082929		-0.028704	-0.229		-0.128852		0.044709	0.041484	0.054885	-0.013811		0.0318167
SCN1B	4		0.26088	0.27607		0.268475		-0.0039168	0.067357		0.0317201		-0.17007	0.066954		-0.051558		0.082879		0.02316	-0.13487		-0.055855		0.046195	0.095984	0.13705	-0.0058516		0.0683443
ARL15	4		-0.10028	-0.038624		-0.069452		0.31922	-0.022973		0.148123		0.21741	0.12236		0.169885		0.0828522		0.33935	0.5098		0.424575		0.17997	0.18635	0.19059	0.30112		0.214508
RNF126	4		0.027675	-0.069502		-0.0209135		0.11769	0.11052		0.114105		0.14686	0.16384		0.15535		0.0828472		-0.14439	-0.10953		-0.12696		0.095124	0.010982	0.08999	0.073994		0.0675225
ZNF442	4		0.10246	0.063722		0.083091		-0.03905	0.18853		0.07474		0.10319	0.078097		0.0906435		0.0828248		0.078492	-0.131		-0.026254		-0.015052	-0.016657	0.050983	0.13232		0.0378985
PKD1L1	4		0.10501	0.040251		0.0726305		0.086222	0.18745		0.136836		0.090608	-0.012718		0.038945		0.0828038		0.00069704	0.048513		0.024605		0.038888	-0.05012	0.001301	0.071046		0.0152788
ZAR1	4		0.067791	0.29659		0.182191		0.040322	-0.050038		-0.004858		0.057834	0.084194		0.071014		0.0827822		0.18643	0.19181		0.18912		0.22821	0.32317	0.16721	0.10548		0.206017
SPNS1	4		0.055598	0.37986		0.217729		-0.11472	-0.032096		-0.073408		-0.0028894	0.2109		0.104005		0.0827754		-0.12573	-0.15446		-0.140095		-0.020459	-0.2072	-0.23197	-0.03293		-0.12314
OR51E2	4		-0.0061746	0.085482		0.0396537		0.16997	-0.17029		-0.00016		0.1524	0.26513		0.208765		0.0827529		0.068144	0.11397		0.091057		-0.13958	0.061517	-0.18497	-0.058979		-0.080503
FEZF2	4		0.076452	0.14019		0.108321		-0.025789	0.14417		0.0591905		0.1332	0.02823		0.080715		0.0827422		-0.013676	0.066296		0.02631		-0.04786	-0.072545	0.12149	0.0082378		0.0023307
IGF2BP3	4		0.003255	-0.077548		-0.0371465		0.22137	0.25268		0.237025		-0.0049272	0.10106		0.0480664		0.0826483		0.16292	0.29915		0.231035		-0.027269	-0.015043	-0.0061317	-0.11681		-0.0413134
IFFO2	4		-0.054184	-0.079851		-0.0670175		0.12294	0.056878		0.089909		0.28021	0.16963		0.22492		0.0826038		0.049105	-0.23979		-0.0953425		-0.011841	0.03511	-0.11952	-0.06491		-0.0402902
DIP2B	4		-0.074392	0.030898		-0.021747		-0.031573	0.2378		0.103114		0.033092	0.29966		0.166376		0.0825808		0.13169	0.35989		0.24579		0.0771	0.065603	0.26242	0.39473		0.199963
NSL1	4		0.29495	-0.08108		0.106935		0.080663	0.020411		0.050537		0.24762	-0.067079		0.0902705		0.0825808		0.15789	-0.1983		-0.020205		0.35827	0.070391	0.11812	0.1639		0.17767
CTNS	4		0.18626	0.035371		0.110816		0.10577	0.073299		0.0895345		0.0050939	0.08965		0.0473719		0.082574		-0.10301	-0.087792		-0.095401		0.071064	0.0028609	0.16503	0.09087		0.0824562
CIB1	4		0.080667	0.023814		0.0522405		0.14444	-0.050826		0.046807		0.048817	0.24844		0.148628		0.0825587		0.029108	0.068747		0.0489275		-0.026048	-0.0091136	-0.044023	-0.00086678		-0.0200128
PDCD2L	4		0.18927	0.18109		0.18518		-0.045961	0.097022		0.0255305		0.08362	-0.0097297		0.0369451		0.0825519		0.068942	-0.18692		-0.058989		-0.050897	0.13898	0.083776	0.23708		0.102235
MFSD6L	4		0.058045	0.052237		0.055141		0.18782	-0.018852		0.084484		0.084729	0.13124		0.107984		0.0825365		0.04773	-0.05807		-0.00517		-0.099368	-0.2023	-0.045817	-0.11562		-0.115776
INMT	4		0.091198	-0.0040768		0.0435606		0.19411	0.16344		0.178775		-0.01657	0.066965		0.0251975		0.082511		0.058501	0.10592		0.0822105		-0.0024732	-0.12527	0.038814	-0.037449		-0.0315945
PPFIA2	4		0.083912	0.13282		0.108366		0.1187	0.13482		0.12676		-0.074425	0.09915		0.0123625		0.0824962		0.012127	-0.047692		-0.0177825		0.067748	0.037275	0.12872	0.14329		0.0942583
CLEC4A	4		0.16087	-0.031143		0.0648635		0.18278	0.087222		0.135001		-0.016746	0.11183		0.047542		0.0824688		0.11031	-0.023422		0.043444		-0.14917	-0.3029	0.047011	0.040823		-0.091059
SERPINA5	4		0.042439	0.30345		0.172945		0.12577	0.031512		0.078641		0.11709	-0.12548		-0.004195		0.0824635		0.098287	0.04608		0.0721835		-0.069486	-0.15723	-0.009784	0.099474		-0.0342565
PSENEN	4		0.084905	0.15358		0.119243		0.068534	0.036918		0.052726		0.049304	0.10105		0.075177		0.0823818		0.1404	0.10924		0.12482		-0.082379	0.12907	0.12564	0.052995		0.0563315
WEE2	4		0.12956	0.099994		0.114777		0.13427	0.20993		0.1721		-0.12066	0.041193		-0.0397335		0.0823812		-0.014509	0.038548		0.0120195		-0.022502	0.037973	-0.032426	0.026993		0.0025095
BBS10	4		0.12414	0.26427		0.194205		0.014981	-0.029167		-0.007093		0.046544	0.073285		0.0599145		0.0823422		-0.032492	0.13255		0.050029		-0.039284	0.010771	0.03781	0.14618		0.0388693
EGLN3	4		-0.065653	0.12644		0.0303935		0.052793	0.21699		0.134891		0.061168	0.1022		0.081684		0.082323		0.027791	0.059022		0.0434065		-0.052093	0.24805	0.053981	0.19999		0.112482
LARP4B	4		0.088181	0.23683		0.162505		0.092233	0.026387		0.05931		-0.077988	0.12798		0.024996		0.0822705		-0.037247	-0.10208		-0.0696635		-0.058478	-0.047209	-0.18063	-0.16389		-0.112552
MYH4	4		0.057301	0.1077		0.0825005		0.13303	-0.044441		0.0442945		0.14184	0.097935		0.119887		0.0822275		0.077433	0.072927		0.07518		-0.093138	-0.031643	-0.027663	-0.0029975		-0.0388604
ARHGAP32	4		0.079169	0.044165		0.061667		0.21558	0.20115		0.208365		-0.13188	0.085079		-0.0234005		0.0822105		-0.044372	-0.058839		-0.0516055		0.11325	-0.023349	0.034874	0.17568		0.0751138
DVL3	4		-0.19924	0.19758		-0.00083		0.34157	-0.19253		0.07452		0.28758	0.058212		0.172896		0.0821953		-0.052427	0.17032		0.0589465		0.041036	-0.059367	-0.028035	0.075272		0.0072265
VSTM2L	4		0.031145	0.13667		0.0839075		-0.057471	0.18696		0.0647445		0.072532	0.12332		0.097926		0.0821927		0.25782	0.08984		0.17383		0.081251	0.2296	0.1529	0.071998		0.133937
KCNK7	4		0.057789	0.010411		0.0341		0.13129	0.10537		0.11833		0.07771	0.11025		0.09398		0.0821367		0.028596	0.037728		0.033162		0.0092892	0.079132	-0.026602	0.013879		0.0189245
SLC26A4	4		0.14826	0.21434		0.1813		0.01435	-0.029303		-0.0074765		-0.0079794	0.15308		0.0725503		0.0821246		0.23978	0.1061		0.17294		-0.156	-0.11212	-0.076554	-0.083995		-0.107167
ATP6AP2	4		-0.32718	0.075317		-0.125932		0.20168	0.3906		0.29614		0.040522	0.11173		0.076126		0.0821115		-0.20848	-0.18164		-0.19506		0.26486	-0.1351	0.044921	-0.009688		0.0412482
ACMSD	4		0.25675	0.13943		0.19809		0.12803	-0.015119		0.0564555		-0.086407	0.069947		-0.00823		0.0821052		0.0031097	-0.030328		-0.0136092		-0.0052416	0.059773	0.0046569	-0.11696		-0.0144429
RARG	4		-0.027233	0.19786		0.0853135		0.24138	0.13798		0.18968		-0.059887	0.0023289		-0.0287791		0.0820715		0.057552	0.18656		0.122056		0.13048	0.033609	0.18498	0.015778		0.0912118
YAP1	4		0.23933	0.16344		0.201385		0.037548	0.097596		0.067572		-0.1448	0.099255		-0.0227725		0.0820615		0.2401	0.22523		0.232665		0.074339	0.06089	0.082134	-0.023664		0.0484247
SCNN1A	4		0.12137	0.054475		0.0879225		-0.005649	0.10625		0.0503005		0.13489	0.081014		0.107952		0.0820583		-0.10879	0.034932		-0.036929		0.13042	0.15974	-0.073129	-0.062771		0.038565
ESCO1	4		0.056103	0.019309		0.037706		0.20509	0.030887		0.117988		0.10285	0.078081		0.0904655		0.0820533		0.21379	0.13444		0.174115		0.0036883	0.15085	-0.10243	0.091709		0.0359543
TSGA10IP	4		0.10278	0.24751		0.175145		0.019034	0.092404		0.055719		0.03336	-0.002804		0.015278		0.0820473		-0.042053	-0.17204		-0.107047		0.040823	-0.15597	-0.028444	0.063146		-0.0201113
FAM129B	4		-0.061365	0.2262		0.0824175		0.1695	-0.091224		0.039138		0.11718	0.13198		0.12458		0.0820452		0.043403	0.078704		0.0610535		-0.017131	0.097495	0.014762	-0.070036		0.0062725
MYOM3	4		0.13267	0.031236		0.081953		0.15578	-0.14258		0.0066		0.12382	0.19125		0.157535		0.0820293		0.020942	-0.0017185		0.00961175		0.038924	-0.005287	-0.025747	0.0038733		0.00294083
C5orf47	4		-0.039918	0.039891		-1.35e-05		0.16169	0.11415		0.13792		-0.026617	0.24295		0.108166		0.0820243		0.012396	0.085555		0.0489755		0.073507	0.069063	0.03845	-0.12817		0.0132125
ZNF596	4		0.139	-0.13961		-0.000305		0.14116	0.16489		0.153025		0.044611	0.14184		0.0932255		0.0819818		0.25458	0.056736		0.155658		-0.011944	0.14836	0.098126	0.052266		0.071702
SCTR	4		-0.04143	0.27588		0.117225		0.17216	0.036638		0.104399		-0.023132	0.071633		0.0242505		0.0819582		0.1735	0.12362		0.14856		0.052127	0.017601	-0.087929	-0.15869		-0.0442227
TMEM14E	4		0.078773	0.086144		0.0824585		0.053152	0.23021		0.141681		0.055562	-0.012238		0.021662		0.0819338		0.020396	0.053666		0.037031		-0.12242	0.11583	-0.0083704	0.04102		0.0065149
NWD1	4		0.11704	-0.11256		0.00224		0.174	0.1671		0.17055		0.090392	0.055191		0.0727915		0.0818605		0.023141	0.028902		0.0260215		-0.08761	-0.054951	0.034551	-0.12876		-0.0591925
FLNC	4		0.12937	0.029972		0.079671		0.12998	0.066164		0.098072		0.22332	-0.087686		0.067817		0.0818533		0.052489	0.19556		0.124025		-0.064417	0.017051	0.082208	-0.11395		-0.019777
SLC35F2	4		0.046896	0.12237		0.084633		0.05247	0.063812		0.058141		0.1027	0.10265		0.102675		0.0818163		0.067844	0.010287		0.0390655		0.057937	0.098356	0.00022425	0.010216		0.0416833
C14orf180	4		0.094347	-0.073123		0.010612		0.23577	0.016401		0.126086		0.065393	0.152		0.108697		0.081798		0.0037716	-0.0015302		0.0011207		0.13638	-0.16445	0.035862	-0.061633		-0.0134603
TRIM39	4		-0.15967	0.28633		0.06333		0.087335	0.056174		0.0717545		0.065615	0.15471		0.110162		0.081749		0.030984	-0.012701		0.0091415		-0.034223	-0.0060645	0.11487	0.15228		0.0567156
GSTZ1	4		0.21799	0.1559		0.186945		0.097504	-0.0027963		0.0473538		-0.10826	0.13014		0.01094		0.0817463		0.063875	0.0057363		0.0348057		0.14227	-0.0023878	-0.018681	-0.2007		-0.0198747
ATP8B4	4		0.13739	0.063611		0.100501		0.05168	0.062663		0.0571715		0.06239	0.11249		0.08744		0.081704		-0.046507	0.092429		0.022961		0.055971	-0.025658	-0.024918	0.053753		0.014787
MXI1	4		0.17553	0.09749		0.13651		0.013189	-0.038822		-0.0128165		0.17188	0.070884		0.121382		0.0816918		0.23313	0.020422		0.126776		0.068892	0.20447	0.13751	-0.1074		0.075868
TTC9	4		0.074589	0.17177		0.123179		0.1607	0.0080421		0.0843711		-0.040161	0.11521		0.0375245		0.0816917		-0.093116	0.030921		-0.0310975		0.0033827	0.11944	-0.08206	-0.053468		-0.00317632
CHD6	4		0.12208	-0.16144		-0.01968		0.071038	0.25583		0.163434		0.045492	0.15713		0.101311		0.0816883		0.10442	0.18887		0.146645		0.043992	0.094544	0.037929	0.21245		0.0972288
HSPA13	4		0.18495	0.027725		0.106338		0.1262	0.040314		0.083257		-0.056309	0.16711		0.0554005		0.081665		0.12729	-0.024665		0.0513125		-0.091385	0.12548	-0.22017	0.13098		-0.0137737
LMNA	4		-0.025107	0.2032		0.0890465		0.14599	0.065236		0.105613		-0.0030843	0.10374		0.0503279		0.0816625		-0.10712	-0.07736		-0.09224		0.098524	-0.24841	0.037281	-0.11706		-0.0574162
BPIFB6	4		0.20984	0.086048		0.147944		-0.065413	-0.0543		-0.0598565		0.22396	0.089801		0.156881		0.081656		0.15503	0.19335		0.17419		-0.021338	-0.091847	0.4163	0.11255		0.103916
WBP1	4		-0.26024	0.085036		-0.087602		0.12544	0.21512		0.17028		0.11495	0.20941		0.16218		0.0816193		-0.10774	-0.032563		-0.0701515		0.017267	-0.1038	-0.041121	-0.018093		-0.0364367
FAM26D	4		0.070075	0.052687		0.061381		-0.0091028	0.032248		0.0115726		0.21939	0.12434		0.171865		0.0816062		-0.23894	0.043223		-0.0978585		0.10498	0.18893	-0.088869	0.043513		0.0621385
TAS2R14	4		0.24282	-0.0011344		0.120843		0.035074	-0.016672		0.009201		-0.02786	0.25727		0.114705		0.0815829		0.0055638	0.082399		0.0439814		-0.014263	-0.22704	0.039395	-0.015915		-0.0544557
ZNF467	4		0.26905	0.10691		0.18798		0.011069	0.034726		0.0228975		0.072212	-0.0045894		0.0338113		0.0815629		0.1276	-0.035233		0.0461835		0.081531	0.048146	0.063417	0.055896		0.0622475
PTGR2	4		0.13035	0.13338		0.131865		-0.031391	0.10157		0.0350895		0.018751	0.13663		0.0776905		0.0815483		0.092932	0.058953		0.0759425		0.060843	0.0064376	0.002042	0.023871		0.0232984
VPS26B	4		-0.0059223	0.18531		0.0896939		0.047859	-0.0025408		0.0226591		0.080846	0.18336		0.132103		0.0814853		0.17737	-0.13082		0.023275		0.074336	0.014153	0.13129	0.12173		0.0853773
RAD17	4		0.030619	0.26385		0.147234		0.15327	0.1014		0.127335		-0.078919	0.018555		-0.030182		0.0814625		-0.0027635	0.041797		0.0195167		0.29915	-0.068131	0.046079	-0.056703		0.0550988
NTF3	4		0.29594	0.22206		0.259		-0.11638	0.19104		0.03733		-0.0535	-0.050634		-0.052067		0.081421		-0.037351	0.031802		-0.0027745		-0.0089196	0.11986	-0.076469	0.093366		0.0319593
SLC2A4RG	4		0.13591	0.085847		0.110879		0.034229	0.08315		0.0586895		0.01061	0.13852		0.074565		0.0813777		0.022808	0.029047		0.0259275		0.13606	0.15712	-0.030882	-0.027514		0.058696
MS4A12	4		0.1473	0.023878		0.085589		0.08963	-0.064299		0.0126655		0.28453	0.0072244		0.145877		0.0813772		-0.0073375	0.0014433		-0.0029471		-0.079759	-0.067251	0.096598	-0.13393		-0.0460855
PHF20	4		0.068039	-0.084914		-0.0084375		0.14901	0.22559		0.1873		0.086322	0.044092		0.065207		0.0813565		0.010957	0.045783		0.02837		0.31026	0.29594	0.34733	0.33931		0.32321
SLC39A10	4		0.081732	0.15463		0.118181		0.03914	0.11841		0.078775		0.045152	0.049032		0.047092		0.0813493		-0.0087345	0.24414		0.117703		0.15776	0.05338	0.076967	-0.043906		0.0610503
ZNF713	4		-0.084945	0.21323		0.0641425		-0.027287	0.15565		0.0641815		0.029551	0.20187		0.11571		0.0813448		0.036323	-0.0018736		0.0172247		-0.16682	0.1743	0.09112	0.11383		0.0531075
RNF182	4		0.19262	0.024889		0.108755		0.11098	0.092343		0.101661		0.098507	-0.031307		0.0336		0.0813387		-0.10502	0.084894		-0.010063		0.07479	0.078919	-0.03505	0.041315		0.0399935
ZNF326	4		0.16112	0.13689		0.149005		-0.021014	0.019513		-0.0007505		0.1475	0.043627		0.0955635		0.0812727		0.21936	0.0081514		0.113756		0.0202	-0.27708	-0.29265	-0.16048		-0.177503
PPP1R3C	4		0.10416	-0.0059932		0.0490834		0.013421	0.010065		0.011743		0.27115	0.094543		0.182846		0.0812243		0.079097	-0.082506		-0.0017045		-0.31927	0.055805	0.00047059	-0.23881		-0.125451
ZFYVE27	4		0.26286	0.53296		0.39791		-0.20855	-0.063629		-0.13609		-0.025077	-0.01154		-0.0183085		0.0811707		-0.15518	-0.18271		-0.168945		0.058784	-0.067133	0.080561	0.11097		0.0457955
GLS2	4		0.2996	-0.1405		0.07955		0.0028136	0.070194		0.0365038		0.050606	0.20415		0.127378		0.0811439		-0.036399	0.23158		0.0975905		-0.08185	-0.071177	0.12963	0.26571		0.0605782
UFSP2	4		0.23206	-0.08654		0.07276		0.0022375	0.2042		0.103219		0.073769	0.061108		0.0674385		0.0811391		0.25112	0.10567		0.178395		-0.025088	-0.083986	-0.090695	-0.23357		-0.108335
MFNG	4		0.4097	0.0010696		0.205385		0.069116	0.11597		0.092543		0.018288	-0.12744		-0.054576		0.0811173		0.020032	0.093208		0.05662		0.097293	0.14457	-0.019397	-0.00097819		0.055372
PYCARD	4		0.03978	0.20597		0.122875		0.084153	0.08741		0.0857815		0.095232	-0.025918		0.034657		0.0811045		0.12384	-0.24247		-0.059315		0.086729	-0.16866	0.3761	-0.22872		0.0163623
RRP1B	4		0.12315	0.28829		0.20572		-0.042901	0.0093309		-0.0167851		0.11749	-0.0087676		0.0543612		0.0810987		0.070536	-0.010316		0.03011		0.11533	0.050281	0.11836	0.13786		0.105458
EPYC	4		0.092241	0.015938		0.0540895		0.11657	0.11329		0.11493		0.063932	0.084618		0.074275		0.0810982		0.11514	0.036245		0.0756925		0.10708	0.072378	0.12478	0.088038		0.098069
FAM19A2	4		0.051919	-0.049224		0.0013475		0.23065	0.25255		0.2416		0.03782	-0.037192		0.000314		0.0810872		-0.026579	0.0076856		-0.0094467		0.031417	0.028624	0.14222	0.025159		0.056855
ELFN1	4		0.051555	0.062674		0.0571145		-0.042053	0.30704		0.132493		-0.015521	0.12281		0.0536445		0.0810842		-0.062297	-0.0028678		-0.0325824		0.093113	0.1603	0.16892	0.092721		0.128763
NEIL3	4		0.094545	0.085109		0.089827		0.17235	0.085513		0.128932		-0.053277	0.10199		0.0243565		0.0810383		0.022155	-0.0075457		0.00730465		-0.055769	0.0056478	-0.00265	0.085702		0.0082327
CREB1	4		0.20322	0.21486		0.20904		-0.09018	0.049099		-0.0205405		-0.083628	0.19285		0.054611		0.0810368		0.13146	0.06443		0.097945		-0.092416	0.073012	0.031856	-0.067676		-0.013806
NCAM2	4		0.24235	0.078676		0.160513		0.052763	0.065861		0.059312		0.058119	-0.011752		0.0231835		0.0810028		-0.057969	-0.0061857		-0.0320773		0.087946	0.011948	-0.020783	0.10495		0.0460153
C16orf54	4		0.17267	0.046073		0.109371		0.051308	0.033729		0.0425185		0.12363	0.058522		0.091076		0.0809887		-0.23455	-0.13115		-0.18285		0.067924	-0.24368	-0.17132	-0.024897		-0.0929933
MAS1	4		0.070477	0.27876		0.174619		0.0089203	0.063225		0.0360727		0.12516	-0.060641		0.0322595		0.0809836		0.10909	-0.011727		0.0486815		0.073641	-0.071436	0.10102	-0.085475		0.0044375
MFSD8	4		-0.027912	-0.044021		-0.0359665		0.14469	0.13605		0.14037		0.066031	0.21104		0.138536		0.0809797		-0.1705	0.070415		-0.0500425		0.22303	0.1465	0.066599	0.014049		0.112545
DEFB125	4		0.083551	0.040994		0.0622725		0.15678	0.083828		0.120304		0.069109	0.051481		0.060295		0.0809572		-0.17086	-0.025485		-0.0981725		-0.03934	0.20785	-0.067217	0.10462		0.0514783
HHAT	4		0.12739	0.089922		0.108656		0.095458	0.015364		0.055411		0.097174	0.060402		0.078788		0.0809517		-0.086735	-0.026265		-0.0565		0.010195	0.13328	0.1934	0.18347		0.130086
LARP1B	4		0.28672	0.077401		0.18206		-0.023535	0.027229		0.001847		0.092864	0.024735		0.0587995		0.0809023		0.048303	0.058151		0.053227		0.0078064	0.061829	-0.13547	-0.006009		-0.0179609
PPM1K	4		0.12493	0.018379		0.0716545		0.0567	0.12597		0.091335		0.12051	0.038919		0.0797145		0.0809013		0.069394	0.019478		0.044436		-0.042234	0.01246	0.0066863	-0.031911		-0.0137497
TMEM106B	4		-0.17262	0.043074		-0.064773		0.16432	0.10787		0.136095		0.23522	0.10695		0.171085		0.0808023		0.039482	0.10401		0.071746		0.0016372	0.025633	-0.055618	0.15261		0.0310655
MMGT1	4		0.082063	0.63971		0.360886		-0.1823	-0.1722		-0.17725		0.022152	0.094857		0.0585045		0.0807137		-0.62501	-0.62769		-0.62635		0.16617	-0.45182	0.021049	-0.18637		-0.112743
RRAGC	4		0.12289	0.089199		0.106044		0.10254	-0.081381		0.0105795		0.0751	0.17544		0.12527		0.0806313		-0.085966	0.030755		-0.0276055		-0.069787	0.0064286	-0.093726	-0.138		-0.0737711
WNK1	4		0.20093	0.45957		0.33025		-0.028669	-0.087971		-0.05832		-0.017065	-0.043013		-0.030039		0.0806303		-0.22795	-0.27559		-0.25177		0.17588	-0.34909	-0.10202	-0.24998		-0.131302
CT45A2	2		0.18011	0.04422		0.112165		0.062834	-0.012751		0.0250415		0.050156	0.15911		0.104633		0.0806132		-0.060445	0.031531		-0.014457		-0.2367	-0.0050515	0.016824	0.0099448		-0.0537457
DOK5	4		0.064956	0.045663		0.0553095		0.051474	0.048242		0.049858		0.16403	0.10925		0.13664		0.0806025		-0.098011	0.10197		0.0019795		-0.0038944	-0.12546	-0.037219	-0.026317		-0.0482226
ZNF80	4		0.10171	0.070341		0.0860255		0.14474	0.13981		0.142275		-0.029942	0.056757		0.0134075		0.0805693		0.050114	0.12752		0.088817		-0.065496	-0.022842	0.01277	0.087345		0.00294425
ZNF142	4		0.15367	-0.13462		0.009525		0.00069879	0.13311		0.0669044		0.19369	0.13662		0.165155		0.0805281		0.4073	0.23983		0.323565		0.030293	0.017101	0.14108	-0.1467		0.0104435
TRAF3IP1	4		-0.041296	0.27582		0.117262		0.07568	-0.021539		0.0270705		0.17772	0.016614		0.097167		0.0804998		0.12338	-0.037014		0.043183		0.032441	0.03882	0.028566	-0.17724		-0.0193533
SLC38A9	4		0.030499	0.032618		0.0315585		0.1244	0.10862		0.11651		0.076806	0.11		0.093403		0.0804905		0.062898	0.22573		0.144314		0.00087337	0.0012288	0.13908	0.05329		0.048618
ACTN4	4		0.025016	0.1691		0.097058		0.12142	0.0080574		0.0647387		0.1091	0.050205		0.0796525		0.0804831		-0.075155	-0.045072		-0.0601135		-0.10192	-0.027503	0.10017	0.14535		0.0290242
ABCG2	4		-0.065991	0.15915		0.0465795		0.19018	0.15512		0.17265		0.010609	0.033747		0.022178		0.0804692		0.097078	0.11658		0.106829		0.027083	0.038173	-0.015093	0.041643		0.0229515
KLF12	4		-0.0016984	0.15276		0.0755308		0.14638	0.0083179		0.0773489		0.093847	0.082839		0.088343		0.0804076		-0.11441	-0.066967		-0.0906885		-0.039091	0.059359	0.056565	0.051292		0.0320312
DDX5	4		0.12197	-0.22921		-0.05362		0.18561	0.23656		0.211085		0.0096241	0.15779		0.0837071		0.0803907		-0.0028745	0.04322		0.0201727		0.00045379	0.042764	-0.080202	0.10995		0.0182414
C19orf54	4		-0.19532	0.41742		0.11105		0.13507	0.020256		0.077663		-0.083008	0.18792		0.052456		0.0803897		-0.28205	-0.15042		-0.216235		0.085246	-0.087228	-0.10175	-0.062565		-0.0415742
ZNF334	4		0.10254	-0.28594		-0.0917		0.050295	0.20231		0.126302		0.098741	0.31418		0.20646		0.0803543		0.048786	0.083528		0.066157		0.19795	-0.099939	0.17503	0.13111		0.101038
NKD1	4		0.25765	-0.12164		0.068005		0.2166	0.030311		0.123455		0.086003	0.01306		0.0495315		0.0803307		0.035812	0.0016275		0.0187197		-0.025144	-0.049213	0.11647	0.011954		0.0135167
GBAS	4		0.26702	0.0020354		0.134528		0.10719	0.0011364		0.0541632		0.1006	0.0039292		0.0522646		0.0803185		-0.13069	-0.09049		-0.11059		0.19534	0.053271	-0.0029959	0.082039		0.0819135
ELP5	4		-0.0080281	0.18055		0.0862609		0.013681	0.10305		0.0583655		0.020218	0.17229		0.096254		0.0802935		0.068895	0.05397		0.0614325		0.075947	0.17975	0.0388	0.29737		0.147967
C1orf158	4		0.22269	-0.07836		0.072165		0.081407	0.1953		0.138353		-0.0040869	0.064804		0.0303586		0.0802923		-0.047062	0.10936		0.031149		-0.056865	0.042036	-0.057432	0.045782		-0.00661975
C7orf73	4		0.082198	0.11912		0.100659		-0.049715	0.14146		0.0458725		0.086101	0.10258		0.0943405		0.0802907		-0.064844	0.092068		0.013612		0.0029176	-0.074835	-0.048643	0.06614		-0.0136051
FOXC2	4		0.15825	0.060724		0.109487		0.23454	0.0086274		0.121584		0.033913	-0.01448		0.0097165		0.0802624		-0.049136	-0.064956		-0.057046		0.04429	-0.039251	-0.031352	0.037117		0.002701
NAA40	4		-0.018746	0.4599		0.220577		0.072318	0.066616		0.069467		-0.06437	-0.034555		-0.0494625		0.0801938		0.0020632	-0.1512		-0.0745684		0.073941	-0.19704	-0.11775	0.1031		-0.0344372
C7orf43	4		0.10775	0.05765		0.0827		0.066594	0.17011		0.118352		0.078509	0.00039468		0.0394518		0.0801679		-0.079984	0.15915		0.039583		0.011103	0.05172	0.057864	0.13864		0.0648318
HMG20A	4		0.14336	0.010535		0.0769475		-0.04458	0.1303		0.04286		0.038476	0.2029		0.120688		0.0801652		-0.0099569	0.010599		0.00032105		0.13606	-0.056964	-0.020369	0.053748		0.0281187
SCARA5	4		0.11822	0.068711		0.0934655		0.14786	0.0036829		0.0757714		0.025869	0.11661		0.0712395		0.0801588		-0.0071817	-0.013871		-0.0105264		-0.0057462	0.068533	0.10575	-0.048121		0.0301039
ZNF410	4		0.077136	0.071484		0.07431		0.22945	0.068916		0.149183		-0.020542	0.054503		0.0169805		0.0801578		-0.22336	-0.08528		-0.15432		-0.1405	0.08548	-0.00074438	0.10569		0.0124814
CFAP44	4		0.15037	0.049891		0.10013		0.099559	0.077085		0.088322		-0.032477	0.13625		0.0518865		0.080113		-0.049908	-0.050508		-0.050208		0.015918	-0.016282	0.09573	0.042241		0.0344017
MT2A	4		-0.15792	0.10864		-0.02464		0.13696	0.22503		0.180995		0.053367	0.11432		0.0838435		0.0800662		0.049777	-0.046177		0.0018		0.37295	-0.016895	-0.06811	0.006844		0.0736973
GALK1	4		0.030504	-0.026733		0.0018855		-0.020314	0.23503		0.107358		0.12093	0.14062		0.130775		0.0800062		0.0069504	0.11238		0.0596652		-0.0548	0.19764	0.025864	-0.15247		0.0040585
ZNF773	4		0.162	0.088868		0.125434		0.063282	0.052107		0.0576945		0.091019	0.022717		0.056868		0.0799988		-0.098026	0.019498		-0.039264		0.016801	0.2085	0.14509	0.042083		0.103119
SMYD5	4		0.092503	-0.10096		-0.0042285		0.14636	0.14204		0.1442		0.060155	0.13981		0.0999825		0.0799847		-0.15826	-0.0096813		-0.0839707		-0.073706	0.38877	0.28173	0.20714		0.200984
ACTL7B	4		0.11846	0.016179		0.0673195		0.17255	-0.060788		0.055881		0.15229	0.081159		0.116725		0.079975		-0.087528	0.019953		-0.0337875		0.028313	-0.15419	0.080645	0.074242		0.0072525
STK24	4		0.057517	0.13778		0.0976485		0.15634	0.01479		0.085565		0.01237	0.10101		0.05669		0.0799678		0.027058	0.072086		0.049572		0.044628	-0.084035	0.22311	0.023986		0.0519223
OR4K5	4		0.090074	0.18484		0.137457		0.18413	0.10687		0.1455		-0.10092	0.014264		-0.043328		0.0798763		0.034344	0.028656		0.0315		0.049149	0.086858	-0.0062567	0.16395		0.0734251
TPRA1	4		0.22401	0.091587		0.157799		0.16609	0.093846		0.129968		-0.078209	-0.018077		-0.048143		0.0798745		-0.015144	-0.16361		-0.089377		-0.17618	-0.063603	-0.070069	-0.08462		-0.098618
UNC93B1	4		0.029343	0.20527		0.117307		0.027729	0.059054		0.0433915		0.032309	0.12545		0.0788795		0.0798592		-0.010065	-0.03894		-0.0245025		0.14424	0.13156	0.058472	0.092309		0.106645
HOMER3	4		0.056217	0.27572		0.165969		0.07953	-0.23121		-0.07584		0.075302	0.22345		0.149376		0.0798348		-0.031686	-0.13678		-0.084233		-0.087191	-0.068046	0.28435	0.22161		0.0876808
TNFAIP8L1	4		-0.030014	0.11412		0.042053		0.087861	0.17741		0.132636		0.044482	0.085117		0.0647995		0.0798293		0.0090657	-0.071937		-0.0314357		0.066174	0.13959	0.072442	0.09656		0.0936915
ADA	4		-0.028103	0.070184		0.0210405		0.11759	0.099951		0.10877		0.10415	0.11511		0.10963		0.0798137		0.25051	-0.11024		0.070135		0.094808	0.16471	0.27788	0.092128		0.157382
C17orf107	4		-0.034092	0.16185		0.063879		0.095781	0.0086074		0.0521942		0.18613	0.060557		0.123343		0.0798056		-0.20649	-0.17079		-0.18864		0.021654	-0.019073	0.097791	0.1097		0.052518
MAPRE1	4		0.033473	0.28627		0.159871		0.026355	-0.034438		-0.0040415		0.04641	0.12043		0.08342		0.07975		0.1799	0.16662		0.17326		0.22922	0.33419	0.20016	0.27589		0.259865
CRYL1	4		0.11761	0.11344		0.115525		0.16954	0.065064		0.117302		0.2189	-0.20606		0.00642		0.079749		0.028619	-0.10632		-0.0388505		0.37779	0.040816	0.21884	0.23771		0.218789
OR52E4	4		0.29979	0.012727		0.156258		0.17271	0.033468		0.103089		0.034256	-0.074504		-0.020124		0.0797412		0.22572	0.088608		0.157164		-0.071933	0.010444	-0.017855	-0.077454		-0.0391995
KRTDAP	4		0.17592	-0.025565		0.0751775		0.092892	-0.0094276		0.0417322		0.24191	0.0026092		0.12226		0.0797231		-0.060564	-0.17234		-0.116452		-0.04384	0.053373	0.019993	-0.041148		-0.0029055
FAXDC2	4		-0.1428	0.19367		0.025435		0.28234	-0.23487		0.023735		0.22781	0.15202		0.189915		0.079695		-0.3188	0.10526		-0.10677		-0.093062	-0.045511	-0.11522	-0.40201		-0.163951
HMBS	4		0.11377	0.12419		0.11898		0.078798	-0.019256		0.029771		0.12504	0.055627		0.0903335		0.0796948		0.073313	-0.062596		0.0053585		0.1004	0.091255	-0.19097	-0.2542		-0.0633787
TUFT1	4		0.15288	0.38067		0.266775		-0.077085	0.011512		-0.0327865		-0.25658	0.26675		0.005085		0.0796912		-0.11467	-0.26851		-0.19159		0.054634	0.18542	0.018391	-0.12888		0.0323912
CDCA4	4		0.090846	0.14056		0.115703		0.17204	0.015024		0.093532		0.063906	-0.0042525		0.0298268		0.0796873		0.053266	-0.020749		0.0162585		0.0027904	-0.05855	-0.0085734	0.036137		-0.007049
CCDC142	4		-0.37988	-0.042237		-0.211058		0.1973	0.22911		0.213205		0.25742	0.21627		0.236845		0.0796638		-0.15213	0.0044522		-0.0738389		0.14162	0.051319	-0.070801	-0.23525		-0.028278
RPS6KA6	4		0.19713	0.044807		0.120969		-0.0034923	0.11058		0.0535438		0.15328	-0.024326		0.064477		0.0796631		0.058255	0.23722		0.147737		-0.091493	0.0047049	0.011947	0.13594		0.0152747
FJX1	4		0.045321	0.11342		0.0793705		0.09718	-0.032559		0.0323105		0.077312	0.1772		0.127256		0.0796457		-0.0097016	0.031102		0.0107002		-0.12787	0.02341	-0.067118	-0.048833		-0.0551028
SLC4A7	4		-0.17691	0.34773		0.08541		-0.23471	0.0314		-0.101655		0.2455	0.26458		0.25504		0.0795983		0.043809	-0.16546		-0.0608255		-0.041932	-0.02833	0.023443	-0.23611		-0.0707322
THSD1	4		0.082661	0.30959		0.196125		0.011703	0.090785		0.051244		-0.011761	-0.0054407		-0.00860085		0.0795895		0.043745	-0.0019192		0.0209129		0.088285	-0.00043652	0.10354	0.034311		0.0564249
STMN2	4		0.12881	0.13282		0.130815		0.081841	0.025801		0.053821		0.12825	-0.02008		0.054085		0.0795737		-0.023667	0.038149		0.007241		0.098518	0.073699	-0.054377	-0.097479		0.00509025
LMBRD2	4		-0.053001	0.081329		0.014164		0.10003	0.34469		0.22236		0.0034971	0.00087214		0.00218462		0.0795695		0.092774	-0.11385		-0.010538		0.043679	0.11706	-0.040857	-0.027123		0.0231897
FAM122C	4		0.20457	0.054774		0.129672		0.0513	0.079761		0.0655305		0.058563	0.028327		0.043445		0.0795492		-0.05728	0.076633		0.0096765		-0.14975	0.039642	0.016846	0.05273		-0.010133
TMEM248	4		0.24784	0.01521		0.131525		0.01207	-0.00099344		0.00553828		0.065462	0.13757		0.101516		0.0795264		-0.0117	-0.11415		-0.062925		0.052608	0.012318	-0.01196	-0.0088056		0.0110401
ALDH1L2	4		0.1685	0.14906		0.15878		0.01962	-0.021585		-0.0009825		0.052589	0.10888		0.0807345		0.0795107		0.07259	0.19309		0.13284		0.043598	0.12448	0.11128	-0.0077964		0.0678904
PLA2G2A	4		-0.015695	0.12659		0.0554475		0.12777	0.12342		0.125595		0.083915	0.030951		0.057433		0.0794918		0.10484	0.081347		0.0930935		-0.0032357	0.080672	0.026079	0.0011998		0.0261788
KIAA1161	4		0.14394	-0.10303		0.020455		0.1702	0.060028		0.115114		0.14263	0.063119		0.102875		0.0794812		0.083612	0.037216		0.060414		0.048502	0.02651	0.032518	-0.014267		0.0233157
HES4	4		0.22161	-0.01793		0.10184		0.013834	0.137		0.075417		0.06383	0.058378		0.061104		0.0794537		-0.21929	0.17792		-0.020685		-0.015352	-0.11761	0.1588	0.21302		0.0597145
EGR3	4		0.092782	0.11614		0.104461		-0.037965	0.073129		0.017582		0.13038	0.10204		0.11621		0.0794177		0.021886	-0.041139		-0.0096265		0.035042	0.086524	-0.038971	-0.052134		0.00761525
COPS7B	4		-0.10887	-0.15497		-0.13192		0.099516	0.24632		0.172918		0.29252	0.10177		0.197145		0.079381		-0.38393	-0.20306		-0.293495		-0.15552	-0.1029	-0.27801	-0.27104		-0.201867
WASL	4		0.14629	0.10596		0.126125		0.11017	0.017466		0.063818		-0.025742	0.12154		0.047899		0.0792807		-0.040226	0.0077468		-0.0162396		0.1012	-0.010499	0.062999	0.0488		0.050625
LCE3C	4		0.12943	-0.089886		0.019772		0.21923	0.084465		0.151847		0.15107	-0.018808		0.066131		0.0792502		0.020675	-0.10468		-0.0420025		-0.0052795	0.15268	0.082423	0.04411		0.0684834
CTSG	4		-0.095389	0.30832		0.106465		-0.0082543	-0.062068		-0.0351612		0.2456	0.087273		0.166437		0.0792469		0.010175	-0.1991		-0.0944625		-0.053308	-0.10396	0.049572	0.035611		-0.0180212
KIAA0930	4		0.14165	-0.016559		0.0625455		0.19797	0.027479		0.112725		0.079441	0.045343		0.062392		0.0792207		0.012261	0.001611		0.006936		0.074563	-0.049239	0.1306	0.096296		0.063055
OR6C4	4		0.10783	0.21861		0.16322		0.12633	-0.045003		0.0406635		0.00036072	0.067084		0.0337224		0.079202		0.18221	0.14487		0.16354		-0.0093706	0.18426	0.16575	0.16939		0.127507
ZBTB33	4		0.08179	-0.049868		0.015961		0.31271	0.11503		0.21387		0.13111	-0.11557		0.00777		0.0792003		-0.039607	0.15428		0.0573365		-0.087951	0.086145	-0.0030512	-0.14318		-0.0370093
PRRX1	4		0.075572	0.12893		0.102251		0.15961	-0.0097659		0.0749221		0.075278	0.045406		0.060342		0.0791717		-0.057578	0.011741		-0.0229185		-0.029209	0.032664	-0.11662	0.057545		-0.013905
ART5	4		0.036569	-0.034968		0.0008005		0.050867	0.12182		0.0863435		0.14846	0.15196		0.15021		0.079118		0.16548	-0.013311		0.0760845		-0.10851	-0.12572	0.011001	-0.064688		-0.0719792
TCEB2	4		0.28827	0.84021		0.56424		-0.20558	-0.13363		-0.169605		-0.16275	-0.15185		-0.1573		0.0791117		-0.55143	-0.64982		-0.600625		0.55741	-0.099874	0.21539	0.93677		0.402424
NRP1	4		0.1033	0.118		0.11065		0.11019	0.0010007		0.0555953		0.043064	0.098997		0.0710305		0.0790919		0.13262	-0.002572		0.065024		0.053936	-0.014341	0.087343	0.083308		0.0525615
PYGL	4		0.093727	0.24254		0.168133		0.0053073	0.10149		0.0533986		-0.034123	0.065442		0.0156595		0.0790639		-0.11485	-0.22386		-0.169355		-0.048954	-0.021689	0.082746	-0.0083411		0.000940475
PROM1	4		0.15457	0.031625		0.0930975		0.0413	0.091925		0.0666125		0.062438	0.09228		0.077359		0.079023		0.09564	0.022272		0.058956		0.23982	0.24756	0.14044	0.029861		0.16442
SLTM	4		0.12133	0.76765		0.44449		-0.27367	-0.085165		-0.179418		-0.080421	0.024299		-0.028061		0.0790038		0.12834	0.055458		0.091899		0.086206	0.015489	0.18998	0.27629		0.141991
RNASE12	4		0.023289	0.20522		0.114255		-0.030427	0.095665		0.032619		0.075575	0.10437		0.0899725		0.0789487		0.07416	0.047771		0.0609655		0.050086	-0.031412	0.048847	0.029286		0.0242018
LAPTM4A	4		0.15496	0.060253		0.107606		0.056128	-0.001806		0.027161		0.097658	0.10587		0.101764		0.0788438		-0.12029	0.29722		0.088465		0.041495	-0.17399	-0.023407	0.05908		-0.0242055
MT1F	4		0.056336	-0.092781		-0.0182225		0.19114	0.060461		0.125801		0.3778	-0.11998		0.12891		0.0788293		0.070221	0.043367		0.056794		-0.064798	0.0037074	-0.069139	0.012894		-0.0293339
ENOX1	4		-0.078493	0.20637		0.0639385		0.017964	0.070953		0.0444585		0.17852	0.077364		0.127942		0.0787797		-0.1309	-0.07701		-0.103955		-0.019622	0.29169	0.0532	0.42377		0.187259
BRD1	4		-0.10225	0.16095		0.02935		-0.046438	0.10342		0.028491		0.21084	0.14592		0.17838		0.0787403		-0.085286	-0.064285		-0.0747855		-0.13947	0.094308	-0.072107	-0.1628		-0.0700173
CTNND1	4		0.071473	0.24854		0.160006		-0.023594	0.042961		0.0096835		0.16018	-0.027365		0.0664075		0.0786992		0.010063	0.037985		0.024024		0.029802	-0.034945	0.035214	0.022609		0.01317
TLDC2	4		0.0086613	0.095889		0.0522751		0.052231	0.1519		0.102066		0.14025	0.023252		0.081751		0.0786972		0.065823	0.051803		0.058813		-0.025842	0.058559	-0.023158	0.078219		0.0219445
ACVR1B	4		0.22698	0.1652		0.19609		-0.074754	0.06632		-0.004217		0.00081017	0.087609		0.0442096		0.0786942		-0.057704	0.10043		0.021363		0.040409	-0.062526	-0.0084346	0.00092517		-0.00740661
STMN4	4		0.11037	-0.051033		0.0296685		0.06624	0.18599		0.126115		0.11623	0.044211		0.0802205		0.078668		-0.016725	0.13558		0.0594275		0.0037022	0.05429	-0.06323	0.073742		0.0171261
C19orf52	4		0.13786	-0.11592		0.01097		0.014279	0.23391		0.124094		0.15336	0.048459		0.100909		0.078658		-0.44478	-0.88746		-0.66612		-0.058959	-0.37092	-0.42012	-0.34514		-0.298785
DEFB107A	4		0.019417	0.086871		0.053144		0.12143	0.22529		0.17336		-0.084114	0.10291		0.009398		0.078634		-0.089464	0.09734		0.003938		0.015757	-0.030246	0.11821	0.13667		0.0600978
ESPL1	4		-0.031123	0.069025		0.018951		0.18323	0.10958		0.146405		-0.0403	0.18138		0.07054		0.078632		-0.043148	0.076678		0.016765		0.0098772	0.043847	0.18488	0.043377		0.0704953
TMEM235	4		-0.16459	0.28018		0.057795		0.19626	0.036469		0.116364		0.10976	0.013681		0.0617205		0.0786267		0.072758	0.071789		0.0722735		-0.18962	0.27262	0.050155	0.02571		0.0397162
RRAGB	4		0.056643	0.15475		0.105696		0.022889	0.047755		0.035322		0.086479	0.10298		0.0947295		0.0785827		0.14174	0.035261		0.0885005		0.053432	-0.20683	-0.016017	0.055292		-0.0285308
SLPI	4		0.20124	0.23199		0.216615		-0.093586	0.088966		-0.00231		0.037528	0.0051946		0.0213613		0.0785554		0.077711	0.23287		0.15529		0.038447	0.04283	-0.005359	0.047077		0.0307487
PPFIA1	4		-0.035025	0.29043		0.127702		-0.10284	0.13825		0.017705		-0.023249	0.20356		0.0901555		0.078521		0.13439	0.046457		0.0904235		-0.053167	0.16297	0.10856	0.0043256		0.0556722
UBAC1	4		0.057679	0.041707		0.049693		0.15636	0.098102		0.127231		0.082299	0.034917		0.058608		0.0785107		0.076704	-0.015674		0.030515		0.12183	0.13196	0.054898	0.30696		0.153912
PHC2	4		0.16803	0.24395		0.20599		0.11326	-0.049999		0.0316305		0.066957	-0.071172		-0.0021075		0.0785043		-0.10074	0.036049		-0.0323455		0.33065	0.096364	-0.17364	-0.38399		-0.032654
ALDH3B1	4		-0.044525	0.14565		0.0505625		0.16838	0.20687		0.187625		0.024928	-0.030313		-0.0026925		0.0784983		-0.18201	-0.28602		-0.234015		-0.22338	0.12147	0.0065175	0.022657		-0.0181839
LGALS8	4		0.042958	0.17895		0.110954		0.08859	0.032866		0.060728		0.054238	0.072933		0.0635855		0.0784225		0.030163	0.10352		0.0668415		-0.027467	-0.044629	-0.088483	-0.00040323		-0.0402456
CYP3A43	4		0.31816	-0.037078		0.140541		0.23451	0.042137		0.138323		-0.14995	0.062725		-0.0436125		0.0784173		0.11966	0.10105		0.110355		-0.0087193	-0.068852	-0.01997	0.037402		-0.0150348
CYFIP1	4		0.15931	0.5282		0.343755		-0.032327	-0.071264		-0.0517955		0.049767	-0.16329		-0.0567615		0.0783993		-0.023464	0.047567		0.0120515		0.232	0.09871	0.29452	0.21067		0.208975
BZW2	4		0.038843	-0.052079		-0.006618		-0.0086125	0.16595		0.0786687		0.14452	0.18175		0.163135		0.0783952		0.12234	0.25271		0.187525		0.13631	0.058675	0.026146	0.078465		0.074899
STXBP5	4		0.26406	-0.1124		0.07583		-0.11257	0.18008		0.033755		0.28252	-0.031504		0.125508		0.0783643		0.08842	-0.088339		4.05e-05		-0.12536	0.13721	-0.0078439	-0.070642		-0.016659
CARD17	4		0.12358	0.099528		0.111554		0.16345	-0.14834		0.007555		0.12464	0.10701		0.115825		0.0783113		-0.028805	-0.016869		-0.022837		-0.07656	0.030763	0.013389	0.12736		0.023738
LY6G5B	4		-0.20683	0.23786		0.015515		0.14864	0.097254		0.122947		0.12506	0.067802		0.096431		0.0782977		-0.10422	0.1012		-0.00151		-0.0097537	0.11166	0.17067	0.045605		0.0795453
OR5R1	4		0.095064	0.28376		0.189412		-0.027833	0.069817		0.020992		0.053578	-0.0046589		0.0244596		0.0782879		0.087713	-0.099079		-0.005683		0.07668	-0.047291	-0.0079728	-0.028088		-0.00166795
JADE1	4		0.27596	0.11814		0.19705		0.041158	0.16095		0.101054		-0.030065	-0.096564		-0.0633145		0.0782632		0.2175	0.080673		0.149087		0.034388	0.43364	0.25483	0.28589		0.252187
TAS2R10	4		0.16143	-0.1314		0.015015		0.14976	-0.034899		0.0574305		0.18306	0.14122		0.16214		0.0781952		-0.041517	-0.046544		-0.0440305		-0.074937	0.20945	-0.033789	0.036235		0.0342397
LRTM2	4		0.04234	0.077247		0.0597935		0.061295	0.13808		0.0996875		0.10654	0.043496		0.075018		0.0781663		0.069617	-0.011838		0.0288895		-0.043832	0.030125	-0.096321	-0.038259		-0.0370718
MDH2	4		-0.0078255	0.11577		0.0539722		0.023562	0.10211		0.062836		0.13889	0.09645		0.11767		0.0781594		-0.10574	-0.13844		-0.12209		0.25996	0.21709	0.39693	0.32623		0.300052
RECK	4		0.2221	-0.057117		0.0824915		0.062946	0.12023		0.091588		0.069361	0.050785		0.060073		0.0780508		-0.11309	0.023719		-0.0446855		0.057501	0.028249	-0.0033417	0.082421		0.0412073
MMP2	4		0.25364	-0.053519		0.10006		-0.040337	0.2286		0.0941315		0.02854	0.050933		0.0397365		0.0779762		0.15583	0.054327		0.105078		-0.016125	0.030145	-0.14082	-0.035843		-0.0406607
NRL	4		0.039964	0.11554		0.077752		0.0064427	0.027617		0.0170298		0.069356	0.20889		0.139123		0.0779683		-0.048825	0.0010708		-0.0238771		0.057484	0.13891	0.13701	0.17509		0.127124
TRIM35	4		0.0058472	0.089797		0.0478221		0.18491	0.15455		0.16973		-0.025471	0.058037		0.016283		0.077945		0.13038	0.020235		0.0753075		-0.036585	-0.054125	0.0064327	0.085959		0.000420425
BNIP3L	4		0.14026	-0.091704		0.024278		0.10407	0.085609		0.0948395		0.019012	0.21025		0.114631		0.0779162		0.053473	0.099502		0.0764875		0.1476	-0.046611	-0.034395	0.09682		0.0408535
ASIC5	4		-0.014831	0.20909		0.0971295		-0.023369	0.22589		0.101261		-0.036828	0.10743		0.035301		0.077897		-0.088872	-0.031426		-0.060149		0.045607	-0.010549	0.028313	-0.19246		-0.0322722
PROKR2	4		0.073233	0.13462		0.103927		-0.050495	0.10585		0.0276775		0.061381	0.14271		0.102045		0.0778832		-0.11959	0.11984		0.000125		0.064903	0.13428	-0.07513	-0.10354		0.00512825
TTLL12	4		0.13837	-0.11707		0.01065		0.13008	0.20025		0.165165		0.030202	0.085225		0.0577135		0.0778428		-0.089717	-0.17586		-0.132789		0.077519	0.13786	-0.094265	-0.097597		0.00587925
C11orf52	4		0.13992	0.16813		0.154025		-0.072665	0.16661		0.0469725		-0.029854	0.094743		0.0324445		0.077814		0.047886	0.088274		0.06808		-0.023652	0.0059002	-0.0056965	-0.048737		-0.0180463
TMEM132B	4		0.054253	0.072616		0.0634345		0.076303	-0.070774		0.0027645		0.39967	-0.065194		0.167238		0.0778123		0.1259	-0.10738		0.00926		0.17955	0.012448	0.021688	0.10996		0.0809115
ATAD2B	4		0.16969	-0.016625		0.0765325		0.053616	0.077791		0.0657035		0.1319	0.05042		0.09116		0.0777987		0.08779	-8.5443e-05		0.0438523		0.086722	0.067056	0.12779	0.1923		0.118467
COBL	4		0.013823	-0.13529		-0.0607335		0.22762	0.065466		0.146543		0.13301	0.16205		0.14753		0.0777798		0.18425	0.037001		0.110626		0.089464	0.16269	0.060242	0.078128		0.097631
TMEM238	4		0.11925	-0.012991		0.0531295		0.045678	0.1706		0.108139		-0.010795	0.15493		0.0720675		0.0777787		-0.023027	0.066158		0.0215655		0.027127	0.29105	0.053635	0.15069		0.130626
N4BP2L2	4		0.15147	0.24905		0.20026		-0.022782	-0.159		-0.090891		0.16705	0.080791		0.123921		0.0777632		-0.09374	0.039323		-0.0272085		0.1345	0.21829	0.053068	0.027276		0.108284
LRP10	4		0.09931	0.063535		0.0814225		0.15125	0.079651		0.11545		0.084951	-0.01229		0.0363305		0.0777345		0.10425	-0.036373		0.0339385		0.25568	0.096639	0.15024	0.12619		0.157187
LY6G6D	4		0.23896	-0.16911		0.034925		0.1645	0.10812		0.13631		-0.049517	0.17331		0.0618965		0.0777105		-0.039572	-0.019176		-0.029374		0.024026	0.058166	0.20937	0.0011056		0.0731669
WFDC9	4		0.084048	-0.033699		0.0251745		0.083017	0.17553		0.129273		0.022214	0.13492		0.078567		0.0776717		0.1308	0.038194		0.084497		0.2216	0.094271	0.10977	0.042666		0.117077
ARHGEF26	4		0.12952	0.10683		0.118175		-0.030958	0.13424		0.051641		0.062867	0.063507		0.063187		0.0776677		0.049072	-0.037569		0.0057515		0.0057108	-0.0047744	0.043123	-0.067263		-0.0058009
QKI	4		0.1426	0.281		0.2118		0.089985	-0.028647		0.030669		-0.0023773	-0.016642		-0.00950965		0.0776531		0.11012	0.052018		0.081069		0.00089845	-0.15066	0.011593	-0.0024268		-0.0351488
DLEU7	4		0.16724	0.098196		0.132718		0.14055	-0.23465		-0.04705		0.17011	0.12437		0.14724		0.077636		0.11202	0.02524		0.06863		-0.029474	0.27109	0.26892	0.33292		0.210864
AS3MT	4		0.13781	0.12713		0.13247		0.024333	0.099894		0.0621135		-0.026329	0.10293		0.0383005		0.077628		0.30273	0.031519		0.167125		0.043427	0.10397	-0.075427	-0.065472		0.0016245
ELP2	4		0.24511	-0.088494		0.078308		0.063588	0.079649		0.0716185		-0.046568	0.21233		0.082881		0.0776025		0.26833	0.00070728		0.134519		0.13101	0.12246	0.19197	0.17551		0.155237
NPBWR2	4		0.051792	-0.078958		-0.013583		0.11794	0.18813		0.153035		0.15424	0.032152		0.093196		0.0775493		0.14362	0.12918		0.1364		0.070429	0.16636	0.044516	0.13719		0.104624
NTRK2	4		-0.014563	0.0091577		-0.00270265		0.071319	0.1447		0.108009		0.089508	0.16501		0.127259		0.077522		0.22369	-0.016972		0.103359		0.038901	0.068678	0.11398	0.045927		0.0668715
ZNF76	4		0.015315	-0.057928		-0.0213065		0.078383	0.21256		0.145472		-0.063031	0.27983		0.1084		0.0775215		0.27357	0.30192		0.287745		0.14488	0.16961	0.033371	-0.027673		0.080047
SLC10A7	4		-0.066003	0.077396		0.0056965		0.34677	0.07775		0.21226		0.017068	0.012065		0.0145665		0.0775077		0.08353	0.074725		0.0791275		0.11962	0.0053521	0.1152	0.11927		0.0898605
GLIPR1L1	4		-0.11188	0.20994		0.04903		0.077533	0.13115		0.104342		0.077059	0.08114		0.0790995		0.0774903		0.18201	0.11962		0.150815		-0.030383	0.083524	0.0026261	-0.067121		-0.00283848
CD151	4		0.031608	0.1105		0.071054		0.054411	0.080791		0.067601		0.12578	0.061578		0.093679		0.0774447		-0.036789	0.087503		0.025357		0.045894	-0.065468	-0.084502	-0.014251		-0.0295818
GPR15	4		0.078863	0.17132		0.125091		0.051374	-0.014084		0.018645		0.083303	0.093644		0.0884735		0.0774033		0.085244	-0.040871		0.0221865		-0.090338	-0.050066	0.089917	0.11883		0.0170858
FCGRT	4		0.076344	0.26974		0.173042		0.075836	-0.022494		0.026671		0.11986	-0.055052		0.032404		0.0773723		-0.059606	-0.067744		-0.063675		0.099428	-0.080511	0.067681	0.0034676		0.0225164
SMARCD3	4		0.023735	-0.0027281		0.0105034		-0.030017	0.11172		0.0408515		0.13823	0.22324		0.180735		0.0773633		0.08155	-0.023496		0.029027		0.058901	0.040684	0.1426	0.0035447		0.0614324
PPP1R9A	4		0.14467	0.026125		0.0853975		0.09683	0.13383		0.11533		0.075238	-0.012701		0.0312685		0.077332		0.12768	-0.016016		0.055832		-0.018213	0.01557	-0.014012	0.075383		0.014682
ADCK5	4		0.039139	0.23097		0.135054		0.10411	0.07979		0.09195		0.015622	-0.0059561		0.00483295		0.0772792		0.046589	0.086648		0.0666185		0.069625	0.15688	0.13924	-0.026946		0.0846997
PFKFB1	4		0.11828	-0.085295		0.0164925		0.098214	-0.0083923		0.0449108		0.17547	0.16508		0.170275		0.0772261		0.15353	0.0079497		0.0807399		-0.019716	0.051727	0.12171	0.024398		0.0445297
GAL3ST1	4		-0.026398	0.10091		0.037256		-0.10843	0.12091		0.00624		0.06393	0.3124		0.188165		0.0772203		0.21222	0.0092337		0.110727		0.014448	0.16829	0.023114	-0.059797		0.0365137
RC3H2	4		0.19497	0.23644		0.215705		-0.039412	0.037789		-0.0008115		0.027551	0.0059784		0.0167647		0.0772194		0.014287	6.4312e-05		0.00717566		-0.0089389	0.095964	-0.035824	-0.10708		-0.0139697
OR52L1	4		0.17604	0.019554		0.097797		0.064129	-0.05865		0.0027395		0.1461	0.11605		0.131075		0.0772038		-0.091811	0.072463		-0.009674		-0.19982	0.16741	-0.017762	-0.027717		-0.0194722
ANP32D	4		0.071458	-0.12392		-0.026231		0.24645	0.26488		0.255665		-0.051127	0.05547		0.0021715		0.0772018		0.077626	0.13177		0.104698		0.19204	0.035161	0.1439	0.12158		0.12317
CTAGE9	4		0.036225	0.23271		0.134467		0.04648	0.079454		0.062967		0.096886	-0.028695		0.0340955		0.0771767		0.12257	0.028837		0.0757035		-0.11615	-0.044223	0.23111	-0.070847		-2.75e-05
FAM229B	4		0.10326	0.1074		0.10533		0.040048	0.17038		0.105214		0.0050467	0.036873		0.0209599		0.0771679		0.24198	0.076755		0.159367		-0.064759	-0.027367	-0.019898	-0.025736		-0.03444
BZW1	4		0.1827	0.17855		0.180625		-0.0070655	-0.05398		-0.0305228		-0.095756	0.25831		0.081277		0.0771264		0.12701	-0.1927		-0.032845		-0.13442	-0.2823	-0.053613	-0.014875		-0.121302
PSD	4		0.097796	0.027475		0.0626355		0.13268	-0.016758		0.057961		0.1438	0.07773		0.110765		0.0771205		0.15904	0.0081497		0.0835948		3.512e-05	0.20454	-0.0070268	0.086415		0.0709908
LARP4	4		0.10808	0.29071		0.199395		0.12298	0.037266		0.080123		-0.067109	-0.029228		-0.0481685		0.0771165		-0.045908	-0.046488		-0.046198		0.12502	0.11647	0.0057788	0.017735		0.066251
MLXIPL	4		0.080568	0.085231		0.0828995		0.081018	-0.033531		0.0237435		0.054395	0.19485		0.124622		0.0770885		-0.065133	0.0569		-0.0041165		0.068699	-0.064659	-0.057557	0.018436		-0.00877025
LTC4S	4		-0.11449	0.17245		0.02898		0.069825	-0.043794		0.0130155		0.17816	0.2002		0.18918		0.0770585		-0.10395	0.22021		0.05813		-0.020797	-0.0085201	0.1711	0.006757		0.037135
SFTPB	4		-0.026662	0.084953		0.0291455		0.04377	0.17808		0.110925		0.023645	0.15826		0.0909525		0.0770077		0.11239	0.032249		0.0723195		0.052177	0.14737	0.087278	-0.023027		0.0659495
OSBPL10	4		0.013392	0.099174		0.056283		0.12412	0.18475		0.154435		0.042373	-0.0018775		0.0202478		0.0769886		0.0252	-0.0044626		0.0103687		-0.079765	0.099982	0.010259	-0.012538		0.0044845
ATP8A2	4		0.13747	0.066478		0.101974		0.17125	-0.066856		0.052197		0.13328	0.019953		0.0766165		0.0769292		-0.010129	-0.039677		-0.024903		0.031667	0.17422	0.11952	0.21757		0.135744
C11orf88	4		0.037602	0.018147		0.0278745		0.067945	0.12635		0.0971475		0.053448	0.15806		0.105754		0.0769253		0.025374	0.0034525		0.0144133		0.058918	0.10966	-0.014938	0.11618		0.067455
TGM2	4		0.098355	0.23596		0.167158		0.031272	0.041171		0.0362215		0.061705	-0.0072723		0.0272164		0.0768651		0.12322	0.25463		0.188925		0.17385	0.33836	0.026317	0.11849		0.164254
CCDC96	4		0.14823	0.17093		0.15958		0.19025	-0.096928		0.046661		0.22611	-0.17765		0.02423		0.0768237		-0.030114	-0.068575		-0.0493445		0.07273	0.1779	0.14541	-0.10551		0.0726325
TRAF7	4		-0.037614	-0.12778		-0.082697		0.27103	0.15085		0.21094		0.081274	0.12318		0.102227		0.0768233		0.11982	-0.048885		0.0354675		-0.04994	0.052369	0.020479	-0.20355		-0.0451605
EME2	4		0.088487	0.25975		0.174118		0.22108	-0.013702		0.103689		0.036682	-0.13146		-0.047389		0.0768062		-0.21473	-0.27701		-0.24587		-0.12241	0.094287	0.075052	0.051211		0.024535
WDFY3	4		0.1016	-0.12151		-0.009955		0.26852	0.069403		0.168961		0.17366	-0.030886		0.071387		0.0767978		-0.099222	-0.10401		-0.101616		-0.081641	-0.22787	-0.14289	0.11725		-0.0837877
KPNA4	4		0.06314	0.091682		0.077411		0.077639	0.0022414		0.0399402		0.033716	0.19229		0.113003		0.0767847		0.23762	0.27193		0.254775		-0.024376	0.26271	-0.034544	0.056656		0.0651115
FAM3B	4		0.070505	0.091943		0.081224		0.21558	0.047045		0.131312		-0.089167	0.1245		0.0176665		0.0767343		0.10976	0.01458		0.06217		0.11067	0.16705	-0.025432	-0.016314		0.0589935
ZNF587	4		0.094608	0.20755		0.151079		-0.025583	0.084584		0.0295005		0.097199	0.0020283		0.0496136		0.0767311		-0.0068994	-0.050472		-0.0286857		-0.003799	0.022771	0.026681	-0.14452		-0.0247168
SLC5A1	4		0.058882	-0.15912		-0.050119		0.16382	0.13329		0.148555		0.046056	0.21735		0.131703		0.076713		-0.057597	-0.10636		-0.0819785		-0.0066995	0.10218	-0.052189	-0.12618		-0.0207221
ZC4H2	4		0.16822	0.05164		0.10993		-0.03779	0.14555		0.05388		0.029805	0.10281		0.0663075		0.0767058		0.012606	0.14451		0.078558		0.15766	0.18954	0.059105	0.12031		0.131654
ADAMTS10	4		-0.1301	-0.11303		-0.121565		0.26008	0.14913		0.204605		0.097836	0.19629		0.147063		0.076701		-0.084232	-0.028118		-0.056175		0.21807	-0.0033824	0.23848	0.049094		0.125565
C1QTNF9B-AS1	4		0.13346	0.30927		0.221365		0.096626	0.024311		0.0604685		0.082717	-0.18631		-0.0517965		0.076679		-0.087425	-0.036258		-0.0618415		0.11345	0.13421	0.19926	0.27984		0.18169
CYLC1	4		0.15848	0.1052		0.13184		0.11786	0.076456		0.097158		-0.0044384	0.0064171		0.00098935		0.0766625		0.00093382	0.11589		0.0584119		0.11467	0.001697	-0.073147	-0.091706		-0.0121215
PABPC3	4		0.23083	0.36777		0.2993		-0.0060533	-0.081916		-0.0439847		0.0046337	-0.055322		-0.0253442		0.0766571		0.042062	0.12729		0.084676		-0.093324	0.30991	0.088753	0.16052		0.116465
ATG3	4		0.21785	-0.027929		0.0949605		0.10805	0.071862		0.089956		0.046183	0.043913		0.045048		0.0766548		1.3883	1.4548		1.42155		0.3087	0.42798	0.54967	0.4931		0.444863
OR6C2	4		0.038702	0.19713		0.117916		0.094507	0.010047		0.052277		-0.060393	0.17984		0.0597235		0.0766388		0.12973	0.050144		0.089937		0.068278	0.15208	-0.04387	0.025793		0.0505703
RNASE2	4		0.22623	0.11369		0.16996		0.16449	0.01633		0.09041		0.001102	-0.062225		-0.0305615		0.0766028		0.098207	0.11643		0.107319		-0.12385	0.30653	0.10443	0.19386		0.120243
EVA1A	4		-0.064695	0.20189		0.0685975		-0.0080809	0.27303		0.132475		-0.0039122	0.061383		0.0287354		0.0766025		0.022977	0.018401		0.020689		0.13835	0.09647	-0.015753	0.014317		0.058346
MAP2K7	4		-0.043793	-0.13887		-0.0913315		0.10353	0.1746		0.139065		0.11194	0.25208		0.18201		0.0765812		0.34117	0.16248		0.251825		0.094598	0.38182	0.196	0.1315		0.200979
MSRA	4		0.10754	-0.021515		0.0430125		0.098101	0.17262		0.13536		-0.039741	0.14246		0.0513595		0.0765775		-0.018912	0.18417		0.082629		-0.052789	0.014539	-0.00063849	0.086621		0.0119331
PTF1A	4		0.067381	0.00016769		0.0337743		0.16008	0.14015		0.150115		-0.01861	0.10985		0.04562		0.0765031		0.13926	-0.19005		-0.025395		-0.0066477	-0.029577	-0.0022626	-0.0075015		-0.0114972
EFHC1	4		0.26896	-0.054627		0.107166		-0.093003	0.2954		0.101198		0.035284	0.0068614		0.0210727		0.0764792		0.022871	-0.046348		-0.0117385		0.03051	-0.051631	0.056835	0.049255		0.0212422
FAM161B	4		0.20699	0.16228		0.184635		0.0077564	0.20014		0.103948		-0.092086	-0.026428		-0.059257		0.0764421		-0.068137	-0.22391		-0.146024		0.058504	-0.18396	-0.0009211	0.089831		-0.00913653
NUMA1	4		0.27961	0.29711		0.28836		0.024661	-0.18418		-0.0797595		-0.0031313	0.04423		0.0205494		0.0763833		0.015397	-0.15562		-0.0701115		-0.023827	1.0049	0.051306	0.010741		0.26078
MIPEP	4		-0.03342	0.13884		0.05271		-0.073099	0.14893		0.0379155		0.17477	0.10226		0.138515		0.0763802		-0.038853	-0.16427		-0.101561		-0.3833	-0.32789	-0.25507	0.051999		-0.228565
TUBD1	4		0.040823	0.34661		0.193716		0.16015	-0.099599		0.0302755		0.093062	-0.082847		0.0051075		0.0763665		-0.24976	-0.50439		-0.377075		0.089195	-0.087605	0.0055393	-0.018572		-0.00286068
PIH1D2	4		0.12394	-0.084678		0.019631		0.10961	0.17127		0.14044		0.049483	0.088266		0.0688745		0.0763152		0.012219	-0.0038905		0.00416425		0.19128	-0.051133	0.025535	0.23096		0.0991605
SSTR1	4		0.066792	0.05692		0.061856		0.088704	0.16504		0.126872		0.079424	0.00088032		0.0401522		0.0762934		0.069192	0.094057		0.0816245		0.12256	0.40468	0.065698	0.25238		0.21133
KLHL5	4		-0.01332	0.024754		0.005717		0.15348	0.10236		0.12792		-0.082946	0.2734		0.095227		0.076288		-0.16124	0.068739		-0.0462505		0.052802	0.16166	0.058904	-0.0012705		0.0680239
SOX30	4		-0.056889	0.13326		0.0381855		0.17742	-0.0317		0.07286		0.23886	-0.003377		0.117741		0.0762623		0.054875	0.014922		0.0348985		0.0069884	0.24381	-0.11642	0.057481		0.0479648
PGBD3	4		0.012669	0.084568		0.0486185		0.14449	0.062633		0.103562		0.18548	-0.032268		0.076606		0.076262		0.044625	-0.034732		0.0049465		0.081183	0.12192	0.017776	-0.0020817		0.0546993
RGS17	4		0.076448	0.187		0.131724		0.15317	-0.0055506		0.0738097		0.086369	-0.040147		0.023111		0.0762149		-0.067939	-0.073462		-0.0707005		-0.097294	0.12813	0.12678	-0.12883		0.0071965
FAM83C	4		0.11474	-0.061034		0.026853		0.051088	-0.024479		0.0133045		0.23867	0.13806		0.188365		0.0761742		0.23765	0.37723		0.30744		0.078371	0.17984	0.15672	0.20414		0.154768
PIGN	4		0.18897	0.072667		0.130819		0.15218	0.01245		0.082315		0.066045	-0.03532		0.0153625		0.0761653		-0.011454	-0.037641		-0.0245475		0.040763	-0.1827	-0.067294	-0.030016		-0.0598117
NOXO1	4		0.17034	0.076895		0.123617		-0.15173	0.39801		0.12314		-0.13215	0.09533		-0.01841		0.0761158		-0.0541	-0.14485		-0.099475		0.19631	-0.052809	0.054557	-0.036543		0.0403788
OR10Z1	4		0.046077	0.16782		0.106949		0.11384	-0.036225		0.0388075		0.18042	-0.015271		0.0825745		0.0761102		0.19621	-0.049621		0.0732945		-0.0063498	0.094582	0.0096167	0.22722		0.0812672
SLC7A6	4		0.091897	-0.16505		-0.0365765		0.10417	0.22862		0.166395		0.097893	0.098839		0.098366		0.0760615		-0.17142	-0.029999		-0.100709		0.12988	0.059144	0.016261	-0.011453		0.048458
ACAP1	4		0.10933	0.080581		0.0949555		0.15344	-0.0016857		0.0758771		0.01512	0.099483		0.0573015		0.0760447		-0.049206	-0.079404		-0.064305		0.21066	0.12927	-0.18113	-0.014544		0.036064
KBTBD7	4		0.22368	0.024859		0.124269		0.090955	0.23111		0.161032		-0.00028827	-0.11415		-0.0572191		0.0760276		-0.098981	-0.046151		-0.072566		0.017478	0.11642	0.017418	0.11944		0.067689
SOD3	4		0.10037	0.046691		0.0735305		0.098311	0.14269		0.120501		-0.12336	0.19112		0.03388		0.0759703		0.046185	0.1037		0.0749425		0.10615	0.15841	0.018713	0.21147		0.123686
LHCGR	4		0.038975	0.010414		0.0246945		0.11359	0.11541		0.1145		0.090272	0.086935		0.0886035		0.0759327		-0.0017388	0.038815		0.0185381		0.053947	-0.18042	-0.0086754	0.055091		-0.0200144
HOXA7	4		-0.042583	0.00059099		-0.020996		0.049091	0.026012		0.0375515		0.26082	0.16149		0.211155		0.0759035		-0.065877	0.14347		0.0387965		-0.092235	0.0033534	0.021969	-0.1073		-0.0435531
GLOD5	4		0.20873	0.048247		0.128489		-0.067326	0.083534		0.008104		0.084069	0.098007		0.091038		0.0758768		0.018491	-0.062487		-0.021998		-0.11587	0.019473	0.094234	-0.025718		-0.00697025
ATP6V1B1	4		0.047445	-0.018865		0.01429		0.14933	0.16072		0.155025		-0.034087	0.15046		0.0581865		0.0758338		0.12284	0.10094		0.11189		0.096959	0.023574	0.12195	-0.054942		0.0468853
ZNF554	4		0.045512	-0.014643		0.0154345		0.043438	0.19245		0.117944		0.084091	0.1041		0.0940955		0.0758247		0.11041	0.0066586		0.0585343		0.0075425	0.18285	-0.11709	0.019877		0.0232949
ENTPD7	4		0.25989	0.07289		0.16639		0.0759	0.10255		0.089225		0.088924	-0.14557		-0.028323		0.075764		-0.06112	0.16425		0.051565		-0.1056	-0.043627	-0.19464	0.014525		-0.0823355
PDS5A	4		0.34125	0.62488		0.483065		-0.16995	-0.19401		-0.18198		-0.20349	0.055833		-0.0738285		0.0757522		0.027712	-0.46979		-0.221039		0.13934	0.1589	0.22728	0.39355		0.229768
BPI	4		0.27509	-0.043984		0.115553		-0.061534	0.06618		0.002323		0.11462	0.1041		0.10936		0.0757453		0.19914	0.1996		0.19937		0.14936	0.0030831	0.049433	0.04569		0.0618915
VPS35	4		0.19758	0.30982		0.2537		0.10391	-0.064845		0.0195325		-0.093321	0.0012759		-0.0460226		0.0757367		0.061288	-0.13613		-0.037421		0.19916	0.40983	0.64195	0.51866		0.4424
EPM2AIP1	4		0.054812	0.13084		0.092826		0.18057	0.17324		0.176905		-0.097484	0.011527		-0.0429785		0.0755842		0.086939	-0.06325		0.0118445		-0.019099	0.072828	0.21543	-0.089635		0.044881
CXCL11	4		0.076728	0.12023		0.098479		0.10162	0.059231		0.0804255		0.07139	0.024136		0.047763		0.0755558		0.063462	0.091841		0.0776515		-0.045489	0.053812	-0.062645	0.0628		0.0021195
THAP1	4		0.11529	0.62802		0.371655		-0.10584	-0.058463		-0.0821515		-0.38484	0.25885		-0.062995		0.0755028		-0.26552	-0.33007		-0.297795		-0.18417	-0.3755	-0.020012	-0.30053		-0.220053
SCN1A	4		0.27784	-0.0071339		0.135353		0.10519	0.065479		0.0853345		0.071666	-0.060099		0.0057835		0.0754903		-0.085552	0.10704		0.010744		-0.0073507	-0.21405	0.18597	-0.070525		-0.0264889
GALNT6	4		0.062771	0.079899		0.071335		0.15501	0.11208		0.133545		-0.076354	0.11932		0.021483		0.0754543		0.0044518	-0.065068		-0.0303081		0.13443	0.1051	-0.015049	0.066546		0.0727567
AGR3	4		0.12429	-0.082015		0.0211375		0.055849	0.20167		0.128759		0.081974	0.070931		0.0764525		0.0754498		0.041584	0.25464		0.148112		0.033558	0.039798	0.038757	-0.13493		-0.00570425
MPC2	4		0.14633	0.18152		0.163925		-0.0499	0.028174		-0.010863		0.072394	0.074013		0.0732035		0.0754218		-0.22644	0.041652		-0.092394		0.48635	0.2988	0.31296	0.17013		0.31706
ZNF780B	4		0.08433	0.099092		0.091711		0.14645	0.0086383		0.0775441		0.050421	0.063453		0.056937		0.0753974		0.039244	-0.060051		-0.0104035		-0.012491	0.10525	0.01405	-0.049252		0.0143892
FAM151A	4		-0.0032157	0.18387		0.0903272		0.084913	-0.13966		-0.0273735		0.23419	0.091828		0.163009		0.0753209		0.13476	-0.066411		0.0341745		-0.069296	-0.26153	0.065792	-0.1213		-0.0965835
GPATCH3	4		0.18422	0.099849		0.142035		0.069531	0.10158		0.0855555		0.025833	-0.029095		-0.001631		0.0753197		-0.1936	-0.083614		-0.138607		-0.040093	-0.1955	-0.029117	0.024411		-0.0600748
NPSR1	4		0.025483	-0.073436		-0.0239765		0.19623	0.14798		0.172105		0.14675	0.008655		0.0777025		0.075277		0.059534	-0.00087604		0.029329		-0.0093287	0.069304	0.093253	-0.10736		0.0114671
BMPR2	4		-0.018274	0.034234		0.00798		0.23652	0.079738		0.158129		0.10566	0.013749		0.0597045		0.0752712		-0.00032101	-0.07954		-0.0399305		0.061472	0.067251	0.034165	0.093181		0.0640172
ATP1A3	4		0.15077	-0.068058		0.041356		0.13855	0.081973		0.110262		-0.01016	0.1585		0.07417		0.0752625		0.22559	-0.056609		0.0844905		0.063221	0.1798	-0.075991	-0.15104		0.0039975
CRYBA4	4		0.19176	-0.18047		0.005645		0.13409	0.012081		0.0730855		0.23059	0.063484		0.147037		0.0752558		0.10987	-0.065906		0.021982		-0.0664	0.071616	0.039475	0.093992		0.0346708
MAMDC2	4		0.2018	0.046802		0.124301		0.030117	-0.021058		0.0045295		0.058382	0.13545		0.096916		0.0752488		0.049442	0.15505		0.102246		-0.096822	0.061144	-0.060978	-0.047545		-0.0360502
ATF1	4		-0.23263	0.16278		-0.034925		0.021554	0.090821		0.0561875		0.26234	0.14651		0.204425		0.0752292		0.14048	0.1254		0.13294		0.15511	0.15641	0.15676	0.062683		0.132741
BBS4	4		-0.013183	0.32878		0.157799		0.08539	0.080254		0.082822		-0.13659	0.10638		-0.015105		0.0751718		-0.097941	0.093062		-0.0024395		-0.010221	-0.01457	0.1533	-0.10065		0.00696475
EIF4ENIF1	4		0.11695	0.28955		0.20325		-0.041514	-0.039652		-0.040583		0.0847	0.04078		0.06274		0.0751357		0.23068	-0.19959		0.015545		0.13561	0.43377	0.16366	0.26971		0.250688
HLA-C	4		0.34973	0.055788		0.202759		0.068173	-0.053089		0.007542		0.17905	-0.14911		0.01497		0.0750903		-0.013132	0.063084		0.024976		0.21346	-0.091198	0.064822	-0.073229		0.0284638
UBTFL1	4		0.081009	0.056225		0.068617		0.19708	0.041836		0.119458		0.04334	0.030941		0.0371405		0.0750718		-0.0032143	-0.087615		-0.0454147		0.11542	0.046142	-0.14054	0.13672		0.0394355
RFC3	4		-0.196	0.37412		0.08906		0.33608	0.12807		0.232075		-0.15588	-0.036171		-0.0960255		0.0750365		0.0071843	0.0093224		0.00825335		0.7895	-0.11165	0.15509	0.04472		0.219415
IL1A	4		0.051443	0.073955		0.062699		0.01285	0.076537		0.0446935		0.18429	0.050964		0.117627		0.0750065		0.033444	0.028489		0.0309665		-0.029199	0.12246	0.0052315	0.0009096		0.0248505
PTPDC1	4		0.024662	0.18537		0.105016		-0.089015	0.17366		0.0423225		0.044732	0.11008		0.077406		0.0749148		0.003024	-0.10441		-0.050693		-0.027073	0.036293	0.239	-0.081926		0.0415735
MARCKSL1	4		0.15403	0.16687		0.16045		-0.073767	0.14069		0.0334615		-0.042142	0.10376		0.030809		0.0749068		-0.10565	-0.041479		-0.0735645		0.052049	0.15776	-0.015503	0.091867		0.0715433
FRYL	4		0.082944	0.057529		0.0702365		0.017979	0.10964		0.0638095		0.05683	0.12413		0.09048		0.074842		0.15768	0.26281		0.210245		0.27043	0.36823	0.25836	0.15734		0.26359
WFDC8	4		0.02583	0.017006		0.021418		0.12735	0.088292		0.107821		0.12755	0.062953		0.0952515		0.0748302		0.052821	0.1106		0.0817105		0.037753	0.07192	0.078767	0.087567		0.0690018
PLAT	4		0.093974	0.21258		0.153277		0.095893	0.10273		0.0993115		-0.075939	0.019533		-0.028203		0.0747952		0.13906	-0.067413		0.0358235		0.14129	-0.035394	0.094654	0.024165		0.0561787
ABCF2	4		-0.034731	0.1691		0.0671845		0.042474	0.12224		0.082357		0.048914	0.10064		0.074777		0.0747728		-0.11288	0.054655		-0.0291125		0.024442	-0.14019	0.17292	-0.068584		-0.002853
NDN	4		0.36589	0.085042		0.225466		0.027948	-0.0060859		0.0109311		0.0084274	-0.032648		-0.0121103		0.0747623		0.23793	0.077384		0.157657		-0.017042	-0.10227	-0.10153	0.016229		-0.0511532
DAPK2	4		0.18433	-0.084711		0.0498095		0.1029	0.15155		0.127225		0.12425	-0.029755		0.0472475		0.0747607		0.0415	0.15658		0.09904		0.077759	0.17149	-0.07848	0.019954		0.0476808
CD86	4		0.20325	0.064247		0.133748		-0.024018	0.054259		0.0151205		0.061103	0.089564		0.0753335		0.0747342		0.08158	-0.042243		0.0196685		0.19553	0.033259	0.080231	0.10725		0.104068
SRSF12	4		0.055235	-0.010242		0.0224965		0.14679	0.086953		0.116872		0.065476	0.10413		0.084803		0.0747237		0.10373	0.10566		0.104695		0.011691	0.09999	0.18767	-0.027176		0.0680438
DHRS12	4		0.057482	0.17989		0.118686		0.12251	-0.02249		0.05001		0.12378	-0.012837		0.0554715		0.0747225		-0.15513	-0.026134		-0.090632		0.14556	0.14965	0.07914	0.18809		0.14061
OR2V2	4		0.035075	-0.0024683		0.0163034		0.17966	0.18708		0.18337		-0.11967	0.16863		0.02448		0.0747178		0.037455	0.08285		0.0601525		-0.079777	0.12644	0.061767	0.021956		0.0325965
DDN	4		-0.038988	-0.019977		-0.0294825		0.24132	0.10375		0.172535		0.079364	0.08276		0.081062		0.0747048		0.039271	0.08781		0.0635405		0.23436	-0.06018	0.23904	0.28115		0.173593
POGK	4		0.16212	0.1635		0.16281		-0.018896	-0.0040552		-0.0114756		0.1641	-0.018672		0.072714		0.0746828		0.0037399	0.074976		0.039358		-0.2345	0.03629	0.079202	0.0010678		-0.0294851
PIK3CG	4		-0.017332	0.20544		0.094054		-0.094082	0.28079		0.093354		0.054496	0.018721		0.0366085		0.0746722		0.13911	-0.077285		0.0309125		0.10148	0.039045	0.093435	-0.053296		0.045166
ARHGAP22	4		0.059886	0.042703		0.0512945		0.049173	0.18647		0.117821		0.057752	0.051915		0.0548335		0.0746498		-0.02159	0.096742		0.037576		-0.0029577	-0.20377	0.025054	0.058156		-0.0308794
METTL10	4		0.062731	0.24677		0.15475		0.17415	-0.0055163		0.0843168		-0.054841	0.024495		-0.015173		0.0746315		0.010421	0.11785		0.0641355		-0.083631	-0.075111	0.12797	-0.13883		-0.0424005
CTNNA3	4		-0.014358	0.29088		0.138261		0.19086	-0.036763		0.0770485		-0.085577	0.10271		0.0085665		0.0746253		-0.0076479	0.08286		0.0376061		0.15129	0.34585	0.10354	0.019931		0.155153
SNRPG	4		0.24294	-0.69537		-0.226215		0.31411	0.19862		0.256365		0.02556	0.36187		0.193715		0.0746217		0.057623	0.097206		0.0774145		0.21986	-0.011369	0.2636	0.083731		0.138956
TFAP2C	4		0.14343	-0.057201		0.0431145		0.034961	0.20691		0.120936		0.00066121	0.11862		0.0596406		0.0745635		0.054281	0.048875		0.051578		-0.051529	0.097367	-0.035907	-0.024982		-0.00376275
ZNFX1	4		0.15311	-0.18068		-0.013785		0.1977	0.21228		0.20499		-0.036755	0.10162		0.0324325		0.0745458		0.17144	0.14813		0.159785		0.045013	0.21756	-0.013868	-0.0051166		0.0608971
TMEM213	4		0.054188	0.17003		0.112109		0.087852	0.1193		0.103576		0.092289	-0.076538		0.0078755		0.0745202		0.036528	0.19251		0.114519		0.16454	-0.12959	-0.013858	-0.022657		-0.00039125
ANOS1	4		0.022671	0.23847		0.130571		0.042843	0.073253		0.058048		0.03066	0.039142		0.034901		0.0745065		0.12174	-0.0097637		0.0559882		-0.073339	0.049707	-0.015776	0.082785		0.0108442
LAMTOR2	4		0.29152	0.32555		0.308535		-0.026334	-0.071622		-0.048978		-0.043204	-0.028968		-0.036086		0.0744903		-0.44844	-0.45072		-0.44958		-0.097593	-0.073638	-0.21357	-0.23624		-0.15526
MEIKIN	4		-0.016583	0.093625		0.038521		-0.0042859	0.07818		0.0369471		0.25744	0.038372		0.147906		0.074458		0.21594	0.051314		0.133627		0.047372	-0.075881	-0.19061	-0.030442		-0.0623903
GRAP	4		-0.17548	0.21911		0.021815		0.033178	0.19157		0.112374		0.2063	-0.02795		0.089175		0.0744547		0.032005	-0.1594		-0.0636975		0.013204	-0.010055	0.11889	-0.11848		0.00088975
GIMAP5	4		0.049541	0.092005		0.070773		0.14824	0.061193		0.104717		0.11291	-0.017403		0.0477535		0.0744143		-0.18985	0.0010162		-0.0944169		0.16249	-0.13884	0.055065	0.15845		0.0592913
FOXRED2	4		0.19922	-0.029367		0.0849265		0.18113	-0.0013407		0.0898947		0.098931	-0.0021712		0.0483799		0.0744004		0.026412	0.12559		0.076001		-0.070231	-0.081572	-0.011468	-0.034547		-0.0494545
NEBL	4		0.037419	0.15304		0.0952295		0.055345	0.1554		0.105373		0.03765	0.0073547		0.0225024		0.0743681		-0.057458	-0.10217		-0.079814		0.056034	-0.071512	0.0077435	0.032899		0.00629112
SERPINB11	4		0.10766	0.15411		0.130885		0.079679	0.075774		0.0777265		0.12959	-0.10069		0.01445		0.0743538		0.0014999	0.010768		0.00613395		-0.11689	-0.061806	0.012657	0.11539		-0.0126622
PLK4	4		0.090499	0.20704		0.148769		0.00040644	0.019641		0.0100237		0.066737	0.061774		0.0642555		0.0743496		0.17037	-0.13686		0.016755		0.095028	0.2425	0.21712	0.010607		0.141314
RAB3B	4		0.21196	0.40408		0.30802		0.050901	-0.14432		-0.0467095		0.10072	-0.17735		-0.038315		0.0743318		0.078346	-0.13264		-0.027147		-0.091709	-0.11371	-0.027169	-0.028871		-0.0653647
LEPROTL1	4		0.22546	-0.028715		0.0983725		-0.037832	0.084709		0.0234385		0.11923	0.08309		0.10116		0.0743237		0.014574	0.1305		0.072537		-0.15669	0.12482	0.00033097	-0.09909		-0.0326573
SPATA7	4		0.13841	0.040141		0.0892755		0.06776	0.03671		0.052235		0.15593	0.0069213		0.0814257		0.0743121		0.12851	0.056347		0.0924285		-0.038904	0.0094172	-0.030062	-0.061672		-0.0303052
PRIM2	4		0.015799	0.20851		0.112155		0.11669	0.052139		0.0844145		-0.19306	0.24579		0.026365		0.0743113		0.28658	0.15479		0.220685		0.2147	-0.063148	-0.042852	-0.0021247		0.0266438
ZNF547	4		0.093804	0.039915		0.0668595		-0.0069549	0.034158		0.0136016		0.17751	0.10739		0.14245		0.0743037		0.041107	-0.0075637		0.0167716		-0.036519	-0.034036	0.066691	0.021758		0.0044735
ZNF318	4		0.12607	-0.104		0.011035		0.064805	0.21879		0.141798		-0.0072394	0.14737		0.0700653		0.0742993		0.18186	0.011865		0.0968625		0.29142	0.097651	0.0084362	0.079984		0.119373
STC1	4		0.10805	-0.042124		0.032963		0.20123	-0.043572		0.078829		0.069115	0.15309		0.111102		0.0742982		0.053532	0.0054359		0.029484		0.02404	0.14668	0.1109	-0.0056176		0.0690006
MUM1	4		0.019819	-0.090969		-0.035575		0.32969	0.18481		0.25725		-0.023687	0.025962		0.0011375		0.0742708		-0.071726	-0.17335		-0.122538		0.14337	0.010965	0.11182	0.11667		0.0957063
ATF3	4		0.31065	0.038487		0.174568		-0.032735	0.073122		0.0201935		0.043709	0.012285		0.027997		0.074253		-0.046294	-0.13308		-0.089687		0.094861	0.27948	0.13082	-0.034543		0.117654
USP1	4		0.33921	-0.11125		0.11398		0.056037	0.096073		0.076055		-0.044987	0.11029		0.0326515		0.0742288		0.11576	0.054411		0.0850855		0.18616	0.051726	0.038751	0.025372		0.0755022
WWC3	4		0.19623	-0.019474		0.088378		0.056709	0.10238		0.0795445		0.045212	0.064307		0.0547595		0.0742273		0.063948	0.071434		0.067691		0.068699	0.047742	-0.041783	-0.051535		0.00578075
NKAP	4		0.015748	-0.2293		-0.106776		0.41918	0.19926		0.30922		0.038988	0.0013895		0.0201888		0.0742109		0.13803	0.15604		0.147035		0.052782	0.10093	0.13846	-0.18078		0.027848
LRRC4	4		-0.064204	0.1483		0.042048		0.12678	0.10684		0.11681		0.018851	0.10869		0.0637705		0.0742095		0.003211	0.023683		0.013447		0.13673	0.060796	0.099363	0.031046		0.0819837
TPRG1	4		0.073682	0.060807		0.0672445		0.067629	0.12413		0.0958795		0.18177	-0.062892		0.059439		0.0741877		0.077551	0.11289		0.0952205		-0.074589	-0.11927	0.045239	-0.040378		-0.0472495
PLEKHB1	4		0.18221	0.0092049		0.0957074		-0.17514	0.18083		0.002845		0.022853	0.22483		0.123841		0.0741313		-0.20823	-0.013181		-0.110705		0.065289	-0.12261	0.24824	-0.087389		0.0258825
NHLRC3	4		0.1717	0.17093		0.171315		-0.040148	0.033826		-0.003161		-0.041724	0.15019		0.054233		0.074129		0.018921	-0.026358		-0.0037185		0.25562	0.16107	0.096258	0.23065		0.185899
RNF14	4		0.064566	0.10933		0.086948		0.060328	0.027638		0.043983		0.095835	0.086921		0.091378		0.074103		0.32517	0.34499		0.33508		0.0092477	0.09858	0.060104	-0.023758		0.0360434
TGFBR1	4		0.23905	0.096786		0.167918		-0.0014075	-0.021182		-0.0112947		0.1191	0.012241		0.0656705		0.0740979		0.092036	0.18148		0.136758		0.23149	0.3053	0.13647	0.099731		0.193248
LCN9	4		-0.31119	0.14733		-0.08193		0.24742	0.16595		0.206685		0.10719	0.087837		0.0975135		0.0740895		0.13386	0.089572		0.111716		-0.029198	-0.078111	0.068927	-0.14022		-0.0446505
FKBP1B	4		0.16537	0.11014		0.137755		-0.019803	-0.0084846		-0.0141438		0.1331	0.064104		0.098602		0.0740711		-0.036846	-0.061046		-0.048946		0.025284	0.096005	3.7651e-05	-0.029016		0.0230777
SLC7A8	4		0.13342	0.038844		0.086132		-0.077339	-0.065959		-0.071649		0.10931	0.30615		0.20773		0.074071		0.062599	0.13932		0.10096		0.22223	0.20618	0.075319	0.071498		0.143807
ZNF534	4		0.082325	0.17263		0.127477		0.18556	0.0092481		0.0974041		-0.038974	0.033372		-0.002801		0.0740268		-0.028792	0.045984		0.008596		0.00050864	-0.12356	-0.012592	0.024522		-0.0277803
SMCHD1	4		0.1064	-0.17756		-0.03558		0.077793	0.077049		0.077421		0.24963	0.11063		0.18013		0.0739903		0.052828	0.014288		0.033558		0.16364	0.17138	0.1697	0.093035		0.149439
PFKM	4		0.12822	-0.032368		0.047926		0.073817	0.16642		0.120119		0.088153	0.019658		0.0539055		0.0739833		0.033271	0.028454		0.0308625		0.0908	0.11452	0.036715	0.046057		0.072023
CASD1	4		0.15989	0.038317		0.0991035		-0.086097	-0.043844		-0.0649705		0.14977	0.22583		0.1878		0.0739777		-0.10316	0.17978		0.03831		-0.022643	0.12704	-0.071502	0.0079664		0.0102153
SOHLH2	4		0.2361	0.27728		0.25669		-0.080972	0.077487		-0.0017425		-0.017809	-0.048322		-0.0330655		0.0739607		0.072783	0.015422		0.0441025		0.098412	0.14666	0.03441	0.034818		0.078575
CCL17	4		0.078486	-0.18564		-0.053577		0.28319	-0.077593		0.102799		0.27691	0.068195		0.172552		0.0739247		0.074647	0.02072		0.0476835		0.11968	-0.089268	0.11489	-0.029075		0.0290567
TCTEX1D4	4		0.12005	0.086277		0.103164		-0.11747	0.021124		-0.048173		0.14598	0.18721		0.166595		0.0738618		0.25446	-0.061155		0.0966525		-0.35218	-0.048051	0.073964	0.011378		-0.0787222
KPNA3	4		-0.013158	0.13981		0.063326		0.11675	0.034226		0.075488		0.020471	0.14504		0.0827555		0.0738565		-0.0018954	-0.082745		-0.0423202		-0.051815	0.23118	0.08342	0.15457		0.104339
GRIA4	4		0.016333	0.046545		0.031439		-0.044664	0.14249		0.048913		0.059061	0.22314		0.141101		0.0738175		0.16288	0.1593		0.16109		-0.028474	-0.033155	0.030955	-0.0063844		-0.0092646
TAPBPL	4		0.2751	0.19346		0.23428		0.17019	0.076991		0.123591		-0.048253	-0.22459		-0.136422		0.0738163		0.023249	-0.032872		-0.0048115		0.03223	-0.051963	-0.097119	-0.079506		-0.0490895
TNFRSF19	4		0.073611	0.14457		0.109091		0.13568	-0.072667		0.0315065		0.055276	0.10635		0.080813		0.0738033		0.031159	-0.061897		-0.015369		0.024426	0.22174	-0.028595	0.082916		0.0751218
ZNF790	4		0.052791	0.053188		0.0529895		0.19692	0.1468		0.17186		0.086976	-0.093939		-0.0034815		0.0737893		0.10479	0.062064		0.083427		0.18183	0.03472	0.076816	0.04657		0.084984
FAM127C	4		0.014518	0.10087		0.057694		0.08832	0.019165		0.0537425		0.19102	0.028753		0.109886		0.0737743		-0.015185	0.091331		0.038073		0.086851	0.19414	-0.02957	-0.097826		0.0383988
C7orf31	4		0.066311	0.093515		0.079913		0.23059	-0.11676		0.056915		0.16912	-0.0003914		0.0843643		0.0737308		0.12075	0.2076		0.164175		0.090781	0.072043	-0.066856	0.093263		0.0473077
HSDL1	4		0.17173	0.010637		0.0911835		0.15279	0.019098		0.085944		0.11441	-0.026357		0.0440265		0.073718		0.15302	0.073005		0.113012		0.10078	0.034834	0.083648	-0.00022822		0.0547584
RASL10B	4		0.0077277	0.061016		0.0343719		0.10026	0.068698		0.084479		0.031706	0.17287		0.102288		0.0737129		0.098142	0.11976		0.108951		-0.030029	-0.010692	-0.013723	0.06335		0.0022265
GALC	4		0.16644	0.17608		0.17126		0.122	-0.044115		0.0389425		0.10618	-0.084319		0.0109305		0.073711		0.075402	-0.12313		-0.023864		0.04242	0.2402	-0.07263	-0.14702		0.0157425
SHFM1	4		0.30134	0.21363		0.257485		0.035277	0.10808		0.0716785		-0.21608	-1.0218e-05		-0.108045		0.0737061		-0.0041964	-0.045791		-0.0249937		0.05538	0.1103	0.15627	-0.056982		0.066242
TPCN1	4		0.16182	0.11009		0.135955		-0.015954	0.081362		0.032704		0.0024108	0.10243		0.0524204		0.0736931		0.15309	-0.010796		0.071147		0.15277	0.13938	0.10831	0.12024		0.130175
LRRC75B	4		0.23205	0.095254		0.163652		0.077876	0.16766		0.122768		-0.18362	0.052934		-0.065343		0.0736923		0.075197	-0.080468		-0.0026355		-0.048975	0.035364	-0.11401	-0.046264		-0.0434712
TBCB	4		0.018779	-0.16829		-0.0747555		0.26774	0.2117		0.23972		0.12207	-0.010045		0.0560125		0.073659		0.031573	-0.19067		-0.0795485		0.29289	-0.07099	-0.11729	-0.15107		-0.011615
ITPA	4		0.17192	-0.10469		0.033615		0.062734	0.10368		0.083207		0.1762	0.031971		0.104085		0.0736358		-0.0092833	-0.020729		-0.0150061		-0.031837	0.11125	0.047186	0.048639		0.0438095
DDX31	4		0.037928	0.22682		0.132374		0.14011	0.052871		0.0964905		0.029834	-0.045796		-0.007981		0.0736278		-0.0012699	0.042721		0.0207256		0.038726	-0.065721	-0.1721	-0.064565		-0.065915
TESK2	4		0.082603	0.30404		0.193321		-0.083466	-0.11042		-0.096943		0.072818	0.17614		0.124479		0.0736192		-0.018634	0.20131		0.091338		-0.10282	0.16165	-0.081029	-0.020881		-0.01077
RFX4	4		0.26902	0.091748		0.180384		-0.085433	0.013631		-0.035901		-0.0059186	0.15853		0.0763057		0.0735962		0.11989	0.13418		0.127035		0.18564	-0.056428	0.15586	0.15691		0.110495
VPS53	4		0.458	-0.15972		0.14914		0.20413	0.10301		0.15357		0.013068	-0.17693		-0.081931		0.073593		-0.12353	-0.23469		-0.17911		-0.053045	0.26268	-0.039251	-0.015752		0.038658
ASPHD2	4		0.12383	0.28371		0.20377		0.078135	-0.097246		-0.0095555		0.099605	-0.046477		0.026564		0.0735928		0.13345	0.020843		0.0771465		0.054813	0.047731	0.15095	-0.0068224		0.0616679
PRPF18	4		-0.04813	0.37837		0.16512		0.11877	-0.079222		0.019774		-0.073526	0.14527		0.035872		0.0735887		-0.17507	-0.026325		-0.100697		-0.041144	-0.018629	-0.052305	-0.18099		-0.073267
TRIM34	4		-0.080332	0.11406		0.016864		-0.041575	0.14035		0.0493875		0.21299	0.095796		0.154393		0.0735482		0.025105	-0.13352		-0.0542075		-0.086728	0.062057	0.29051	0.010766		0.0691512
HDAC2	4		0.054714	0.47951		0.267112		-0.16493	-0.088579		-0.126754		0.033854	0.12666		0.080257		0.0735382		0.077271	0.28269		0.17998		-0.0024829	-0.027749	-0.054809	0.21563		0.0326473
ZDHHC15	4		0.31574	0.1451		0.23042		-0.0058276	0.025165		0.0096687		0.0069611	-0.046029		-0.019534		0.0735183		0.13937	-0.0040747		0.0676477		-0.013648	-0.15082	0.0085611	-0.02077		-0.0441692
SH3KBP1	4		0.0066687	0.18665		0.0966594		0.055079	0.08707		0.0710745		0.083951	0.021443		0.052697		0.0734769		0.093009	0.11753		0.105269		0.040699	0.02242	0.02702	0.19349		0.0709073
LBH	4		-0.13402	-0.025653		-0.0798365		0.19511	0.12324		0.159175		0.18459	0.097459		0.141024		0.0734543		0.14319	0.069267		0.106229		0.13619	-0.022018	-0.03838	0.12103		0.0492055
SOX7	4		-0.0197	0.086294		0.033297		0.029305	0.3563		0.192803		0.022953	-0.034465		-0.005756		0.0734478		-0.067862	0.15393		0.043034		-0.059733	-0.0049468	-0.082588	0.026785		-0.0301207
TCEAL5	4		0.16517	0.090419		0.127795		0.16145	0.082278		0.121864		-0.11771	0.058849		-0.0294305		0.0734093		0.12546	0.069554		0.097507		0.08836	-0.034027	-0.082482	-0.062159		-0.022577
KANK1	4		0.13637	-0.15044		-0.007035		0.02958	0.1507		0.09014		0.084597	0.18942		0.137009		0.0733712		0.12384	0.13563		0.129735		-0.087951	-0.09511	-0.099626	-0.017001		-0.074922
POFUT2	4		0.059429	0.17063		0.11503		0.055723	0.068609		0.062166		0.010118	0.0757		0.042909		0.0733682		-0.050864	-0.10639		-0.078627		-0.030876	0.0142	-0.060004	0.015221		-0.0153647
ASB9	4		-0.068021	0.054595		-0.006713		0.19978	0.073472		0.136626		0.20768	-0.027472		0.090104		0.073339		-0.0061877	0.02		0.00690615		-0.1135	0.31954	-0.0049052	-0.10816		0.0232437
C7orf49	4		0.099499	-0.02069		0.0394045		0.112	0.25784		0.18492		-0.14834	0.1397		-0.00432		0.0733348		0.19647	-0.016874		0.089798		0.25551	0.0089692	0.014983	0.094561		0.0935058
STXBP5L	4		0.23168	0.03642		0.13405		-0.21768	0.14524		-0.03622		0.068358	0.17598		0.122169		0.073333		0.19479	0.088492		0.141641		-0.096935	0.15917	0.0086062	-0.14941		-0.0196422
ZNF778	4		0.30117	-0.0068998		0.147135		0.031776	0.028891		0.0303335		0.069012	0.015948		0.04248		0.0733162		0.23609	-0.0023303		0.11688		0.31849	0.12624	0.014233	-0.083591		0.093843
SNF8	4		-0.016593	0.0092704		-0.0036613		0.10367	0.078577		0.0911235		-0.050075	0.315		0.132463		0.0733082		0.16875	0.22386		0.196305		0.29385	0.34971	0.65229	0.54075		0.45915
ARL5B	4		0.091211	0.020233		0.055722		-0.0078009	0.071652		0.0319255		0.14398	0.12045		0.132215		0.0732875		0.019006	-0.14966		-0.065327		0.02563	0.15385	-0.1301	-0.050604		-0.000306
TRPC1	4		0.13061	0.028194		0.079402		0.24523	-0.13292		0.056155		0.086271	0.082206		0.0842385		0.0732652		0.1745	0.089515		0.132007		0.056982	0.12367	0.1013	0.051576		0.083382
REC8	4		0.18545	0.061503		0.123477		0.16391	-0.17343		-0.00476		0.032589	0.16936		0.100975		0.0732303		0.08859	0.11614		0.102365		-0.11962	0.50489	0.093634	0.088292		0.141799
PLA2G2E	4		0.017272	0.16182		0.089546		0.0091021	0.11443		0.0617661		0.087181	0.049566		0.0683735		0.0732285		-0.030814	-0.049372		-0.040093		0.018639	-0.076259	0.020745	0.020975		-0.003975
PSMB10	4		0.0082716	-0.027927		-0.0098277		0.25427	0.10094		0.177605		0.012536	0.091166		0.051851		0.0732094		0.099641	-0.062786		0.0184275		0.079552	-0.048979	-0.041188	0.05377		0.0107887
ADH1B	4		0.049008	0.30685		0.177929		-0.14728	0.024297		-0.0614915		0.021031	0.18532		0.103176		0.0732043		0.011392	-0.040765		-0.0146865		0.14425	0.11497	0.015171	0.052843		0.0818085
COL4A2	4		0.2141	0.0016509		0.107875		0.097303	0.047424		0.0723635		0.076375	0.0022952		0.0393351		0.0731914		-0.10676	-0.11385		-0.110305		0.069909	0.19756	0.090465	0.01524		0.0932935
RFXAP	4		-0.060359	0.13611		0.0378755		-0.029174	-0.025388		-0.027281		0.25275	0.16509		0.20892		0.0731715		0.015514	-0.047406		-0.015946		0.07701	-0.13653	-0.00096543	0.034071		-0.00660361
LMBR1	4		0.18451	0.083048		0.133779		-0.032068	0.20813		0.088031		-0.029459	0.02462		-0.0024195		0.0731302		0.27436	-0.19744		0.03846		-0.081015	0.26888	-0.14806	-0.046175		-0.0015925
TAS1R3	4		0.16199	-0.066241		0.0478745		0.097709	0.079271		0.08849		0.12878	0.037208		0.082994		0.0731195		-0.040689	0.013796		-0.0134465		0.038349	0.071672	0.039027	0.014484		0.040883
DSG1	4		0.13782	0.11974		0.12878		0.17221	0.03861		0.10541		0.01514	-0.045103		-0.0149815		0.0730695		-0.15612	0.0019316		-0.0770942		-0.0088999	-0.15621	-0.017434	-0.067979		-0.0626307
PGAP2	4		0.12283	0.14847		0.13565		-0.026274	0.034024		0.003875		0.097398	0.061934		0.079666		0.0730637		0.021231	-0.007682		0.0067745		0.099061	-0.026094	0.0039499	-0.088811		-0.00297352
WNT3	4		-0.094795	0.31844		0.111822		-0.040544	0.016636		-0.011954		0.03627	0.20236		0.119315		0.0730612		-0.022857	-0.026266		-0.0245615		-0.1225	0.17116	-0.063226	0.069285		0.0136798
ANK1	4		-0.034276	-0.01998		-0.027128		0.18202	-0.053164		0.064428		0.17861	0.18504		0.181825		0.0730417		0.18551	0.087059		0.136285		-0.015119	0.095035	-0.025172	0.081031		0.0339437
CLK2	4		-0.040285	0.21749		0.0886025		0.087418	0.12292		0.105169		0.034956	0.015575		0.0252655		0.0730123		-0.037935	0.1118		0.0369325		0.26087	0.28408	0.41583	0.19942		0.29005
C16orf86	4		0.076045	0.13798		0.107012		0.19015	0.0018554		0.0960027		-0.030338	0.062371		0.0160165		0.0730106		0.030441	0.088165		0.059303		0.098804	-0.1494	0.14167	0.13021		0.055321
RNF32	4		0.14356	0.14864		0.1461		0.016649	0.063498		0.0400735		-0.054172	0.11977		0.032799		0.0729908		0.055301	0.074504		0.0649025		-0.19219	0.20458	0.0010751	-0.0039544		0.00237768
TFIP11	4		-0.02765	-0.011561		-0.0196055		0.2173	0.091498		0.154399		0.18977	-0.021434		0.084168		0.0729872		-0.0079799	0.11578		0.0539		0.061184	0.094509	-0.015817	-0.030439		0.0273593
GLRX5	4		-0.033868	0.092812		0.029472		0.016707	0.063554		0.0401305		0.12567	0.17294		0.149305		0.0729692		-0.13324	-0.38539		-0.259315		0.051521	0.14284	0.058506	0.19912		0.112997
CEBPD	4		0.17149	0.11673		0.14411		0.011682	0.17569		0.093686		-0.010447	-0.027456		-0.0189515		0.0729482		0.081569	0.11473		0.0981495		0.14077	0.19454	0.073346	0.10478		0.128359
TIGIT	4		0.083865	0.082589		0.083227		0.078986	-0.058461		0.0102625		0.15687	0.093795		0.125333		0.0729407		0.065935	0.024659		0.045297		0.088857	0.16547	0.065316	-0.013609		0.0765085
TCTN1	4		0.064093	0.073638		0.0688655		0.088003	0.16192		0.124962		0.13848	-0.088612		0.024934		0.0729203		-0.052906	0.041985		-0.0054605		-0.10321	0.0020569	0.14083	0.22367		0.0658367
RGS9BP	4		0.022367	0.096396		0.0593815		0.057154	0.059122		0.058138		0.094866	0.10758		0.101223		0.0729142		-0.037431	-0.15607		-0.0967505		0.040534	-0.047313	0.21615	0.18839		0.0994403
NIT2	4		0.010199	0.16505		0.0876245		-0.063405	0.01099		-0.0262075		0.16899	0.14561		0.1573		0.0729057		-0.22836	-0.073558		-0.150959		0.097535	0.064971	-0.15961	0.16795		0.0427115
MEGF11	4		-0.028067	0.13963		0.0557815		0.18108	0.050916		0.115998		-0.04859	0.1421		0.046755		0.0728448		-0.10006	0.078285		-0.0108875		0.065427	-0.026094	-0.18769	-0.04911		-0.0493668
TMEM196	4		0.025395	-0.012158		0.0066185		-0.025343	0.17893		0.0767935		0.14786	0.12201		0.134935		0.0727823		0.11554	0.099076		0.107308		0.013366	0.23113	-0.013957	-0.084519		0.036505
RAD9B	4		0.20566	0.058049		0.131855		-0.19362	0.047614		-0.073003		0.1725	0.14642		0.15946		0.0727705		0.0012209	0.051526		0.0263734		0.062591	0.044596	0.10676	0.045927		0.0649685
FAM102B	4		0.21276	0.14245		0.177605		-0.14455	0.034764		-0.054893		0.064559	0.12653		0.0955445		0.0727522		0.07722	0.079956		0.078588		-0.026156	-0.25475	-0.083938	0.056448		-0.077099
GTF2IRD1	4		0.19105	0.048738		0.119894		0.10797	-0.017948		0.045011		0.041042	0.065572		0.053307		0.0727373		0.021853	0.024395		0.023124		-0.054316	0.020346	-0.076872	0.037253		-0.0183972
TMEM136	4		0.044823	0.097301		0.071062		0.10839	0.17166		0.140025		0.031847	-0.017701		0.007073		0.07272		-0.00031922	0.018505		0.00909289		-0.091241	0.088121	-0.0091501	-0.13837		-0.03766
TP53INP2	4		0.063404	0.0052547		0.0343294		0.010496	0.047767		0.0291315		0.12889	0.18035		0.15462		0.0726936		0.01534	0.15673		0.086035		0.20187	0.19607	0.068492	0.28958		0.189003
IZUMO3	4		0.15468	-0.029055		0.0628125		0.082662	0.043215		0.0629385		0.078508	0.1057		0.092104		0.0726183		0.043109	0.048165		0.045637		-0.079707	0.024619	0.001505	0.017023		-0.00914
LRRC16B	4		0.23987	0.13448		0.187175		-0.12192	-0.24456		-0.18324		0.082883	0.34484		0.213861		0.0725988		0.080763	0.21328		0.147021		0.063448	0.19725	0.025504	-0.10533		0.045218
VPS37D	4		0.086872	0.1958		0.141336		0.035959	-0.05606		-0.0100505		0.17159	0.0014202		0.0865051		0.0725969		0.1922	0.2116		0.2019		-0.038818	-0.017359	0.30777	0.27082		0.130603
CADM1	4		-0.066022	0.079282		0.00663		-0.062345	0.23153		0.0845925		0.16048	0.09249		0.126485		0.0725692		0.072909	0.1559		0.114405		0.026011	-0.075334	-0.04274	-0.049035		-0.0352745
SIGLEC1	4		0.0038548	0.063138		0.0334964		0.16101	0.22549		0.19325		0.1189	-0.13738		-0.00924		0.0725021		0.090271	0.14988		0.120076		0.15874	0.091501	0.12897	0.083909		0.11578
ZNF502	2		0.088328	0.083583		0.0859555		0.15228	0.14246		0.14737		-0.028548	-0.0030946		-0.0158213		0.0725014		0.15688	-0.088931		0.0339745		0.21442	-0.073248	0.090708	-0.010098		0.0554455
PRSS12	4		0.083838	0.16331		0.123574		0.068023	0.010314		0.0391685		0.068179	0.041293		0.054736		0.0724928		0.18782	0.089964		0.138892		0.13634	0.11799	0.024039	0.0096808		0.0720124
MBOAT7	4		0.18654	-0.023314		0.081613		0.067923	0.086352		0.0771375		0.045691	0.071637		0.058664		0.0724715		-0.13787	-0.15939		-0.14863		0.035455	-0.17378	-0.12516	0.072166		-0.0478297
RNF165	4		0.1253	0.089521		0.10741		0.074903	0.071246		0.0730745		0.035041	0.038781		0.036911		0.0724653		-0.039811	0.080044		0.0201165		0.027	-0.072968	-0.1769	-0.07408		-0.074237
GSTM5	4		-0.01582	0.20319		0.093685		-0.047052	-0.065551		-0.0563015		0.10735	0.25253		0.17994		0.0724412		0.020808	-0.12793		-0.053561		-0.03078	-0.2261	-0.22319	-0.10804		-0.147028
SLC35A2	4		0.45823	0.34778		0.403005		-0.021623	-0.099044		-0.0603335		0.018572	-0.26934		-0.125384		0.0724292		-0.16285	-0.14492		-0.153885		0.48948	0.17102	0.34678	0.28748		0.32369
PLA2G5	4		-0.0014137	0.11107		0.0548281		-0.0019563	0.026968		0.0125058		0.11713	0.18275		0.14994		0.0724247		-0.012406	-0.21243		-0.112418		-0.15131	0.088913	-0.023609	-0.013592		-0.0248995
GIGYF1	4		0.24852	0.090912		0.169716		-0.15811	0.068462		-0.044824		0.134	0.050424		0.092212		0.072368		0.0077565	0.07169		0.0397233		-0.0049791	-0.015882	0.11686	-0.019793		0.0190515
FOXA1	4		0.063993	-0.024284		0.0198545		0.15206	0.097085		0.124573		0.10303	0.0421		0.072565		0.0723307		-0.013697	-0.058738		-0.0362175		0.035735	0.1522	0.13113	0.28593		0.151249
WDR78	4		0.166	0.048888		0.107444		-0.027191	0.081337		0.027073		0.11357	0.051367		0.0824685		0.0723285		-0.070714	0.072018		0.000652		-0.11591	-0.0046551	-0.05292	-0.0031208		-0.0441515
NATD1	4		0.20332	-0.059732		0.071794		-0.07766	-0.058627		-0.0681435		0.15461	0.27176		0.213185		0.0722785		0.12999	0.044647		0.0873185		-0.00072151	0.047515	-0.03528	0.16132		0.0432084
STRBP	4		0.059395	0.16135		0.110372		-0.12993	0.21381		0.04194		0.085704	0.04333		0.064517		0.0722765		0.11549	0.24215		0.17882		0.12575	0.042978	0.16607	0.2047		0.134875
SDR39U1	4		0.26485	0.31068		0.287765		0.032101	0.041971		0.037036		-0.14039	-0.075719		-0.108054		0.0722488		0.11949	0.088291		0.10389		0.1744	0.14435	0.014179	0.1396		0.118132
SLC39A8	4		0.18891	0.14408		0.166495		0.14635	-0.076965		0.0346925		-0.12348	0.15455		0.015535		0.0722408		-0.067162	0.0092809		-0.0289405		0.043977	0.30308	-0.039044	-0.032038		0.0689937
KHK	4		-0.030376	-0.16261		-0.096493		0.058336	0.025389		0.0418625		0.29867	0.24403		0.27135		0.0722398		0.055489	-0.11866		-0.0315855		0.29117	0.2711	0.082981	0.068466		0.178429
DFNB31	4		0.21437	0.10265		0.15851		0.035606	0.073083		0.0543445		-0.053949	0.061671		0.003861		0.0722385		0.18185	0.14775		0.1648		0.099089	0.01562	0.072433	0.05502		0.0605405
FRY	4		0.17538	0.19061		0.182995		0.06702	-0.0075839		0.029718		0.11874	-0.11092		0.00391		0.0722077		-0.09945	-0.086956		-0.093203		0.25803	0.18437	0.21279	0.27347		0.232165
N4BP2L1	4		0.031261	0.19296		0.112111		0.024267	0.1253		0.0747835		0.060797	-0.0014448		0.0296761		0.07219		0.16035	0.02928		0.094815		0.046359	0.15531	0.24354	0.24877		0.173495
SLC35B4	4		0.11673	0.16194		0.139335		0.025554	-0.00050662		0.0125237		0.1057	0.023707		0.0647035		0.0721874		0.13848	0.12527		0.131875		0.073713	0.074219	0.18179	0.17093		0.125163
PHF21B	4		0.10853	0.070903		0.0897165		-0.031511	0.12144		0.0449645		0.050061	0.11368		0.0818705		0.0721838		-0.12573	0.064382		-0.030674		0.034317	-0.18228	-0.059682	-0.041775		-0.062355
C8orf82	4		0.12786	0.021996		0.074928		0.037236	0.11279		0.075013		0.14477	-0.011568		0.066601		0.0721807		0.14264	-0.13043		0.006105		-0.073136	-0.040376	0.076273	-0.10236		-0.0348998
GRIPAP1	4		0.2101	0.044742		0.127421		0.029163	-0.10719		-0.0390135		0.22017	0.036058		0.128114		0.0721738		0.1175	0.078108		0.097804		-0.03674	0.11525	0.018102	-0.044172		0.01311
MOGAT2	4		0.094464	-0.05128		0.021592		0.024003	0.11845		0.0712265		0.16719	0.080103		0.123646		0.072155		0.087468	-0.031616		0.027926		-0.026974	-0.012126	-0.081707	0.010234		-0.0276433
FBXO6	4		0.41079	-0.081593		0.164598		0.1434	0.04756		0.09548		-0.044574	-0.042815		-0.0436945		0.072128		0.13622	-0.053385		0.0414175		-0.14222	-0.0042451	-0.14697	-0.14609		-0.109881
PHLDB2	4		-0.060906	0.06103		6.2e-05		0.06276	0.20117		0.131965		0.16745	0.0011123		0.0842811		0.0721027		0.15636	-0.089828		0.033266		0.0047338	-0.12896	0.081069	-0.016248		-0.0148513
FUT6	4		0.11551	-0.037588		0.038961		0.11449	0.22067		0.16758		-0.020708	0.040237		0.0097645		0.0721018		-0.059448	-0.10678		-0.083114		0.053787	-0.0055713	0.12643	0.092195		0.0667102
PPP1R36	4		0.13116	0.19687		0.164015		-0.029537	0.058229		0.014346		0.042699	0.033057		0.037878		0.0720797		0.035459	-0.032818		0.0013205		-0.01248	0.30799	-0.074313	-0.03956		0.0454092
SLC39A11	4		0.048853	0.14229		0.0955715		0.028285	0.082523		0.055404		0.029052	0.10143		0.065241		0.0720722		-0.063557	-0.019953		-0.041755		0.0034999	0.032487	0.085242	0.048472		0.0424252
CADPS2	4		0.019729	0.16791		0.0938195		0.01104	0.08938		0.05021		0.1341	0.010266		0.072183		0.0720708		0.11776	0.12906		0.12341		-0.087168	-0.11922	-0.067602	0.1031		-0.0427225
ZNF124	4		-0.031088	0.19942		0.084166		0.11728	0.016836		0.067058		0.027755	0.10216		0.0649575		0.0720605		-0.062702	-0.099499		-0.0811005		-0.015041	-0.012227	-0.089187	-0.044082		-0.0401343
MAP3K12	4		0.12943	0.40745		0.26844		0.2412	0.0067013		0.123951		-0.19617	-0.15633		-0.17625		0.0720469		0.30495	0.11051		0.20773		0.12331	0.22713	0.12996	0.1883		0.167175
NIPA1	4		0.074288	0.20311		0.138699		0.0078387	0.028937		0.0183879		0.047422	0.070661		0.0590415		0.0720428		-0.070917	-0.0069477		-0.0389323		0.057395	0.21454	0.028022	-0.0042022		0.0739387
NUPL2	4		0.21169	-0.11335		0.04917		0.17169	0.068622		0.120156		-0.062476	0.15603		0.046777		0.0720343		0.023757	0.15535		0.0895535		-0.042551	0.034384	0.026638	0.048676		0.0167867
MYO1E	4		0.066668	0.24979		0.158229		-0.001307	-0.11692		-0.0591135		0.17475	0.059177		0.116963		0.0720263		-0.006234	-0.013758		-0.009996		0.030298	0.10961	-0.098668	-0.047373		-0.00153325
KCTD9	4		-0.20141	-0.18472		-0.193065		0.16289	0.30035		0.23162		0.15803	0.19676		0.177395		0.0719833		0.038444	0.16402		0.101232		0.061909	0.078066	0.16383	-0.059796		0.0610022
RBM22	4		0.059669	0.31743		0.188549		0.17884	0.066755		0.122798		0.0032248	-0.19412		-0.0954476		0.0719665		-0.11641	-0.077012		-0.096711		-0.020257	-0.17781	-0.095146	-0.13123		-0.106111
CIT	4		0.046157	0.30502		0.175589		-0.09139	0.01178		-0.039805		-0.011397	0.17158		0.0800915		0.0719583		-0.10779	0.020098		-0.043846		0.035306	0.090259	0.2154	0.12305		0.116004
PDYN	4		0.30373	0.0099328		0.156831		0.052885	-0.060968		-0.0040415		0.16877	-0.042682		0.063044		0.0719446		-0.18177	0.040565		-0.0706025		0.057905	-0.11719	0.060246	0.20281		0.0509427
DONSON	4		0.098204	0.17409		0.136147		0.43324	0.11856		0.2759		-0.34772	-0.044726		-0.196223		0.0719413		0.093578	-0.21365		-0.060036		0.22805	-0.11756	0.043395	0.091116		0.0612502
TMEM63B	4		0.06587	-0.12881		-0.03147		0.28493	0.053088		0.169009		0.033111	0.12333		0.0782205		0.0719198		0.18311	0.13744		0.160275		-0.018386	0.079096	0.048363	0.081404		0.0476193
ZNF84	4		0.21347	0.0069778		0.110224		0.090928	0.057409		0.0741685		0.088412	-0.025717		0.0313475		0.0719133		0.12855	0.14313		0.13584		0.081773	-0.050814	0.072967	0.015391		0.0298293
PATE4	4		0.22782	0.13316		0.18049		0.013718	0.11356		0.063639		-0.063414	0.0066212		-0.0283964		0.0719109		-0.028592	0.083868		0.027638		0.17279	-0.086005	0.018175	0.046596		0.037889
DMXL1	4		0.099137	0.30094		0.200039		-0.021999	-0.00019214		-0.0110956		0.00079628	0.052588		0.0266921		0.0718784		0.061077	0.027988		0.0445325		0.055028	-0.00095959	0.089643	0.071564		0.0538189
OR10AG1	4		0.17868	0.039576		0.109128		-0.047583	0.044404		-0.0015895		0.092837	0.12328		0.108059		0.0718657		0.046176	0.054001		0.0500885		-0.047353	-0.10539	-0.13364	-0.042851		-0.0823085
CGREF1	4		0.18761	-0.046522		0.070544		0.085631	0.20772		0.146675		0.038086	-0.041351		-0.0016325		0.0718623		0.1167	-0.063433		0.0266335		0.14573	0.11608	0.023276	0.19756		0.120662
FBXW2	4		0.094381	-0.025631		0.034375		-0.039193	0.056215		0.008511		0.14474	0.20063		0.172685		0.071857		-0.10285	0.21555		0.05635		-0.10237	-0.086897	-0.036124	-0.17408		-0.0998678
RBPMS2	4		0.082631	0.004789		0.04371		0.039613	0.032551		0.036082		0.24761	0.023907		0.135759		0.0718502		-0.089274	0.031329		-0.0289725		0.048338	0.042905	-0.062365	-0.035509		-0.00165775
TEKT3	4		0.23251	0.12027		0.17639		0.037834	-0.062296		-0.012231		0.10346	-0.0008884		0.0512858		0.0718149		-0.033927	0.086903		0.026488		0.015159	-0.22277	-0.1722	-0.10377		-0.120895
ZNF532	4		0.18632	0.091209		0.138765		0.070685	0.037128		0.0539065		0.013226	0.032092		0.022659		0.0717767		-0.064741	0.016912		-0.0239145		0.073574	0.068361	-0.12318	0.025354		0.0110273
FAM24A	4		0.079332	0.14062		0.109976		-0.078677	0.17245		0.0468865		0.049562	0.067306		0.058434		0.0717655		0.040191	0.19204		0.116115		-0.0086272	0.062445	0.0084638	-0.15504		-0.0231896
ACOX1	4		0.10125	-0.11222		-0.005485		-0.071478	0.19982		0.064171		0.18698	0.12597		0.156475		0.0717203		0.14927	-0.017035		0.0661175		-0.012154	-0.010154	-0.049456	-0.059913		-0.0329192
TSR3	4		-0.015291	-0.1473		-0.0812955		0.32457	0.11618		0.220375		0.10588	0.046225		0.0760525		0.0717107		0.013523	0.034743		0.024133		0.27735	-0.1009	0.032607	0.13334		0.0855992
PRSS3	4		-0.2254	0.26029		0.017445		0.22863	0.21166		0.220145		-0.079634	0.034609		-0.0225125		0.0716925		-0.028001	0.088865		0.030432		-0.11733	-0.083859	0.091931	0.019752		-0.0223765
MYO7A	4		0.045754	0.50579		0.275772		-0.15271	-0.1311		-0.141905		0.15999	0.0023264		0.0811582		0.0716751		0.012214	-0.050718		-0.019252		0.096027	0.18394	-0.062786	0.16431		0.0953727
MUC16	4		-0.039468	-0.068568		-0.054018		0.20168	0.041041		0.12136		0.33529	-0.039925		0.147682		0.071675		-0.021891	0.033644		0.0058765		0.027912	0.1574	0.032476	0.10236		0.080037
CFAP74	4		0.1425	0.11055		0.126525		0.022234	-0.087368		-0.032567		0.21384	0.028283		0.121062		0.0716732		0.14461	0.056515		0.100562		-0.16576	-0.048177	0.0099329	0.038033		-0.0414928
FGFR4	4		-0.054499	0.24458		0.0950405		0.037516	0.01888		0.028198		0.15144	0.031774		0.091607		0.0716152		0.0073636	0.047134		0.0272488		-0.019971	-0.0084603	-0.095698	-0.059769		-0.0459746
KRTAP12-1	4		-0.12418	0.11101		-0.006585		0.065485	0.058232		0.0618585		0.17822	0.14054		0.15938		0.0715512		0.087473	0.074698		0.0810855		-0.087008	0.090947	-0.0064816	0.13607		0.0333818
STEAP1	4		0.063686	0.073997		0.0688415		0.17742	0.047776		0.112598		-0.0021889	0.068544		0.0331776		0.071539		0.11066	0.027096		0.068878		0.084509	0.060419	0.021148	0.047103		0.0532948
RNASE8	4		0.028418	0.026936		0.027677		0.1084	0.20581		0.157105		0.041261	0.018279		0.02977		0.0715173		-0.0045463	0.050773		0.0231133		0.047044	0.18968	0.10759	0.1181		0.115603
SRR	4		-0.023947	-0.052776		-0.0383615		0.19706	0.11141		0.154235		-0.017637	0.2149		0.0986315		0.0715017		0.0014948	0.23716		0.119327		0.0768	-0.0037776	0.1048	-0.14501		0.0082031
DRG2	4		0.079587	0.13419		0.106888		0.10353	0.0086638		0.0560969		0.14238	-0.039349		0.0515155		0.0715003		0.063923	0.093459		0.078691		-0.094211	0.11298	-0.019094	-0.028406		-0.00718275
MUL1	4		0.074894	0.24157		0.158232		-0.10343	0.11211		0.00434		-0.014924	0.11875		0.051913		0.071495		-0.16342	-0.057201		-0.110311		-0.060891	-0.091326	-0.014933	-0.013377		-0.0451317
KRTAP9-1	4		0.21625	0.19548		0.205865		0.21562	0.0036412		0.109631		-5.1003e-05	-0.20205		-0.101051		0.0714817		-0.022315	0.073458		0.0255715		-0.047946	-0.23963	-0.10121	-0.138		-0.131696
CCDC129	4		-0.013357	0.012558		-0.0003995		0.11458	0.14393		0.129255		0.00078276	0.17031		0.0855464		0.0714673		0.072194	0.024003		0.0480985		-0.067386	-0.028257	-0.013549	0.0072875		-0.0254761
RAB2B	4		0.2139	0.041741		0.127821		-0.0063552	0.058204		0.0259244		0.040602	0.080506		0.060554		0.071433		-0.068384	0.04488		-0.011752		0.10627	0.033041	0.019107	-0.091222		0.016799
KCNK17	4		0.05056	0.048006		0.049283		0.058143	0.080304		0.0692235		0.047974	0.14361		0.095792		0.0714328		0.032975	-0.0077501		0.0126124		-0.026376	-0.0068295	-0.098295	-0.019522		-0.0377556
VAMP5	4		0.061	-0.24337		-0.091185		0.2179	0.11841		0.168155		-0.0053468	0.27987		0.137262		0.0714105		-0.10903	0.14055		0.01576		0.098286	0.099312	-0.0055401	-0.14296		0.0122745
ZNF256	4		0.13136	0.12461		0.127985		-0.015986	0.0028124		-0.0065868		0.093286	0.092234		0.09276		0.0713861		-0.078943	0.086457		0.003757		-0.023707	0.11168	0.032549	0.11489		0.058853
CNGA2	4		0.01303	0.17449		0.09376		0.1997	0.029769		0.114734		0.074677	-0.063482		0.0055975		0.071364		0.11636	-0.096852		0.009754		-0.055646	0.069733	-0.072016	-0.22473		-0.0706647
CDC40	4		0.34872	-0.11423		0.117245		0.24118	0.0041334		0.122657		0.053333	-0.10515		-0.0259085		0.0713311		-0.15303	-0.23589		-0.19446		-0.067406	-0.11635	-0.13011	-0.19335		-0.126804
ADIRF	4		0.13422	0.030982		0.082601		0.036582	0.17031		0.103446		0.059526	-0.0037907		0.0278677		0.0713049		0.083451	-0.0012156		0.0411177		0.17409	0.23047	0.02397	0.13927		0.14195
GFRA2	4		0.15232	0.10088		0.1266		0.024107	-0.02816		-0.0020265		-0.014285	0.19288		0.0892975		0.0712903		0.051713	-0.22786		-0.0880735		0.18136	0.023972	0.022301	0.10391		0.0828857
RBM47	4		-0.021768	0.068899		0.0235655		0.16042	0.12987		0.145145		-0.031644	0.12191		0.045133		0.0712812		0.16163	0.13423		0.14793		-0.064658	0.049524	0.21445	0.20808		0.101849
TPM4	4		0.11654	-0.0077656		0.0543872		0.3293	0.054123		0.191711		0.061636	-0.12615		-0.032257		0.0712806		-0.062152	-0.088644		-0.075398		0.0074175	-0.068902	-0.12465	-0.13159		-0.0794311
SOGA1	4		-0.026815	6.3907e-05		-0.0133755		0.12069	0.026968		0.073829		-0.020093	0.32679		0.153348		0.0712673		0.17438	0.14956		0.16197		0.18914	0.27458	0.19328	0.16571		0.205678
MMP10	4		0.12445	0.19487		0.15966		-0.054092	-0.047728		-0.05091		0.13089	0.079107		0.104998		0.0712495		0.2211	0.11554		0.16832		-0.072764	0.11903	0.1349	0.23674		0.104476
DHRS7B	4		0.3258	-0.61458		-0.14439		0.10817	0.23895		0.17356		0.20154	0.16757		0.184555		0.0712417		0.08085	-0.10069		-0.00992		0.80228	0.1948	1.0707	0.85753		0.731328
ZNF141	4		0.054796	0.037359		0.0460775		0.15389	0.047732		0.100811		0.13118	0.0024335		0.0668067		0.0712317		-0.05054	0.054935		0.0021975		0.0064757	-0.0067699	-0.052093	0.096438		0.0110127
TNFSF10	4		0.26519	0.051275		0.158232		-0.042652	0.15554		0.056444		0.081063	-0.083556		-0.0012465		0.0711433		0.037274	0.064887		0.0510805		0.056646	-0.27641	-0.04187	0.01395		-0.061921
ACSF3	4		0.15094	-0.017303		0.0668185		0.17362	0.11745		0.145535		0.0069883	-0.0053756		0.00080635		0.0710533		0.12367	-0.02442		0.049625		-0.014895	0.018819	-0.045981	-0.010889		-0.0132365
OR10A6	4		0.080668	0.13603		0.108349		0.050872	0.079771		0.0653215		0.04845	0.030522		0.039486		0.0710522		0.043824	0.090794		0.067309		0.034509	0.12249	-0.12436	-0.060688		-0.00701225
[truncated: 17,115 more rows]
