# Supplementary material for: Receptor‐mediated clustering of FIP200 bypasses the role of LC3 lipidation in autophagy
Source: EMBO J. 2020 Nov 23;39(24):e104948. doi: 10.15252/embj.2020104948 (PMC7737610; doi:10.15252/embj.2020104948)
Supplement: Supplementary file 5 — Table EV3 [file EMBJ-39-e104948-s005.xlsx]

## Sheet: Legend
Table EV3. Mass spectroscopy analysis of tf-NBR1 eluate
Column	Description
Column A	protein name
Column B	Uniport protein accession
Column C	protein description
Column D	log2 ratio GFP-NBR1 -control
Column E	p-value
Column F	maximum xcorr parameter for protein identification
Column G	maximum dcn parameter for protein identification
Column H	minimum part per million parameter for protein identification
Column I	total peptide (TP) [control 1]
Column J	unique peptide (UP) [control 1]
Column K	unique match (UM) [control 1]
Column L	total peptide (TP) [control 2]
Column M	unique peptide (UP) [control 2]
Column N	unique match (UM) [control 2]
Column O	total peptide (TP) [control 3]
Column P	unique peptide (UP) [control 3]
Column Q	unique match (UM) [control 3]
Column R	total peptide [GFP-NBR1 1]
Column S	unique peptide [GFP-NBR1 1]
Column T	unique match [GFP-NBR1 1]
Column U	total peptide [GFP-NBR2 2]
Column V	unique peptide [GFP-NBR2 2]
Column W	unique match [GFP-NBR2 2]
Column X	total peptide [GFP-NBR3 3]
Column Y	unique peptide [GFP-NBR3 3]
Column Z	unique match [GFP-NBR3 3]
Column AA	log2 area control 1
Column AB	log2 area control 2
Column AC	log2 area control 3
Column AD	log2 area GFP-NBR1 1
Column AE	log2 area GFP-NBR1 2
Column AF	log2 area GFP-NBR1 3

## Sheet: summary
name	accession	description	log2 ratio GFP-NBR1 -control	p-value	xcorr_max	dcn_max	ppm_min	tp [control 1]	up [contol 1]	um [control 1]	tp [control 2]	up [contol 2]	um [control 2]	tp [control 3]	up [contol 3]	um [control 3]	tp [GFP-NBR1 1]	up [GFP-NBR1 1]	um [GFP-NBR1 1]	tp [GFP-NBR1 2]	up [GFP-NBR1 2]	um [GFP-NBR1 2]	tp [GFP-NBR1 3]	up [GFP-NBR1 3]	um [GFP-NBR1 3]	log2 area control 1	log2 area control 2	log2 area control 3	log2 area GFP-NBR1 1	log2 area GFP-NBR1 2	log2 area GFP-NBR1 3
NBR1_HUMAN	Q14596	Next to BRCA1 gene 1 protein OS=Homo sapiens OX=9606 GN=NBR1 PE=1 SV=3	13.5637	6.22346e-05	4.988	0.7759	0.010664	0	0	0	0	0	0	0	0	0	24	19	19	27	21	21	29	21	21	13.7962	13.6001	11.384	26.4379	26.5168	26.5168
RO60_HUMAN	P10155	60 kDa SS-A/Ro ribonucleoprotein OS=Homo sapiens OX=9606 GN=RO60 PE=1 SV=2	7.95911	3.78453e-06	4.933	0.6744	0.0077	0	0	0	0	0	0	0	0	0	8	8	8	10	9	9	11	10	10	14.2409	14.1673	14.7149	22.1351	22.2497	22.6157
TAXB1_HUMAN	Q86VP1	Tax1-binding protein 1 OS=Homo sapiens OX=9606 GN=TAX1BP1 PE=1 SV=2	7.69467	0.000229511	3.648	0.6794	0.013207	0	0	0	0	0	0	0	0	0	10	10	10	9	9	9	15	14	14	15.7393	14.3195	13.7502	22.1787	22.109	22.6053
SQSTM_HUMAN	Q13501	Sequestosome-1 OS=Homo sapiens OX=9606 GN=SQSTM1 PE=1 SV=1	6.75231	0.0021733	5.604	0.7308	0.106925	0	0	0	0	0	0	0	0	0	2	2	2	1	1	1	2	2	2	11.5984	13.5102	14.3511	19.6068	19.2053	20.9045
RT18B_HUMAN	Q9Y676	28S ribosomal protein S18b, mitochondrial OS=Homo sapiens OX=9606 GN=MRPS18B PE=1 SV=1	6.56102	0.000650657	2.214	0.6477	0.06855	0	0	0	0	0	0	0	0	0	1	1	1	2	2	2	1	1	1	14.2106	12.2009	13.2867	19.5027	20.5029	19.3757
NIPS2_HUMAN	O75323	Protein NipSnap homolog 2 OS=Homo sapiens OX=9606 GN=NIPSNAP2 PE=1 SV=1	6.04855	0.000387266	2.2	0.4663	0.382934	0	0	0	0	0	0	0	0	0	2	2	1	1	1	1	1	1	1	12.8768	12.5796	14.3463	19.3856	19.368	19.1948
DYST_HUMAN	Q03001	Dystonin OS=Homo sapiens OX=9606 GN=DST PE=1 SV=4	5.73401	0.00701215	3.249	0.7128	0.013585	0	0	0	1	1	1	0	0	0	25	25	23	34	34	33	17	17	16	12.1775	10.582	14.0344	18.1906	18.7904	17.0149
LBR_HUMAN	Q14739	Delta(14)-sterol reductase LBR OS=Homo sapiens OX=9606 GN=LBR PE=1 SV=2	4.68519	0.00473278	2.37	0.5724	0.057207	0	0	0	0	0	0	1	1	1	2	2	2	1	1	1	1	1	1	12.5929	12.2896	14.8628	18.2191	17.8092	17.7726
DDX23_HUMAN	Q9BUQ8	Probable ATP-dependent RNA helicase DDX23 OS=Homo sapiens OX=9606 GN=DDX23 PE=1 SV=3	4.12312	0.00193475	2.405	0.536	0.018274	0	0	0	1	1	1	1	1	1	4	4	4	3	3	3	4	4	4	14.1726	13.3885	13.8688	18.644	16.9155	18.2399
NIPS1_HUMAN	Q9BPW8	Protein NipSnap homolog 1 OS=Homo sapiens OX=9606 GN=NIPSNAP1 PE=1 SV=1	4.03058	0.00469648	2.1	0.5515	0.382934	0	0	0	0	0	0	0	0	0	2	2	1	0	0	0	2	2	2	13.7969	14.04	14.7192	18.9063	16.9134	18.8282
CMC2_HUMAN	Q9UJS0	Calcium-binding mitochondrial carrier protein Aralar2 OS=Homo sapiens OX=9606 GN=SLC25A13 PE=1 SV=2	3.64598	0.0373262	1.991	0.5947	0.076291	0	0	0	1	1	0	0	0	0	1	1	0	3	3	2	3	3	1	12.0713	15.9835	14.7237	17.3901	18.3791	17.9473
RSRC2_HUMAN	Q7L4I2	Arginine/serine-rich coiled-coil protein 2 OS=Homo sapiens OX=9606 GN=RSRC2 PE=1 SV=1	3.41502	0.0122393	2.343	0.5909	0.448234	0	0	0	0	0	0	0	0	0	2	2	2	1	1	1	0	0	0	14.2212	13.2793	14.0894	18.0775	17.9357	15.8218
ZN160_HUMAN	Q9HCG1	Zinc finger protein 160 OS=Homo sapiens OX=9606 GN=ZNF160 PE=2 SV=3	3.34808	0.0282006	3.074	0.2801	0.84695	0	0	0	0	0	0	0	0	0	0	0	0	2	2	0	0	0	0	11.8066	13.9394	14.0639	15.7436	17.9431	16.1675
RBMS1_HUMAN	P29558	RNA-binding motif, single-stranded-interacting protein 1 OS=Homo sapiens OX=9606 GN=RBMS1 PE=1 SV=3	3.26322	0.0257855	2.929	0.6791	0.663965	0	0	0	1	1	0	0	0	0	1	1	0	1	1	0	2	2	0	13.7899	16.4802	14.9434	17.6869	17.93	19.3863
CMC1_HUMAN	O75746	Calcium-binding mitochondrial carrier protein Aralar1 OS=Homo sapiens OX=9606 GN=SLC25A12 PE=1 SV=2	3.07929	0.0132077	1.908	0.5828	0.26594	0	0	0	1	1	0	0	0	0	1	1	0	2	2	1	2	2	0	13.7305	15.8649	13.7668	17.2714	17.8481	17.4804
PARN_HUMAN	O95453	Poly(A)-specific ribonuclease PARN OS=Homo sapiens OX=9606 GN=PARN PE=1 SV=1	3.06895	0.0097637	1.778	0.2766	0.118346	1	1	1	0	0	0	0	0	0	2	2	2	1	1	1	1	1	1	15.7008	13.5653	14.3177	17.7337	17.8855	17.1715
RRP36_HUMAN	Q96EU6	Ribosomal RNA processing protein 36 homolog OS=Homo sapiens OX=9606 GN=RRP36 PE=1 SV=1	2.92129	0.0159222	2.891	0.4893	0.619851	0	0	0	0	0	0	0	0	0	1	1	1	2	2	2	1	1	1	14.8401	15.8191	13.5036	17.0838	17.9739	17.8691
EED_HUMAN	O75530	Polycomb protein EED OS=Homo sapiens OX=9606 GN=EED PE=1 SV=2	2.86216	0.00217943	4.574	0.5807	0.266971	1	1	1	1	1	1	1	1	1	3	3	3	2	2	2	2	2	2	15.3798	15.9667	15.8164	18.9235	18.9788	17.8471
PPIG_HUMAN	Q13427	Peptidyl-prolyl cis-trans isomerase G OS=Homo sapiens OX=9606 GN=PPIG PE=1 SV=2	2.55834	0.00897687	3.318	0.6856	0.267763	1	1	1	0	0	0	1	1	1	2	2	2	1	1	1	3	3	3	17.3147	15.5846	16.3095	18.7473	18.7828	19.3537
WDR6_HUMAN	Q9NNW5	WD repeat-containing protein 6 OS=Homo sapiens OX=9606 GN=WDR6 PE=1 SV=1	2.53112	0.0429069	3.13	0.6524	0.175786	1	1	1	0	0	0	0	0	0	3	3	3	2	2	2	0	0	0	14.8204	12.5373	14.3812	16.9697	16.9345	15.428
MBB1A_HUMAN	Q9BQG0	Myb-binding protein 1A OS=Homo sapiens OX=9606 GN=MYBBP1A PE=1 SV=2	2.46794	0.0279525	2.224	0.5908	0.018339	1	1	1	1	1	1	0	0	0	3	3	3	2	2	2	2	2	2	13.9658	13.4293	15.6276	17.3943	16.703	16.3292
KC1E_HUMAN	P49674	Casein kinase I isoform epsilon OS=Homo sapiens OX=9606 GN=CSNK1E PE=1 SV=1	2.43231	0.0189198	2.819	0.6266	0.106459	1	1	1	1	1	0	1	1	0	3	3	1	2	2	0	2	2	0	15.8389	16.1679	17.3767	19.3769	19.2771	18.0266
PSIP1_HUMAN	O75475	PC4 and SFRS1-interacting protein OS=Homo sapiens OX=9606 GN=PSIP1 PE=1 SV=1	2.24647	0.0463406	4.073	0.6414	0.40596	0	0	0	0	0	0	1	1	1	2	2	2	1	1	1	2	2	2	14.2204	14.5836	14.6016	17.8824	15.2402	17.0224
VAPA_HUMAN	Q9P0L0	Vesicle-associated membrane protein-associated protein A OS=Homo sapiens OX=9606 GN=VAPA PE=1 SV=3	2.03436	0.0444852	3.751	0.6676	0.101432	1	1	1	1	1	1	1	1	1	2	2	1	1	1	0	4	3	3	17.579	17.8539	19.202	20.2319	19.3986	21.1075
EXOS1_HUMAN	Q9Y3B2	Exosome complex component CSL4 OS=Homo sapiens OX=9606 GN=EXOSC1 PE=1 SV=1	2.00867	0.00142719	3.745	0.5732	0.104902	1	1	1	1	1	1	1	1	1	3	3	3	2	2	2	3	3	3	18.762	19.1237	19.2961	21.2231	21.316	20.6687
HBS1L_HUMAN	Q9Y450	HBS1-like protein OS=Homo sapiens OX=9606 GN=HBS1L PE=1 SV=1	1.99638	0.0268227	2.686	0.6575	0.107657	1	1	1	1	1	1	1	1	1	1	1	1	2	2	2	1	1	1	14.7822	14.9859	16.1209	17.4631	17.9012	16.5139

## Sheet: all data
name	accession	description	log2 ratio GFP-NBR1 -control	p-value	xcorr_max	dcn_max	ppm_min	tp [control 1]	up [contol 1]	um [control 1]	tp [control 2]	up [contol 2]	um [control 2]	tp [control 3]	up [contol 3]	um [control 3]	tp [GFP-NBR1 1]	up [GFP-NBR1 1]	um [GFP-NBR1 1]	tp [GFP-NBR1 2]	up [GFP-NBR1 2]	um [GFP-NBR1 2]	tp [GFP-NBR1 3]	up [GFP-NBR1 3]	um [GFP-NBR1 3]	log2 area control 1	log2 area control 2	log2 area control 3	log2 area GFP-NBR1 1	log2 area GFP-NBR1 2	log2 area GFP-NBR1 3
DYST_HUMAN	Q03001	Dystonin OS=Homo sapiens OX=9606 GN=DST PE=1 SV=4	5.73401	0.00701215	3.249	0.7128	0.013585	0	0	0	1	1	1	0	0	0	25	25	23	34	34	33	17	17	16	12.1775	10.582	14.0344	18.1906	18.7904	17.0149
NBR1_HUMAN	Q14596	Next to BRCA1 gene 1 protein OS=Homo sapiens OX=9606 GN=NBR1 PE=1 SV=3	13.5637	6.22346e-05	4.988	0.7759	0.010664	0	0	0	0	0	0	0	0	0	24	19	19	27	21	21	29	21	21	13.7962	13.6001	11.384	26.4379	26.5168	26.5168
TAXB1_HUMAN	Q86VP1	Tax1-binding protein 1 OS=Homo sapiens OX=9606 GN=TAX1BP1 PE=1 SV=2	7.69467	0.000229511	3.648	0.6794	0.013207	0	0	0	0	0	0	0	0	0	10	10	10	9	9	9	15	14	14	15.7393	14.3195	13.7502	22.1787	22.109	22.6053
RO60_HUMAN	P10155	60 kDa SS-A/Ro ribonucleoprotein OS=Homo sapiens OX=9606 GN=RO60 PE=1 SV=2	7.95911	3.78453e-06	4.933	0.6744	0.0077	0	0	0	0	0	0	0	0	0	8	8	8	10	9	9	11	10	10	14.2409	14.1673	14.7149	22.1351	22.2497	22.6157
DDX23_HUMAN	Q9BUQ8	Probable ATP-dependent RNA helicase DDX23 OS=Homo sapiens OX=9606 GN=DDX23 PE=1 SV=3	4.12312	0.00193475	2.405	0.536	0.018274	0	0	0	1	1	1	1	1	1	4	4	4	3	3	3	4	4	4	14.1726	13.3885	13.8688	18.644	16.9155	18.2399
EED_HUMAN	O75530	Polycomb protein EED OS=Homo sapiens OX=9606 GN=EED PE=1 SV=2	2.86216	0.00217943	4.574	0.5807	0.266971	1	1	1	1	1	1	1	1	1	3	3	3	2	2	2	2	2	2	15.3798	15.9667	15.8164	18.9235	18.9788	17.8471
WDR6_HUMAN	Q9NNW5	WD repeat-containing protein 6 OS=Homo sapiens OX=9606 GN=WDR6 PE=1 SV=1	2.53112	0.0429069	3.13	0.6524	0.175786	1	1	1	0	0	0	0	0	0	3	3	3	2	2	2	0	0	0	14.8204	12.5373	14.3812	16.9697	16.9345	15.428
MBB1A_HUMAN	Q9BQG0	Myb-binding protein 1A OS=Homo sapiens OX=9606 GN=MYBBP1A PE=1 SV=2	2.46794	0.0279525	2.224	0.5908	0.018339	1	1	1	1	1	1	0	0	0	3	3	3	2	2	2	2	2	2	13.9658	13.4293	15.6276	17.3943	16.703	16.3292
KC1E_HUMAN	P49674	Casein kinase I isoform epsilon OS=Homo sapiens OX=9606 GN=CSNK1E PE=1 SV=1	2.43231	0.0189198	2.819	0.6266	0.106459	1	1	1	1	1	0	1	1	0	3	3	1	2	2	0	2	2	0	15.8389	16.1679	17.3767	19.3769	19.2771	18.0266
EXOS1_HUMAN	Q9Y3B2	Exosome complex component CSL4 OS=Homo sapiens OX=9606 GN=EXOSC1 PE=1 SV=1	2.00867	0.00142719	3.745	0.5732	0.104902	1	1	1	1	1	1	1	1	1	3	3	3	2	2	2	3	3	3	18.762	19.1237	19.2961	21.2231	21.316	20.6687
SQSTM_HUMAN	Q13501	Sequestosome-1 OS=Homo sapiens OX=9606 GN=SQSTM1 PE=1 SV=1	6.75231	0.0021733	5.604	0.7308	0.106925	0	0	0	0	0	0	0	0	0	2	2	2	1	1	1	2	2	2	11.5984	13.5102	14.3511	19.6068	19.2053	20.9045
NIPS2_HUMAN	O75323	Protein NipSnap homolog 2 OS=Homo sapiens OX=9606 GN=NIPSNAP2 PE=1 SV=1	6.04855	0.000387266	2.2	0.4663	0.382934	0	0	0	0	0	0	0	0	0	2	2	1	1	1	1	1	1	1	12.8768	12.5796	14.3463	19.3856	19.368	19.1948
NIPS1_HUMAN	Q9BPW8	Protein NipSnap homolog 1 OS=Homo sapiens OX=9606 GN=NIPSNAP1 PE=1 SV=1	4.03058	0.00469648	2.1	0.5515	0.382934	0	0	0	0	0	0	0	0	0	2	2	1	0	0	0	2	2	2	13.7969	14.04	14.7192	18.9063	16.9134	18.8282
RSRC2_HUMAN	Q7L4I2	Arginine/serine-rich coiled-coil protein 2 OS=Homo sapiens OX=9606 GN=RSRC2 PE=1 SV=1	3.41502	0.0122393	2.343	0.5909	0.448234	0	0	0	0	0	0	0	0	0	2	2	2	1	1	1	0	0	0	14.2212	13.2793	14.0894	18.0775	17.9357	15.8218
LBR_HUMAN	Q14739	Delta(14)-sterol reductase LBR OS=Homo sapiens OX=9606 GN=LBR PE=1 SV=2	4.68519	0.00473278	2.37	0.5724	0.057207	0	0	0	0	0	0	1	1	1	2	2	2	1	1	1	1	1	1	12.5929	12.2896	14.8628	18.2191	17.8092	17.7726
PSIP1_HUMAN	O75475	PC4 and SFRS1-interacting protein OS=Homo sapiens OX=9606 GN=PSIP1 PE=1 SV=1	2.24647	0.0463406	4.073	0.6414	0.40596	0	0	0	0	0	0	1	1	1	2	2	2	1	1	1	2	2	2	14.2204	14.5836	14.6016	17.8824	15.2402	17.0224
VAPA_HUMAN	Q9P0L0	Vesicle-associated membrane protein-associated protein A OS=Homo sapiens OX=9606 GN=VAPA PE=1 SV=3	2.03436	0.0444852	3.751	0.6676	0.101432	1	1	1	1	1	1	1	1	1	2	2	1	1	1	0	4	3	3	17.579	17.8539	19.202	20.2319	19.3986	21.1075
PPIG_HUMAN	Q13427	Peptidyl-prolyl cis-trans isomerase G OS=Homo sapiens OX=9606 GN=PPIG PE=1 SV=2	2.55834	0.00897687	3.318	0.6856	0.267763	1	1	1	0	0	0	1	1	1	2	2	2	1	1	1	3	3	3	17.3147	15.5846	16.3095	18.7473	18.7828	19.3537
PARN_HUMAN	O95453	Poly(A)-specific ribonuclease PARN OS=Homo sapiens OX=9606 GN=PARN PE=1 SV=1	3.06895	0.0097637	1.778	0.2766	0.118346	1	1	1	0	0	0	0	0	0	2	2	2	1	1	1	1	1	1	15.7008	13.5653	14.3177	17.7337	17.8855	17.1715
RT18B_HUMAN	Q9Y676	28S ribosomal protein S18b, mitochondrial OS=Homo sapiens OX=9606 GN=MRPS18B PE=1 SV=1	6.56102	0.000650657	2.214	0.6477	0.06855	0	0	0	0	0	0	0	0	0	1	1	1	2	2	2	1	1	1	14.2106	12.2009	13.2867	19.5027	20.5029	19.3757
RRP36_HUMAN	Q96EU6	Ribosomal RNA processing protein 36 homolog OS=Homo sapiens OX=9606 GN=RRP36 PE=1 SV=1	2.92129	0.0159222	2.891	0.4893	0.619851	0	0	0	0	0	0	0	0	0	1	1	1	2	2	2	1	1	1	14.8401	15.8191	13.5036	17.0838	17.9739	17.8691
CMC2_HUMAN	Q9UJS0	Calcium-binding mitochondrial carrier protein Aralar2 OS=Homo sapiens OX=9606 GN=SLC25A13 PE=1 SV=2	3.64598	0.0373262	1.991	0.5947	0.076291	0	0	0	1	1	0	0	0	0	1	1	0	3	3	2	3	3	1	12.0713	15.9835	14.7237	17.3901	18.3791	17.9473
RBMS1_HUMAN	P29558	RNA-binding motif, single-stranded-interacting protein 1 OS=Homo sapiens OX=9606 GN=RBMS1 PE=1 SV=3	3.26322	0.0257855	2.929	0.6791	0.663965	0	0	0	1	1	0	0	0	0	1	1	0	1	1	0	2	2	0	13.7899	16.4802	14.9434	17.6869	17.93	19.3863
CMC1_HUMAN	O75746	Calcium-binding mitochondrial carrier protein Aralar1 OS=Homo sapiens OX=9606 GN=SLC25A12 PE=1 SV=2	3.07929	0.0132077	1.908	0.5828	0.26594	0	0	0	1	1	0	0	0	0	1	1	0	2	2	1	2	2	0	13.7305	15.8649	13.7668	17.2714	17.8481	17.4804
HBS1L_HUMAN	Q9Y450	HBS1-like protein OS=Homo sapiens OX=9606 GN=HBS1L PE=1 SV=1	1.99638	0.0268227	2.686	0.6575	0.107657	1	1	1	1	1	1	1	1	1	1	1	1	2	2	2	1	1	1	14.7822	14.9859	16.1209	17.4631	17.9012	16.5139
ZN160_HUMAN	Q9HCG1	Zinc finger protein 160 OS=Homo sapiens OX=9606 GN=ZNF160 PE=2 SV=3	3.34808	0.0282006	3.074	0.2801	0.84695	0	0	0	0	0	0	0	0	0	0	0	0	2	2	0	0	0	0	11.8066	13.9394	14.0639	15.7436	17.9431	16.1675
ATIF1_HUMAN	Q9UII2	ATPase inhibitor, mitochondrial OS=Homo sapiens OX=9606 GN=ATP5IF1 PE=1 SV=1	6.62448	0.0427805	1.971	0.4208	0.055788	0	0	0	2	2	2	0	0	0	1	1	1	2	2	2	3	3	3	14.0923	20.0675	13.1118	21.5792	21.9646	23.6013
ZFR_HUMAN	Q96KR1	Zinc finger RNA-binding protein OS=Homo sapiens OX=9606 GN=ZFR PE=1 SV=2	2.76932	0.00236691	3.59	0.6383	0.220841	1	1	1	1	1	1	2	2	2	4	4	4	4	4	4	5	5	5	16.5155	16.9439	15.6607	19.0637	18.942	19.4224
SAS10_HUMAN	Q9NQZ2	Something about silencing protein 10 OS=Homo sapiens OX=9606 GN=UTP3 PE=1 SV=1	-5.11774	0.000163402	1.71	0.3837	0.72809	1	1	1	2	2	2	1	1	1	0	0	0	0	0	0	0	0	0	18.5048	19.0257	18.7945	14.3329	13.402	13.2369
DVL3_HUMAN	Q92997	Segment polarity protein dishevelled homolog DVL-3 OS=Homo sapiens OX=9606 GN=DVL3 PE=1 SV=2	2.13535	0.0419907	3.476	0.6543	0.06017	1	1	0	3	3	2	1	1	0	4	4	3	4	4	3	3	3	2	17.4863	18.4531	17.6082	20.7768	20.4965	18.6804
PAN3_HUMAN	Q58A45	PAN2-PAN3 deadenylation complex subunit PAN3 OS=Homo sapiens OX=9606 GN=PAN3 PE=1 SV=3	0.618076	0.0299818	2.851	0.7292	0.028628	1	1	1	2	2	2	3	3	3	4	4	4	2	2	2	3	3	3	17.7238	18.1835	17.5683	18.3803	18.4802	18.4693
RIOK2_HUMAN	Q9BVS4	Serine/threonine-protein kinase RIO2 OS=Homo sapiens OX=9606 GN=RIOK2 PE=1 SV=2	2.47022	0.017695	3.557	0.7381	0.020393	2	2	2	1	1	1	2	2	2	6	6	6	4	4	4	2	2	2	17.5677	16.0828	16.6375	19.9379	19.4041	18.3568
ABC3G_HUMAN	Q9HC16	DNA dC->dU-editing enzyme APOBEC-3G OS=Homo sapiens OX=9606 GN=APOBEC3G PE=1 SV=1	2.10355	0.0312463	2.529	0.6609	0.013327	2	2	2	3	3	3	3	3	3	4	4	4	5	5	5	6	6	6	17.8126	19.1106	19.7529	20.7215	20.6635	21.6017
PCBP3_HUMAN	P57721	Poly(rC)-binding protein 3 OS=Homo sapiens OX=9606 GN=PCBP3 PE=2 SV=2	1.44421	0.0117673	4.352	0.7493	0.042948	2	2	0	5	4	0	3	3	0	6	5	0	6	5	0	5	4	0	20.2596	21.2949	20.9809	22.3783	22.4364	22.0532
SCAPE_HUMAN	Q9BY12	S phase cyclin A-associated protein in the endoplasmic reticulum OS=Homo sapiens OX=9606 GN=SCAPER PE=1 SV=2	2.18939	0.000554931	3.22	0.5863	0.037777	2	2	2	2	2	2	2	2	2	4	4	4	5	5	5	5	5	5	15.5768	16.1332	16.2533	18.2359	18.2479	18.0477
NOP58_HUMAN	Q9Y2X3	Nucleolar protein 58 OS=Homo sapiens OX=9606 GN=NOP58 PE=1 SV=1	2.24671	0.00351598	3.247	0.594	0.030438	2	2	2	2	2	2	1	1	1	2	2	2	3	3	3	4	4	4	17.0828	17.0365	16.4025	19.0286	18.6151	19.6181
RRBP1_HUMAN	Q9P2E9	Ribosome-binding protein 1 OS=Homo sapiens OX=9606 GN=RRBP1 PE=1 SV=5	-1.97191	0.0261789	2.721	0.6137	0.300943	2	2	2	3	3	2	4	4	4	2	2	2	1	1	1	1	1	1	16.4629	16.4653	17.5256	15.7122	14.2014	14.6245
EXOS7_HUMAN	Q15024	Exosome complex component RRP42 OS=Homo sapiens OX=9606 GN=EXOSC7 PE=1 SV=3	1.81276	7.15376e-05	3.235	0.7216	0.0613	2	2	2	2	2	2	1	1	1	2	2	2	2	2	2	3	3	3	18.3773	18.1178	18.1773	20.0555	19.9023	20.1529
RNPS1_HUMAN	Q15287	RNA-binding protein with serine-rich domain 1 OS=Homo sapiens OX=9606 GN=RNPS1 PE=1 SV=1	1.19543	0.0168532	3.211	0.7642	0.100093	2	2	2	2	2	2	1	1	1	3	3	3	2	2	2	3	3	3	19.3393	18.4132	18.4813	19.8844	19.8882	20.0476
SRBD1_HUMAN	Q8N5C6	S1 RNA-binding domain-containing protein 1 OS=Homo sapiens OX=9606 GN=SRBD1 PE=1 SV=2	-1.05209	0.0239158	2.233	0.4189	0.243585	2	2	2	2	2	2	2	2	2	3	3	3	2	2	2	3	3	3	17.5035	18.0972	17.9303	17.2107	16.385	16.779
DJC21_HUMAN	Q5F1R6	DnaJ homolog subfamily C member 21 OS=Homo sapiens OX=9606 GN=DNAJC21 PE=1 SV=2	-1.32427	0.0130589	3.651	0.7668	0.0346	2	2	2	3	3	3	2	2	2	1	1	1	1	1	1	1	1	1	17.7949	18.0651	17.2749	16.6977	16.4697	15.9947
RM22_HUMAN	Q9NWU5	39S ribosomal protein L22, mitochondrial OS=Homo sapiens OX=9606 GN=MRPL22 PE=1 SV=1	-1.489	0.0356387	2.624	0.5728	0.100128	2	2	2	3	3	3	3	3	3	1	1	1	1	1	1	1	1	1	19.7769	20.1351	21.0544	18.3046	19.2997	18.895
GGYF1_HUMAN	O75420	GRB10-interacting GYF protein 1 OS=Homo sapiens OX=9606 GN=GIGYF1 PE=1 SV=2	1.8756	0.0229918	5.205	0.7003	0.025283	3	3	3	4	4	4	8	8	8	10	10	10	8	8	8	11	11	11	18.8595	18.7433	20.1492	21.3183	20.6025	21.4579
EIF2A_HUMAN	Q9BY44	Eukaryotic translation initiation factor 2A OS=Homo sapiens OX=9606 GN=EIF2A PE=1 SV=3	2.17766	0.0116194	3.584	0.707	0.065076	3	3	3	4	4	4	3	3	3	7	6	6	6	6	6	5	5	5	17.3172	18.6776	17.5749	20.3058	20.2919	19.505
Z3H7B_HUMAN	Q9UGR2	Zinc finger CCCH domain-containing protein 7B OS=Homo sapiens OX=9606 GN=ZC3H7B PE=1 SV=2	1.18091	0.0462856	3.553	0.748	0.001395	3	3	3	4	4	4	5	5	5	7	7	7	5	5	5	5	5	5	17.6536	18.2032	18.7058	19.8627	18.8889	19.3536
ABCE1_HUMAN	P61221	ATP-binding cassette sub-family E member 1 OS=Homo sapiens OX=9606 GN=ABCE1 PE=1 SV=1	2.10286	0.0137709	3.938	0.6529	0.032777	3	3	3	2	2	2	1	1	1	4	4	4	6	6	6	6	6	6	18.426	18.6867	17.195	19.8211	20.4925	20.3027
PABP2_HUMAN	Q86U42	Polyadenylate-binding protein 2 OS=Homo sapiens OX=9606 GN=PABPN1 PE=1 SV=3	0.837702	0.0370441	3.018	0.7137	0.065649	3	3	3	5	5	5	5	5	5	6	6	6	5	5	5	5	5	5	21.5352	21.9345	22.4504	22.9277	22.7119	22.7937
TFB1M_HUMAN	Q8WVM0	Dimethyladenosine transferase 1, mitochondrial OS=Homo sapiens OX=9606 GN=TFB1M PE=1 SV=1	1.39962	0.000681431	2.685	0.6426	0.010192	3	3	3	2	2	2	4	4	4	4	4	4	5	5	5	5	5	5	19.2195	19.3388	19.6658	20.7442	20.9316	20.7471
HSP77_HUMAN	P48741	Putative heat shock 70 kDa protein 7 OS=Homo sapiens OX=9606 GN=HSPA7 PE=5 SV=2	0.639642	0.037773	3.672	0.7323	0.047824	3	3	0	5	4	0	3	3	0	3	3	0	4	3	0	4	3	0	23.0635	23.6143	23.6911	24.0798	24.2223	23.9858
RRP1_HUMAN	P56182	Ribosomal RNA processing protein 1 homolog A OS=Homo sapiens OX=9606 GN=RRP1 PE=1 SV=1	1.31943	0.019598	3.338	0.6569	0.002665	3	3	3	2	2	2	1	1	1	3	3	3	4	4	4	3	3	3	18.6587	18.3665	17.6428	19.7805	19.6491	19.1966
MEP50_HUMAN	Q9BQA1	Methylosome protein 50 OS=Homo sapiens OX=9606 GN=WDR77 PE=1 SV=1	1.24631	0.000991087	3.477	0.7412	0.077385	3	3	3	3	3	3	3	3	3	4	4	4	3	3	3	4	4	4	21.4916	21.4252	21.4384	22.9549	22.4608	22.6783
PRKRA_HUMAN	O75569	Interferon-inducible double-stranded RNA-dependent protein kinase activator A OS=Homo sapiens OX=9606 GN=PRKRA PE=1 SV=1	1.0922	0.0225659	3.08	0.6549	0.352368	3	3	3	3	3	3	4	4	4	4	4	4	4	4	4	4	4	4	20.598	20.9639	21.6172	22.1498	22.2428	22.0631
TYDP1_HUMAN	Q9NUW8	Tyrosyl-DNA phosphodiesterase 1 OS=Homo sapiens OX=9606 GN=TDP1 PE=1 SV=2	-2.82462	0.0177434	2.395	0.6443	0.042297	3	3	3	4	4	4	2	2	2	0	0	0	0	0	0	0	0	0	17.3438	17.6842	17.9875	15.6776	13.4503	15.4138
EMAL3_HUMAN	Q32P44	Echinoderm microtubule-associated protein-like 3 OS=Homo sapiens OX=9606 GN=EML3 PE=1 SV=1	-3.09776	0.000780734	2.68	0.6701	0.069817	3	3	3	4	4	4	2	2	2	0	0	0	0	0	0	0	0	0	17.3725	17.8242	17.0922	14.7703	13.8661	14.3593
ZN512_HUMAN	Q96ME7	Zinc finger protein 512 OS=Homo sapiens OX=9606 GN=ZNF512 PE=1 SV=2	-4.41251	0.00289487	2.431	0.6322	0.010387	3	3	3	4	4	4	2	2	2	0	0	0	1	1	1	0	0	0	17.9327	19.0059	18.1578	12.9436	15.0048	13.9105
S10A8_HUMAN	P05109	Protein S100-A8 OS=Homo sapiens OX=9606 GN=S100A8 PE=1 SV=1	-5.21929	0.0491925	2.391	0.4852	0.04232	3	3	3	1	1	1	4	4	4	0	0	0	0	0	0	1	1	1	21.1521	19.5109	22.1075	13.1147	15.0684	18.9295
PNKP_HUMAN	Q96T60	Bifunctional polynucleotide phosphatase/kinase OS=Homo sapiens OX=9606 GN=PNKP PE=1 SV=1	-5.03003	0.00288237	3.105	0.7074	0.014706	3	3	3	3	3	3	3	3	3	1	1	1	0	0	0	0	0	0	18.9955	18.5974	19.2894	15.2829	12.705	13.8043
PCBP1_HUMAN	Q15365	Poly(rC)-binding protein 1 OS=Homo sapiens OX=9606 GN=PCBP1 PE=1 SV=2	1.22652	0.0456641	4.352	0.7493	0.042948	4	4	2	8	7	3	7	6	3	9	8	4	10	9	4	8	7	4	21.2462	22.2824	22.6078	23.4471	23.3291	23.0396
SLIRP_HUMAN	Q9GZT3	SRA stem-loop-interacting RNA-binding protein, mitochondrial OS=Homo sapiens OX=9606 GN=SLIRP PE=1 SV=1	2.51756	1.61687e-05	4.128	0.7493	0.024221	4	4	4	3	3	3	5	5	5	7	6	6	9	7	7	9	7	7	21.7723	21.712	21.9422	24.1866	24.3465	24.4461
PAR12_HUMAN	Q9H0J9	Protein mono-ADP-ribosyltransferase PARP12 OS=Homo sapiens OX=9606 GN=PARP12 PE=1 SV=1	1.34286	0.0114055	3.233	0.7584	0.034241	4	4	3	7	7	6	5	5	4	6	6	5	9	9	8	8	7	6	19.7691	19.89	20.4683	21.3413	21.7738	21.0408
PRC1_HUMAN	O43663	Protein regulator of cytokinesis 1 OS=Homo sapiens OX=9606 GN=PRC1 PE=1 SV=2	1.16769	0.0380934	2.648	0.5109	0.03226	4	4	4	4	4	4	3	2	2	8	7	7	7	7	7	6	5	5	18.9452	19.1421	18.748	20.4011	20.5509	19.3864
ABC3B_HUMAN	Q9UH17	DNA dC->dU-editing enzyme APOBEC-3B OS=Homo sapiens OX=9606 GN=APOBEC3B PE=1 SV=1	1.71684	0.0167902	3.34	0.7585	0.000948	4	4	0	3	3	0	3	3	0	5	5	1	7	6	2	5	5	1	19.6218	19.7882	20.3758	21.9529	22.0733	20.91
PAPD1_HUMAN	Q9NVV4	Poly(A) RNA polymerase, mitochondrial OS=Homo sapiens OX=9606 GN=MTPAP PE=1 SV=1	1.3007	0.00245247	1.979	0.5266	0.159217	4	4	4	2	2	2	4	4	4	4	4	4	5	5	5	4	4	4	18.9433	18.6439	19.2944	20.3283	20.2033	20.2522
LYAR_HUMAN	Q9NX58	Cell growth-regulating nucleolar protein OS=Homo sapiens OX=9606 GN=LYAR PE=1 SV=2	1.81365	0.00485179	5.055	0.6951	0.006854	5	5	5	3	3	3	5	5	5	11	11	11	7	6	6	8	8	8	19.1112	19.6607	19.9581	21.7196	21.4351	21.0163
RIOK1_HUMAN	Q9BRS2	Serine/threonine-protein kinase RIO1 OS=Homo sapiens OX=9606 GN=RIOK1 PE=1 SV=2	2.07374	0.0197146	3.901	0.6938	0.005413	5	5	5	6	6	6	3	3	3	9	9	9	9	9	9	9	9	9	20.6613	21.1243	19.3071	22.4301	22.5797	22.3042
MTREX_HUMAN	P42285	Exosome RNA helicase MTR4 OS=Homo sapiens OX=9606 GN=MTREX PE=1 SV=3	-0.895765	0.0211241	3.347	0.7541	0.125189	5	5	5	3	3	3	4	4	4	2	2	2	3	3	3	3	3	3	18.3062	18.7008	18.2832	17.1928	17.5186	17.8915
ELOA1_HUMAN	Q14241	Elongin-A OS=Homo sapiens OX=9606 GN=ELOA PE=1 SV=2	-2.46981	0.0383963	3.302	0.7227	0.15657	5	5	5	1	1	1	1	1	1	1	1	1	0	0	0	0	0	0	19.1491	17.3201	16.9717	16.2272	14.7387	15.0656
RFA1_HUMAN	P27694	Replication protein A 70 kDa DNA-binding subunit OS=Homo sapiens OX=9606 GN=RPA1 PE=1 SV=2	-2.55615	0.00679522	2.915	0.692	0.007082	5	5	5	4	4	3	4	4	4	1	1	1	1	1	1	0	0	0	19.0441	19.0154	18.214	16.4625	16.7563	15.3864
LTV1_HUMAN	Q96GA3	Protein LTV1 homolog OS=Homo sapiens OX=9606 GN=LTV1 PE=1 SV=1	1.97115	0.0251927	3.958	0.694	0.096486	6	6	6	6	6	6	6	6	6	15	14	14	13	13	13	10	9	9	20.6862	21.6329	22.0379	23.7809	23.8625	22.6269
DI3L1_HUMAN	Q8TF46	DIS3-like exonuclease 1 OS=Homo sapiens OX=9606 GN=DIS3L PE=1 SV=2	2.52343	0.00154444	3.437	0.7251	0.003977	6	6	6	2	2	2	3	3	3	9	9	9	7	7	7	11	11	11	18.1937	17.4352	17.1831	20.1355	20.3403	19.9066
NOB1_HUMAN	Q9ULX3	RNA-binding protein NOB1 OS=Homo sapiens OX=9606 GN=NOB1 PE=1 SV=1	1.4657	0.00822526	3.161	0.6555	0.065336	6	6	6	4	4	4	3	3	3	6	6	6	3	3	3	6	6	6	21.2541	21.4666	21.3507	23.1555	22.2352	23.0778
RRP12_HUMAN	Q5JTH9	RRP12-like protein OS=Homo sapiens OX=9606 GN=RRP12 PE=1 SV=2	1.96126	0.000520281	4.493	0.7129	0.015799	7	7	7	4	4	4	5	5	5	11	11	11	13	13	13	11	11	11	18.9647	18.8445	18.8951	20.9587	21.1314	20.4979
RL40_HUMAN	P62987	Ubiquitin-60S ribosomal protein L40 OS=Homo sapiens OX=9606 GN=UBA52 PE=1 SV=2	1.96827	0.00135128	4.135	0.6967	0.044603	7	6	0	4	4	0	5	5	0	12	7	0	12	5	0	10	5	0	24.1173	23.9841	24.7187	26.4395	26.1105	26.175
UBC_HUMAN	P0CG48	Polyubiquitin-C OS=Homo sapiens OX=9606 GN=UBC PE=1 SV=3	1.96827	0.00135129	4.135	0.6967	0.044603	7	6	0	4	4	0	5	5	0	12	7	0	12	5	0	10	5	0	21.31	21.1768	21.9114	23.6321	23.3032	23.3676
UBB_HUMAN	P0CG47	Polyubiquitin-B OS=Homo sapiens OX=9606 GN=UBB PE=1 SV=1	1.96827	0.00135129	4.135	0.6967	0.044603	7	6	0	4	4	0	5	5	0	12	7	0	12	5	0	10	5	0	22.8949	22.7617	23.4963	25.2171	24.8882	24.9526
4ET_HUMAN	Q9NRA8	Eukaryotic translation initiation factor 4E transporter OS=Homo sapiens OX=9606 GN=EIF4ENIF1 PE=1 SV=2	1.77767	0.0324136	3.385	0.7634	0.019963	8	7	7	10	10	10	6	6	6	15	14	14	13	13	13	6	5	5	19.8416	20.8506	19.6832	22.6696	21.7928	21.2459
RU2A_HUMAN	P09661	U2 small nuclear ribonucleoprotein A' OS=Homo sapiens OX=9606 GN=SNRPA1 PE=1 SV=2	1.52363	0.0249387	4.321	0.7425	0.016929	8	7	7	8	7	7	9	8	8	8	8	8	12	9	9	11	10	10	22.4395	22.7833	23.8752	24.5343	24.6501	24.4846
GEMI5_HUMAN	Q8TEQ6	Gem-associated protein 5 OS=Homo sapiens OX=9606 GN=GEMIN5 PE=1 SV=3	0.62254	0.0489048	3.921	0.7112	0.026489	8	8	8	11	11	11	7	7	7	8	8	8	12	12	12	9	9	9	19.4054	19.6974	19.2038	19.9491	20.3919	19.8332
CPEB4_HUMAN	Q17RY0	Cytoplasmic polyadenylation element-binding protein 4 OS=Homo sapiens OX=9606 GN=CPEB4 PE=1 SV=1	1.01615	0.0306282	3.658	0.7149	0.020239	8	6	3	6	5	3	8	6	4	9	7	5	7	7	4	7	5	4	20.1978	20.3276	21.0363	21.2037	21.7462	21.6602
HSP76_HUMAN	P17066	Heat shock 70 kDa protein 6 OS=Homo sapiens OX=9606 GN=HSPA6 PE=1 SV=2	0.549634	0.0501136	4.208	0.7323	0.029809	8	7	0	9	7	0	7	7	0	7	6	0	9	7	0	8	6	0	23.1686	23.5528	23.7562	24.0332	24.2159	23.8774
HNRC1_HUMAN	O60812	Heterogeneous nuclear ribonucleoprotein C-like 1 OS=Homo sapiens OX=9606 GN=HNRNPCL1 PE=1 SV=1	0.586057	0.0293636	3.418	0.7072	0.034751	8	7	0	7	7	0	6	6	0	8	6	0	7	6	0	8	6	0	22.8505	22.9313	22.7267	23.7545	23.2569	23.2552
HNRC2_HUMAN	B2RXH8	Heterogeneous nuclear ribonucleoprotein C-like 2 OS=Homo sapiens OX=9606 GN=HNRNPCL2 PE=1 SV=1	0.586057	0.0293636	3.418	0.7072	0.034751	8	7	0	7	7	0	6	6	0	8	6	0	7	6	0	8	6	0	22.8505	22.9313	22.7267	23.7545	23.2569	23.2552
HNRC3_HUMAN	B7ZW38	Heterogeneous nuclear ribonucleoprotein C-like 3 OS=Homo sapiens OX=9606 GN=HNRNPCL3 PE=2 SV=1	0.586057	0.0293636	3.418	0.7072	0.034751	8	7	0	7	7	0	6	6	0	8	6	0	7	6	0	8	6	0	22.9176	22.9984	22.7938	23.8216	23.324	23.3223
HNRC4_HUMAN	P0DMR1	Heterogeneous nuclear ribonucleoprotein C-like 4 OS=Homo sapiens OX=9606 GN=HNRNPCL4 PE=3 SV=1	0.586057	0.0293636	3.418	0.7072	0.034751	8	7	0	7	7	0	6	6	0	8	6	0	7	6	0	8	6	0	22.9176	22.9984	22.7938	23.8216	23.324	23.3223
APTX_HUMAN	Q7Z2E3	Aprataxin OS=Homo sapiens OX=9606 GN=APTX PE=1 SV=2	-1.77465	0.0386114	3.663	0.691	0.03317	8	7	7	6	6	6	7	6	6	4	4	4	5	5	5	3	3	3	22.4862	22.1419	22.3473	20.9203	21.3108	19.4203
RS27A_HUMAN	P62979	Ubiquitin-40S ribosomal protein S27a OS=Homo sapiens OX=9606 GN=RPS27A PE=1 SV=2	1.83599	0.00768057	4.135	0.6967	0.016351	9	8	2	5	5	1	7	7	2	13	8	1	15	7	2	14	7	2	24.0899	23.8828	25.0286	26.3931	26.0498	26.0664
RL38_HUMAN	P63173	60S ribosomal protein L38 OS=Homo sapiens OX=9606 GN=RPL38 PE=1 SV=2	0.867168	0.0488221	4.236	0.7212	0.013629	9	5	5	6	5	5	9	5	5	10	4	4	11	6	6	10	6	6	24.3575	23.8749	24.6094	25.0992	25.5551	24.7891
HNRH2_HUMAN	P55795	Heterogeneous nuclear ribonucleoprotein H2 OS=Homo sapiens OX=9606 GN=HNRNPH2 PE=1 SV=1	0.659074	0.0164666	4.945	0.812	0.019886	10	7	1	11	7	0	8	6	0	13	10	2	12	8	1	13	9	2	25.4204	25.8215	25.7215	26.3775	26.4708	26.0924
RL35_HUMAN	P42766	60S ribosomal protein L35 OS=Homo sapiens OX=9606 GN=RPL35 PE=1 SV=2	0.39824	0.042267	3.613	0.6706	0.015904	10	7	7	11	8	8	11	5	5	12	7	7	10	7	7	13	7	7	28.1004	28.1622	28.4495	28.554	28.7999	28.5529
IF4G3_HUMAN	O43432	Eukaryotic translation initiation factor 4 gamma 3 OS=Homo sapiens OX=9606 GN=EIF4G3 PE=1 SV=2	0.843287	0.00585509	3.257	0.6642	0.002923	10	10	3	9	9	2	12	11	4	12	12	5	10	10	3	8	8	3	21.4022	21.6073	21.8658	22.6326	22.3978	22.3749
SRSF9_HUMAN	Q13242	Serine/arginine-rich splicing factor 9 OS=Homo sapiens OX=9606 GN=SRSF9 PE=1 SV=1	0.362505	0.0328559	2.873	0.6907	0.007137	10	8	7	10	9	8	9	8	8	10	8	7	12	10	10	11	9	8	23.3946	23.4528	23.3492	23.611	23.6995	23.9737
SF3B3_HUMAN	Q15393	Splicing factor 3B subunit 3 OS=Homo sapiens OX=9606 GN=SF3B3 PE=1 SV=4	1.90451	0.0388472	3.68	0.7646	0.026891	12	12	12	9	9	9	10	10	10	13	13	13	14	14	14	12	12	12	19.8812	21.779	20.1578	22.7248	22.7213	22.0855
IF4E2_HUMAN	O60573	Eukaryotic translation initiation factor 4E type 2 OS=Homo sapiens OX=9606 GN=EIF4E2 PE=1 SV=1	1.86185	0.0318745	6.639	0.8118	0.000445	13	11	11	11	9	9	13	10	10	22	14	14	16	12	12	20	11	11	23.3928	23.8241	25.235	26.0202	25.7513	26.266
SR140_HUMAN	O15042	U2 snRNP-associated SURP motif-containing protein OS=Homo sapiens OX=9606 GN=U2SURP PE=1 SV=2	1.01991	0.00745298	4.434	0.737	0.013537	14	14	14	14	14	14	11	10	10	14	14	14	21	19	19	17	15	15	20.6917	20.9541	20.8939	21.8255	22.2099	21.5639
ROA3_HUMAN	P51991	Heterogeneous nuclear ribonucleoprotein A3 OS=Homo sapiens OX=9606 GN=HNRNPA3 PE=1 SV=2	1.01329	0.0310949	5.086	0.8414	0.003434	14	11	11	12	10	9	14	10	10	18	13	13	15	10	10	15	9	9	23.7414	24.2525	24.7881	25.1534	25.2631	25.4054
HNRH1_HUMAN	P31943	Heterogeneous nuclear ribonucleoprotein H OS=Homo sapiens OX=9606 GN=HNRNPH1 PE=1 SV=4	0.634258	0.0159295	5.662	0.812	0.015105	14	10	4	14	10	3	14	11	5	16	13	5	15	11	4	16	12	5	25.6871	26.0193	26.0303	26.6272	26.6849	26.3274
ZCHC3_HUMAN	Q9NUD5	Zinc finger CCHC domain-containing protein 3 OS=Homo sapiens OX=9606 GN=ZCCHC3 PE=1 SV=2	0.519386	0.0239789	5.306	0.8121	0.039264	14	11	10	16	12	11	14	10	9	13	10	9	16	12	11	16	11	10	24.2349	24.3142	24.6771	24.9709	24.9936	24.8198
XRCC1_HUMAN	P18887	DNA repair protein XRCC1 OS=Homo sapiens OX=9606 GN=XRCC1 PE=1 SV=2	-1.78067	0.0456322	4.514	0.7267	0.009205	14	12	12	13	11	11	10	9	9	7	6	6	10	8	8	4	4	4	23.1393	23.3197	23.4212	22.0229	22.2282	20.287
RS24_HUMAN	P62847	40S ribosomal protein S24 OS=Homo sapiens OX=9606 GN=RPS24 PE=1 SV=1	0.440914	0.0296984	4.773	0.7537	0.000101	15	10	10	13	10	10	14	9	9	17	9	9	15	9	9	15	10	10	28.3252	28.5266	28.751	29.0006	29.0487	28.8763
ZN598_HUMAN	Q86UK7	E3 ubiquitin-protein ligase ZNF598 OS=Homo sapiens OX=9606 GN=ZNF598 PE=1 SV=1	2.20799	1.85933e-05	5.122	0.7673	0.007	16	16	16	16	16	16	13	12	12	28	26	26	31	27	27	28	21	21	22.1888	22.4429	22.2266	24.4499	24.5913	24.4412
BYST_HUMAN	Q13895	Bystin OS=Homo sapiens OX=9606 GN=BYSL PE=1 SV=3	1.69504	0.0233831	4.863	0.7227	0.058107	17	15	15	11	10	10	9	9	9	20	18	18	21	18	18	14	12	12	22.6066	21.9391	21.6285	23.9614	24.2768	23.0212
YBOX2_HUMAN	Q9Y2T7	Y-box-binding protein 2 OS=Homo sapiens OX=9606 GN=YBX2 PE=1 SV=2	0.667292	0.0168301	5.6	0.8017	0.018884	17	6	2	14	5	1	12	4	0	14	4	0	15	5	1	9	4	0	27.7224	27.8048	28.2144	28.6575	28.6519	28.4341
PGAM5_HUMAN	Q96HS1	Serine/threonine-protein phosphatase PGAM5, mitochondrial OS=Homo sapiens OX=9606 GN=PGAM5 PE=1 SV=2	0.556917	0.0146008	5.239	0.6729	0.013475	17	15	15	15	13	13	14	12	12	16	13	13	16	15	15	14	12	12	25.3704	25.6306	25.7138	26.1522	26.2659	25.9674
ATD3B_HUMAN	Q5T9A4	ATPase family AAA domain-containing protein 3B OS=Homo sapiens OX=9606 GN=ATAD3B PE=1 SV=1	0.506283	0.0479031	3.58	0.7598	0.000275	20	17	2	18	15	1	19	16	1	16	14	2	21	16	1	21	18	2	23.5389	23.6618	24.0807	24.123	24.3631	24.3141
HNRPC_HUMAN	P07910	Heterogeneous nuclear ribonucleoproteins C1/C2 OS=Homo sapiens OX=9606 GN=HNRNPC PE=1 SV=4	0.592285	0.0126621	4.332	0.7971	0.003423	21	15	8	15	13	6	13	10	4	20	13	7	18	13	7	16	12	6	23.7844	23.9865	23.8138	24.6439	24.4927	24.2249
RELN_HUMAN	P78509	Reelin OS=Homo sapiens OX=9606 GN=RELN PE=1 SV=3	-1.34996	0.0264271	3.954	0.7016	0.002346	22	22	22	18	17	17	25	23	23	11	11	11	13	13	13	9	9	9	20.5929	20.3297	20.9379	19.438	19.7774	18.5953
RS2_HUMAN	P15880	40S ribosomal protein S2 OS=Homo sapiens OX=9606 GN=RPS2 PE=1 SV=2	0.633596	0.0153981	4.504	0.7536	0.004473	23	15	15	21	15	15	20	12	12	22	15	15	21	15	15	23	15	15	28.231	28.3606	28.7163	28.9557	29.1448	29.1082
CASC3_HUMAN	O15234	Protein CASC3 OS=Homo sapiens OX=9606 GN=CASC3 PE=1 SV=2	0.485524	0.00766759	5.541	0.7253	0.000757	23	21	21	13	12	12	14	11	11	16	13	13	20	18	18	17	15	15	23.1398	22.8745	23.0898	23.485	23.4492	23.6265
LPPRC_HUMAN	P42704	Leucine-rich PPR motif-containing protein, mitochondrial OS=Homo sapiens OX=9606 GN=LRPPRC PE=1 SV=3	3.22565	0.00038041	4.654	0.7499	0.000306	24	24	24	25	23	23	18	18	18	53	47	47	45	41	41	56	48	48	21.0972	20.837	21.1716	24.5874	23.7175	24.4778
CSDE1_HUMAN	O75534	Cold shock domain-containing protein E1 OS=Homo sapiens OX=9606 GN=CSDE1 PE=1 SV=2	0.516555	0.0354314	4.937	0.7741	0.009586	24	21	21	19	18	18	20	18	18	25	24	24	27	24	24	22	21	21	22.4484	22.5837	22.5874	23.1589	23.2658	22.7445
IF2B2_HUMAN	Q9Y6M1	Insulin-like growth factor 2 mRNA-binding protein 2 OS=Homo sapiens OX=9606 GN=IGF2BP2 PE=1 SV=2	0.905833	0.0416049	4.355	0.774	0.017398	25	19	17	22	16	14	26	18	16	28	21	19	32	22	19	37	25	22	24.7506	24.8435	25.6879	25.8932	25.9761	26.1302
DDX21_HUMAN	Q9NR30	Nucleolar RNA helicase 2 OS=Homo sapiens OX=9606 GN=DDX21 PE=1 SV=5	0.753832	0.0129733	3.956	0.7319	0.007705	25	23	22	24	20	19	25	20	19	24	21	19	31	27	25	24	21	20	22.874	22.8229	23.1329	23.6903	23.9573	23.4437
RB12B_HUMAN	Q8IXT5	RNA-binding protein 12B OS=Homo sapiens OX=9606 GN=RBM12B PE=1 SV=2	0.474022	0.0134616	5.258	0.7019	0.02168	27	25	25	24	21	21	25	22	22	26	25	25	24	21	21	25	24	24	21.7092	21.8734	21.9709	22.4897	22.2475	22.2383
RL7_HUMAN	P18124	60S ribosomal protein L7 OS=Homo sapiens OX=9606 GN=RPL7 PE=1 SV=1	0.370612	0.0289521	5.11	0.7021	0.014087	28	19	19	20	16	16	24	17	17	27	19	19	25	18	18	26	19	19	27.5272	27.4067	27.7214	27.9871	27.9832	27.7968
DNLI3_HUMAN	P49916	DNA ligase 3 OS=Homo sapiens OX=9606 GN=LIG3 PE=1 SV=2	-2.11445	0.0453565	4.784	0.7912	0.00804	29	26	26	29	26	26	26	24	24	17	17	17	18	18	18	8	7	7	22.5829	22.6994	23.0675	21.1933	21.5708	19.2424
YBOX3_HUMAN	P16989	Y-box-binding protein 3 OS=Homo sapiens OX=9606 GN=YBX3 PE=1 SV=4	0.675027	0.0200093	6.115	0.8017	0.017363	31	13	7	29	15	9	25	13	7	33	17	11	31	14	8	27	15	9	27.7863	27.8474	28.3047	28.7406	28.7191	28.5038
ROA1_HUMAN	P09651	Heterogeneous nuclear ribonucleoprotein A1 OS=Homo sapiens OX=9606 GN=HNRNPA1 PE=1 SV=5	0.342511	0.0205314	5.002	0.8211	0.010865	32	18	7	25	18	7	22	17	6	29	18	6	23	15	5	27	16	5	27.5499	27.556	27.7211	28.0907	27.9205	27.8432
ZCCHV_HUMAN	Q7Z2W4	Zinc finger CCCH-type antiviral protein 1 OS=Homo sapiens OX=9606 GN=ZC3HAV1 PE=1 SV=3	1.02608	0.0172407	4.374	0.8144	0.003543	33	27	26	30	29	28	33	29	28	35	31	30	35	32	31	38	29	28	22.925	23.3781	23.798	24.5333	24.3116	24.3344
HSP7C_HUMAN	P11142	Heat shock cognate 71 kDa protein OS=Homo sapiens OX=9606 GN=HSPA8 PE=1 SV=1	0.781895	0.0273956	4.772	0.8181	0.000752	35	29	18	43	36	22	41	31	20	41	31	21	46	36	22	45	35	22	24.6651	25.2046	25.3835	25.8235	26.0213	25.754
NUCL_HUMAN	P19338	Nucleolin OS=Homo sapiens OX=9606 GN=NCL PE=1 SV=3	0.667804	0.0472173	5.093	0.7914	0.001768	36	32	32	32	28	28	41	34	34	42	35	35	39	36	36	43	36	36	25.8058	25.8556	26.5215	26.7284	26.8129	26.645
DDX6_HUMAN	P26196	Probable ATP-dependent RNA helicase DDX6 OS=Homo sapiens OX=9606 GN=DDX6 PE=1 SV=2	1.21572	0.00673019	8.127	0.8038	0.003001	37	25	25	32	21	21	36	23	23	37	26	26	43	29	29	36	24	24	25.523	25.3963	25.8879	26.5065	27.1442	26.8035
FXR2_HUMAN	P51116	Fragile X mental retardation syndrome-related protein 2 OS=Homo sapiens OX=9606 GN=FXR2 PE=1 SV=2	0.839584	0.0386529	6.69	0.8135	0.005486	39	29	24	31	23	19	45	29	24	42	30	25	40	29	24	48	33	29	25.0417	25.152	25.9117	26.2846	26.2023	26.1371
FXR1_HUMAN	P51114	Fragile X mental retardation syndrome-related protein 1 OS=Homo sapiens OX=9606 GN=FXR1 PE=1 SV=3	1.00221	0.0324776	6.957	0.7987	0.012908	42	28	25	43	32	29	42	29	26	48	33	30	50	30	27	55	35	32	25.6425	25.845	26.6553	27.1277	27.0139	27.0078
NUFP2_HUMAN	Q7Z417	Nuclear fragile X mental retardation-interacting protein 2 OS=Homo sapiens OX=9606 GN=NUFIP2 PE=1 SV=1	0.540711	0.0273696	6.304	0.8421	0.010316	47	35	35	44	33	33	40	31	31	46	33	33	39	30	30	42	33	33	26.084	26.2459	26.4913	26.8888	26.95	26.6045
GGYF2_HUMAN	Q6Y7W6	GRB10-interacting GYF protein 2 OS=Homo sapiens OX=9606 GN=GIGYF2 PE=1 SV=1	1.80556	0.000860138	5.704	0.8094	0.00191	49	42	41	52	43	42	41	33	32	68	52	52	78	59	59	80	57	56	24.3054	24.5526	24.9733	26.331	26.4084	26.5085
ATX2L_HUMAN	Q8WWM7	Ataxin-2-like protein OS=Homo sapiens OX=9606 GN=ATXN2L PE=1 SV=2	0.718278	0.0167352	4.491	0.7739	0.00052	68	43	41	57	38	36	61	39	38	70	42	41	70	45	43	64	41	39	26.1961	26.0521	26.5962	27.0956	27.0639	26.8398
YBOX1_HUMAN	P67809	Y-box-binding protein 1 OS=Homo sapiens OX=9606 GN=YBX1 PE=1 SV=3	0.664343	0.0324563	6.694	0.8412	0.002013	78	23	17	74	21	15	70	25	19	85	25	19	80	23	17	77	26	20	29.159	29.3645	29.8286	30.2307	30.0792	30.0353
IF4G1_HUMAN	Q04637	Eukaryotic translation initiation factor 4 gamma 1 OS=Homo sapiens OX=9606 GN=EIF4G1 PE=1 SV=4	0.818667	0.00960289	4.645	0.7322	0.000193	90	68	61	76	63	56	81	62	55	91	67	60	95	68	61	90	67	62	25.3325	25.5332	25.7854	26.5807	26.3503	26.1761
CF97D_HUMAN	B2RV13	Uncharacterized protein CFAP97D1 OS=Homo sapiens OX=9606 GN=CFAP97D1 PE=2 SV=1	8.07184	4.41302e-06	1.476	0.2331	0.235659	0	0	0	0	0	0	0	0	0	1	1	0	1	1	0	1	1	0	14.8566	14.8069	15.377	23.2198	22.7839	23.2522
CSK2B_HUMAN	P67870	Casein kinase II subunit beta OS=Homo sapiens OX=9606 GN=CSNK2B PE=1 SV=1	6.09928	2.67725e-05	1.526	0.3237	0.046949	0	0	0	0	0	0	0	0	0	1	1	1	1	1	1	1	1	1	14.0316	13.7272	14.6344	20.113	20.407	20.171
ZN687_HUMAN	Q8N1G0	Zinc finger protein 687 OS=Homo sapiens OX=9606 GN=ZNF687 PE=1 SV=1	5.00384	0.0122212	1.261	0.2181	0.102021	0	0	0	0	0	0	0	0	0	1	1	1	0	0	0	1	1	1	13.9442	15.3339	12.7858	20.0562	17.2618	19.7572
CATD_HUMAN	P07339	Cathepsin D OS=Homo sapiens OX=9606 GN=CTSD PE=1 SV=1	4.9667	0.00123939	2.168	0.4357	0.274539	0	0	0	0	0	0	0	0	0	1	1	1	1	1	1	1	1	1	12.7344	13.9085	11.9379	17.4088	17.9803	18.0919
PHF5A_HUMAN	Q7RTV0	PHD finger-like domain-containing protein 5A OS=Homo sapiens OX=9606 GN=PHF5A PE=1 SV=1	4.76175	0.0209252	2.124	0.4652	2.13073	0	0	0	0	0	0	0	0	0	1	1	1	1	1	1	1	1	1	15.5035	15.8769	12.7013	20.2213	20.3095	17.836
MAGF1_HUMAN	Q9HAY2	Melanoma-associated antigen F1 OS=Homo sapiens OX=9606 GN=MAGEF1 PE=1 SV=2	4.52846	0.0460293	1.431	0.1935	0.893545	0	0	0	0	0	0	0	0	0	1	1	1	1	1	1	0	0	0	11.6301	11.2816	14.491	18.0848	18.3337	14.5695
IF5AL_HUMAN	Q6IS14	Eukaryotic translation initiation factor 5A-1-like OS=Homo sapiens OX=9606 GN=EIF5AL1 PE=2 SV=2	4.45916	0.03542	1.779	0.3556	0.569555	0	0	0	0	0	0	0	0	0	1	1	0	1	1	0	0	0	0	13.7411	12.4559	16.2979	19.3916	19.6002	16.8806
RBMS3_HUMAN	Q6XE24	RNA-binding motif, single-stranded-interacting protein 3 OS=Homo sapiens OX=9606 GN=RBMS3 PE=1 SV=1	4.21545	0.00524907	2.929	0.6791	0.663965	0	0	0	0	0	0	0	0	0	1	1	0	1	1	0	1	1	0	12.1149	14.6759	13.4633	17.6869	17.93	17.2837
SP5_HUMAN	Q6BEB4	Transcription factor Sp5 OS=Homo sapiens OX=9606 GN=SP5 PE=2 SV=1	4.17269	0.0167333	1.194	0.2169	3.39661	0	0	0	0	0	0	0	0	0	0	0	0	1	1	0	0	0	0	13.3276	12.8645	12.9966	16.5681	19.2859	15.8528
VAPB_HUMAN	O95292	Vesicle-associated membrane protein-associated protein B/C OS=Homo sapiens OX=9606 GN=VAPB PE=1 SV=3	4.09911	0.00491464	2.23	0.5345	0.189841	0	0	0	0	0	0	0	0	0	1	1	0	1	1	0	1	1	1	14.4447	14.9381	13.9125	19.0891	19.2991	17.2045
CDO1_HUMAN	Q16878	Cysteine dioxygenase type 1 OS=Homo sapiens OX=9606 GN=CDO1 PE=1 SV=2	3.96326	0.0315229	1.613	0.2133	1.35279	0	0	0	0	0	0	0	0	0	1	1	1	1	1	1	0	0	0	14.493	14.8487	13.1312	19.272	19.1761	15.9146
NDUS7_HUMAN	O75251	NADH dehydrogenase [ubiquinone] iron-sulfur protein 7, mitochondrial OS=Homo sapiens OX=9606 GN=NDUFS7 PE=1 SV=3	3.88816	0.00498954	2.257	0.402	1.66058	0	0	0	0	0	0	0	0	0	1	1	1	1	1	1	1	1	1	13.1329	15.1329	14.8318	17.6455	18.4871	18.6296
ZN225_HUMAN	Q9UK10	Zinc finger protein 225 OS=Homo sapiens OX=9606 GN=ZNF225 PE=1 SV=2	3.70846	0.00486855	3.074	0.245	1.20271	0	0	0	0	0	0	0	0	0	0	0	0	1	1	0	0	0	0	12.4969	13.1561	13.7882	16.7558	17.8399	15.971
TEFM_HUMAN	Q96QE5	Transcription elongation factor, mitochondrial OS=Homo sapiens OX=9606 GN=TEFM PE=1 SV=1	3.51848	0.00978083	1.964	0.2933	1.00481	0	0	0	0	0	0	0	0	0	0	0	0	1	1	1	1	1	1	12.8889	12.4604	13.5835	15.2045	17.5387	16.7449
ADAP2_HUMAN	Q9NPF8	Arf-GAP with dual PH domain-containing protein 2 OS=Homo sapiens OX=9606 GN=ADAP2 PE=1 SV=1	3.45361	0.000434612	1.67	0.346	0.505276	0	0	0	0	0	0	0	0	0	1	1	1	1	1	1	1	1	1	13.704	13.2898	14.3201	17.3719	17.32	16.9828
CPEB1_HUMAN	Q9BZB8	Cytoplasmic polyadenylation element-binding protein 1 OS=Homo sapiens OX=9606 GN=CPEB1 PE=1 SV=1	3.39012	0.00016899	1.556	0.2911	0.008834	0	0	0	0	0	0	0	0	0	1	1	1	0	0	0	1	1	1	12.7952	12.7744	13.3553	16.1632	16.249	16.6831
ZN224_HUMAN	Q9NZL3	Zinc finger protein 224 OS=Homo sapiens OX=9606 GN=ZNF224 PE=1 SV=3	3.08957	0.0421958	3.074	0.245	1.20271	0	0	0	0	0	0	0	0	0	0	0	0	1	1	0	0	0	0	12.8515	12.1615	13.9762	15.3462	17.8888	15.023
LBN_HUMAN	Q86UK5	Limbin OS=Homo sapiens OX=9606 GN=EVC2 PE=1 SV=1	2.80151	0.0102894	1.029	0.2632	0.019478	0	0	0	1	1	1	0	0	0	1	1	1	1	1	1	0	0	0	12.6361	14.3564	13.9852	16.9987	15.8873	16.4962
UBAP2_HUMAN	Q5T6F2	Ubiquitin-associated protein 2 OS=Homo sapiens OX=9606 GN=UBAP2 PE=1 SV=1	2.70628	0.010234	1.859	0.665	0.591988	0	0	0	1	1	1	0	0	0	1	1	1	0	0	0	1	1	1	13.642	14.4635	14.32	17.2625	15.787	17.4948
ZN616_HUMAN	Q08AN1	Zinc finger protein 616 OS=Homo sapiens OX=9606 GN=ZNF616 PE=2 SV=2	2.58166	0.0363354	3.074	0.245	1.20271	0	0	0	0	0	0	0	0	0	0	0	0	1	1	0	0	0	0	13.4772	14.8213	14.3577	15.3363	17.6382	17.4266
CMTR1_HUMAN	Q8N1G2	Cap-specific mRNA (nucleoside-2'-O-)-methyltransferase 1 OS=Homo sapiens OX=9606 GN=CMTR1 PE=1 SV=1	2.56383	0.00162907	1.466	0.2176	0.317634	0	0	0	0	0	0	0	0	0	1	1	1	0	0	0	0	0	0	12.3175	12.7903	13.2301	15.7286	15.3053	14.9955
FBXW8_HUMAN	Q8N3Y1	F-box/WD repeat-containing protein 8 OS=Homo sapiens OX=9606 GN=FBXW8 PE=1 SV=2	2.43141	0.0210057	1.776	0.1774	0.381535	0	0	0	0	0	0	0	0	0	0	0	0	1	1	1	0	0	0	12.5116	13.6689	13.3452	14.5128	16.3729	15.9342
PLST_HUMAN	P13797	Plastin-3 OS=Homo sapiens OX=9606 GN=PLS3 PE=1 SV=4	2.3977	0.022999	2.333	0.6091	0.614366	0	0	0	0	0	0	0	0	0	1	1	0	1	1	0	0	0	0	13.3842	13.1474	14.2698	16.407	16.7233	14.8642
PP1G_HUMAN	P36873	Serine/threonine-protein phosphatase PP1-gamma catalytic subunit OS=Homo sapiens OX=9606 GN=PPP1CC PE=1 SV=1	2.25682	0.00156351	2.382	0.521	0.085914	1	1	0	0	0	0	1	1	0	1	1	1	1	1	1	1	1	1	16.5544	15.9468	16.8466	18.8478	18.822	18.4486
GPTC8_HUMAN	Q9UKJ3	G patch domain-containing protein 8 OS=Homo sapiens OX=9606 GN=GPATCH8 PE=1 SV=2	2.23259	0.0250264	2.141	0.6558	0.514916	0	0	0	0	0	0	0	0	0	1	1	1	1	1	1	1	1	1	14.0363	13.6447	12.1385	16.0477	15.258	15.2115
ABD18_HUMAN	Q0P651	Protein ABHD18 OS=Homo sapiens OX=9606 GN=ABHD18 PE=2 SV=1	1.95755	0.0188081	1.341	0.3251	1.19775	0	0	0	0	0	0	0	0	0	0	0	0	0	0	0	1	1	1	13.8535	13.1512	13.6327	14.5694	16.0442	15.8964
ITFG2_HUMAN	Q969R8	KICSTOR complex protein ITFG2 OS=Homo sapiens OX=9606 GN=ITFG2 PE=1 SV=1	1.95726	0.0130927	1.019	0.1923	1.63804	0	0	0	0	0	0	0	0	0	1	1	1	0	0	0	0	0	0	14.1589	13.587	13.1328	15.5576	14.9886	16.2044
MYH4_HUMAN	Q9Y623	Myosin-4 OS=Homo sapiens OX=9606 GN=MYH4 PE=2 SV=2	1.92492	0.05002	1.397	0.4732	0.928883	0	0	0	0	0	0	1	1	0	0	0	0	0	0	0	0	0	0	14.27	14.5994	12.5733	15.1565	16.1059	15.9551
DD19A_HUMAN	Q9NUU7	ATP-dependent RNA helicase DDX19A OS=Homo sapiens OX=9606 GN=DDX19A PE=1 SV=1	1.84219	0.028563	1.965	0.4025	3.88344	0	0	0	0	0	0	0	0	0	0	0	0	1	1	0	0	0	0	11.5407	12.8322	12.7916	14.3656	14.7579	13.5675
Z354B_HUMAN	Q96LW1	Zinc finger protein 354B OS=Homo sapiens OX=9606 GN=ZNF354B PE=1 SV=1	1.56463	0.0476943	2.535	0.2801	0.84695	0	0	0	0	0	0	0	0	0	0	0	0	1	1	0	0	0	0	13.1035	13.7278	13.2894	14.2383	15.9601	14.6161
CENPU_HUMAN	Q71F23	Centromere protein U OS=Homo sapiens OX=9606 GN=CENPU PE=1 SV=1	1.48612	0.0391972	2.137	0.3683	3.60423	0	0	0	0	0	0	0	0	0	0	0	0	1	1	1	0	0	0	13.2828	13.3319	13.3079	15.6775	14.7263	13.9771
USP9X_HUMAN	Q93008	Probable ubiquitin carboxyl-terminal hydrolase FAF-X OS=Homo sapiens OX=9606 GN=USP9X PE=1 SV=3	1.22598	0.00473289	2.628	0.5609	1.43497	0	0	0	0	0	0	0	0	0	1	1	1	0	0	0	0	0	0	12.927	12.9553	12.7345	13.7384	14.1107	14.4457
PSMD2_HUMAN	Q13200	26S proteasome non-ATPase regulatory subunit 2 OS=Homo sapiens OX=9606 GN=PSMD2 PE=1 SV=3	1.18664	0.0023281	2.511	0.6336	0.832726	0	0	0	0	0	0	0	0	0	1	1	1	0	0	0	0	0	0	13.368	13.5825	13.9196	14.9177	14.7013	14.811
DVL2_HUMAN	O14641	Segment polarity protein dishevelled homolog DVL-2 OS=Homo sapiens OX=9606 GN=DVL2 PE=1 SV=1	0.813015	0.00633366	2.632	0.6543	0.876092	1	1	0	1	1	0	1	1	0	1	1	0	1	1	0	1	1	0	17.2937	17.0398	17.4156	18.2798	17.9446	17.9638
SMU1_HUMAN	Q2TAY7	WD40 repeat-containing protein SMU1 OS=Homo sapiens OX=9606 GN=SMU1 PE=1 SV=2	-1.22579	0.000313824	1.421	0.361	0.506658	1	1	1	1	1	1	0	0	0	1	1	1	0	0	0	0	0	0	15.4259	15.3129	15.2773	14.1316	13.9389	14.2682
KEAP1_HUMAN	Q14145	Kelch-like ECH-associated protein 1 OS=Homo sapiens OX=9606 GN=KEAP1 PE=1 SV=2	-1.4122	0.026548	1.622	0.521	0.896427	1	1	1	1	1	1	0	0	0	0	0	0	0	0	0	0	0	0	15.1212	16.2927	15.9476	14.5539	13.9358	14.6351
OTU7B_HUMAN	Q6GQQ9	OTU domain-containing protein 7B OS=Homo sapiens OX=9606 GN=OTUD7B PE=1 SV=1	-1.72267	0.0466542	1.257	0.2092	1.16422	0	0	0	1	1	1	0	0	0	0	0	0	0	0	0	0	0	0	14.0404	15.9239	15.1567	13.7552	12.8548	13.343
RP9_HUMAN	Q8TA86	Retinitis pigmentosa 9 protein OS=Homo sapiens OX=9606 GN=RP9 PE=1 SV=2	-3.38134	0.00549763	3.03	0.6903	0.188443	1	1	1	1	1	1	1	1	1	0	0	0	0	0	0	0	0	0	17.3879	17.2361	18.1138	13.8884	13.4243	15.281
SPS2L_HUMAN	Q9NUQ6	SPATS2-like protein OS=Homo sapiens OX=9606 GN=SPATS2L PE=1 SV=2	-3.632	0.0043663	1.569	0.2086	1.22646	1	1	0	1	1	0	1	1	0	0	0	0	0	0	0	0	0	0	18.489	18.9189	20.1045	14.8365	16.2097	15.5701
LTN1_HUMAN	O94822	E3 ubiquitin-protein ligase listerin OS=Homo sapiens OX=9606 GN=LTN1 PE=1 SV=6	-3.7047	0.00446721	1.206	0.2053	0.311343	1	1	1	1	1	1	1	1	1	0	0	0	0	0	0	0	0	0	17.0564	16.8109	18.0617	14.3495	12.6162	13.8492
SCP2D_HUMAN	Q9UJQ7	SCP2 sterol-binding domain-containing protein 1 OS=Homo sapiens OX=9606 GN=SCP2D1 PE=2 SV=1	-7.66551	0.025637	1.625	0.1809	0.029351	1	1	0	1	1	0	0	0	0	0	0	0	0	0	0	0	0	0	23.2389	23.5897	17.0902	14.4289	14.1584	12.3349
ELAV4_HUMAN	P26378	ELAV-like protein 4 OS=Homo sapiens OX=9606 GN=ELAVL4 PE=1 SV=3	0.454519	0.0513025	2.257	0.5476	0.584872	1	1	0	1	1	0	1	1	0	1	1	0	1	1	0	1	1	0	21.0747	21.422	21.5742	21.8509	21.9149	21.6686
ELAV2_HUMAN	Q12926	ELAV-like protein 2 OS=Homo sapiens OX=9606 GN=ELAVL2 PE=1 SV=2	0.454519	0.051303	2.257	0.5476	0.584872	1	1	0	1	1	0	1	1	0	1	1	0	1	1	0	1	1	0	21.3642	21.7115	21.8637	22.1404	22.2044	21.9581
CBPC1_HUMAN	Q9UPW5	Cytosolic carboxypeptidase 1 OS=Homo sapiens OX=9606 GN=AGTPBP1 PE=1 SV=3	3.78733	0.0513508	2.385	0.4202	0.232085	0	0	0	0	0	0	0	0	0	1	1	1	1	1	1	2	2	2	13.0216	17.2042	13.2351	18.0456	18.0724	18.7049
CAPR1_HUMAN	Q14444	Caprin-1 OS=Homo sapiens OX=9606 GN=CAPRIN1 PE=1 SV=2	0.44041	0.0521362	7.114	0.8147	0.001688	41	28	28	33	26	26	34	22	22	38	26	26	41	30	30	37	24	24	29.0973	29.1721	29.6092	29.7301	29.7709	29.6988
EXOS8_HUMAN	Q96B26	Exosome complex component RRP43 OS=Homo sapiens OX=9606 GN=EXOSC8 PE=1 SV=1	4.15666	0.0526087	3.523	0.6543	0.048989	0	0	0	1	1	1	0	0	0	1	1	1	3	3	3	3	3	3	14.0953	18.9475	15.6308	19.5264	20.2869	21.3303
ZA2G_HUMAN	P25311	Zinc-alpha-2-glycoprotein OS=Homo sapiens OX=9606 GN=AZGP1 PE=1 SV=2	-3.65371	0.0530402	1.966	0.3566	1.09549	1	1	1	0	0	0	0	0	0	0	0	0	0	0	0	0	0	0	18.7432	14.6462	14.8084	12.1976	12.513	12.5261
RL19_HUMAN	P84098	60S ribosomal protein L19 OS=Homo sapiens OX=9606 GN=RPL19 PE=1 SV=1	0.533023	0.0544953	4.91	0.794	0.010685	14	12	12	15	11	11	14	9	9	15	10	10	16	11	11	14	11	11	27.5018	27.7746	27.2904	28.0197	28.3132	27.833
IREB2_HUMAN	P48200	Iron-responsive element-binding protein 2 OS=Homo sapiens OX=9606 GN=IREB2 PE=1 SV=4	1.75694	0.0548067	2.203	0.4984	0.026887	1	1	1	1	1	1	2	2	2	3	3	3	1	1	1	4	4	4	15.4685	15.9277	16.8228	18.4781	16.8039	18.2079
ANM5_HUMAN	O14744	Protein arginine N-methyltransferase 5 OS=Homo sapiens OX=9606 GN=PRMT5 PE=1 SV=4	0.971872	0.0549782	4.287	0.7257	0.124556	7	7	7	12	11	11	9	9	9	7	7	7	11	11	11	10	10	10	21.4568	22.607	22.0029	22.9023	23.2764	22.8037
DNJB8_HUMAN	Q8NHS0	DnaJ homolog subfamily B member 8 OS=Homo sapiens OX=9606 GN=DNAJB8 PE=1 SV=1	0.693448	0.0553991	2.306	0.5807	0.031216	2	2	0	2	2	0	2	2	0	3	3	0	2	2	0	2	2	0	20.4394	20.726	20.4721	21.6932	21.1613	20.8634
PWP1_HUMAN	Q13610	Periodic tryptophan protein 1 homolog OS=Homo sapiens OX=9606 GN=PWP1 PE=1 SV=1	3.20859	0.055913	3.611	0.6662	0.757801	0	0	0	1	1	1	2	2	2	1	1	1	1	1	1	1	1	1	14.5126	16.484	18.1576	20.1172	18.435	20.2278
PSB5_HUMAN	P28074	Proteasome subunit beta type-5 OS=Homo sapiens OX=9606 GN=PSMB5 PE=1 SV=3	4.69791	0.0559611	1.055	0.2607	0.089565	0	0	0	0	0	0	0	0	0	0	0	0	1	1	1	1	1	1	14.5312	12.9891	13.9287	15.113	20.0542	20.3755
EMD_HUMAN	P50402	Emerin OS=Homo sapiens OX=9606 GN=EMD PE=1 SV=1	-4.16913	0.0569584	3.386	0.637	0.105744	4	4	4	3	3	3	3	3	3	0	0	0	2	2	2	0	0	0	20.5422	20.6689	20.3292	14.4691	19.4628	15.101
SET_HUMAN	Q01105	Protein SET OS=Homo sapiens OX=9606 GN=SET PE=1 SV=3	4.14679	0.0574923	2.232	0.4785	2.10802	0	0	0	0	0	0	0	0	0	1	1	1	1	1	0	0	0	0	13.1791	13.2309	16.3787	19.707	19.4264	16.0957
AGO2_HUMAN	Q9UKV8	Protein argonaute-2 OS=Homo sapiens OX=9606 GN=AGO2 PE=1 SV=3	0.793993	0.0580432	5.137	0.7509	0.000458	24	21	16	23	22	17	25	23	18	26	23	19	32	28	21	30	24	18	22.5397	22.9984	23.5069	23.8416	23.9879	23.5975
FGF2_HUMAN	P09038	Fibroblast growth factor 2 OS=Homo sapiens OX=9606 GN=FGF2 PE=1 SV=3	-2.75396	0.0582476	2.309	0.6488	0.022174	1	1	1	1	1	1	1	1	1	0	0	0	0	0	0	0	0	0	14.7922	16.36	17.9047	13.0728	14.6754	13.0469
SPRY3_HUMAN	Q8NCJ5	SPRY domain-containing protein 3 OS=Homo sapiens OX=9606 GN=SPRYD3 PE=1 SV=2	-1.45268	0.0586153	2.969	0.5978	0.370913	1	1	1	0	0	0	2	2	2	0	0	0	1	1	1	0	0	0	16.0557	16.107	17.3762	14.8916	15.7271	14.5621
CRERF_HUMAN	Q8IUR6	CREB3 regulatory factor OS=Homo sapiens OX=9606 GN=CREBRF PE=1 SV=2	3.02232	0.0587566	1.306	0.2052	1.75056	0	0	0	0	0	0	0	0	0	0	0	0	0	0	0	1	1	1	12.3221	13.9292	13.9326	14.8435	16.0766	18.3308
FBX11_HUMAN	Q86XK2	F-box only protein 11 OS=Homo sapiens OX=9606 GN=FBXO11 PE=1 SV=3	-0.781963	0.0588325	2.639	0.5531	0.19075	2	2	2	2	2	2	3	3	3	2	2	2	2	2	2	2	2	2	17.7765	17.5624	18.2974	16.7061	17.3918	17.1925
RL5_HUMAN	P46777	60S ribosomal protein L5 OS=Homo sapiens OX=9606 GN=RPL5 PE=1 SV=3	0.383383	0.0588836	4.279	0.7772	0.005556	39	25	25	40	25	25	35	24	24	39	25	25	42	28	28	33	22	22	27.2344	26.9771	27.4329	27.6208	27.6949	27.4788
ZN844_HUMAN	Q08AG5	Zinc finger protein 844 OS=Homo sapiens OX=9606 GN=ZNF844 PE=1 SV=1	3.31418	0.0592839	3.074	0.245	1.20271	0	0	0	0	0	0	0	0	0	0	0	0	1	1	0	0	0	0	13.4776	13.3421	13.5852	14.2508	18.1321	17.9646
PDCD4_HUMAN	Q53EL6	Programmed cell death protein 4 OS=Homo sapiens OX=9606 GN=PDCD4 PE=1 SV=2	0.678684	0.0598057	2.299	0.5459	0.27328	1	1	1	3	3	3	1	1	1	2	2	2	2	2	2	2	2	2	17.8432	18.3248	18.516	18.7453	19.2405	18.7342
RU2B_HUMAN	P08579	U2 small nuclear ribonucleoprotein B'' OS=Homo sapiens OX=9606 GN=SNRPB2 PE=1 SV=1	1.0303	0.0599754	2.963	0.7287	0.216789	3	3	3	3	3	2	2	2	1	3	3	2	3	3	2	3	3	2	21.8972	22.7049	23.1302	23.2932	23.7003	23.8297
PDIA6_HUMAN	Q15084	Protein disulfide-isomerase A6 OS=Homo sapiens OX=9606 GN=PDIA6 PE=1 SV=1	1.60458	0.0600261	1.592	0.505	1.91427	0	0	0	0	0	0	0	0	0	0	0	0	1	1	1	0	0	0	13.9567	13.8104	13.6053	14.4206	16.5141	15.2514
RRP7B_HUMAN	Q9NSQ0	Putative ribosomal RNA-processing protein 7 homolog B OS=Homo sapiens OX=9606 GN=RRP7BP PE=5 SV=1	3.48268	0.0604673	1.397	0.2369	0.420269	0	0	0	0	0	0	0	0	0	1	1	0	0	0	0	0	0	0	12.1931	14.2844	14.2521	19.2131	15.2787	16.6859
RT23_HUMAN	Q9Y3D9	28S ribosomal protein S23, mitochondrial OS=Homo sapiens OX=9606 GN=MRPS23 PE=1 SV=2	1.4355	0.0609335	2.542	0.6068	0.013545	3	3	3	3	3	3	2	2	2	5	5	5	4	4	4	4	4	4	20.2159	20.8283	19.3837	22.029	21.8489	20.8565
DSRAD_HUMAN	P55265	Double-stranded RNA-specific adenosine deaminase OS=Homo sapiens OX=9606 GN=ADAR PE=1 SV=4	0.469849	0.0634081	3.919	0.7511	0.031226	6	6	6	4	4	4	4	4	4	4	4	4	5	5	5	5	5	5	17.5219	17.7713	17.9314	18.3117	18.3889	17.9335
RA1L2_HUMAN	Q32P51	Heterogeneous nuclear ribonucleoprotein A1-like 2 OS=Homo sapiens OX=9606 GN=HNRNPA1L2 PE=2 SV=2	0.35921	0.0640699	5.002	0.773	0.010865	19	11	0	15	11	0	14	11	0	18	12	0	15	10	0	16	11	0	27.2351	27.2585	27.6088	27.7882	27.8117	27.5801
RS26_HUMAN	P62854	40S ribosomal protein S26 OS=Homo sapiens OX=9606 GN=RPS26 PE=1 SV=3	0.589295	0.0645911	3.863	0.7611	0.004662	14	6	1	13	5	1	19	6	1	10	5	1	13	6	1	18	6	1	28.5102	28.8526	29.2954	29.4593	29.3969	29.5698
KIF1C_HUMAN	O43896	Kinesin-like protein KIF1C OS=Homo sapiens OX=9606 GN=KIF1C PE=1 SV=3	1.81611	0.0649198	2.719	0.7834	0.174783	4	4	3	1	1	0	2	2	0	4	4	3	3	3	3	4	4	2	17.4505	15.7461	15.1809	18.3752	17.8423	17.6083
DNJC8_HUMAN	O75937	DnaJ homolog subfamily C member 8 OS=Homo sapiens OX=9606 GN=DNAJC8 PE=1 SV=2	2.62172	0.0653861	1.805	0.2715	0.220456	0	0	0	0	0	0	0	0	0	1	1	1	0	0	0	0	0	0	13.0672	13.7903	13.5579	17.6781	16.4097	14.1927
SON_HUMAN	P18583	Protein SON OS=Homo sapiens OX=9606 GN=SON PE=1 SV=4	2.41305	0.065753	3.013	0.608	0.069052	0	0	0	1	1	1	3	3	3	3	3	3	2	2	2	3	3	3	12.8418	14.6105	16.1165	16.7902	16.7627	17.255
MPCP_HUMAN	Q00325	Phosphate carrier protein, mitochondrial OS=Homo sapiens OX=9606 GN=SLC25A3 PE=1 SV=2	0.77162	0.0675296	2.581	0.557	0.00423	4	4	4	3	3	3	2	2	2	3	3	3	3	3	3	3	3	3	20.5091	21.1565	20.8655	21.6623	22.0178	21.1658
EXOS4_HUMAN	Q9NPD3	Exosome complex component RRP41 OS=Homo sapiens OX=9606 GN=EXOSC4 PE=1 SV=3	5.50931	0.0677121	3.438	0.6612	0.125816	2	2	2	0	0	0	0	0	0	3	3	3	4	4	4	1	1	1	20.767	14.6004	13.9779	22.3059	22.5243	21.0431
TISB_HUMAN	Q07352	mRNA decay activator protein ZFP36L1 OS=Homo sapiens OX=9606 GN=ZFP36L1 PE=1 SV=1	-2.98144	0.0679562	1.779	0.5031	0.129851	1	1	1	1	1	1	1	1	1	0	0	0	0	0	0	0	0	0	16.8896	17.3493	18.5285	14.0836	13.025	16.7144
RS26L_HUMAN	Q5JNZ5	Putative 40S ribosomal protein S26-like 1 OS=Homo sapiens OX=9606 GN=RPS26P11 PE=5 SV=1	0.576437	0.0685422	3.583	0.6487	0.004662	12	5	0	12	4	0	17	5	0	8	4	0	12	5	0	16	5	0	28.078	28.4165	28.8634	29.0139	28.9511	29.1222
S10A9_HUMAN	P06702	Protein S100-A9 OS=Homo sapiens OX=9606 GN=S100A9 PE=1 SV=1	-3.86255	0.0685627	3.136	0.5077	0.97399	1	1	1	1	1	1	2	2	2	0	0	0	0	0	0	1	1	1	18.3275	18.828	20.7735	13.6139	14.5987	18.1287
RS27L_HUMAN	Q71UM5	40S ribosomal protein S27-like OS=Homo sapiens OX=9606 GN=RPS27L PE=1 SV=3	0.986877	0.0694144	3.371	0.6747	0.051019	3	2	0	3	2	0	6	4	1	4	3	1	7	5	2	7	5	2	25.189	25.188	26.2688	26.2982	26.4303	26.878
RN114_HUMAN	Q9Y508	E3 ubiquitin-protein ligase RNF114 OS=Homo sapiens OX=9606 GN=RNF114 PE=1 SV=1	4.0037	0.0696834	2.307	0.5466	0.125211	1	1	1	0	0	0	0	0	0	3	3	3	3	3	3	1	1	1	18.4096	13.9882	15.0154	20.5897	20.8779	17.9566
ZN732_HUMAN	B4DXR9	Zinc finger protein 732 OS=Homo sapiens OX=9606 GN=ZNF732 PE=2 SV=1	1.95809	0.0700221	2.535	0.2801	0.84695	0	0	0	0	0	0	0	0	0	0	0	0	1	1	0	0	0	0	12.4909	12.6811	14.2415	14.1371	16.1188	15.0318
MOV10_HUMAN	Q9HCE1	Helicase MOV-10 OS=Homo sapiens OX=9606 GN=MOV10 PE=1 SV=2	1.04779	0.070456	5.166	0.7899	0.000967	28	27	27	27	25	25	34	31	31	32	29	29	38	32	32	40	36	36	23.0943	23.3801	24.4922	24.7119	24.7563	24.6419
LS14A_HUMAN	Q8ND56	Protein LSM14 homolog A OS=Homo sapiens OX=9606 GN=LSM14A PE=1 SV=3	0.600773	0.0705244	6.107	0.7942	0.006681	30	19	19	24	18	18	26	15	15	25	16	16	31	20	20	28	18	18	27.0694	27.3765	27.8215	28.2256	28.0046	27.8395
DNJB6_HUMAN	O75190	DnaJ homolog subfamily B member 6 OS=Homo sapiens OX=9606 GN=DNAJB6 PE=1 SV=2	0.696536	0.070812	3.356	0.6583	0.031216	3	3	1	4	4	1	3	3	1	4	4	0	5	5	2	4	4	1	20.2545	20.8207	20.4743	21.456	21.4346	20.7485
ZN816_HUMAN	Q0VGE8	Zinc finger protein 816 OS=Homo sapiens OX=9606 GN=ZNF816 PE=2 SV=2	2.89431	0.0709595	3.074	0.245	1.20271	0	0	0	0	0	0	0	0	0	0	0	0	1	1	0	0	0	0	12.8563	13.2002	16.0269	16.0254	18.1321	16.609
Z354A_HUMAN	O60765	Zinc finger protein 354A OS=Homo sapiens OX=9606 GN=ZNF354A PE=1 SV=2	1.85631	0.071273	2.535	0.2801	0.84695	0	0	0	0	0	0	0	0	0	0	0	0	1	1	0	0	0	0	12.0649	13.8833	13.7374	15.0241	15.9601	14.2703
RS16_HUMAN	P62249	40S ribosomal protein S16 OS=Homo sapiens OX=9606 GN=RPS16 PE=1 SV=2	0.53005	0.0714178	3.906	0.6764	0.018697	20	12	12	28	14	14	22	14	14	24	13	13	26	14	14	25	13	13	29.0953	29.2254	29.7876	29.8224	29.9834	29.8927
DPM1_HUMAN	O60762	Dolichol-phosphate mannosyltransferase subunit 1 OS=Homo sapiens OX=9606 GN=DPM1 PE=1 SV=1	1.92085	0.0714867	3.113	0.5705	0.235208	1	1	1	0	0	0	0	0	0	1	1	1	1	1	1	1	1	1	17.184	14.4811	16.108	17.977	17.784	17.7746
DDX54_HUMAN	Q8TDD1	ATP-dependent RNA helicase DDX54 OS=Homo sapiens OX=9606 GN=DDX54 PE=1 SV=2	-0.548988	0.0718489	3.003	0.5881	0.04192	6	6	6	5	5	5	6	6	6	4	4	4	5	5	5	4	4	4	19.0016	18.9611	19.5049	18.8923	18.4581	18.4702
STRBP_HUMAN	Q96SI9	Spermatid perinuclear RNA-binding protein OS=Homo sapiens OX=9606 GN=STRBP PE=1 SV=1	0.331218	0.0718613	3.639	0.7269	0.004973	9	9	3	8	8	4	6	6	4	8	8	4	8	7	2	8	8	3	21.4838	21.4237	21.8498	21.9725	21.9017	21.8766
TSR1_HUMAN	Q2NL82	Pre-rRNA-processing protein TSR1 homolog OS=Homo sapiens OX=9606 GN=TSR1 PE=1 SV=1	0.983154	0.072031	3.23	0.653	0.001115	11	11	11	11	11	11	7	7	7	17	17	17	10	10	10	13	12	12	21.2866	21.2258	20.9968	22.6596	21.3748	22.4243
PRC2C_HUMAN	Q9Y520	Protein PRRC2C OS=Homo sapiens OX=9606 GN=PRRC2C PE=1 SV=4	0.701631	0.0721497	6.644	0.8147	0.000271	128	98	91	114	88	82	126	97	93	137	101	95	139	100	96	143	105	100	24.7704	24.8487	25.6667	25.7542	25.7657	25.8709
RS19_HUMAN	P39019	40S ribosomal protein S19 OS=Homo sapiens OX=9606 GN=RPS19 PE=1 SV=2	0.611993	0.072396	4.452	0.734	0.009683	32	19	19	33	19	19	39	20	20	31	18	18	36	20	20	37	22	22	29.2274	29.3586	30.0244	30.0531	30.1565	30.2368
Z3H7A_HUMAN	Q8IWR0	Zinc finger CCCH domain-containing protein 7A OS=Homo sapiens OX=9606 GN=ZC3H7A PE=1 SV=1	1.23083	0.0733256	4.739	0.7371	0.027274	7	7	7	5	5	5	8	8	8	8	8	8	9	9	9	11	11	11	19.7062	19.9346	21.3009	21.7653	21.4114	21.4575
ZN234_HUMAN	Q14588	Zinc finger protein 234 OS=Homo sapiens OX=9606 GN=ZNF234 PE=2 SV=3	2.53993	0.0737453	3.074	0.245	1.20271	0	0	0	0	0	0	0	0	0	0	0	0	1	1	0	0	0	0	14.9163	13.7862	12.8538	16.413	17.8888	14.8743
BIP_HUMAN	P11021	Endoplasmic reticulum chaperone BiP OS=Homo sapiens OX=9606 GN=HSPA5 PE=1 SV=2	0.963341	0.0739047	4.065	0.6975	0.047685	8	7	6	10	8	7	13	11	10	11	10	9	14	12	11	14	12	11	20.2277	21.0096	21.5424	21.684	22.1025	21.8832
CFA20_HUMAN	Q9Y6A4	Cilia- and flagella-associated protein 20 OS=Homo sapiens OX=9606 GN=CFAP20 PE=1 SV=1	1.00163	0.0743223	2.408	0.6458	0.208067	2	2	2	1	1	1	1	1	1	2	2	2	3	3	3	1	1	1	19.8374	18.8595	19.2642	20.3929	20.8129	19.76
SPB12_HUMAN	Q96P63	Serpin B12 OS=Homo sapiens OX=9606 GN=SERPINB12 PE=1 SV=1	-2.74286	0.0758583	1.402	0.2989	0.891619	1	1	1	0	0	0	0	0	0	0	0	0	0	0	0	0	0	0	19.3987	16.284	15.777	14.6034	14.6385	13.9892
SSRP1_HUMAN	Q08945	FACT complex subunit SSRP1 OS=Homo sapiens OX=9606 GN=SSRP1 PE=1 SV=1	1.84259	0.0759432	2.974	0.6977	0.057007	2	2	2	2	2	2	3	3	3	6	6	6	3	3	3	5	5	5	17.0919	19.3035	19.2767	20.6205	19.9025	20.6768
RS4X_HUMAN	P62701	40S ribosomal protein S4, X isoform OS=Homo sapiens OX=9606 GN=RPS4X PE=1 SV=2	0.557465	0.0768458	5.474	0.7439	0.000311	37	21	11	36	19	10	34	20	10	38	21	11	38	22	11	35	20	10	28.8142	29.1277	29.5953	29.8114	29.7848	29.6134
SYNP2_HUMAN	Q9UMS6	Synaptopodin-2 OS=Homo sapiens OX=9606 GN=SYNPO2 PE=1 SV=2	-1.31799	0.0768999	1.314	0.3592	2.58115	0	0	0	1	1	1	0	0	0	0	0	0	0	0	0	0	0	0	14.8221	15.224	14.1971	13.0931	12.8392	14.3568
G3BP1_HUMAN	Q13283	Ras GTPase-activating protein-binding protein 1 OS=Homo sapiens OX=9606 GN=G3BP1 PE=1 SV=1	0.529031	0.0771021	6.521	0.8218	0.001188	91	23	23	87	23	23	89	20	20	94	20	20	95	20	20	100	21	21	28.0574	27.9545	28.6473	28.7399	28.8535	28.6528
ZN253_HUMAN	O75346	Zinc finger protein 253 OS=Homo sapiens OX=9606 GN=ZNF253 PE=2 SV=2	1.96384	0.0775257	2.535	0.2801	0.84695	0	0	0	0	0	0	0	0	0	0	0	0	1	1	0	0	0	0	12.4686	12.5166	13.8287	13.6866	16.1188	14.8999
HSP72_HUMAN	P54652	Heat shock-related 70 kDa protein 2 OS=Homo sapiens OX=9606 GN=HSPA2 PE=1 SV=1	0.763279	0.0785416	4.772	0.7606	0.015185	11	9	0	16	13	0	12	10	0	11	9	0	15	12	0	14	12	0	23.2766	24.0989	24.2459	24.4602	24.8677	24.5833
IF4E_HUMAN	P06730	Eukaryotic translation initiation factor 4E OS=Homo sapiens OX=9606 GN=EIF4E PE=1 SV=2	0.868067	0.0788355	3.534	0.7414	0.077297	8	5	5	8	6	6	6	5	5	5	4	4	6	5	5	8	7	7	23.8444	24.7146	24.9859	25.1216	25.4528	25.5747
RM48_HUMAN	Q96GC5	39S ribosomal protein L48, mitochondrial OS=Homo sapiens OX=9606 GN=MRPL48 PE=1 SV=2	2.72999	0.0789303	2.761	0.657	0.415251	0	0	0	0	0	0	0	0	0	1	1	1	0	0	0	0	0	0	12.5767	12.9552	14.8999	17.8618	14.703	16.0569
RL18_HUMAN	Q07020	60S ribosomal protein L18 OS=Homo sapiens OX=9606 GN=RPL18 PE=1 SV=2	0.398585	0.0795021	3.857	0.6836	0.028231	16	10	10	16	9	9	12	8	8	16	8	8	15	8	8	20	10	10	27.5434	27.7876	28.0819	28.0911	28.3299	28.1878
ZCH10_HUMAN	Q8TBK6	Zinc finger CCHC domain-containing protein 10 OS=Homo sapiens OX=9606 GN=ZCCHC10 PE=1 SV=1	4.0555	0.0797113	1.768	0.4576	1.05149	0	0	0	0	0	0	0	0	0	1	1	1	0	0	0	0	0	0	14.2293	13.3717	13.7392	21.1758	15.4672	16.8637
FBLL1_HUMAN	A6NHQ2	rRNA/tRNA 2'-O-methyltransferase fibrillarin-like protein 1 OS=Homo sapiens OX=9606 GN=FBLL1 PE=3 SV=2	-1.52946	0.0798223	3.281	0.5806	0.151538	2	2	1	2	2	1	2	2	1	2	2	1	1	1	0	1	1	0	20.9985	21.1596	20.7378	20.6082	19.309	18.3903
KC1AL_HUMAN	Q8N752	Casein kinase I isoform alpha-like OS=Homo sapiens OX=9606 GN=CSNK1A1L PE=2 SV=2	0.862703	0.0802486	2.665	0.5379	0.040095	2	2	0	1	1	0	2	2	0	2	2	0	2	2	0	2	2	0	19.0184	18.6774	19.9079	20.1616	19.9929	20.0373
KIF14_HUMAN	Q15058	Kinesin-like protein KIF14 OS=Homo sapiens OX=9606 GN=KIF14 PE=1 SV=1	2.44757	0.0802931	2.314	0.5557	0.438293	1	1	1	1	1	1	0	0	0	0	0	0	0	0	0	0	0	0	13.6481	13.6061	11.2664	15.5915	16.3126	13.9593
RBM25_HUMAN	P49756	RNA-binding protein 25 OS=Homo sapiens OX=9606 GN=RBM25 PE=1 SV=3	2.53865	0.08073	2.762	0.6198	0.417322	0	0	0	0	0	0	0	0	0	1	1	1	0	0	0	1	1	1	14.2224	11.8606	14.342	17.3234	14.7816	15.9359
PRKDC_HUMAN	P78527	DNA-dependent protein kinase catalytic subunit OS=Homo sapiens OX=9606 GN=PRKDC PE=1 SV=3	-1.67297	0.0807808	2.353	0.4793	0.19504	4	4	4	7	7	7	3	3	3	1	1	1	2	2	2	1	1	1	15.985	16.6388	15.3506	13.8174	15.5445	13.5936
DHX36_HUMAN	Q9H2U1	ATP-dependent DNA/RNA helicase DHX36 OS=Homo sapiens OX=9606 GN=DHX36 PE=1 SV=2	0.872875	0.0812175	4.856	0.7882	0.004476	18	17	15	19	17	16	22	19	18	27	21	19	22	19	18	22	18	18	21.6574	22.1352	22.6551	23.3609	23.1526	22.5528
KAP2_HUMAN	P13861	cAMP-dependent protein kinase type II-alpha regulatory subunit OS=Homo sapiens OX=9606 GN=PRKAR2A PE=1 SV=2	-1.1032	0.0813167	3.504	0.7179	0.102478	5	5	4	9	8	6	4	4	2	2	2	1	2	2	0	2	2	1	19.6088	20.7161	19.1429	18.8537	18.7665	18.538
M3K4_HUMAN	Q9Y6R4	Mitogen-activated protein kinase kinase kinase 4 OS=Homo sapiens OX=9606 GN=MAP3K4 PE=1 SV=2	1.37717	0.0831169	2.158	0.4889	0.962093	0	0	0	0	0	0	0	0	0	0	0	0	0	0	0	2	2	2	14.0342	12.6176	14.49	14.7252	15.1204	15.4277
CK5P2_HUMAN	Q96SN8	CDK5 regulatory subunit-associated protein 2 OS=Homo sapiens OX=9606 GN=CDK5RAP2 PE=1 SV=5	1.21434	0.0835466	2.464	0.6128	0.070955	1	1	1	1	1	1	0	0	0	2	2	2	2	2	2	0	0	0	13.6451	13.1572	14.2873	15.4101	15.2383	14.0843
ARF5_HUMAN	P84085	ADP-ribosylation factor 5 OS=Homo sapiens OX=9606 GN=ARF5 PE=1 SV=2	0.992928	0.084107	1.893	0.4829	2.7062	0	0	0	0	0	0	0	0	0	1	1	0	1	1	0	0	0	0	14.2266	15.2487	13.9756	15.4479	15.8226	15.1592
NEBU_HUMAN	P20929	Nebulin OS=Homo sapiens OX=9606 GN=NEB PE=1 SV=5	2.19741	0.0841329	1.161	0.1869	1.63392	0	0	0	1	1	1	0	0	0	0	0	0	0	0	0	0	0	0	11.636	14.3339	14.1702	14.7776	16.0183	15.9364
PSA3_HUMAN	P25788	Proteasome subunit alpha type-3 OS=Homo sapiens OX=9606 GN=PSMA3 PE=1 SV=2	2.47419	0.0843866	1.941	0.187	1.28351	0	0	0	0	0	0	0	0	0	0	0	0	1	1	1	0	0	0	13.5934	12.7106	13.5953	15.2653	17.779	14.2775
LUC7L_HUMAN	Q9NQ29	Putative RNA-binding protein Luc7-like 1 OS=Homo sapiens OX=9606 GN=LUC7L PE=1 SV=1	0.935109	0.0845677	3.833	0.7973	0.052364	6	6	3	7	6	2	3	3	1	8	8	5	9	9	5	8	6	3	22.1626	22.9715	21.6651	22.9479	23.472	23.1846
F120C_HUMAN	Q9NX05	Constitutive coactivator of PPAR-gamma-like protein 2 OS=Homo sapiens OX=9606 GN=FAM120C PE=1 SV=3	-1.87731	0.085317	1.782	0.3805	1.08759	0	0	0	0	0	0	0	0	0	1	1	1	0	0	0	0	0	0	14.7554	15.397	17.1777	14.5763	13.207	13.9149
FMR1_HUMAN	Q06787	Synaptic functional regulator FMR1 OS=Homo sapiens OX=9606 GN=FMR1 PE=1 SV=1	0.70094	0.0860633	4.444	0.7633	0.008705	22	17	13	15	11	8	22	16	12	17	15	11	19	17	13	24	17	14	24.2411	24.1279	25.0969	25.2756	25.1728	25.1203
RS18_HUMAN	P62269	40S ribosomal protein S18 OS=Homo sapiens OX=9606 GN=RPS18 PE=1 SV=3	0.618574	0.0861204	3.969	0.6531	0.008217	20	13	13	22	16	16	22	14	14	24	16	16	23	15	15	24	16	16	29.0611	29.5457	30.0066	30.1581	30.1592	30.1518
SLTM_HUMAN	Q9NWH9	SAFB-like transcription modulator OS=Homo sapiens OX=9606 GN=SLTM PE=1 SV=2	1.49671	0.0869364	1.937	0.5937	1.72563	0	0	0	0	0	0	1	1	1	0	0	0	1	1	1	0	0	0	13.5443	13.944	14.5084	16.5022	14.4228	15.5618
L10K_HUMAN	Q9UNZ5	Leydig cell tumor 10 kDa protein homolog OS=Homo sapiens OX=9606 GN=C19orf53 PE=1 SV=1	-1.19642	0.0870646	3.845	0.554	0.094794	2	2	2	2	2	2	2	2	2	1	1	1	1	1	1	1	1	1	22.3824	22.664	23.0683	22.2569	20.5822	21.6864
SYMC_HUMAN	P56192	Methionine--tRNA ligase, cytoplasmic OS=Homo sapiens OX=9606 GN=MARS PE=1 SV=2	-2.17002	0.0871237	2.522	0.5178	0.042418	2	2	2	1	1	1	2	2	2	0	0	0	0	0	0	2	2	2	16.3339	15.8342	16.7125	13.309	13.0867	15.9749
RS29_HUMAN	P62273	40S ribosomal protein S29 OS=Homo sapiens OX=9606 GN=RPS29 PE=1 SV=2	0.536343	0.0873263	1.702	0.458	0.459789	1	1	1	1	1	1	1	1	1	1	1	1	2	1	1	1	1	1	26.2476	26.448	27.026	27.0393	27.1988	27.0924
SMG5_HUMAN	Q9UPR3	Protein SMG5 OS=Homo sapiens OX=9606 GN=SMG5 PE=1 SV=3	2.0577	0.0879038	1.598	0.4418	1.87777	0	0	0	0	0	0	1	1	1	0	0	0	0	0	0	0	0	0	11.7013	11.7249	13.7717	13.6083	14.1316	15.6311
ZN665_HUMAN	Q9H7R5	Zinc finger protein 665 OS=Homo sapiens OX=9606 GN=ZNF665 PE=2 SV=3	2.37259	0.0883975	3.074	0.2801	0.84695	0	0	0	0	0	0	0	0	0	0	0	0	2	2	0	0	0	0	13.7108	13.2519	14.7435	15.3529	18.1977	15.2734
SMCA5_HUMAN	O60264	SWI/SNF-related matrix-associated actin-dependent regulator of chromatin subfamily A member 5 OS=Homo sapiens OX=9606 GN=SMARCA5 PE=1 SV=1	2.23171	0.0885364	2.837	0.4548	0.140471	0	0	0	0	0	0	0	0	0	1	1	1	1	1	0	1	1	0	13.8143	15.8546	14.8399	16.9724	18.5042	15.7273
F16A2_HUMAN	Q8N612	FTS and Hook-interacting protein OS=Homo sapiens OX=9606 GN=FAM160A2 PE=1 SV=3	0.578992	0.0889176	1.527	0.3028	0.039264	1	1	0	2	1	0	1	1	0	1	1	0	1	1	0	1	1	0	20.698	21.2591	21.5814	21.7195	21.7784	21.7776
ELAV1_HUMAN	Q15717	ELAV-like protein 1 OS=Homo sapiens OX=9606 GN=ELAVL1 PE=1 SV=2	0.478314	0.0889252	4.356	0.764	0.018073	19	14	13	13	12	11	14	12	11	16	13	12	18	13	12	14	11	10	25.0267	25.2247	25.6791	25.8828	25.8778	25.6049
ROA2_HUMAN	P22626	Heterogeneous nuclear ribonucleoproteins A2/B1 OS=Homo sapiens OX=9606 GN=HNRNPA2B1 PE=1 SV=2	0.304522	0.0891544	5.482	0.845	0.016134	35	22	21	32	23	22	31	21	20	30	19	18	29	23	22	37	23	22	27.7726	27.8381	28.1564	28.3592	28.1814	28.14
IF4A2_HUMAN	Q14240	Eukaryotic initiation factor 4A-II OS=Homo sapiens OX=9606 GN=EIF4A2 PE=1 SV=2	0.960216	0.0893824	5.252	0.7925	0.018617	25	21	7	21	19	4	25	21	5	24	20	8	27	21	8	30	24	8	24.6308	24.8151	25.8519	25.8998	25.819	26.4597
TAP26_HUMAN	Q9P031	Thyroid transcription factor 1-associated protein 26 OS=Homo sapiens OX=9606 GN=CCDC59 PE=1 SV=2	-0.560489	0.0910053	3.019	0.5237	0.012332	2	2	2	3	3	3	2	2	2	2	2	2	2	2	2	3	3	3	20.6152	21.1931	20.7809	20.2693	19.999	20.6394
RFOX2_HUMAN	O43251	RNA binding protein fox-1 homolog 2 OS=Homo sapiens OX=9606 GN=RBFOX2 PE=1 SV=3	2.08718	0.0910148	2.667	0.619	0.077931	0	0	0	0	0	0	0	0	0	0	0	0	0	0	0	1	1	0	12.1515	13.7138	14.0676	14.148	15.3527	16.6937
PTHB1_HUMAN	Q3SYG4	Protein PTHB1 OS=Homo sapiens OX=9606 GN=BBS9 PE=1 SV=1	-1.78827	0.0915765	1.237	0.2377	2.75088	0	0	0	1	1	1	0	0	0	0	0	0	0	0	0	0	0	0	14.9522	17.3268	15.4892	13.4046	14.6147	14.3841
H2B1A_HUMAN	Q96A08	Histone H2B type 1-A OS=Homo sapiens OX=9606 GN=H2BC1 PE=1 SV=3	-0.662056	0.091909	2.962	0.6333	0.039569	6	3	0	7	5	0	4	3	0	5	3	0	4	2	0	6	3	0	27.7932	27.9733	27.1757	27.2229	27.096	26.6372
SMCA1_HUMAN	P28370	Probable global transcription activator SNF2L1 OS=Homo sapiens OX=9606 GN=SMARCA1 PE=1 SV=2	3.14096	0.0920682	2.837	0.4548	0.140471	0	0	0	0	0	0	0	0	0	0	0	0	1	1	0	1	1	0	12.7008	12.1932	13.688	13.8175	18.4822	15.7053
DDX5_HUMAN	P17844	Probable ATP-dependent RNA helicase DDX5 OS=Homo sapiens OX=9606 GN=DDX5 PE=1 SV=1	0.317382	0.0921795	4.316	0.8116	0.00016	60	42	33	57	40	30	52	39	29	55	39	30	60	43	33	59	42	32	27.4621	27.5865	27.8109	27.9073	28.1262	27.7782
PDIP3_HUMAN	Q9BY77	Polymerase delta-interacting protein 3 OS=Homo sapiens OX=9606 GN=POLDIP3 PE=1 SV=2	-2.22479	0.0925714	1.893	0.3914	0.788361	0	0	0	1	1	1	0	0	0	0	0	0	0	0	0	0	0	0	14.6687	17.4157	17.749	14.2658	14.8907	14.0026
CD2B2_HUMAN	O95400	CD2 antigen cytoplasmic tail-binding protein 2 OS=Homo sapiens OX=9606 GN=CD2BP2 PE=1 SV=1	-2.27684	0.0926915	1.997	0.2774	1.77567	1	1	1	0	0	0	0	0	0	0	0	0	0	0	0	0	0	0	17.5099	15.2589	14.0891	13.8263	13.2267	12.9744
PLAK_HUMAN	P14923	Junction plakoglobin OS=Homo sapiens OX=9606 GN=JUP PE=1 SV=3	-2.88781	0.0932136	3.049	0.6819	0.233821	3	3	3	2	2	2	5	5	5	1	1	1	0	0	0	1	1	1	17.2292	16.7249	19.6053	13.8008	14.2017	16.8934
DDX24_HUMAN	Q9GZR7	ATP-dependent RNA helicase DDX24 OS=Homo sapiens OX=9606 GN=DDX24 PE=1 SV=1	-1.1497	0.0933614	2.303	0.6891	0.068573	3	3	3	3	3	3	2	2	2	2	2	2	1	1	1	1	1	1	17.8255	17.8334	17.3108	17.4715	15.8325	16.2166
ZN573_HUMAN	Q86YE8	Zinc finger protein 573 OS=Homo sapiens OX=9606 GN=ZNF573 PE=2 SV=4	2.93505	0.0934518	3.074	0.245	1.20271	0	0	0	0	0	0	0	0	0	0	0	0	1	1	0	0	0	0	12.3035	13.9738	14.5388	17.0328	18.2549	14.3335
PP2AA_HUMAN	P67775	Serine/threonine-protein phosphatase 2A catalytic subunit alpha isoform OS=Homo sapiens OX=9606 GN=PPP2CA PE=1 SV=1	1.08174	0.0938784	1.977	0.5316	0.432801	0	0	0	1	1	0	0	0	0	1	1	0	1	1	0	0	0	0	15.2301	15.9825	15.0271	16.7231	17.0449	15.717
CH60_HUMAN	P10809	60 kDa heat shock protein, mitochondrial OS=Homo sapiens OX=9606 GN=HSPD1 PE=1 SV=2	0.845559	0.0943598	4.601	0.7066	0.022436	10	10	10	10	10	10	7	7	7	7	7	7	11	11	11	8	8	8	21.0288	21.9707	21.072	22.2908	22.5603	21.7572
CLH1_HUMAN	Q00610	Clathrin heavy chain 1 OS=Homo sapiens OX=9606 GN=CLTC PE=1 SV=5	0.895555	0.094413	2.616	0.6242	0.296531	2	2	2	0	0	0	0	0	0	1	1	1	1	1	1	0	0	0	14.3315	13.9463	15.0415	14.9319	15.2649	15.8092
IF2A_HUMAN	P05198	Eukaryotic translation initiation factor 2 subunit 1 OS=Homo sapiens OX=9606 GN=EIF2S1 PE=1 SV=3	1.74457	0.0958285	5.234	0.8026	0.015833	12	12	12	14	14	14	22	20	20	20	17	17	21	20	20	30	26	26	23.1152	23.9533	25.4247	26.5712	25.0845	26.0713
SNX13_HUMAN	Q9Y5W8	Sorting nexin-13 OS=Homo sapiens OX=9606 GN=SNX13 PE=1 SV=4	2.46736	0.0967306	1.551	0.3037	2.61119	0	0	0	0	0	0	0	0	0	0	0	0	1	1	1	0	0	0	12.4202	13.7707	12.599	13.8416	17.4226	14.9278
RS20_HUMAN	P60866	40S ribosomal protein S20 OS=Homo sapiens OX=9606 GN=RPS20 PE=1 SV=1	0.613743	0.0968266	4.925	0.7318	0.051985	11	4	4	12	4	4	14	4	4	11	4	4	13	4	4	11	4	4	28.3108	28.4725	29.2135	29.18	29.2745	29.3836
DAZP1_HUMAN	Q96EP5	DAZ-associated protein 1 OS=Homo sapiens OX=9606 GN=DAZAP1 PE=1 SV=1	1.95129	0.0968327	4.078	0.7401	0.03023	3	3	3	2	2	2	4	2	2	4	3	3	5	3	3	3	2	2	22.2831	19.6189	22.1037	23.6035	23.5208	22.7353
DNJA1_HUMAN	P31689	DnaJ homolog subfamily A member 1 OS=Homo sapiens OX=9606 GN=DNAJA1 PE=1 SV=2	0.95464	0.0975937	3.457	0.6542	0.012378	4	4	4	3	3	3	3	3	3	4	3	3	3	3	3	4	4	4	20.1277	19.4482	20.2809	21.5713	20.3257	20.8236
CPSF5_HUMAN	O43809	Cleavage and polyadenylation specificity factor subunit 5 OS=Homo sapiens OX=9606 GN=NUDT21 PE=1 SV=1	0.453228	0.0981767	5.629	0.7297	0.045684	7	6	6	7	7	7	4	4	4	6	6	6	6	6	6	9	8	8	22.619	22.4204	22.9196	22.9418	22.9647	23.4122
NH2L1_HUMAN	P55769	NHP2-like protein 1 OS=Homo sapiens OX=9606 GN=SNU13 PE=1 SV=3	3.49731	0.0987582	3.159	0.5603	0.838431	0	0	0	1	1	1	0	0	0	1	1	1	1	1	1	1	1	1	14.6711	19.2142	14.088	19.8405	19.1681	19.4566
NUFP1_HUMAN	Q9UHK0	Nuclear fragile X mental retardation-interacting protein 1 OS=Homo sapiens OX=9606 GN=NUFIP1 PE=1 SV=2	2.97481	0.0990681	2.268	0.6134	0.054242	1	1	1	0	0	0	0	0	0	1	1	1	1	1	1	1	1	1	16.4678	13.1179	12.3984	17.9719	17.0394	15.8973
GALC_HUMAN	P54803	Galactocerebrosidase OS=Homo sapiens OX=9606 GN=GALC PE=1 SV=3	0.73047	0.0998147	3.167	0.5747	0.215276	1	1	1	1	1	1	1	1	1	1	1	1	1	1	1	1	1	1	15.7131	16.0232	16.5967	16.7375	17.2711	16.5159
PNO1_HUMAN	Q9NRX1	RNA-binding protein PNO1 OS=Homo sapiens OX=9606 GN=PNO1 PE=1 SV=1	0.77032	0.0998666	4.264	0.7268	0.061044	5	5	5	5	5	5	6	6	6	5	5	5	6	5	5	8	7	7	21.7028	21.6558	22.0604	22.5577	22.0013	23.171
ARHGI_HUMAN	Q6ZSZ5	Rho guanine nucleotide exchange factor 18 OS=Homo sapiens OX=9606 GN=ARHGEF18 PE=1 SV=4	-2.44987	0.099927	1.623	0.3194	0.870074	1	1	1	1	1	1	1	1	1	0	0	0	0	0	0	1	1	1	17.1062	17.4685	17.963	13.824	14.0622	17.3018
ZBTB1_HUMAN	Q9Y2K1	Zinc finger and BTB domain-containing protein 1 OS=Homo sapiens OX=9606 GN=ZBTB1 PE=1 SV=3	-1.08318	0.0999626	2.082	0.7574	0.365013	0	0	0	0	0	0	0	0	0	1	1	1	0	0	0	0	0	0	15.3176	14.265	15.4409	14.0632	13.2704	14.4404
RM04_HUMAN	Q9BYD3	39S ribosomal protein L4, mitochondrial OS=Homo sapiens OX=9606 GN=MRPL4 PE=1 SV=1	3.68057	0.100064	3.766	0.6792	0.033143	0	0	0	0	0	0	2	2	2	2	2	2	3	3	3	4	4	4	16.5009	13.3736	19.2559	19.6942	19.8078	20.6701
PATL1_HUMAN	Q86TB9	Protein PAT1 homolog 1 OS=Homo sapiens OX=9606 GN=PATL1 PE=1 SV=2	2.04049	0.100888	2.122	0.3708	0.575415	1	1	1	0	0	0	0	0	0	1	1	1	1	1	1	1	1	1	16.9508	15.8843	13.7262	17.3027	17.8315	17.5486
ZFP91_HUMAN	Q96JP5	E3 ubiquitin-protein ligase ZFP91 OS=Homo sapiens OX=9606 GN=ZFP91 PE=1 SV=1	-1.15406	0.101928	3.154	0.5742	0.514475	1	1	1	0	0	0	0	0	0	0	0	0	0	0	0	0	0	0	16.7387	15.0842	15.9747	14.305	15.214	14.8164
MYO9A_HUMAN	B2RTY4	Unconventional myosin-IXa OS=Homo sapiens OX=9606 GN=MYO9A PE=1 SV=2	-2.16962	0.102286	1.552	0.2176	0.087283	1	1	1	1	1	1	1	1	1	1	1	1	0	0	0	2	1	1	17.9882	18.3886	18.6508	16.6089	14.2483	17.6616
PTBP2_HUMAN	Q9UKA9	Polypyrimidine tract-binding protein 2 OS=Homo sapiens OX=9606 GN=PTBP2 PE=1 SV=1	-3.35974	0.102782	2.063	0.3442	0.223329	1	1	0	1	1	0	0	0	0	0	0	0	0	0	0	0	0	0	20.2482	19.1515	15.4582	15.8091	13.6235	15.3461
ZN441_HUMAN	Q8N8Z8	Zinc finger protein 441 OS=Homo sapiens OX=9606 GN=ZNF441 PE=2 SV=2	2.66399	0.10281	3.074	0.245	1.20271	0	0	0	0	0	0	0	0	0	0	0	0	1	1	0	0	0	0	13.3146	12.8732	13.3558	14.2501	18.3205	14.9651
ZNF71_HUMAN	Q9NQZ8	Endothelial zinc finger protein induced by tumor necrosis factor alpha OS=Homo sapiens OX=9606 GN=ZNF71 PE=1 SV=1	2.73096	0.103282	2.535	0.2801	0.84695	0	0	0	0	0	0	0	0	0	0	0	0	1	1	0	0	0	0	12.9984	14.8718	10.9165	16.1738	16.3752	14.4306
EDC3_HUMAN	Q96F86	Enhancer of mRNA-decapping protein 3 OS=Homo sapiens OX=9606 GN=EDC3 PE=1 SV=1	1.74555	0.103619	3.011	0.6682	0.06043	2	2	2	1	1	1	1	1	1	3	3	3	4	4	4	1	1	1	17.3144	15.2733	16.9018	18.4811	19.0523	17.1927
ZN214_HUMAN	Q9UL59	Zinc finger protein 214 OS=Homo sapiens OX=9606 GN=ZNF214 PE=2 SV=2	2.65815	0.103788	3.074	0.245	1.20271	0	0	0	0	0	0	0	0	0	0	0	0	1	1	0	0	0	0	13.3594	14.3339	12.4699	14.5073	18.2873	15.3431
K2026_HUMAN	Q5HYC2	Uncharacterized protein KIAA2026 OS=Homo sapiens OX=9606 GN=KIAA2026 PE=2 SV=2	-0.771969	0.103899	1.242	0.194	1.94531	0	0	0	1	1	1	0	0	0	0	0	0	0	0	0	0	0	0	13.3376	14.541	13.797	13.266	13.193	12.9007
CG050_HUMAN	Q9BRJ6	Uncharacterized protein C7orf50 OS=Homo sapiens OX=9606 GN=C7orf50 PE=1 SV=1	4.83403	0.104093	4.222	0.6904	0.043291	2	2	2	0	0	0	0	0	0	2	2	2	1	1	1	3	2	2	20.5775	13.3336	14.1428	20.938	20.3706	21.2473
FAS_HUMAN	P49327	Fatty acid synthase OS=Homo sapiens OX=9606 GN=FASN PE=1 SV=3	1.5353	0.104267	1.509	0.1803	1.30403	0	0	0	0	0	0	0	0	0	0	0	0	1	1	1	0	0	0	11.8624	14.0802	13.1469	14.4226	15.2334	14.0395
IF4A3_HUMAN	P38919	Eukaryotic initiation factor 4A-III OS=Homo sapiens OX=9606 GN=EIF4A3 PE=1 SV=4	0.560834	0.10448	4.546	0.7587	0.003684	26	23	20	27	24	21	22	19	15	24	20	17	27	23	20	27	21	17	24.444	24.6186	25.2996	25.2587	25.464	25.322
PRP6_HUMAN	O94906	Pre-mRNA-processing factor 6 OS=Homo sapiens OX=9606 GN=PRPF6 PE=1 SV=1	1.47618	0.10448	2.521	0.5934	0.043287	1	1	1	0	0	0	2	2	2	3	3	3	2	2	2	3	3	3	15.9249	14.3535	16.5671	17.4933	16.6178	17.1628
ACINU_HUMAN	Q9UKV3	Apoptotic chromatin condensation inducer in the nucleus OS=Homo sapiens OX=9606 GN=ACIN1 PE=1 SV=2	-1.37699	0.105094	3.642	0.6651	0.001799	3	3	3	2	2	2	2	2	2	1	1	1	0	0	0	2	2	2	16.2927	15.2715	15.6372	14.7177	13.2071	15.1458
ZN132_HUMAN	P52740	Zinc finger protein 132 OS=Homo sapiens OX=9606 GN=ZNF132 PE=2 SV=2	2.11894	0.105156	3.074	0.245	1.20271	0	0	0	0	0	0	0	0	0	0	0	0	1	1	0	0	0	0	14.3296	13.849	15.0989	16.1277	18.3545	15.1521
RT25_HUMAN	P82663	28S ribosomal protein S25, mitochondrial OS=Homo sapiens OX=9606 GN=MRPS25 PE=1 SV=1	-0.625084	0.105183	2.385	0.5198	0.005873	2	2	2	3	3	3	2	2	2	1	1	1	1	1	1	2	2	2	19.9828	20.7185	20.2595	19.3147	19.7357	20.0352
DNJB3_HUMAN	Q8WWF6	DnaJ homolog subfamily B member 3 OS=Homo sapiens OX=9606 GN=DNAJB3 PE=1 SV=1	4.00316	0.105369	3.138	0.6583	0.321752	0	0	0	1	1	0	0	0	0	1	1	0	1	1	0	1	1	0	13.4918	19.5505	14.4082	20.0172	20.3212	19.1215
BAG2_HUMAN	O95816	BAG family molecular chaperone regulator 2 OS=Homo sapiens OX=9606 GN=BAG2 PE=1 SV=1	1.14954	0.106472	2.738	0.6518	0.047985	3	3	3	3	3	3	4	4	4	5	4	4	4	4	4	4	4	4	19.451	20.0592	21.1899	21.4433	20.981	21.7245
BUD31_HUMAN	P41223	Protein BUD31 homolog OS=Homo sapiens OX=9606 GN=BUD31 PE=1 SV=2	1.81046	0.10682	1.06	0.2038	1.91491	0	0	0	0	0	0	0	0	0	0	0	0	1	1	1	0	0	0	13.4083	12.5461	14.0759	14.774	16.6051	14.0825
DHX30_HUMAN	Q7L2E3	ATP-dependent RNA helicase DHX30 OS=Homo sapiens OX=9606 GN=DHX30 PE=1 SV=1	0.515618	0.107274	4.801	0.7598	0.006668	51	43	43	55	44	44	41	37	37	52	42	42	61	48	48	46	41	41	23.641	24.0699	24.2485	24.6388	24.7071	24.1604
ZNF79_HUMAN	Q15937	Zinc finger protein 79 OS=Homo sapiens OX=9606 GN=ZNF79 PE=1 SV=2	1.52068	0.107599	2.535	0.2801	0.84695	0	0	0	0	0	0	0	0	0	0	0	0	1	1	0	0	0	0	13.7607	13.0129	14.3697	14.142	16.2972	15.2662
RT02_HUMAN	Q9Y399	28S ribosomal protein S2, mitochondrial OS=Homo sapiens OX=9606 GN=MRPS2 PE=1 SV=1	1.3069	0.108091	2.859	0.6628	0.02642	4	4	4	6	6	6	4	4	4	7	7	7	5	5	5	5	5	5	19.542	20.2791	18.4091	21.3658	20.4244	20.3608
TOP2A_HUMAN	P11388	DNA topoisomerase 2-alpha OS=Homo sapiens OX=9606 GN=TOP2A PE=1 SV=3	0.598867	0.108709	3.702	0.7584	0.031985	9	9	4	8	8	3	11	11	5	11	11	7	9	9	4	11	11	6	19.3292	18.8778	19.8651	20.0073	19.8424	20.019
MBNL3_HUMAN	Q9NUK0	Muscleblind-like protein 3 OS=Homo sapiens OX=9606 GN=MBNL3 PE=1 SV=2	3.85696	0.109032	1.897	0.2999	0.607871	0	0	0	0	0	0	0	0	0	0	0	0	0	0	0	1	1	0	13.567	13.1246	14.4276	16.4712	15.0712	21.1477
RPB2_HUMAN	P30876	DNA-directed RNA polymerase II subunit RPB2 OS=Homo sapiens OX=9606 GN=POLR2B PE=1 SV=1	-1.88315	0.109127	2.381	0.3957	0.051881	3	3	3	4	4	4	1	1	1	1	1	1	0	0	0	0	0	0	17.0998	17.2247	15.942	16.4025	14.621	13.5934
KC1D_HUMAN	P48730	Casein kinase I isoform delta OS=Homo sapiens OX=9606 GN=CSNK1D PE=1 SV=2	1.31315	0.109503	2.819	0.6613	0.106459	1	1	1	2	2	1	1	1	0	2	2	0	3	3	1	2	2	0	17.7581	18.1373	17.3767	19.0756	20.1094	18.0266
CHTOP_HUMAN	Q9Y3Y2	Chromatin target of PRMT1 protein OS=Homo sapiens OX=9606 GN=CHTOP PE=1 SV=2	1.29451	0.110192	3.355	0.7352	0.056452	2	2	2	1	1	1	1	1	1	2	2	2	1	1	1	3	3	3	18.6331	18.4486	17.2719	19.5622	18.5382	20.1368
U5S1_HUMAN	Q15029	116 kDa U5 small nuclear ribonucleoprotein component OS=Homo sapiens OX=9606 GN=EFTUD2 PE=1 SV=1	1.59292	0.110991	2.438	0.671	0.09632	3	3	3	2	2	2	1	1	1	2	2	1	2	2	1	1	1	1	16.9238	16.6575	19.1078	19.0108	19.1473	19.3098
PABP1_HUMAN	P11940	Polyadenylate-binding protein 1 OS=Homo sapiens OX=9606 GN=PABPC1 PE=1 SV=2	0.546597	0.112233	5.187	0.795	0.00088	96	57	7	98	54	6	97	55	7	103	60	9	95	54	6	96	51	7	28.8882	29.05	29.6929	29.9058	29.8231	29.5419
RASM_HUMAN	O14807	Ras-related protein M-Ras OS=Homo sapiens OX=9606 GN=MRAS PE=1 SV=2	5.47461	0.112417	1.768	0.2879	0.022575	0	0	0	0	0	0	0	0	0	1	1	1	0	0	0	1	1	1	13.9351	13.5386	14.1075	22.0764	13.9479	21.9808
HNRDL_HUMAN	O14979	Heterogeneous nuclear ribonucleoprotein D-like OS=Homo sapiens OX=9606 GN=HNRNPDL PE=1 SV=3	0.975938	0.112586	3.585	0.7239	0.019601	12	10	9	7	7	6	8	7	6	12	11	10	7	7	6	9	9	8	22.4426	21.7656	23.0229	23.9895	22.9219	23.2474
MTA1_HUMAN	Q13330	Metastasis-associated protein MTA1 OS=Homo sapiens OX=9606 GN=MTA1 PE=1 SV=2	1.14775	0.112802	1.32	0.2053	0.377065	0	0	0	1	1	0	0	0	0	0	0	0	0	0	0	0	0	0	13.8072	15.1322	13.4718	15.4169	15.6424	14.7952
PYM1_HUMAN	Q9BRP8	Partner of Y14 and mago OS=Homo sapiens OX=9606 GN=PYM1 PE=1 SV=1	2.99528	0.113015	3.628	0.742	0.173669	0	0	0	0	0	0	0	0	0	1	1	1	1	1	1	0	0	0	12.5826	13.7897	14.7664	18.0452	18.0483	14.0311
PI51A_HUMAN	Q99755	Phosphatidylinositol 4-phosphate 5-kinase type-1 alpha OS=Homo sapiens OX=9606 GN=PIP5K1A PE=1 SV=1	2.51729	0.113247	2.223	0.4413	0.303575	0	0	0	0	0	0	0	0	0	1	1	1	0	0	0	0	0	0	12.8814	14.0561	11.3118	16.316	16.1315	13.3538
HAP28_HUMAN	Q13442	28 kDa heat- and acid-stable phosphoprotein OS=Homo sapiens OX=9606 GN=PDAP1 PE=1 SV=1	3.44095	0.113696	4.653	0.7316	0.004998	0	0	0	0	0	0	0	0	0	0	0	0	1	1	1	5	4	4	14.9868	13.8755	14.6268	16.5733	15.9733	21.2654
WDR36_HUMAN	Q8NI36	WD repeat-containing protein 36 OS=Homo sapiens OX=9606 GN=WDR36 PE=1 SV=1	-1.05214	0.114086	2.279	0.566	0.009105	3	3	3	1	1	1	3	3	3	1	1	1	1	1	1	1	1	1	17.436	16.4974	17.8954	16.7686	16.2477	15.6562
RM47_HUMAN	Q9HD33	39S ribosomal protein L47, mitochondrial OS=Homo sapiens OX=9606 GN=MRPL47 PE=1 SV=2	1.52475	0.114296	2.521	0.6214	0.000589	4	4	4	2	2	2	3	3	3	4	4	4	3	3	3	3	3	3	19.6059	18.0826	20.6923	21.0247	20.9589	20.9715
SEC13_HUMAN	P55735	Protein SEC13 homolog OS=Homo sapiens OX=9606 GN=SEC13 PE=1 SV=3	2.66595	0.114325	2.832	0.5193	0.627326	0	0	0	0	0	0	0	0	0	1	1	1	0	0	0	1	1	1	14.7679	14.5429	14.5373	18.8669	14.6572	18.3219
RMXL2_HUMAN	O75526	RNA-binding motif protein, X-linked-like-2 OS=Homo sapiens OX=9606 GN=RBMXL2 PE=1 SV=3	0.45845	0.115048	3.161	0.702	0.005892	3	3	0	4	3	0	3	3	0	4	3	0	5	3	0	4	3	0	21.675	21.9495	22.453	22.4749	22.5141	22.4638
EIF3G_HUMAN	O75821	Eukaryotic translation initiation factor 3 subunit G OS=Homo sapiens OX=9606 GN=EIF3G PE=1 SV=2	0.86995	0.115477	3.883	0.7683	0.019211	15	13	13	15	13	13	20	15	15	17	13	13	18	15	15	24	16	16	24.3582	24.7403	25.6876	25.7073	25.5441	26.1446
ABC3A_HUMAN	P31941	DNA dC->dU-editing enzyme APOBEC-3A OS=Homo sapiens OX=9606 GN=APOBEC3A PE=1 SV=3	1.23729	0.115959	2.292	0.4472	0.164125	1	1	0	2	2	0	1	1	0	2	2	0	2	2	0	1	1	0	19.5641	20.387	20.4807	21.9169	21.9363	20.2905
BRE1B_HUMAN	O75150	E3 ubiquitin-protein ligase BRE1B OS=Homo sapiens OX=9606 GN=RNF40 PE=1 SV=5	-3.69046	0.11675	1.602	0.1783	0.435776	1	1	1	1	1	1	0	0	0	0	0	0	0	0	0	0	0	0	19.4815	19.6042	14.053	14.026	13.5584	14.4829
HSP74_HUMAN	P34932	Heat shock 70 kDa protein 4 OS=Homo sapiens OX=9606 GN=HSPA4 PE=1 SV=4	2.23707	0.116918	1.69	0.3882	0.035339	0	0	0	0	0	0	0	0	0	0	0	0	1	1	1	0	0	0	15.253	11.9629	11.9522	15.6061	14.8492	15.424
DNJB2_HUMAN	P25686	DnaJ homolog subfamily B member 2 OS=Homo sapiens OX=9606 GN=DNAJB2 PE=1 SV=3	0.535784	0.117444	2.306	0.5807	0.031216	1	1	0	1	1	0	1	1	0	1	1	0	1	1	0	1	1	0	19.2839	19.5426	19.4627	20.3022	20.1363	19.4582
RPA34_HUMAN	O15446	DNA-directed RNA polymerase I subunit RPA34 OS=Homo sapiens OX=9606 GN=CD3EAP PE=1 SV=1	-0.300814	0.117574	1.812	0.4779	0.505927	1	1	1	1	1	1	1	1	1	1	1	1	1	1	1	1	1	1	18.6942	18.5494	18.825	18.6114	18.389	18.1659
AP2B1_HUMAN	P63010	AP-2 complex subunit beta OS=Homo sapiens OX=9606 GN=AP2B1 PE=1 SV=1	1.07785	0.117832	3.182	0.755	0.024761	7	7	5	9	9	6	5	5	4	10	10	7	14	13	5	11	11	7	20.957	21.4543	20.0015	22.0396	22.368	21.2387
PAIP2_HUMAN	Q9BPZ3	Polyadenylate-binding protein-interacting protein 2 OS=Homo sapiens OX=9606 GN=PAIP2 PE=1 SV=1	-5.30826	0.117895	1.605	0.3133	0.38332	1	1	1	1	1	1	2	2	2	1	1	1	0	0	0	0	0	0	19.9055	21.2573	21.1254	20.6854	13.4222	12.2559
SR1IP_HUMAN	Q8N9Q2	Protein SREK1IP1 OS=Homo sapiens OX=9606 GN=SREK1IP1 PE=1 SV=1	2.32982	0.118075	1.783	0.5684	1.09641	0	0	0	1	1	1	0	0	0	1	1	1	1	1	1	0	0	0	15.0578	17.7124	14.4709	18.9898	18.3436	16.8972
GRP75_HUMAN	P38646	Stress-70 protein, mitochondrial OS=Homo sapiens OX=9606 GN=HSPA9 PE=1 SV=2	0.645491	0.118398	3.496	0.7363	0.015185	6	6	5	15	14	13	4	4	3	14	14	13	12	12	11	4	4	3	21.4233	22.2336	22.1589	22.8073	22.7552	22.1897
OTUD4_HUMAN	Q01804	OTU domain-containing protein 4 OS=Homo sapiens OX=9606 GN=OTUD4 PE=1 SV=4	0.920217	0.11951	3.836	0.7041	0.021297	7	6	6	4	4	4	7	6	6	9	8	8	10	9	9	8	8	8	19.6689	19.193	20.7583	20.7133	20.8855	20.782
PRC2A_HUMAN	P48634	Protein PRRC2A OS=Homo sapiens OX=9606 GN=PRRC2A PE=1 SV=3	0.527357	0.119856	4.849	0.813	0.000896	80	62	56	87	64	58	89	67	63	98	69	63	88	66	62	97	70	65	23.9448	24.1465	24.8023	24.9387	24.7068	24.8302
ZCH18_HUMAN	Q86VM9	Zinc finger CCCH domain-containing protein 18 OS=Homo sapiens OX=9606 GN=ZC3H18 PE=1 SV=2	0.613097	0.120185	3.257	0.6122	0.017733	4	4	4	3	3	3	1	1	1	2	2	2	3	3	3	3	3	3	18.1957	17.9581	17.2302	18.2088	18.5956	18.4188
ATD3A_HUMAN	Q9NVI7	ATPase family AAA domain-containing protein 3A OS=Homo sapiens OX=9606 GN=ATAD3A PE=1 SV=2	0.434603	0.121141	4.775	0.8203	0.000275	28	24	7	26	21	5	30	24	7	25	20	7	28	21	6	28	24	7	23.8842	24.0722	24.5884	24.4825	24.6563	24.7097
R39L5_HUMAN	Q59GN2	Putative 60S ribosomal protein L39-like 5 OS=Homo sapiens OX=9606 GN=RPL39P5 PE=5 SV=2	0.692163	0.121321	3.363	0.4781	0.147477	1	1	0	3	2	0	1	1	0	1	1	0	2	1	0	1	1	0	28.1049	28.4357	29.2338	29.0751	29.4516	29.3241
RL39_HUMAN	P62891	60S ribosomal protein L39 OS=Homo sapiens OX=9606 GN=RPL39 PE=1 SV=2	0.692163	0.121321	3.363	0.4781	0.147477	1	1	0	3	2	0	1	1	0	1	1	0	2	1	0	1	1	0	28.1049	28.4357	29.2338	29.0751	29.4516	29.3241
RMXL3_HUMAN	Q8N7X1	RNA-binding motif protein, X-linked-like-3 OS=Homo sapiens OX=9606 GN=RBMXL3 PE=2 SV=2	0.697383	0.121524	3.161	0.702	0.005892	1	1	0	2	1	0	1	1	0	2	1	0	2	1	0	2	1	0	18.8186	19.2798	19.9853	19.9066	20.2653	20.004
RS3_HUMAN	P23396	40S ribosomal protein S3 OS=Homo sapiens OX=9606 GN=RPS3 PE=1 SV=2	0.456038	0.121959	6.193	0.7944	0.010186	46	21	21	41	22	22	43	21	21	42	20	20	44	23	23	42	19	19	28.8229	29.2387	29.626	29.7303	29.6542	29.6712
HS71A_HUMAN	P0DMV8	Heat shock 70 kDa protein 1A OS=Homo sapiens OX=9606 GN=HSPA1A PE=1 SV=1	0.452333	0.122047	4.208	0.7323	0.020086	18	17	0	18	16	0	16	16	0	15	14	0	20	18	0	19	15	0	23.5526	24.2035	24.0596	24.3176	24.6261	24.229
HS71B_HUMAN	P0DMV9	Heat shock 70 kDa protein 1B OS=Homo sapiens OX=9606 GN=HSPA1B PE=1 SV=1	0.452333	0.122047	4.208	0.7323	0.020086	18	17	0	18	16	0	16	16	0	15	14	0	20	18	0	19	15	0	23.5526	24.2035	24.0596	24.3176	24.6261	24.229
NSUN4_HUMAN	Q96CB9	5-methylcytosine rRNA methyltransferase NSUN4 OS=Homo sapiens OX=9606 GN=NSUN4 PE=1 SV=2	1.83652	0.122474	2.582	0.7122	0.45297	1	1	1	0	0	0	1	1	1	1	1	1	1	1	1	1	1	1	16.652	14.3527	17.472	18.1975	17.973	17.8159
EIF3E_HUMAN	P60228	Eukaryotic translation initiation factor 3 subunit E OS=Homo sapiens OX=9606 GN=EIF3E PE=1 SV=1	0.987172	0.12249	5.619	0.8108	0.01578	17	17	17	20	18	18	21	18	18	21	20	20	24	20	20	26	21	21	24.256	24.5739	25.7603	25.8065	25.5037	26.2417
HS105_HUMAN	Q92598	Heat shock protein 105 kDa OS=Homo sapiens OX=9606 GN=HSPH1 PE=1 SV=1	1.30905	0.123489	2.485	0.6809	0.055185	2	2	2	4	4	4	2	2	2	4	4	3	3	3	3	2	2	2	16.3757	17.7284	15.6417	18.225	18.1152	17.3327
RS28_HUMAN	P62857	40S ribosomal protein S28 OS=Homo sapiens OX=9606 GN=RPS28 PE=1 SV=1	0.633776	0.123803	3.074	0.7044	0.092553	4	3	3	4	3	3	3	2	2	4	3	3	5	3	3	4	3	3	28.2276	28.3037	28.2786	28.2689	29.0984	29.344
RS27_HUMAN	P42677	40S ribosomal protein S27 OS=Homo sapiens OX=9606 GN=RPS27 PE=1 SV=3	0.705085	0.12391	3.841	0.6857	0.011703	10	5	3	8	4	2	12	6	3	10	5	3	11	6	3	12	6	3	27.1014	27.0634	28.1403	28.079	28.0339	28.3075
HNRPF_HUMAN	P52597	Heterogeneous nuclear ribonucleoprotein F OS=Homo sapiens OX=9606 GN=HNRNPF PE=1 SV=3	0.47618	0.124063	5.705	0.7968	0.000733	19	14	13	14	12	11	17	13	12	17	13	12	21	14	13	16	11	10	26.0444	26.1598	26.7504	26.8843	26.9251	26.5737
EXOS9_HUMAN	Q06265	Exosome complex component RRP45 OS=Homo sapiens OX=9606 GN=EXOSC9 PE=1 SV=3	3.61386	0.12449	2.696	0.6502	0.122632	0	0	0	1	1	1	1	1	1	2	2	2	3	3	3	2	2	2	13.1684	18.6904	18.7426	20.5293	20.8513	20.0623
RT15_HUMAN	P82914	28S ribosomal protein S15, mitochondrial OS=Homo sapiens OX=9606 GN=MRPS15 PE=1 SV=1	1.6733	0.125752	1.98	0.5493	0.078778	1	1	1	2	2	2	2	2	2	2	2	2	5	5	5	3	3	3	17.169	19.0671	19.3222	19.4238	21.2303	19.9241
H2B3B_HUMAN	Q8N257	Histone H2B type 3-B OS=Homo sapiens OX=9606 GN=HIST3H2BB PE=1 SV=3	-0.819862	0.125977	3.965	0.7198	0.022786	10	7	0	13	11	0	6	5	0	9	7	0	10	8	0	11	8	0	27.2973	27.5948	26.3292	26.4659	26.4131	25.8827
UBP10_HUMAN	Q14694	Ubiquitin carboxyl-terminal hydrolase 10 OS=Homo sapiens OX=9606 GN=USP10 PE=1 SV=2	0.651355	0.125995	5.321	0.7988	0.002959	35	24	24	30	22	22	40	23	23	37	25	25	38	22	22	38	24	24	26.1722	26.394	27.2644	27.3274	27.154	27.3032
EIF3I_HUMAN	Q13347	Eukaryotic translation initiation factor 3 subunit I OS=Homo sapiens OX=9606 GN=EIF3I PE=1 SV=1	0.893492	0.126597	5.031	0.7886	0.010435	13	11	11	14	11	11	17	13	13	16	12	12	17	14	14	18	12	12	24.3355	24.5921	25.7622	25.6465	25.6323	26.0915
UTS2_HUMAN	O95399	Urotensin-2 OS=Homo sapiens OX=9606 GN=UTS2 PE=1 SV=1	4.79935	0.128067	1.786	0.3964	0.609458	0	0	0	0	0	0	0	0	0	1	1	1	1	1	1	0	0	0	13.1053	15.2527	15.5366	21.7905	21.8438	14.6583
EIF3A_HUMAN	Q14152	Eukaryotic translation initiation factor 3 subunit A OS=Homo sapiens OX=9606 GN=EIF3A PE=1 SV=1	0.899077	0.129637	6.057	0.765	0.000275	104	86	86	94	76	75	123	92	90	135	102	102	116	93	93	148	100	100	24.9222	25.126	26.3651	26.266	26.1966	26.648
ZN112_HUMAN	Q9UJU3	Zinc finger protein 112 OS=Homo sapiens OX=9606 GN=ZNF112 PE=1 SV=2	2.54378	0.129862	3.074	0.245	1.20271	0	0	0	0	0	0	0	0	0	0	0	0	1	1	0	0	0	0	11.6831	14.3638	13.7526	15.9512	17.5768	13.9029
SMD1_HUMAN	P62314	Small nuclear ribonucleoprotein Sm D1 OS=Homo sapiens OX=9606 GN=SNRPD1 PE=1 SV=1	0.955884	0.129911	4.506	0.7292	0.162227	3	2	2	3	2	2	3	2	2	3	2	2	3	2	2	3	2	2	23.0965	22.4042	24.0208	23.7652	24.3191	24.3048
EIFCL_HUMAN	B5ME19	Eukaryotic translation initiation factor 3 subunit C-like protein OS=Homo sapiens OX=9606 GN=EIF3CL PE=1 SV=1	0.706689	0.130621	5.122	0.779	0.003398	36	28	0	37	30	0	37	25	0	40	31	0	35	28	0	47	30	0	24.8264	25.1416	25.9987	25.9978	25.8268	26.2621
U520_HUMAN	O75643	U5 small nuclear ribonucleoprotein 200 kDa helicase OS=Homo sapiens OX=9606 GN=SNRNP200 PE=1 SV=2	-0.970588	0.130963	3.04	0.6995	0.015192	7	7	7	6	6	6	4	4	4	3	3	3	2	2	2	5	5	5	17.5378	16.86	16.4747	15.8596	15.3541	16.747
RBM10_HUMAN	P98175	RNA-binding protein 10 OS=Homo sapiens OX=9606 GN=RBM10 PE=1 SV=3	0.439498	0.131031	4.17	0.7866	0.010557	13	13	13	16	16	16	13	12	12	17	17	17	17	17	17	15	15	15	21.8794	21.9463	22.5097	22.6778	22.6598	22.3161
C1QBP_HUMAN	Q07021	Complement component 1 Q subcomponent-binding protein, mitochondrial OS=Homo sapiens OX=9606 GN=C1QBP PE=1 SV=1	0.955703	0.131408	3.873	0.7215	0.030231	4	3	3	3	3	3	5	4	4	5	4	4	4	3	3	6	5	5	20.9686	20.413	22.0557	21.9496	21.9543	22.4006
RS15A_HUMAN	P62244	40S ribosomal protein S15a OS=Homo sapiens OX=9606 GN=RPS15A PE=1 SV=2	0.454528	0.13201	4.73	0.7836	0.047746	17	13	13	19	14	14	17	13	13	17	11	11	19	15	15	16	13	13	28.3815	28.6626	28.8914	28.8084	29.4574	29.0334
PABP3_HUMAN	Q9H361	Polyadenylate-binding protein 3 OS=Homo sapiens OX=9606 GN=PABPC3 PE=1 SV=2	0.472151	0.132395	4.922	0.795	0.00088	59	33	0	55	31	0	57	31	0	58	33	0	56	30	0	62	31	0	27.9228	28.162	28.6977	28.8698	28.7933	28.5358
5HT1F_HUMAN	P30939	5-hydroxytryptamine receptor 1F OS=Homo sapiens OX=9606 GN=HTR1F PE=2 SV=1	2.4972	0.132491	1.385	0.2953	1.2963	0	0	0	0	0	0	0	0	0	0	0	0	1	1	1	0	0	0	13.5536	15.0268	14.2848	16.7923	18.9552	14.6093
RM15_HUMAN	Q9P015	39S ribosomal protein L15, mitochondrial OS=Homo sapiens OX=9606 GN=MRPL15 PE=1 SV=1	1.11496	0.13291	3.025	0.6304	0.243279	2	2	2	2	2	2	2	2	2	3	3	3	3	3	3	4	4	4	19.1889	17.1991	18.6253	19.4377	19.439	19.4815
DIC_HUMAN	Q9UBX3	Mitochondrial dicarboxylate carrier OS=Homo sapiens OX=9606 GN=SLC25A10 PE=1 SV=2	-1.83125	0.132967	1.91	0.4298	0.409091	2	2	2	0	0	0	0	0	0	0	0	0	0	0	0	0	0	0	18.5499	15.5515	16.768	15.8294	14.3326	15.2135
SYRC_HUMAN	P54136	Arginine--tRNA ligase, cytoplasmic OS=Homo sapiens OX=9606 GN=RARS PE=1 SV=2	-1.75896	0.133135	1.849	0.4875	0.051124	2	2	2	1	1	1	2	2	2	1	1	1	0	0	0	1	1	1	17.2714	16.7352	18.0481	16.3424	13.8888	16.5467
EIF3C_HUMAN	Q99613	Eukaryotic translation initiation factor 3 subunit C OS=Homo sapiens OX=9606 GN=EIF3C PE=1 SV=1	0.701512	0.133553	5.122	0.779	0.003398	38	30	2	39	32	2	40	27	2	42	33	2	36	29	1	49	32	2	24.8425	25.1565	26.0211	26.008	25.8459	26.2707
SYNE2_HUMAN	Q8WXH0	Nesprin-2 OS=Homo sapiens OX=9606 GN=SYNE2 PE=1 SV=3	2.19721	0.135531	1.022	0.1654	2.28005	0	0	0	1	1	1	0	0	0	0	0	0	0	0	0	0	0	0	12.0332	11.728	15.2543	15.849	15.0545	14.7037
OBSL1_HUMAN	O75147	Obscurin-like protein 1 OS=Homo sapiens OX=9606 GN=OBSL1 PE=1 SV=4	0.699341	0.13608	3.474	0.705	0.000914	14	13	13	14	13	13	12	11	11	16	14	14	17	15	15	11	11	11	20.3564	21.01	20.8569	21.678	21.8354	20.8078
KAL1L_HUMAN	A0AUZ9	KAT8 regulatory NSL complex subunit 1-like protein OS=Homo sapiens OX=9606 GN=KANSL1L PE=1 SV=2	3.25343	0.137579	1.48	0.2845	1.60378	0	0	0	0	0	0	0	0	0	0	0	0	1	1	1	1	1	1	15.5918	14.6185	11.1939	14.7737	18.3114	18.0795
EIF3J_HUMAN	O75822	Eukaryotic translation initiation factor 3 subunit J OS=Homo sapiens OX=9606 GN=EIF3J PE=1 SV=2	2.12029	0.137897	3.17	0.6256	0.015121	3	3	3	2	2	2	5	5	5	4	4	4	5	5	5	7	7	7	19.6711	19.1991	22.0821	21.9106	21.5443	23.8582
ABRX1_HUMAN	Q6UWZ7	BRCA1-A complex subunit Abraxas 1 OS=Homo sapiens OX=9606 GN=ABRAXAS1 PE=1 SV=2	-1.29866	0.138272	1.933	0.4858	2.82441	0	0	0	0	0	0	1	1	1	0	0	0	0	0	0	0	0	0	15.7224	13.7824	14.9444	14.1085	12.7064	13.7384
CASPE_HUMAN	P31944	Caspase-14 OS=Homo sapiens OX=9606 GN=CASP14 PE=1 SV=2	3.02222	0.138418	2.224	0.4838	0.739504	1	1	1	0	0	0	0	0	0	0	0	0	1	1	1	1	1	1	16.2675	12.1043	13.6018	15.242	16.7904	19.0078
PAIRB_HUMAN	Q8NC51	Plasminogen activator inhibitor 1 RNA-binding protein OS=Homo sapiens OX=9606 GN=SERBP1 PE=1 SV=2	0.69945	0.138765	6.08	0.7637	0.00182	40	26	26	33	24	24	44	27	27	45	27	27	37	24	24	34	21	21	26.107	26.318	27.2837	27.4643	27.0771	27.2657
WDTC1_HUMAN	Q8N5D0	WD and tetratricopeptide repeats protein 1 OS=Homo sapiens OX=9606 GN=WDTC1 PE=1 SV=2	2.40612	0.138822	1.266	0.2441	0.071056	0	0	0	0	0	0	0	0	0	1	1	1	0	0	0	0	0	0	12.6028	12.5604	14.0394	17.8387	13.8446	14.7376
TSNAX_HUMAN	Q99598	Translin-associated protein X OS=Homo sapiens OX=9606 GN=TSNAX PE=1 SV=1	-2.76803	0.138992	1.774	0.3906	0.924023	1	1	1	1	1	1	0	0	0	0	0	0	0	0	0	0	0	0	17.7011	16.8306	12.9765	13.8148	12.5491	12.8401
PYRG1_HUMAN	P17812	CTP synthase 1 OS=Homo sapiens OX=9606 GN=CTPS1 PE=1 SV=2	1.61085	0.139151	3.081	0.5771	1.15876	0	0	0	1	1	1	0	0	0	0	0	0	1	1	0	0	0	0	15.1249	14.3279	13.8587	16.1201	17.3827	14.6413
TOP3B_HUMAN	O95985	DNA topoisomerase 3-beta-1 OS=Homo sapiens OX=9606 GN=TOP3B PE=1 SV=1	0.359473	0.13924	4.213	0.6857	0.000123	18	16	16	15	14	13	15	13	13	17	16	16	17	15	14	20	18	18	22.535	22.8113	23.1837	23.2957	23.114	23.1987
KIF23_HUMAN	Q02241	Kinesin-like protein KIF23 OS=Homo sapiens OX=9606 GN=KIF23 PE=1 SV=3	-2.4469	0.139273	2.449	0.6207	0.020065	3	3	3	4	4	4	0	0	0	0	0	0	4	4	4	1	1	1	17.2932	16.7765	17.4787	12.9028	17.2776	14.0272
NVL_HUMAN	O15381	Nuclear valosin-containing protein-like OS=Homo sapiens OX=9606 GN=NVL PE=1 SV=1	-1.47095	0.139765	3.231	0.7063	0.087495	0	0	0	0	0	0	1	1	1	0	0	0	0	0	0	1	1	1	15.141	15.4307	15.1055	13.5629	12.487	15.2146
LARP1_HUMAN	Q6PKG0	La-related protein 1 OS=Homo sapiens OX=9606 GN=LARP1 PE=1 SV=2	0.522029	0.140328	6.398	0.7952	0.001871	57	45	41	63	47	43	68	49	45	57	45	42	64	49	44	72	51	46	25.3932	25.542	26.2917	26.2418	26.1737	26.3773
PKHA4_HUMAN	Q9H4M7	Pleckstrin homology domain-containing family A member 4 OS=Homo sapiens OX=9606 GN=PLEKHA4 PE=1 SV=2	1.44077	0.141618	5.401	0.7449	0.090348	2	2	2	2	2	2	2	2	2	4	4	4	5	5	5	1	1	1	16.3103	16.3026	17.3546	18.3603	19.1672	16.7622
AGO4_HUMAN	Q9HCK5	Protein argonaute-4 OS=Homo sapiens OX=9606 GN=AGO4 PE=1 SV=2	0.615295	0.141892	3.853	0.6517	0.100453	5	5	0	5	4	0	7	6	0	7	7	0	7	7	1	6	6	0	20.4197	20.5376	21.3106	21.1152	21.7387	21.2599
HMGC2_HUMAN	Q8TB92	3-hydroxy-3-methylglutaryl-CoA lyase, cytoplasmic OS=Homo sapiens OX=9606 GN=HMGCLL1 PE=1 SV=3	-3.01344	0.143112	1.264	0.1709	0.364881	0	0	0	1	1	0	0	0	0	0	0	0	0	0	0	0	0	0	16.0704	20.7477	15.7982	13.7134	14.8936	14.969
8ODP_HUMAN	P36639	7,8-dihydro-8-oxoguanine triphosphatase OS=Homo sapiens OX=9606 GN=NUDT1 PE=1 SV=3	-2.97352	0.143548	1.58	0.2082	0.41472	0	0	0	1	1	1	0	0	0	0	0	0	0	0	0	0	0	0	15.1249	19.3603	14.0355	12.8368	13.5592	13.2042
ATX2_HUMAN	Q99700	Ataxin-2 OS=Homo sapiens OX=9606 GN=ATXN2 PE=1 SV=2	0.386655	0.143986	6.088	0.8055	0.017155	23	20	18	15	15	13	26	24	23	23	22	21	20	19	17	25	23	21	22.8295	22.8532	23.1455	22.9622	23.4472	23.5787
LMNB1_HUMAN	P20700	Lamin-B1 OS=Homo sapiens OX=9606 GN=LMNB1 PE=1 SV=2	-1.71951	0.144316	2.07	0.313	1.07625	1	1	0	1	1	1	0	0	0	0	0	0	0	0	0	0	0	0	16.7682	16.5121	13.8857	13.9235	13.6506	14.4334
SART3_HUMAN	Q15020	Squamous cell carcinoma antigen recognized by T-cells 3 OS=Homo sapiens OX=9606 GN=SART3 PE=1 SV=1	3.60621	0.144444	2.267	0.5797	0.27398	0	0	0	0	0	0	3	3	3	3	3	2	5	5	4	4	4	4	12.0707	14.7104	18.8006	18.1834	19.4507	18.7662
EIF3D_HUMAN	O15371	Eukaryotic translation initiation factor 3 subunit D OS=Homo sapiens OX=9606 GN=EIF3D PE=1 SV=1	0.86875	0.144465	3.83	0.773	0.013079	14	12	12	14	12	12	17	15	15	18	15	15	19	16	16	18	15	15	24.0697	24.088	25.4989	25.4613	25.2693	25.5322
RL7L_HUMAN	Q6DKI1	60S ribosomal protein L7-like 1 OS=Homo sapiens OX=9606 GN=RPL7L1 PE=1 SV=2	1.64255	0.144638	2.405	0.5434	0.326687	1	1	1	0	0	0	1	1	1	1	1	1	1	1	1	3	3	3	18.0313	15.6107	18.3318	18.4996	18.9138	19.488
VIGLN_HUMAN	Q00341	Vigilin OS=Homo sapiens OX=9606 GN=HDLBP PE=1 SV=2	2.97286	0.144868	3.13	0.6285	0.068223	0	0	0	0	0	0	2	2	2	1	1	1	3	2	2	9	9	9	13.8011	11.8983	16.0446	15.4003	16.1671	19.0953
NOP53_HUMAN	Q9NZM5	Ribosome biogenesis protein NOP53 OS=Homo sapiens OX=9606 GN=NOP53 PE=1 SV=2	-1.03408	0.144869	3.165	0.6854	0.048179	3	3	3	3	3	3	2	2	2	2	2	2	2	2	2	1	1	1	20.2478	20.0468	19.3518	18.814	19.7365	17.9936
RL37A_HUMAN	P61513	60S ribosomal protein L37a OS=Homo sapiens OX=9606 GN=RPL37A PE=1 SV=2	0.635945	0.14498	4.683	0.7232	0.024612	7	3	3	8	4	4	5	4	4	6	5	5	8	3	3	8	5	5	26.1715	26.0063	27.0603	27.1339	26.795	27.2172
H2B1L_HUMAN	Q99880	Histone H2B type 1-L OS=Homo sapiens OX=9606 GN=H2BC13 PE=1 SV=3	-0.586485	0.146155	3.965	0.7198	0.031107	13	9	0	15	12	0	9	7	0	10	8	0	12	9	0	12	9	0	27.9703	28.1499	27.3134	27.43	27.4267	26.8175
RT28_HUMAN	Q9Y2Q9	28S ribosomal protein S28, mitochondrial OS=Homo sapiens OX=9606 GN=MRPS28 PE=1 SV=1	0.848982	0.146636	2.669	0.6504	0.146387	2	2	2	2	2	2	2	2	2	3	3	3	2	2	2	2	2	2	19.326	19.5632	19.7173	20.8766	20.8082	19.4687
SHFL_HUMAN	Q9NUL5	Shiftless antiviral inhibitor of ribosomal frameshifting protein OS=Homo sapiens OX=9606 GN=SHFL PE=1 SV=2	-4.0409	0.147076	1.93	0.5637	0.401385	0	0	0	1	1	1	1	1	1	0	0	0	0	0	0	0	0	0	13.5701	16.724	19.7834	9.96615	14.3702	13.6184
SND1_HUMAN	Q7KZF4	Staphylococcal nuclease domain-containing protein 1 OS=Homo sapiens OX=9606 GN=SND1 PE=1 SV=1	1.87337	0.147612	3.068	0.734	0.037642	4	4	4	2	2	2	9	9	9	11	11	11	6	6	6	8	8	8	17.4594	17.2548	20.1189	20.9004	19.2244	20.3284
THOC4_HUMAN	Q86V81	THO complex subunit 4 OS=Homo sapiens OX=9606 GN=ALYREF PE=1 SV=3	-1.10951	0.148414	5.08	0.7416	0.062831	8	6	6	7	5	5	6	5	5	7	7	7	8	7	7	5	4	4	23.6876	23.7941	24.0553	23.1081	23.5584	21.542
AP1B1_HUMAN	Q10567	AP-1 complex subunit beta-1 OS=Homo sapiens OX=9606 GN=AP1B1 PE=1 SV=2	1.25622	0.148997	3.182	0.755	0.095386	2	2	0	4	4	1	1	1	0	4	4	1	8	8	0	4	4	0	19.0514	19.9396	18.2035	19.8646	21.3093	19.7893
SUV3_HUMAN	Q8IYB8	ATP-dependent RNA helicase SUPV3L1, mitochondrial OS=Homo sapiens OX=9606 GN=SUPV3L1 PE=1 SV=1	-0.989477	0.149429	2.534	0.5383	0.063549	2	2	2	0	0	0	0	0	0	1	1	1	0	0	0	0	0	0	17.0445	15.8407	15.4782	15.7122	14.8615	14.8212
ZN415_HUMAN	Q09FC8	Zinc finger protein 415 OS=Homo sapiens OX=9606 GN=ZNF415 PE=1 SV=2	2.3862	0.149749	3.074	0.245	1.20271	0	0	0	0	0	0	0	0	0	0	0	0	1	1	0	0	0	0	13.3304	13.1439	14.0416	13.6809	18.2232	15.7704
AGO1_HUMAN	Q9UL18	Protein argonaute-1 OS=Homo sapiens OX=9606 GN=AGO1 PE=1 SV=3	0.63508	0.150529	4.882	0.7941	0.016462	20	19	11	20	18	10	22	21	12	22	20	10	21	19	11	28	24	15	21.7284	22.322	22.9614	22.9404	23.0428	22.9339
ILF2_HUMAN	Q12905	Interleukin enhancer-binding factor 2 OS=Homo sapiens OX=9606 GN=ILF2 PE=1 SV=2	-0.278631	0.151301	4.272	0.7718	0.002744	16	11	11	15	10	10	15	10	10	14	9	9	13	10	10	12	8	8	24.1628	24.4592	24.5807	23.9345	24.2564	24.176
RPAB3_HUMAN	P52434	DNA-directed RNA polymerases I, II, and III subunit RPABC3 OS=Homo sapiens OX=9606 GN=POLR2H PE=1 SV=4	-2.07564	0.151399	3.107	0.729	0.046656	2	2	2	2	2	2	2	2	2	1	1	1	1	1	1	0	0	0	19.035	19.271	19.6192	18.3279	18.4567	14.9136
RT29_HUMAN	P51398	28S ribosomal protein S29, mitochondrial OS=Homo sapiens OX=9606 GN=DAP3 PE=1 SV=1	1.23234	0.151511	4.035	0.6865	0.12111	4	4	4	4	4	4	3	3	3	2	2	2	4	4	4	4	4	4	17.7134	19.7005	18.5167	19.2613	20.5984	19.768
SF3B1_HUMAN	O75533	Splicing factor 3B subunit 1 OS=Homo sapiens OX=9606 GN=SF3B1 PE=1 SV=3	0.649558	0.15188	4.869	0.7395	0.109751	11	11	11	6	6	6	8	8	8	8	8	8	11	9	9	5	5	5	19.5076	19.0201	19.7072	20.1417	20.5457	19.4962
S28A2_HUMAN	O43868	Sodium/nucleoside cotransporter 2 OS=Homo sapiens OX=9606 GN=SLC28A2 PE=2 SV=2	-1.7826	0.151957	1.278	0.1956	1.98541	0	0	0	0	0	0	1	1	1	0	0	0	0	0	0	0	0	0	16.0602	14.5176	17.5603	14.405	13.3423	15.043
O11A1_HUMAN	Q9GZK7	Olfactory receptor 11A1 OS=Homo sapiens OX=9606 GN=OR11A1 PE=2 SV=1	0.462856	0.152062	1.549	0.3042	0.634466	1	1	1	1	1	1	1	1	1	1	1	1	1	1	1	1	1	1	19.7653	20.4267	20.3963	20.9549	20.5406	20.4815
EIF3B_HUMAN	P55884	Eukaryotic translation initiation factor 3 subunit B OS=Homo sapiens OX=9606 GN=EIF3B PE=1 SV=3	0.961787	0.152393	6.046	0.7519	0.001763	32	30	30	26	23	23	42	32	32	36	31	31	38	29	29	41	34	34	24.4595	24.3043	25.9526	25.7478	25.6987	26.1553
PRS8_HUMAN	P62195	26S proteasome regulatory subunit 8 OS=Homo sapiens OX=9606 GN=PSMC5 PE=1 SV=1	-0.905147	0.15279	1.999	0.4742	0.251636	0	0	0	1	1	1	0	0	0	0	0	0	0	0	0	0	0	0	15.4941	15.1207	14.1953	13.4801	13.9664	14.6481
DDX28_HUMAN	Q9NUL7	Probable ATP-dependent RNA helicase DDX28 OS=Homo sapiens OX=9606 GN=DDX28 PE=1 SV=2	0.489501	0.152931	3.926	0.7106	0.016256	6	6	6	6	6	6	8	8	8	6	6	6	7	7	7	9	9	9	20.2747	20.6013	21.1908	21.1284	21.0843	21.3226
PLOD3_HUMAN	O60568	Multifunctional procollagen lysine hydroxylase and glycosyltransferase LH3 OS=Homo sapiens OX=9606 GN=PLOD3 PE=1 SV=1	-1.08479	0.153064	1.552	0.4787	0.619638	1	1	1	1	1	1	1	1	1	1	1	1	1	1	1	0	0	0	16.3927	16.5822	16.3069	14.5499	16.5435	14.9341
PP1B_HUMAN	P62140	Serine/threonine-protein phosphatase PP1-beta catalytic subunit OS=Homo sapiens OX=9606 GN=PPP1CB PE=1 SV=3	-2.60197	0.153296	1.76	0.5074	0.464549	1	1	0	0	0	0	2	2	1	0	0	0	0	0	0	0	0	0	16.5544	14.7715	19.2205	12.811	14.9426	14.9869
DX39B_HUMAN	Q13838	Spliceosome RNA helicase DDX39B OS=Homo sapiens OX=9606 GN=DDX39B PE=1 SV=1	0.916577	0.154293	3.17	0.6404	0.031176	3	3	0	7	7	1	2	2	1	4	4	0	7	7	0	5	5	2	19.6262	20.3703	18.7577	20.2943	20.9732	20.2365
ZNF93_HUMAN	P35789	Zinc finger protein 93 OS=Homo sapiens OX=9606 GN=ZNF93 PE=2 SV=4	2.39571	0.155483	3.074	0.245	1.20271	0	0	0	0	0	0	0	0	0	0	0	0	1	1	0	0	0	0	12.6132	12.7555	14.5291	14.0019	18.0743	15.0087
PABP4_HUMAN	Q13310	Polyadenylate-binding protein 4 OS=Homo sapiens OX=9606 GN=PABPC4 PE=1 SV=1	0.559892	0.156554	6.334	0.7544	0.000682	70	45	26	75	45	26	77	47	28	75	49	28	72	46	27	73	43	27	27.6646	27.9767	28.7402	28.6709	28.6347	28.7556
RL23_HUMAN	P62829	60S ribosomal protein L23 OS=Homo sapiens OX=9606 GN=RPL23 PE=1 SV=1	0.404506	0.157389	4.458	0.7759	0.0166	16	10	10	12	8	8	15	11	11	15	10	10	12	9	9	13	9	9	26.888	27.2235	27.6523	27.7541	27.7073	27.5158
RL17_HUMAN	P18621	60S ribosomal protein L17 OS=Homo sapiens OX=9606 GN=RPL17 PE=1 SV=3	0.309511	0.157677	5.228	0.7194	0.011713	23	13	12	16	10	10	19	10	10	24	12	12	25	13	12	24	12	12	28.0098	27.7784	28.1181	28.198	28.5644	28.0725
MFAP1_HUMAN	P55081	Microfibrillar-associated protein 1 OS=Homo sapiens OX=9606 GN=MFAP1 PE=1 SV=2	-2.38465	0.157693	1.751	0.2484	0.345903	1	1	1	1	1	1	0	0	0	0	0	0	0	0	0	0	0	0	17.6959	17.988	14.3527	15.232	12.8631	14.7875
RT17_HUMAN	Q9Y2R5	28S ribosomal protein S17, mitochondrial OS=Homo sapiens OX=9606 GN=MRPS17 PE=1 SV=1	0.52181	0.15774	2.315	0.6057	0.143658	1	1	1	1	1	1	2	2	2	2	2	2	1	1	1	2	2	2	19.856	20.3884	20.5401	21.21	20.6453	20.4946
MTA3_HUMAN	Q9BTC8	Metastasis-associated protein MTA3 OS=Homo sapiens OX=9606 GN=MTA3 PE=1 SV=2	1.40755	0.157852	1.32	0.2053	0.377065	0	0	0	1	1	0	0	0	0	0	0	0	0	0	0	0	0	0	13.5535	15.5382	13.2922	15.952	15.9077	14.7468
PLRG1_HUMAN	O43660	Pleiotropic regulator 1 OS=Homo sapiens OX=9606 GN=PLRG1 PE=1 SV=1	-3.92767	0.157912	3.105	0.5481	0.074059	3	3	3	2	2	2	2	2	2	2	2	2	0	0	0	0	0	0	18.984	18.3081	18.6415	18.8542	11.0872	14.2092
NOLC1_HUMAN	Q14978	Nucleolar and coiled-body phosphoprotein 1 OS=Homo sapiens OX=9606 GN=NOLC1 PE=1 SV=2	-0.670083	0.158318	3.181	0.5986	0.020748	8	7	7	4	3	3	5	4	4	4	4	4	5	4	4	2	2	2	19.5474	18.8165	19.0986	18.3393	19.1019	18.0111
H2BFS_HUMAN	P57053	Histone H2B type F-S OS=Homo sapiens OX=9606 GN=H2BFS PE=1 SV=2	-0.440587	0.159109	3.965	0.7198	0.031107	12	8	0	14	10	0	9	7	0	9	7	0	11	8	0	11	8	0	27.9869	28.0706	27.5702	27.758	27.4865	27.0615
APCL_HUMAN	O95996	Adenomatous polyposis coli protein 2 OS=Homo sapiens OX=9606 GN=APC2 PE=1 SV=1	3.33804	0.159146	1.384	0.263	2.15415	0	0	0	0	0	0	0	0	0	0	0	0	1	1	1	1	1	1	14.1254	13.9407	14.2153	13.5894	19.6822	19.024
H2B1B_HUMAN	P33778	Histone H2B type 1-B OS=Homo sapiens OX=9606 GN=HIST1H2BB PE=1 SV=2	-0.463367	0.159354	3.965	0.7198	0.022786	12	9	0	15	12	0	7	6	0	10	8	0	12	10	0	12	9	0	27.9659	28.0785	27.4843	27.6847	27.443	27.0109
H2B1J_HUMAN	P06899	Histone H2B type 1-J OS=Homo sapiens OX=9606 GN=H2BC11 PE=1 SV=3	-0.463367	0.159354	3.965	0.7198	0.022786	12	9	0	15	12	0	7	6	0	10	8	0	12	10	0	12	9	0	27.9659	28.0785	27.4843	27.6847	27.443	27.0109
H2B1O_HUMAN	P23527	Histone H2B type 1-O OS=Homo sapiens OX=9606 GN=HIST1H2BO PE=1 SV=3	-0.463367	0.159354	3.965	0.7198	0.022786	12	9	0	15	12	0	7	6	0	10	8	0	12	10	0	12	9	0	27.9659	28.0785	27.4843	27.6847	27.443	27.0109
H2B2E_HUMAN	Q16778	Histone H2B type 2-E OS=Homo sapiens OX=9606 GN=HIST2H2BE PE=1 SV=3	-0.463367	0.159354	3.965	0.7198	0.022786	12	9	0	15	12	0	7	6	0	10	8	0	12	10	0	12	9	0	27.9659	28.0785	27.4843	27.6847	27.443	27.0109
VATG2_HUMAN	O95670	V-type proton ATPase subunit G 2 OS=Homo sapiens OX=9606 GN=ATP6V1G2 PE=1 SV=1	2.93453	0.160689	1.02	0.302	2.6234	0	0	0	0	0	0	0	0	0	0	0	0	0	0	0	1	1	1	14.2589	13.4005	13.452	14.3027	15.7045	19.9078
IF4G2_HUMAN	P78344	Eukaryotic translation initiation factor 4 gamma 2 OS=Homo sapiens OX=9606 GN=EIF4G2 PE=1 SV=1	1.0041	0.160973	6.078	0.808	0.002669	35	33	33	30	29	29	53	42	42	49	41	40	41	35	34	54	40	39	23.4879	23.6638	25.1983	25.0671	24.7764	25.5187
TENX_HUMAN	P22105	Tenascin-X OS=Homo sapiens OX=9606 GN=TNXB PE=1 SV=5	1.59541	0.161532	1.387	0.3014	0.42963	1	1	1	0	0	0	0	0	0	0	0	0	0	0	0	0	0	0	12.088	12.1359	14.6858	15.1115	14.6975	13.8869
FUBP3_HUMAN	Q96I24	Far upstream element-binding protein 3 OS=Homo sapiens OX=9606 GN=FUBP3 PE=1 SV=2	0.599749	0.162011	3.944	0.6755	0.016306	12	10	9	6	6	5	11	11	10	12	10	10	11	11	9	9	8	8	21.5101	21.5789	22.4984	22.5227	22.6786	22.1853
HNRPU_HUMAN	Q00839	Heterogeneous nuclear ribonucleoprotein U OS=Homo sapiens OX=9606 GN=HNRNPU PE=1 SV=6	0.486683	0.162022	6.87	0.762	0.003149	26	22	22	34	26	26	34	27	27	32	23	23	43	31	31	34	28	28	25.5992	26.0659	26.4504	26.2591	26.7453	26.5712
RS14_HUMAN	P62263	40S ribosomal protein S14 OS=Homo sapiens OX=9606 GN=RPS14 PE=1 SV=3	0.439706	0.162283	5.951	0.7735	0.001371	17	9	9	18	11	11	16	9	9	20	10	10	19	11	11	14	9	9	28.8769	29.0114	29.6663	29.476	29.6418	29.7559
RAVR1_HUMAN	Q8IY67	Ribonucleoprotein PTB-binding 1 OS=Homo sapiens OX=9606 GN=RAVER1 PE=1 SV=1	1.46339	0.163087	2.934	0.6517	0.012492	1	1	1	1	1	1	0	0	0	1	1	1	1	1	1	1	1	1	16.3366	16.3096	13.7802	17.1685	16.9271	16.721
EMSA1_HUMAN	Q6PJG2	ELM2 and SANT domain-containing protein 1 OS=Homo sapiens OX=9606 GN=ELMSAN1 PE=1 SV=2	-0.835964	0.163386	4.848	0.8098	0.624115	1	1	1	0	0	0	0	0	0	0	0	0	2	2	2	1	1	1	14.8828	15.3143	14.4073	14.861	13.6316	13.6041
DDX4_HUMAN	Q9NQI0	Probable ATP-dependent RNA helicase DDX4 OS=Homo sapiens OX=9606 GN=DDX4 PE=1 SV=2	0.442081	0.164025	2.212	0.491	0.373315	1	1	0	1	1	0	1	1	0	1	1	0	1	1	0	1	1	0	23.1138	23.1309	23.7846	23.5251	23.8412	23.9892
MARH7_HUMAN	Q9H992	E3 ubiquitin-protein ligase MARCH7 OS=Homo sapiens OX=9606 GN=MARCH7 PE=1 SV=1	1.38137	0.165165	3.063	0.6882	0.014224	4	4	4	8	8	8	9	7	7	7	7	7	14	13	13	11	11	11	18.9209	20.3813	21.4765	21.0348	21.6772	22.2109
LAR4B_HUMAN	Q92615	La-related protein 4B OS=Homo sapiens OX=9606 GN=LARP4B PE=1 SV=3	0.65236	0.165425	3.733	0.7788	0.036956	13	13	12	14	14	13	18	16	16	15	14	14	13	12	11	20	19	19	22.9489	23.12	24.0722	23.8816	23.8607	24.3558
RS23_HUMAN	P62266	40S ribosomal protein S23 OS=Homo sapiens OX=9606 GN=RPS23 PE=1 SV=3	0.393599	0.165727	3.957	0.6835	0.003434	13	6	6	11	6	6	13	6	6	11	6	6	11	6	6	10	5	5	28.305	28.5454	29.0821	29.1066	29.0218	28.9849
ZO2_HUMAN	Q9UDY2	Tight junction protein ZO-2 OS=Homo sapiens OX=9606 GN=TJP2 PE=1 SV=2	1.33512	0.1667	3.145	0.7438	0.011584	3	3	3	2	2	2	8	8	8	9	9	8	8	8	8	6	6	6	17.1826	16.9146	19.236	19.6783	18.9862	18.674
CCDC8_HUMAN	Q9H0W5	Coiled-coil domain-containing protein 8 OS=Homo sapiens OX=9606 GN=CCDC8 PE=1 SV=2	-0.741081	0.167241	4.24	0.8073	0.022349	10	10	10	13	13	13	8	7	7	6	6	6	8	8	8	7	6	6	21.0573	21.5307	20.6919	19.8763	21.0734	20.1069
SYYC_HUMAN	P54577	Tyrosine--tRNA ligase, cytoplasmic OS=Homo sapiens OX=9606 GN=YARS PE=1 SV=4	0.837133	0.167332	1.557	0.3443	0.092995	0	0	0	0	0	0	0	0	0	1	1	1	0	0	0	0	0	0	13.7955	14.1713	13.4481	15.4571	13.9003	14.569
BAZ1A_HUMAN	Q9NRL2	Bromodomain adjacent to zinc finger domain protein 1A OS=Homo sapiens OX=9606 GN=BAZ1A PE=1 SV=2	-1.4703	0.167443	1.731	0.1525	0.35757	0	0	0	1	1	1	0	0	0	0	0	0	0	0	0	0	0	0	14.0534	14.5382	16.5224	14.1343	13.8627	12.7061
RT63_HUMAN	Q9BQC6	Ribosomal protein 63, mitochondrial OS=Homo sapiens OX=9606 GN=MRPL57 PE=1 SV=1	3.27421	0.168193	1.817	0.3654	0.263504	0	0	0	0	0	0	0	0	0	0	0	0	0	0	0	1	1	1	14.1311	12.3939	15.031	14.8426	15.8842	20.6518
URFB1_HUMAN	Q6BDS2	UHRF1-binding protein 1 OS=Homo sapiens OX=9606 GN=UHRF1BP1 PE=1 SV=1	3.44001	0.168222	1.619	0.1946	2.51114	0	0	0	0	0	0	0	0	0	0	0	0	0	0	0	1	1	1	13.7022	13.3013	12.593	13.7341	15.6556	20.5268
SYDC_HUMAN	P14868	Aspartate--tRNA ligase, cytoplasmic OS=Homo sapiens OX=9606 GN=DARS PE=1 SV=2	0.46026	0.168223	2.559	0.5522	0.021836	4	4	4	4	4	4	4	4	4	3	3	3	5	5	5	4	4	4	18.2103	18.8064	18.5262	18.8829	19.3808	18.66
PRC2B_HUMAN	Q5JSZ5	Protein PRRC2B OS=Homo sapiens OX=9606 GN=PRRC2B PE=1 SV=2	0.392543	0.168768	3.884	0.7618	0.002923	16	14	9	19	15	10	19	17	14	24	18	13	17	14	11	26	21	17	21.9189	22.1327	22.6975	22.6039	22.6246	22.6983
ZN808_HUMAN	Q8N4W9	Zinc finger protein 808 OS=Homo sapiens OX=9606 GN=ZNF808 PE=1 SV=2	-1.81657	0.169482	2.535	0.2801	0.84695	0	0	0	0	0	0	0	0	0	0	0	0	1	1	0	0	0	0	16.5349	16.816	14.7966	14.9828	15.2413	12.4736
ARGI1_HUMAN	P05089	Arginase-1 OS=Homo sapiens OX=9606 GN=ARG1 PE=1 SV=2	2.9136	0.169898	1.882	0.4107	1.04611	0	0	0	0	0	0	0	0	0	0	0	0	0	0	0	1	1	1	12.4694	12.2102	14.9896	14.9612	14.3329	19.1159
IF4A1_HUMAN	P60842	Eukaryotic initiation factor 4A-I OS=Homo sapiens OX=9606 GN=EIF4A1 PE=1 SV=1	0.830509	0.17101	5.242	0.7925	0.012865	27	23	9	28	24	9	34	28	12	30	23	11	31	24	11	29	23	7	24.6454	24.9534	26.1506	26.0131	25.7826	26.4451
RU17_HUMAN	P08621	U1 small nuclear ribonucleoprotein 70 kDa OS=Homo sapiens OX=9606 GN=SNRNP70 PE=1 SV=2	0.869341	0.171384	4.396	0.7924	0.002191	13	10	10	14	13	13	17	14	14	12	11	11	17	15	15	18	15	15	22.6106	23.269	24.2457	23.8136	24.4097	24.51
OBI1_HUMAN	Q5W0B1	ORC ubiquitin ligase 1 OS=Homo sapiens OX=9606 GN=OBI1 PE=1 SV=1	1.34702	0.17282	1.363	0.2773	0.698037	0	0	0	0	0	0	0	0	0	1	1	1	0	0	0	0	0	0	11.7471	13.7225	13.2243	14.5106	13.1774	15.0469
PAP1L_HUMAN	Q4VXU2	Polyadenylate-binding protein 1-like OS=Homo sapiens OX=9606 GN=PABPC1L PE=2 SV=1	0.41744	0.172837	3.041	0.6418	0.021144	9	8	0	12	8	0	12	8	0	12	9	0	10	8	0	12	7	0	26.837	27.174	27.5199	27.7563	27.7461	27.2809
RENT1_HUMAN	Q92900	Regulator of nonsense transcripts 1 OS=Homo sapiens OX=9606 GN=UPF1 PE=1 SV=2	0.396166	0.173111	6.504	0.7899	0.008925	54	41	40	52	43	42	56	44	43	58	45	44	56	43	42	51	39	38	24.4412	24.5843	25.199	25.2159	25.1697	25.0275
H2B2C_HUMAN	Q6DN03	Putative histone H2B type 2-C OS=Homo sapiens OX=9606 GN=HIST2H2BC PE=5 SV=3	0.601963	0.173161	3.212	0.617	0.022786	5	5	0	7	6	0	2	2	0	5	5	0	6	6	0	5	5	0	24.3792	23.9268	24.7757	25.4764	24.8401	24.5709
H2B2D_HUMAN	Q6DRA6	Putative histone H2B type 2-D OS=Homo sapiens OX=9606 GN=HIST2H2BD PE=5 SV=3	0.601962	0.173161	3.212	0.617	0.022786	5	5	0	7	6	0	2	2	0	5	5	0	6	6	0	5	5	0	24.4861	24.0337	24.8826	25.5834	24.947	24.6778
1433B_HUMAN	P31946	14-3-3 protein beta/alpha OS=Homo sapiens OX=9606 GN=YWHAB PE=1 SV=3	0.518085	0.173395	4.406	0.7326	0.074584	6	5	2	7	6	2	8	8	2	7	6	2	7	6	2	8	8	3	22.354	22.9134	23.2331	23.5026	22.9948	23.5573
AP2A1_HUMAN	O95782	AP-2 complex subunit alpha-1 OS=Homo sapiens OX=9606 GN=AP2A1 PE=1 SV=3	1.29926	0.17443	3.603	0.6983	0.002336	7	7	5	12	12	8	9	9	6	17	16	13	19	18	14	9	9	7	20.0372	21.2697	20.3082	22.2653	22.7662	20.4814
WDR76_HUMAN	Q9H967	WD repeat-containing protein 76 OS=Homo sapiens OX=9606 GN=WDR76 PE=1 SV=2	1.99455	0.17481	1.918	0.4085	0.33969	0	0	0	1	1	1	0	0	0	2	2	2	3	3	3	0	0	0	14.7764	15.9088	12.8118	17.4619	17.1223	14.8965
RFC4_HUMAN	P35249	Replication factor C subunit 4 OS=Homo sapiens OX=9606 GN=RFC4 PE=1 SV=2	1.83245	0.175736	4.643	0.6362	0.323479	0	0	0	1	1	1	2	2	2	2	2	2	3	3	3	2	2	2	14.7611	15.1018	18.1696	17.9985	18.201	17.3302
PALM3_HUMAN	A6NDB9	Paralemmin-3 OS=Homo sapiens OX=9606 GN=PALM3 PE=1 SV=2	2.19322	0.175946	1.356	0.1947	1.11662	0	0	0	0	0	0	0	0	0	0	0	0	1	1	1	0	0	0	13.0256	12.9963	14.8618	14.3573	18.1666	14.9394
BUD13_HUMAN	Q9BRD0	BUD13 homolog OS=Homo sapiens OX=9606 GN=BUD13 PE=1 SV=1	1.53219	0.176157	2.093	0.6271	1.04964	1	1	1	0	0	0	0	0	0	1	1	1	0	0	0	1	1	1	15.4087	14.5995	13.6253	17.1896	14.5772	16.4633
DHX8_HUMAN	Q14562	ATP-dependent RNA helicase DHX8 OS=Homo sapiens OX=9606 GN=DHX8 PE=1 SV=1	0.391975	0.176965	2.179	0.6095	0.564097	2	2	0	2	2	0	2	2	0	2	2	0	2	2	0	2	2	0	17.62	17.9581	17.9872	18.252	18.6056	17.8837
DHX16_HUMAN	O60231	Pre-mRNA-splicing factor ATP-dependent RNA helicase DHX16 OS=Homo sapiens OX=9606 GN=DHX16 PE=1 SV=2	0.391976	0.176965	2.179	0.6095	0.564097	2	2	0	2	2	0	2	2	0	2	2	0	2	2	0	2	2	0	17.9001	18.2382	18.2673	18.5321	18.8858	18.1638
TDIF2_HUMAN	Q5QJE6	Deoxynucleotidyltransferase terminal-interacting protein 2 OS=Homo sapiens OX=9606 GN=DNTTIP2 PE=1 SV=2	1.13945	0.177449	1.304	0.2738	1.43221	1	1	1	0	0	0	0	0	0	0	0	0	0	0	0	0	0	0	14.6714	12.865	13.1035	15.3347	13.9387	14.7848
LC7L3_HUMAN	O95232	Luc7-like protein 3 OS=Homo sapiens OX=9606 GN=LUC7L3 PE=1 SV=2	0.621227	0.177655	3.734	0.7963	0.123181	6	5	5	7	6	6	3	3	3	5	5	5	5	4	4	4	3	3	20.4369	20.7331	19.75	21.0721	21.2606	20.4511
ABCD3_HUMAN	P28288	ATP-binding cassette sub-family D member 3 OS=Homo sapiens OX=9606 GN=ABCD3 PE=1 SV=1	1.70351	0.177731	1.342	0.1863	1.98087	0	0	0	0	0	0	0	0	0	0	0	0	1	1	1	0	0	0	13.7229	11.6397	13.6591	13.9692	16.2845	13.8785
ABC3F_HUMAN	Q8IUX4	DNA dC->dU-editing enzyme APOBEC-3F OS=Homo sapiens OX=9606 GN=APOBEC3F PE=1 SV=3	1.68645	0.17822	3.398	0.701	0.425404	2	2	0	2	2	1	1	1	0	3	3	1	3	3	1	2	2	1	19.2703	16.8561	19.6893	20.7591	20.8976	19.2183
STRAP_HUMAN	Q9Y3F4	Serine-threonine kinase receptor-associated protein OS=Homo sapiens OX=9606 GN=STRAP PE=1 SV=1	0.428049	0.178434	3.987	0.7753	0.024576	9	8	8	7	6	6	10	10	10	9	9	9	9	9	9	8	8	8	22.1279	22.2606	22.8493	23.0114	22.9492	22.5614
H2B1C_HUMAN	P62807	Histone H2B type 1-C/E/F/G/I OS=Homo sapiens OX=9606 GN=H2BC4 PE=1 SV=4	-0.441124	0.178605	3.965	0.7198	0.031107	14	10	0	16	12	0	9	7	0	10	8	0	13	10	0	12	9	0	28.0376	28.1426	27.5702	27.7736	27.5728	27.0807
H2B1D_HUMAN	P58876	Histone H2B type 1-D OS=Homo sapiens OX=9606 GN=HIST1H2BD PE=1 SV=2	-0.441124	0.178605	3.965	0.7198	0.031107	14	10	0	16	12	0	9	7	0	10	8	0	13	10	0	12	9	0	28.0376	28.1426	27.5702	27.7736	27.5728	27.0807
H2B1H_HUMAN	Q93079	Histone H2B type 1-H OS=Homo sapiens OX=9606 GN=HIST1H2BH PE=1 SV=3	-0.441124	0.178605	3.965	0.7198	0.031107	14	10	0	16	12	0	9	7	0	10	8	0	13	10	0	12	9	0	28.0376	28.1426	27.5702	27.7736	27.5728	27.0807
H2B1K_HUMAN	O60814	Histone H2B type 1-K OS=Homo sapiens OX=9606 GN=H2BC12 PE=1 SV=3	-0.441124	0.178605	3.965	0.7198	0.031107	14	10	0	16	12	0	9	7	0	10	8	0	13	10	0	12	9	0	28.0376	28.1426	27.5702	27.7736	27.5728	27.0807
H2B1M_HUMAN	Q99879	Histone H2B type 1-M OS=Homo sapiens OX=9606 GN=H2BC14 PE=1 SV=3	-0.441124	0.178605	3.965	0.7198	0.031107	14	10	0	16	12	0	9	7	0	10	8	0	13	10	0	12	9	0	28.0376	28.1426	27.5702	27.7736	27.5728	27.0807
H2B1N_HUMAN	Q99877	Histone H2B type 1-N OS=Homo sapiens OX=9606 GN=H2BC15 PE=1 SV=3	-0.441124	0.178605	3.965	0.7198	0.031107	14	10	0	16	12	0	9	7	0	10	8	0	13	10	0	12	9	0	28.0376	28.1426	27.5702	27.7736	27.5728	27.0807
H2B2F_HUMAN	Q5QNW6	Histone H2B type 2-F OS=Homo sapiens OX=9606 GN=HIST2H2BF PE=1 SV=3	-0.441124	0.178605	3.965	0.7198	0.031107	14	10	0	16	12	0	9	7	0	10	8	0	13	10	0	12	9	0	28.0376	28.1426	27.5702	27.7736	27.5728	27.0807
OLA1_HUMAN	Q9NTK5	Obg-like ATPase 1 OS=Homo sapiens OX=9606 GN=OLA1 PE=1 SV=2	1.34895	0.179078	2.397	0.4806	2.22867	0	0	0	0	0	0	0	0	0	0	0	0	1	1	1	0	0	0	13.9564	13.2858	15.4357	14.5095	16.0743	16.1409
SHRM3_HUMAN	Q8TF72	Protein Shroom3 OS=Homo sapiens OX=9606 GN=SHROOM3 PE=1 SV=2	0.352227	0.179307	1.661	0.3183	0.276939	1	1	1	1	1	1	1	1	1	1	1	1	1	1	1	1	1	1	17.4992	18.1735	17.9109	18.3971	18.123	18.1203
RGS1_HUMAN	Q08116	Regulator of G-protein signaling 1 OS=Homo sapiens OX=9606 GN=RGS1 PE=1 SV=3	3.41471	0.179349	1.416	0.214	0.301682	0	0	0	0	0	0	0	0	0	0	0	0	0	0	0	1	1	1	12.3899	13.6898	13.8576	14.6847	14.6722	20.8245
MRT4_HUMAN	Q9UKD2	mRNA turnover protein 4 homolog OS=Homo sapiens OX=9606 GN=MRTO4 PE=1 SV=2	0.492936	0.179819	4.645	0.7041	0.003445	11	11	11	10	10	10	9	8	8	12	11	11	10	9	9	8	8	8	22.6671	22.5449	22.882	23.7425	23.054	22.7763
KIN17_HUMAN	O60870	DNA/RNA-binding protein KIN17 OS=Homo sapiens OX=9606 GN=KIN PE=1 SV=2	2.04277	0.179979	1.547	0.3212	0.148009	0	0	0	1	1	1	0	0	0	0	0	0	1	1	1	2	2	2	12.8055	16.7345	14.7839	15.7874	17.0173	17.6475
FA81B_HUMAN	Q96LP2	Protein FAM81B OS=Homo sapiens OX=9606 GN=FAM81B PE=1 SV=3	-3.52999	0.180363	1.093	0.2031	2.07702	0	0	0	1	1	1	0	0	0	0	0	0	0	0	0	0	0	0	14.0392	20.9351	15.6808	14.6417	12.8194	12.604
IF2B_HUMAN	P20042	Eukaryotic translation initiation factor 2 subunit 2 OS=Homo sapiens OX=9606 GN=EIF2S2 PE=1 SV=2	1.06855	0.18049	4.848	0.7738	0.02229	12	9	9	10	9	9	18	15	15	20	16	16	14	12	12	21	16	16	23.4342	23.898	25.4209	25.4284	24.8007	25.7297
PKD1_HUMAN	P98161	Polycystin-1 OS=Homo sapiens OX=9606 GN=PKD1 PE=1 SV=3	1.24211	0.180733	1.488	0.2433	1.48515	0	0	0	0	0	0	0	0	0	0	0	0	1	1	1	0	0	0	12.8925	13.909	15.4583	15.1778	15.6853	15.123
RS13_HUMAN	P62277	40S ribosomal protein S13 OS=Homo sapiens OX=9606 GN=RPS13 PE=1 SV=2	0.515165	0.180782	4.147	0.7191	0.008407	29	12	12	20	10	10	32	12	12	26	10	10	28	10	10	23	10	10	28.0895	28.1756	29.0779	29.0363	28.9313	28.9209
CAZA2_HUMAN	P47755	F-actin-capping protein subunit alpha-2 OS=Homo sapiens OX=9606 GN=CAPZA2 PE=1 SV=3	2.1241	0.180916	1.973	0.4921	0.522871	0	0	0	0	0	0	0	0	0	1	1	0	0	0	0	0	0	0	13.6257	12.7232	14.4974	17.8838	15.6335	13.7014
RS25_HUMAN	P62851	40S ribosomal protein S25 OS=Homo sapiens OX=9606 GN=RPS25 PE=1 SV=1	0.392497	0.181335	3.43	0.6242	0.099662	12	7	7	11	7	7	11	7	7	10	7	7	10	6	6	8	6	6	29.4188	29.7254	30.2367	30.1952	30.2598	30.1035
ODO2_HUMAN	P36957	Dihydrolipoyllysine-residue succinyltransferase component of 2-oxoglutarate dehydrogenase complex, mitochondrial OS=Homo sapiens OX=9606 GN=DLST PE=1 SV=4	4.34324	0.182615	1.215	0.237	1.06037	0	0	0	0	0	0	0	0	0	0	0	0	1	1	1	0	0	0	14.0457	12.8374	14.0679	16.23	23.2337	14.517
ZN880_HUMAN	Q6PDB4	Zinc finger protein 880 OS=Homo sapiens OX=9606 GN=ZNF880 PE=2 SV=2	2.02448	0.183273	2.535	0.2801	0.84695	0	0	0	0	0	0	0	0	0	0	0	0	1	1	0	0	0	0	14.9957	11.2975	14.4734	14.6313	15.9304	16.2784
KRI1_HUMAN	Q8N9T8	Protein KRI1 homolog OS=Homo sapiens OX=9606 GN=KRI1 PE=1 SV=3	1.32019	0.183387	1.489	0.3029	0.803908	0	0	0	0	0	0	0	0	0	1	1	1	0	0	0	0	0	0	14.8364	13.3759	13.7266	16.5596	15.1739	14.1661
EXOS5_HUMAN	Q9NQT4	Exosome complex component RRP46 OS=Homo sapiens OX=9606 GN=EXOSC5 PE=1 SV=1	3.50428	0.183954	2.75	0.5945	0.427799	1	1	1	0	0	0	0	0	0	2	2	2	0	0	0	1	1	1	17.538	12.554	14.2432	20.7254	15.2129	18.9096
ZN814_HUMAN	B7Z6K7	Zinc finger protein 814 OS=Homo sapiens OX=9606 GN=ZNF814 PE=1 SV=2	2.32791	0.184434	3.074	0.245	1.20271	0	0	0	0	0	0	0	0	0	0	0	0	1	1	0	0	0	0	13.5353	12.3319	13.3586	13.0292	17.8888	15.2915
GIT1_HUMAN	Q9Y2X7	ARF GTPase-activating protein GIT1 OS=Homo sapiens OX=9606 GN=GIT1 PE=1 SV=2	2.21824	0.185107	1.492	0.1971	2.11302	0	0	0	0	0	0	0	0	0	0	0	0	0	0	0	1	1	1	12.8216	15.363	13.7968	14.6365	15.4934	18.5062
NOL6_HUMAN	Q9H6R4	Nucleolar protein 6 OS=Homo sapiens OX=9606 GN=NOL6 PE=1 SV=2	-1.65997	0.185241	1.346	0.1627	1.15868	0	0	0	1	1	1	0	0	0	0	0	0	0	0	0	0	0	0	15.2136	15.7669	14.9969	12.4204	15.6725	12.9045
ZN468_HUMAN	Q5VIY5	Zinc finger protein 468 OS=Homo sapiens OX=9606 GN=ZNF468 PE=2 SV=1	2.22559	0.185324	3.074	0.245	1.20271	0	0	0	0	0	0	0	0	0	0	0	0	1	1	0	0	0	0	13.7047	13.0225	13.7487	15.1732	18.3205	13.659
EIF3L_HUMAN	Q9Y262	Eukaryotic translation initiation factor 3 subunit L OS=Homo sapiens OX=9606 GN=EIF3L PE=1 SV=1	0.757853	0.185333	4.501	0.8105	0.028752	31	25	25	31	24	24	32	24	24	33	24	24	29	22	22	35	24	24	24.8605	25.0633	26.2101	26.0508	25.8043	26.5524
PUM1_HUMAN	Q14671	Pumilio homolog 1 OS=Homo sapiens OX=9606 GN=PUM1 PE=1 SV=3	0.660535	0.185465	6.858	0.7914	0.003634	24	23	17	18	18	14	21	20	15	27	25	19	27	26	21	23	21	17	23.1016	22.6538	23.9223	24.2075	23.8738	23.578
RS9_HUMAN	P46781	40S ribosomal protein S9 OS=Homo sapiens OX=9606 GN=RPS9 PE=1 SV=3	0.403288	0.185651	3.736	0.7963	0.006061	27	21	21	29	20	20	29	21	21	28	20	20	29	20	20	29	19	19	29.2785	29.7094	30.1472	30.0727	30.0974	30.1748
CH10_HUMAN	P61604	10 kDa heat shock protein, mitochondrial OS=Homo sapiens OX=9606 GN=HSPE1 PE=1 SV=2	3.00615	0.186427	1.917	0.3698	0.036742	1	1	1	0	0	0	0	0	0	1	1	1	1	1	1	0	0	0	16.4798	11.4714	14.4619	18.9054	17.6805	14.8456
HS71L_HUMAN	P34931	Heat shock 70 kDa protein 1-like OS=Homo sapiens OX=9606 GN=HSPA1L PE=1 SV=2	0.66864	0.187424	3.761	0.7323	0.037552	8	8	0	11	9	0	11	10	0	10	9	0	14	12	0	11	8	0	22.4034	23.5141	23.3431	23.5796	24.2318	23.4551
H11_HUMAN	Q02539	Histone H1.1 OS=Homo sapiens OX=9606 GN=H1-1 PE=1 SV=3	-0.278686	0.187839	4.269	0.657	0.034526	6	4	0	4	4	0	5	4	0	4	4	0	4	3	0	5	4	0	27.77	28.007	28.0338	27.9489	27.4225	27.6034
HTRA2_HUMAN	O43464	Serine protease HTRA2, mitochondrial OS=Homo sapiens OX=9606 GN=HTRA2 PE=1 SV=2	1.67363	0.18826	1.206	0.3226	1.88349	0	0	0	0	0	0	0	0	0	1	1	1	0	0	0	0	0	0	14.067	13.7759	15.0224	17.6927	14.2749	15.9187
XRN1_HUMAN	Q8IZH2	5'-3' exoribonuclease 1 OS=Homo sapiens OX=9606 GN=XRN1 PE=1 SV=1	1.13714	0.18847	2.609	0.5813	0.022821	0	0	0	0	0	0	1	1	1	3	3	3	2	2	2	1	1	1	16.178	13.8968	14.7937	16.6418	15.8455	15.7926
TSN_HUMAN	Q15631	Translin OS=Homo sapiens OX=9606 GN=TSN PE=1 SV=1	0.630297	0.18901	3.359	0.4552	0.142895	1	1	1	1	1	1	1	1	1	1	1	1	1	1	1	2	2	2	19.2919	20.0408	19.2845	19.575	20.315	20.6181
ZNF22_HUMAN	P17026	Zinc finger protein 22 OS=Homo sapiens OX=9606 GN=ZNF22 PE=1 SV=3	2.57397	0.189237	1.815	0.4749	0.301924	0	0	0	0	0	0	0	0	0	2	2	2	1	1	1	0	0	0	13.5693	15.1914	14.804	19.1282	18.115	14.0434
SPF45_HUMAN	Q96I25	Splicing factor 45 OS=Homo sapiens OX=9606 GN=RBM17 PE=1 SV=1	0.296688	0.189432	3.844	0.6592	0.0309	8	7	7	9	9	9	7	6	6	8	7	7	7	7	7	7	6	6	21.4073	21.7986	21.8175	22.1024	22.1039	21.7072
SUGP2_HUMAN	Q8IX01	SURP and G-patch domain-containing protein 2 OS=Homo sapiens OX=9606 GN=SUGP2 PE=1 SV=2	0.713574	0.189646	2.002	0.4172	0.092616	1	1	1	0	0	0	1	1	1	1	1	1	0	0	0	2	2	2	14.889	13.7752	14.5818	14.8774	14.77	15.7394
LC7L2_HUMAN	Q9Y383	Putative RNA-binding protein Luc7-like 2 OS=Homo sapiens OX=9606 GN=LUC7L2 PE=1 SV=2	0.626034	0.189664	3.964	0.7413	0.032908	9	9	6	13	12	8	7	6	4	9	9	6	11	10	6	8	6	3	22.6231	23.6766	22.5213	23.5776	23.8113	23.3102
ZN229_HUMAN	Q9UJW7	Zinc finger protein 229 OS=Homo sapiens OX=9606 GN=ZNF229 PE=1 SV=3	2.07875	0.189804	3.074	0.245	1.20271	0	0	0	0	0	0	0	0	0	0	0	0	1	1	0	0	0	0	12.5484	15.0813	13.4272	13.9635	17.7244	15.6053
IF4B_HUMAN	P23588	Eukaryotic translation initiation factor 4B OS=Homo sapiens OX=9606 GN=EIF4B PE=1 SV=2	0.863028	0.190223	4.506	0.8215	0.010164	14	13	13	14	14	14	16	16	16	17	15	15	14	14	14	22	21	21	21.4307	21.5075	22.457	22.5646	21.9575	23.4623
RL36A_HUMAN	P83881	60S ribosomal protein L36a OS=Homo sapiens OX=9606 GN=RPL36A PE=1 SV=2	0.369473	0.19133	3.853	0.7016	0.01313	8	6	2	5	5	2	8	7	2	7	6	2	6	6	2	6	5	2	27.6953	27.4914	28.2668	28.2618	28.1332	28.1669
RL37_HUMAN	P61927	60S ribosomal protein L37 OS=Homo sapiens OX=9606 GN=RPL37 PE=1 SV=2	0.622465	0.193261	2.369	0.6184	0.015305	6	4	4	5	4	4	7	4	4	6	4	4	5	4	4	5	3	3	25.3901	25.8523	26.1846	27.078	26.0487	26.1677
RT22_HUMAN	P82650	28S ribosomal protein S22, mitochondrial OS=Homo sapiens OX=9606 GN=MRPS22 PE=1 SV=1	0.738196	0.194252	3.248	0.6785	0.002303	5	5	5	6	6	6	3	3	3	8	8	8	7	7	7	3	3	3	20.2224	20.6419	19.9319	21.6028	21.2301	20.1778
KRR1_HUMAN	Q13601	KRR1 small subunit processome component homolog OS=Homo sapiens OX=9606 GN=KRR1 PE=1 SV=4	2.54499	0.19451	2.525	0.4384	1.54083	0	0	0	0	0	0	0	0	0	1	1	1	1	1	1	0	0	0	14.2175	12.0612	14.8667	17.7781	17.5339	13.4683
NPM_HUMAN	P06748	Nucleophosmin OS=Homo sapiens OX=9606 GN=NPM1 PE=1 SV=2	-0.281837	0.195573	7.62	0.8059	0.002183	17	14	14	16	14	14	14	13	13	12	11	11	13	12	12	13	12	12	27.7032	27.8149	28.1667	27.845	27.4879	27.5064
H2A2B_HUMAN	Q8IUE6	Histone H2A type 2-B OS=Homo sapiens OX=9606 GN=HIST2H2AB PE=1 SV=3	-0.179775	0.195882	2.475	0.5407	0.033388	4	3	0	4	3	0	4	3	0	3	2	0	4	3	0	4	3	0	27.5617	27.443	27.3614	27.3686	27.383	27.0752
RS6_HUMAN	P62753	40S ribosomal protein S6 OS=Homo sapiens OX=9606 GN=RPS6 PE=1 SV=1	0.62039	0.195965	4.372	0.744	0.000659	22	12	12	23	15	14	27	16	15	26	13	13	27	14	14	27	16	15	27.7162	28.2564	29.0522	28.8424	28.8879	29.1557
ZN664_HUMAN	Q8N3J9	Zinc finger protein 664 OS=Homo sapiens OX=9606 GN=ZNF664 PE=1 SV=1	2.22596	0.196048	3.074	0.245	1.20271	0	0	0	0	0	0	0	0	0	0	0	0	1	1	0	0	0	0	14.7151	13.5322	14.5494	15.8109	19.1618	14.5019
ST7_HUMAN	Q9NRC1	Suppressor of tumorigenicity 7 protein OS=Homo sapiens OX=9606 GN=ST7 PE=1 SV=1	1.03437	0.19616	2.726	0.5477	0.902073	0	0	0	1	1	1	0	0	0	0	0	0	0	0	0	0	0	0	13.4467	15.2894	13.6487	14.5222	15.5704	15.3953
KPYM_HUMAN	P14618	Pyruvate kinase PKM OS=Homo sapiens OX=9606 GN=PKM PE=1 SV=4	1.94059	0.197577	2.525	0.5	0.618403	1	1	0	1	1	0	0	0	0	2	2	0	1	1	0	1	1	0	15.9818	17.3509	14.3189	19.3368	17.9175	16.2191
BLMH_HUMAN	Q13867	Bleomycin hydrolase OS=Homo sapiens OX=9606 GN=BLMH PE=1 SV=1	2.17044	0.197652	1.665	0.5748	1.31287	0	0	0	0	0	0	0	0	0	0	0	0	0	0	0	1	1	1	13.5456	12.3032	16.5119	15.139	16.3531	17.3799
RS12_HUMAN	P25398	40S ribosomal protein S12 OS=Homo sapiens OX=9606 GN=RPS12 PE=1 SV=3	0.532115	0.197819	2.59	0.7002	0.044872	4	2	2	4	2	2	4	3	3	3	2	2	3	2	2	3	2	2	27.1445	27.5928	28.2373	28.1063	28.0087	28.4559
PYRG2_HUMAN	Q9NRF8	CTP synthase 2 OS=Homo sapiens OX=9606 GN=CTPS2 PE=1 SV=1	1.80704	0.198244	3.081	0.5771	1.96122	0	0	0	0	0	0	0	0	0	0	0	0	1	1	0	0	0	0	12.5095	15.3165	13.7527	15.2612	17.2925	14.4462
ZN736_HUMAN	B4DX44	Zinc finger protein 736 OS=Homo sapiens OX=9606 GN=ZNF736 PE=2 SV=2	2.43351	0.199048	3.074	0.245	1.20271	0	0	0	0	0	0	0	0	0	0	0	0	1	1	0	0	0	0	13.2055	12.4204	13.9124	14.0617	18.6593	14.1179
XRN2_HUMAN	Q9H0D6	5'-3' exoribonuclease 2 OS=Homo sapiens OX=9606 GN=XRN2 PE=1 SV=1	0.979837	0.199888	3.725	0.675	0.001634	5	5	5	6	6	6	9	9	9	8	8	8	5	5	5	10	10	10	18.6544	19.3862	20.495	20.7586	19.7994	20.9171
ZN765_HUMAN	Q7L2R6	Zinc finger protein 765 OS=Homo sapiens OX=9606 GN=ZNF765 PE=1 SV=2	2.29039	0.20009	3.074	0.245	1.20271	0	0	0	0	0	0	0	0	0	0	0	0	1	1	0	0	0	0	13.0079	12.2731	13.9414	13.9037	18.1922	13.9976
XP32_HUMAN	Q5T750	Skin-specific protein 32 OS=Homo sapiens OX=9606 GN=XP32 PE=1 SV=1	-2.99776	0.200819	1.938	0.5695	1.19252	1	1	1	1	1	1	1	1	1	0	0	0	0	0	0	1	1	1	19.2802	18.6344	19.6686	13.5204	15.1107	19.9588
PPHLN_HUMAN	Q8NEY8	Periphilin-1 OS=Homo sapiens OX=9606 GN=PPHLN1 PE=1 SV=2	1.43339	0.201383	3.227	0.6622	0.011033	3	3	3	4	4	3	10	9	9	7	7	7	6	6	6	14	13	13	18.9884	19.8937	21.5016	21.5314	20.5656	22.5869
CE350_HUMAN	Q5VT06	Centrosome-associated protein 350 OS=Homo sapiens OX=9606 GN=CEP350 PE=1 SV=1	1.41881	0.202472	1.674	0.2133	0.177401	0	0	0	0	0	0	0	0	0	0	0	0	1	1	1	0	0	0	14.0998	11.8061	14.6681	14.304	15.2224	15.3041
RS5_HUMAN	P46782	40S ribosomal protein S5 OS=Homo sapiens OX=9606 GN=RPS5 PE=1 SV=4	0.382447	0.203026	4.813	0.7754	0.002596	27	17	17	24	15	15	25	15	15	31	16	16	29	16	16	26	14	14	28.1103	28.3203	28.9283	28.867	28.9121	28.7271
GAR1_HUMAN	Q9NY12	H/ACA ribonucleoprotein complex subunit 1 OS=Homo sapiens OX=9606 GN=GAR1 PE=1 SV=1	-0.753017	0.203361	2.841	0.6189	0.003105	8	6	6	10	8	8	8	7	7	6	5	5	7	7	7	8	7	7	24.8297	25.7918	26.4729	24.6981	24.9699	25.1674
MCRI2_HUMAN	Q9BUT9	MAPK regulated corepressor interacting protein 2 OS=Homo sapiens OX=9606 GN=MCRIP2 PE=1 SV=2	0.443119	0.203982	3	0.6305	0.01396	1	1	1	1	1	1	2	2	2	1	1	1	1	1	1	2	2	2	20.0902	20.1336	20.9794	20.9198	20.7824	20.8303
SRS12_HUMAN	Q8WXF0	Serine/arginine-rich splicing factor 12 OS=Homo sapiens OX=9606 GN=SRSF12 PE=2 SV=1	0.682143	0.204267	3.034	0.5653	0.074165	2	2	0	1	1	0	2	2	0	2	2	0	2	2	0	2	2	0	19.8983	19.143	20.676	20.4746	20.7481	20.541
ZC11B_HUMAN	A0A1B0GTU1	Zinc finger CCCH domain-containing protein 11B OS=Homo sapiens OX=9606 GN=ZC3H11B PE=4 SV=1	1.27693	0.205531	1.686	0.4146	1.35249	0	0	0	0	0	0	0	0	0	1	1	0	1	1	0	0	0	0	13.3781	15.9935	13.7775	16.0865	15.2935	15.6
SMD2_HUMAN	P62316	Small nuclear ribonucleoprotein Sm D2 OS=Homo sapiens OX=9606 GN=SNRPD2 PE=1 SV=1	0.931649	0.205542	2.915	0.6127	0.187785	5	5	5	5	4	4	4	4	4	4	4	4	4	4	4	5	5	5	23.9883	22.1219	23.8404	24.0451	24.1647	24.5358
RS17_HUMAN	P08708	40S ribosomal protein S17 OS=Homo sapiens OX=9606 GN=RPS17 PE=1 SV=2	0.45114	0.206755	4.288	0.7942	0.005732	17	10	10	17	9	9	15	8	8	13	8	8	14	9	9	14	8	8	28.3438	28.398	28.9199	28.5698	29.3846	29.0608
RM16_HUMAN	Q9NX20	39S ribosomal protein L16, mitochondrial OS=Homo sapiens OX=9606 GN=MRPL16 PE=1 SV=1	0.631125	0.206979	2.913	0.5174	0.049623	1	1	1	2	2	2	2	2	2	2	2	2	2	2	2	1	1	1	19.0153	19.6543	19.8655	20.3724	20.569	19.487
UBP13_HUMAN	Q92995	Ubiquitin carboxyl-terminal hydrolase 13 OS=Homo sapiens OX=9606 GN=USP13 PE=1 SV=2	1.60359	0.207025	1.989	0.2167	2.12271	0	0	0	1	1	1	0	0	0	1	1	1	0	0	0	0	0	0	12.9106	15.6979	14.3425	17.2133	14.8111	15.7373
CPSF1_HUMAN	Q10570	Cleavage and polyadenylation specificity factor subunit 1 OS=Homo sapiens OX=9606 GN=CPSF1 PE=1 SV=2	0.579545	0.207929	3.531	0.7037	0.023491	4	4	4	6	6	6	5	5	5	7	7	7	6	6	6	6	6	6	16.9892	17.6802	18.1587	18.0675	18.551	17.9482
RHF2B_HUMAN	P0C7M4	Rhox homeobox family member 2B OS=Homo sapiens OX=9606 GN=RHOXF2B PE=1 SV=1	2.38349	0.208068	2.513	0.6813	0.648403	0	0	0	0	0	0	0	0	0	1	1	0	0	0	0	0	0	0	11.7348	11.8239	15.222	17.4	13.6739	14.8573
MARK2_HUMAN	Q7KZI7	Serine/threonine-protein kinase MARK2 OS=Homo sapiens OX=9606 GN=MARK2 PE=1 SV=2	-0.74356	0.208555	4.652	0.7324	0.060643	12	12	11	8	8	7	17	17	14	8	8	7	5	5	3	8	8	6	20.6749	20.483	21.7045	20.4594	19.5748	20.5975
RS3A_HUMAN	P61247	40S ribosomal protein S3a OS=Homo sapiens OX=9606 GN=RPS3A PE=1 SV=2	0.455346	0.209087	4.256	0.7164	0.000827	44	29	29	49	30	30	41	28	28	46	30	30	49	30	30	43	29	29	28.8573	29.1729	29.8488	29.8843	29.5931	29.7677
TBB2A_HUMAN	Q13885	Tubulin beta-2A chain OS=Homo sapiens OX=9606 GN=TUBB2A PE=1 SV=1	1.57131	0.209821	3.81	0.758	0.009571	4	4	0	7	6	0	2	2	0	8	7	0	11	10	0	4	4	0	19.6962	21.9235	19.6979	22.691	22.8213	20.5192
TBB2B_HUMAN	Q9BVA1	Tubulin beta-2B chain OS=Homo sapiens OX=9606 GN=TUBB2B PE=1 SV=1	1.57131	0.209821	3.81	0.758	0.009571	4	4	0	7	6	0	2	2	0	8	7	0	11	10	0	4	4	0	19.6962	21.9235	19.6979	22.691	22.8213	20.5192
PUF60_HUMAN	Q9UHX1	Poly(U)-binding-splicing factor PUF60 OS=Homo sapiens OX=9606 GN=PUF60 PE=1 SV=1	1.05739	0.210486	3.671	0.6968	0.00199	4	4	4	1	1	1	4	4	4	5	5	5	6	6	6	3	3	3	20.1846	18.2894	19.6707	20.3673	21.214	19.7356
RL36L_HUMAN	Q969Q0	60S ribosomal protein L36a-like OS=Homo sapiens OX=9606 GN=RPL36AL PE=1 SV=3	0.351569	0.210973	3.853	0.7016	0.01313	7	6	2	5	4	1	8	7	2	6	5	1	6	5	1	5	4	1	27.2812	27.1542	27.9049	27.8489	27.8372	27.709
TRA2B_HUMAN	P62995	Transformer-2 protein homolog beta OS=Homo sapiens OX=9606 GN=TRA2B PE=1 SV=1	0.643558	0.211867	3.328	0.7602	0.096797	6	5	4	6	5	4	7	5	4	8	6	5	4	4	3	6	5	4	22.8048	22.5965	23.8885	23.99	23.4256	23.8049
DDX50_HUMAN	Q9BQ39	ATP-dependent RNA helicase DDX50 OS=Homo sapiens OX=9606 GN=DDX50 PE=1 SV=1	0.585726	0.212306	3.3	0.6994	0.000133	9	9	8	10	9	8	7	6	5	12	11	9	10	10	8	4	4	3	20.8278	21.0838	20.6842	21.9547	21.686	20.7124
GRWD1_HUMAN	Q9BQ67	Glutamate-rich WD repeat-containing protein 1 OS=Homo sapiens OX=9606 GN=GRWD1 PE=1 SV=1	0.936918	0.214016	3.629	0.7416	0.00352	3	3	3	3	3	3	1	1	1	2	2	2	3	3	3	3	3	3	20.6276	20.6047	18.8741	20.8282	21.4708	20.6182
TCF20_HUMAN	Q9UGU0	Transcription factor 20 OS=Homo sapiens OX=9606 GN=TCF20 PE=1 SV=3	1.72817	0.215594	1.14	0.2289	0.007805	0	0	0	0	0	0	0	0	0	0	0	0	0	0	0	1	1	1	13.2079	14.6118	13.5812	14.1573	14.7277	17.7005
ZN222_HUMAN	Q9UK12	Zinc finger protein 222 OS=Homo sapiens OX=9606 GN=ZNF222 PE=2 SV=2	2.01076	0.215689	3.074	0.245	1.20271	0	0	0	0	0	0	0	0	0	0	0	0	1	1	0	0	0	0	14.5102	17.1545	13.3961	16.3052	18.6175	16.1704
PRP19_HUMAN	Q9UMS4	Pre-mRNA-processing factor 19 OS=Homo sapiens OX=9606 GN=PRPF19 PE=1 SV=1	0.390451	0.215915	3.202	0.6114	0.139111	4	4	4	4	4	4	4	4	4	6	6	6	6	6	6	5	5	5	22.1674	22.5241	22.3768	22.9265	23.0511	22.262
EIF3H_HUMAN	O15372	Eukaryotic translation initiation factor 3 subunit H OS=Homo sapiens OX=9606 GN=EIF3H PE=1 SV=1	0.859903	0.216084	6.409	0.7956	0.002048	24	18	18	22	14	14	31	20	20	23	18	18	22	17	17	30	23	23	24.2857	24.1636	25.7617	25.3824	25.2526	26.1558
SRSF1_HUMAN	Q07955	Serine/arginine-rich splicing factor 1 OS=Homo sapiens OX=9606 GN=SRSF1 PE=1 SV=2	0.373131	0.216956	3.548	0.699	0.009132	25	15	14	24	14	13	27	14	14	28	14	13	28	11	11	31	14	13	25.679	25.4665	26.2617	26.3139	26.0019	26.2107
RM38_HUMAN	Q96DV4	39S ribosomal protein L38, mitochondrial OS=Homo sapiens OX=9606 GN=MRPL38 PE=1 SV=2	0.888573	0.217387	2.838	0.5831	0.011797	2	2	2	2	2	2	2	2	2	2	2	2	1	1	1	3	3	3	17.5798	19.0615	19.335	19.7149	19.0227	19.9044
CNO6L_HUMAN	Q96LI5	CCR4-NOT transcription complex subunit 6-like OS=Homo sapiens OX=9606 GN=CNOT6L PE=1 SV=2	0.562693	0.217451	1.305	0.3548	0.131162	0	0	0	0	0	0	0	0	0	0	0	0	0	0	0	1	1	0	13.1167	14.3997	14.0276	14.517	14.3623	14.3529
RECQ4_HUMAN	O94761	ATP-dependent DNA helicase Q4 OS=Homo sapiens OX=9606 GN=RECQL4 PE=1 SV=2	0.709211	0.217652	2.999	0.6279	0.018281	4	4	4	3	3	3	5	5	5	5	5	5	5	5	5	6	6	6	18.6189	18.4193	19.9387	19.6306	19.5928	19.8812
MTA2_HUMAN	O94776	Metastasis-associated protein MTA2 OS=Homo sapiens OX=9606 GN=MTA2 PE=1 SV=1	1.01304	0.217792	1.32	0.2053	0.377065	0	0	0	1	1	0	0	0	0	0	0	0	0	0	0	0	0	0	13.5075	15.3055	14.4198	14.6898	15.3119	16.2703
HIC2_HUMAN	Q96JB3	Hypermethylated in cancer 2 protein OS=Homo sapiens OX=9606 GN=HIC2 PE=1 SV=2	0.396631	0.217938	3.409	0.6271	0.010291	7	7	7	6	6	6	6	5	5	9	7	7	8	8	7	7	6	6	22.7195	22.7656	23.0285	23.4716	23.5049	22.727
1433E_HUMAN	P62258	14-3-3 protein epsilon OS=Homo sapiens OX=9606 GN=YWHAE PE=1 SV=1	0.409648	0.218211	2.655	0.6373	0.109459	4	4	3	5	5	3	4	4	2	4	4	2	5	4	2	5	5	3	21.7077	22.3958	22.5977	22.6305	22.5138	22.7859
MCM3_HUMAN	P25205	DNA replication licensing factor MCM3 OS=Homo sapiens OX=9606 GN=MCM3 PE=1 SV=3	1.9691	0.218613	1.663	0.3361	0.760964	0	0	0	0	0	0	0	0	0	0	0	0	2	2	2	0	0	0	12.8993	13.7806	13.1986	13.738	17.9028	14.1451
DDX41_HUMAN	Q9UJV9	Probable ATP-dependent RNA helicase DDX41 OS=Homo sapiens OX=9606 GN=DDX41 PE=1 SV=2	0.346481	0.218701	4.059	0.7406	0.048038	9	9	9	12	12	12	11	11	11	12	12	12	10	10	10	12	12	12	20.5524	21.3152	21.1869	21.3944	21.3951	21.3044
PKP2_HUMAN	Q99959	Plakophilin-2 OS=Homo sapiens OX=9606 GN=PKP2 PE=1 SV=2	0.641097	0.219112	3.191	0.7195	0.038228	6	6	6	4	4	4	6	6	6	6	6	6	7	7	7	5	5	5	19.1531	18.3663	18.9517	19.2575	20.1868	18.9501
RL23A_HUMAN	P62750	60S ribosomal protein L23a OS=Homo sapiens OX=9606 GN=RPL23A PE=1 SV=1	0.341083	0.21965	4.399	0.6593	0.017091	22	10	10	20	12	12	24	12	12	21	11	11	19	11	11	24	11	11	27.9626	28.0554	28.6314	28.7235	28.3598	28.5894
GPTC4_HUMAN	Q5T3I0	G patch domain-containing protein 4 OS=Homo sapiens OX=9606 GN=GPATCH4 PE=1 SV=2	-2.90344	0.220747	3.532	0.6017	0.269321	8	7	7	4	4	4	2	2	2	4	3	3	2	2	2	0	0	0	20.551	20.0674	19.5222	19.9522	18.1581	13.3199
CMBL_HUMAN	Q96DG6	Carboxymethylenebutenolidase homolog OS=Homo sapiens OX=9606 GN=CMBL PE=1 SV=1	1.9485	0.221165	1.144	0.1853	2.70213	0	0	0	0	0	0	0	0	0	1	1	1	0	0	0	0	0	0	11.3493	13.788	14.3124	15.9648	13.1263	16.2042
SP16H_HUMAN	Q9Y5B9	FACT complex subunit SPT16 OS=Homo sapiens OX=9606 GN=SUPT16H PE=1 SV=1	1.03888	0.221757	3.552	0.6706	0.011289	8	8	8	2	2	2	7	7	7	10	10	10	4	4	4	8	8	8	19.2729	17.6894	19.4715	20.7407	19.3848	19.425
CDC5L_HUMAN	Q99459	Cell division cycle 5-like protein OS=Homo sapiens OX=9606 GN=CDC5L PE=1 SV=2	-1.88867	0.22309	2.715	0.6654	0.107917	13	13	13	5	5	5	2	2	2	4	4	4	4	4	4	2	2	2	20.5075	19.4234	19.146	18.675	19.3849	15.3509
S10A7_HUMAN	P31151	Protein S100-A7 OS=Homo sapiens OX=9606 GN=S100A7 PE=1 SV=4	-2.26234	0.223252	2.329	0.6303	0.031227	0	0	0	0	0	0	1	1	1	0	0	0	0	0	0	0	0	0	15.3635	13.6629	17.8902	15.3357	12.386	12.4078
1433T_HUMAN	P27348	14-3-3 protein theta OS=Homo sapiens OX=9606 GN=YWHAQ PE=1 SV=1	0.505058	0.223334	3.636	0.6877	0.157177	1	1	0	2	2	0	4	4	0	3	3	1	4	3	1	3	3	1	21.2133	22.0438	22.3908	22.4299	22.3257	22.4075
DJC10_HUMAN	Q8IXB1	DnaJ homolog subfamily C member 10 OS=Homo sapiens OX=9606 GN=DNAJC10 PE=1 SV=2	1.4574	0.22353	2.953	0.618	0.28563	2	2	2	2	2	2	2	2	2	5	5	5	3	3	3	3	3	3	17.3299	18.2312	16.7932	20.3363	19.2054	17.1849
YMEL1_HUMAN	Q96TA2	ATP-dependent zinc metalloprotease YME1L1 OS=Homo sapiens OX=9606 GN=YME1L1 PE=1 SV=2	2.056	0.223881	3.264	0.5695	0.109131	2	2	2	1	1	1	3	3	3	4	4	4	3	3	3	4	4	4	17.5162	13.871	18.592	18.8175	18.5955	18.7342
RL10A_HUMAN	P62906	60S ribosomal protein L10a OS=Homo sapiens OX=9606 GN=RPL10A PE=1 SV=2	0.266807	0.225095	4.983	0.6705	0.009478	24	14	14	19	14	14	26	15	15	18	13	13	23	15	15	28	13	13	26.5583	26.9141	27.1761	27.0475	27.197	27.2044
H15_HUMAN	P16401	Histone H1.5 OS=Homo sapiens OX=9606 GN=H1-5 PE=1 SV=3	-0.288776	0.225503	3.928	0.7003	0.010918	10	7	5	11	8	6	10	7	5	10	7	5	8	6	5	9	7	5	27.295	27.4572	27.6286	27.4931	26.8816	27.1398
ANKZ1_HUMAN	Q9H8Y5	Ankyrin repeat and zinc finger domain-containing protein 1 OS=Homo sapiens OX=9606 GN=ANKZF1 PE=1 SV=1	0.952261	0.226141	1.845	0.2016	0.575866	0	0	0	0	0	0	0	0	0	0	0	0	0	0	0	1	1	1	14.7036	13.7116	13.7809	14.2241	14.6708	16.1579
CN37_HUMAN	P09543	2',3'-cyclic-nucleotide 3'-phosphodiesterase OS=Homo sapiens OX=9606 GN=CNP PE=1 SV=2	2.27532	0.2266	1.395	0.2616	2.44889	0	0	0	0	0	0	0	0	0	1	1	1	0	0	0	0	0	0	13.1222	13.1036	13.4083	18.5106	14.8315	13.118
DX39A_HUMAN	O00148	ATP-dependent RNA helicase DDX39A OS=Homo sapiens OX=9606 GN=DDX39A PE=1 SV=2	0.90033	0.228311	3.17	0.6404	0.031176	3	3	0	6	6	0	1	1	0	4	4	0	7	7	0	3	3	0	19.6262	20.3086	18.4609	20.2943	20.9732	19.8291
ZN445_HUMAN	P59923	Zinc finger protein 445 OS=Homo sapiens OX=9606 GN=ZNF445 PE=1 SV=1	1.92402	0.228509	3.074	0.245	1.20271	0	0	0	0	0	0	0	0	0	0	0	0	1	1	0	0	0	0	14.0156	13.8885	12.0327	14.1856	17.6175	13.9057
LEMD2_HUMAN	Q8NC56	LEM domain-containing protein 2 OS=Homo sapiens OX=9606 GN=LEMD2 PE=1 SV=1	-2.75293	0.229386	3.27	0.6557	0.113495	2	2	2	3	3	3	2	2	2	0	0	0	1	1	1	1	1	1	18.4485	18.9367	17.6412	11.8274	17.9981	16.9421
TRY2_HUMAN	P07478	Trypsin-2 OS=Homo sapiens OX=9606 GN=PRSS2 PE=1 SV=1	-1.36707	0.229419	1.465	0.2116	0.169088	0	0	0	0	0	0	1	1	0	0	0	0	0	0	0	0	0	0	15.6619	14.7637	17.5643	15.4078	14.7815	13.6993
RPA49_HUMAN	Q9GZS1	DNA-directed RNA polymerase I subunit RPA49 OS=Homo sapiens OX=9606 GN=POLR1E PE=1 SV=3	-2.44399	0.22944	2.259	0.5308	0.862967	1	1	1	2	2	2	0	0	0	1	1	1	0	0	0	0	0	0	17.8744	18.1566	16.5363	18.3309	13.9434	12.961
SRP68_HUMAN	Q9UHB9	Signal recognition particle subunit SRP68 OS=Homo sapiens OX=9606 GN=SRP68 PE=1 SV=2	1.21721	0.229519	3.395	0.4975	0.040925	1	1	1	1	1	1	4	4	4	2	2	2	2	2	2	4	3	3	15.6749	16.3681	18.5209	18.0773	18.179	17.9593
RL27A_HUMAN	P46776	60S ribosomal protein L27a OS=Homo sapiens OX=9606 GN=RPL27A PE=1 SV=2	0.481557	0.23035	3.524	0.6946	0.188879	3	3	3	4	3	3	5	4	4	5	4	4	5	4	4	4	4	4	26.4758	27.296	27.5582	27.5921	27.7623	27.4202
FA98B_HUMAN	Q52LJ0	Protein FAM98B OS=Homo sapiens OX=9606 GN=FAM98B PE=1 SV=2	1.29155	0.23105	5.016	0.6834	0.012894	8	5	2	3	3	1	10	6	2	7	5	2	7	6	2	12	8	4	19.7687	19.1158	21.5843	20.5942	21.2996	22.4497
TRM6_HUMAN	Q9UJA5	tRNA (adenine(58)-N(1))-methyltransferase non-catalytic subunit TRM6 OS=Homo sapiens OX=9606 GN=TRMT6 PE=1 SV=1	2.37986	0.231592	2.803	0.5572	0.024743	0	0	0	0	0	0	3	3	3	1	1	1	0	0	0	3	3	3	13.7798	13.1972	17.9716	17.9257	15.8422	18.3202
TOE1_HUMAN	Q96GM8	Target of EGR1 protein 1 OS=Homo sapiens OX=9606 GN=TOE1 PE=1 SV=1	-1.57147	0.231633	2.897	0.7198	0.196532	2	2	2	3	3	3	4	4	4	0	0	0	2	2	2	2	2	2	18.2938	18.5629	19.4225	15.1316	17.7562	18.677
MSI1H_HUMAN	O43347	RNA-binding protein Musashi homolog 1 OS=Homo sapiens OX=9606 GN=MSI1 PE=1 SV=1	0.560044	0.231679	2.194	0.5584	1.00453	1	1	0	1	1	0	1	1	0	1	1	0	1	1	0	1	1	0	19.566	19.7636	20.7439	20.5513	20.3266	20.8757
PNISR_HUMAN	Q8TF01	Arginine/serine-rich protein PNISR OS=Homo sapiens OX=9606 GN=PNISR PE=1 SV=2	2.71954	0.231959	2.092	0.4732	0.664106	0	0	0	0	0	0	0	0	0	0	0	0	2	2	2	1	1	1	14.9315	11.3943	15.508	13.8137	18.4645	17.7142
MSI2H_HUMAN	Q96DH6	RNA-binding protein Musashi homolog 2 OS=Homo sapiens OX=9606 GN=MSI2 PE=1 SV=1	0.470849	0.232005	3.751	0.7411	0.14234	9	9	8	6	6	5	8	7	6	8	7	6	7	6	5	6	6	5	22.2273	21.7041	22.7416	22.844	22.3972	22.8442
CPSF6_HUMAN	Q16630	Cleavage and polyadenylation specificity factor subunit 6 OS=Homo sapiens OX=9606 GN=CPSF6 PE=1 SV=2	1.22938	0.232332	3.999	0.6986	0.069816	2	2	2	2	2	2	5	5	5	5	5	5	5	5	5	5	4	4	20.1995	18.9048	21.8704	21.642	21.7863	21.2345
DNJA2_HUMAN	O60884	DnaJ homolog subfamily A member 2 OS=Homo sapiens OX=9606 GN=DNAJA2 PE=1 SV=1	2.06178	0.232989	2.89	0.6637	0.31587	0	0	0	0	0	0	1	1	1	0	0	0	1	1	1	2	2	2	14.9505	14.3485	18.0497	16.06	19.1061	18.3678
RBM19_HUMAN	Q9Y4C8	Probable RNA-binding protein 19 OS=Homo sapiens OX=9606 GN=RBM19 PE=1 SV=3	-1.5074	0.233034	2.344	0.5527	0.088667	1	1	1	1	1	1	0	0	0	0	0	0	0	0	0	0	0	0	14.3729	14.6365	16.7824	14.8666	12.3138	14.0891
NUDC_HUMAN	Q9Y266	Nuclear migration protein nudC OS=Homo sapiens OX=9606 GN=NUDC PE=1 SV=1	2.8442	0.233199	2.367	0.5264	0.023497	0	0	0	3	3	3	0	0	0	3	3	3	5	5	5	0	0	0	13.7775	18.5108	13.9169	19.1349	19.9173	15.6856
TCOF_HUMAN	Q13428	Treacle protein OS=Homo sapiens OX=9606 GN=TCOF1 PE=1 SV=3	-1.20075	0.233729	2.066	0.5537	0.512679	2	2	2	1	1	1	1	1	1	1	1	1	1	1	1	0	0	0	17.021	14.4063	15.6048	15.0517	14.6804	13.6978
SRS10_HUMAN	O75494	Serine/arginine-rich splicing factor 10 OS=Homo sapiens OX=9606 GN=SRSF10 PE=1 SV=1	0.449033	0.234095	3.365	0.636	0.039526	6	5	3	4	3	2	4	4	2	6	5	3	4	4	2	5	4	2	21.4873	21.1989	22.0131	22.365	21.6249	22.0565
HNRPR_HUMAN	O43390	Heterogeneous nuclear ribonucleoprotein R OS=Homo sapiens OX=9606 GN=HNRNPR PE=1 SV=1	0.406324	0.23491	4.306	0.7513	0.021495	15	13	7	13	12	7	12	11	6	12	10	4	17	14	9	16	12	7	24.1396	24.514	24.84	25.2766	24.5538	24.8822
AINX_HUMAN	Q16352	Alpha-internexin OS=Homo sapiens OX=9606 GN=INA PE=1 SV=2	-1.86215	0.236356	1.545	0.446	0.505749	2	2	1	0	0	0	0	0	0	0	0	0	0	0	0	0	0	0	18.3595	14.5054	14.9327	14.1236	13.0929	14.9947
PCNP_HUMAN	Q8WW12	PEST proteolytic signal-containing nuclear protein OS=Homo sapiens OX=9606 GN=PCNP PE=1 SV=2	2.44885	0.236626	2.015	0.4392	1.43804	0	0	0	0	0	0	0	0	0	0	0	0	2	2	2	0	0	0	14.7332	11.9583	12.2907	13.8018	18.4958	14.0312
KC1A_HUMAN	P48729	Casein kinase I isoform alpha OS=Homo sapiens OX=9606 GN=CSNK1A1 PE=1 SV=2	0.731514	0.237045	2.665	0.6261	0.040095	3	3	1	2	2	1	4	4	2	3	3	1	3	3	1	3	3	1	19.1563	18.8033	20.5209	20.3169	20.1297	20.2286
BHE22_HUMAN	Q8NFJ8	Class E basic helix-loop-helix protein 22 OS=Homo sapiens OX=9606 GN=BHLHE22 PE=2 SV=1	-4.70514	0.23705	1.645	0.1951	0.00957	1	1	1	1	1	1	0	0	0	0	0	0	0	0	0	0	0	0	23.1257	23.4769	13.3606	14.1495	15.1629	16.5353
TRUB2_HUMAN	O95900	Mitochondrial mRNA pseudouridine synthase TRUB2 OS=Homo sapiens OX=9606 GN=TRUB2 PE=1 SV=1	1.53549	0.237446	1.514	0.3243	0.276755	0	0	0	0	0	0	0	0	0	0	0	0	0	0	0	1	1	1	13.735	12.9491	13.194	14.555	13.1063	16.8232
UTP18_HUMAN	Q9Y5J1	U3 small nucleolar RNA-associated protein 18 homolog OS=Homo sapiens OX=9606 GN=UTP18 PE=1 SV=3	0.995326	0.237511	4.113	0.6733	0.006236	1	1	1	1	1	1	1	1	1	3	3	3	3	3	3	2	2	2	17.002	17.061	17.2375	18.9485	18.6602	16.6778
ZN716_HUMAN	A6NP11	Zinc finger protein 716 OS=Homo sapiens OX=9606 GN=ZNF716 PE=2 SV=4	0.937579	0.237648	2.535	0.2801	0.84695	0	0	0	0	0	0	0	0	0	0	0	0	1	1	0	0	0	0	14.6588	13.4468	14.9075	15.187	16.1875	14.4513
TRI56_HUMAN	Q9BRZ2	E3 ubiquitin-protein ligase TRIM56 OS=Homo sapiens OX=9606 GN=TRIM56 PE=1 SV=3	1.5665	0.237732	3.452	0.7114	0.002393	1	1	1	1	1	1	5	5	5	3	3	3	3	3	3	3	3	3	15.5974	15.4124	18.7442	18.5943	18.3458	17.5133
PK1IP_HUMAN	Q9NWT1	p21-activated protein kinase-interacting protein 1 OS=Homo sapiens OX=9606 GN=PAK1IP1 PE=1 SV=2	-1.03687	0.237903	2.392	0.6313	0.546027	1	1	1	1	1	1	0	0	0	0	0	0	0	0	0	0	0	0	15.601	15.4953	15.2529	13.3083	14.1101	15.8202
DDX17_HUMAN	Q92841	Probable ATP-dependent RNA helicase DDX17 OS=Homo sapiens OX=9606 GN=DDX17 PE=1 SV=2	0.311622	0.238127	4.388	0.7583	0.003644	38	29	20	46	33	23	43	35	25	42	32	23	46	36	26	42	33	23	26.3792	26.7126	27.0446	26.9286	27.2565	26.8862
ECT2L_HUMAN	Q008S8	Epithelial cell-transforming sequence 2 oncogene-like OS=Homo sapiens OX=9606 GN=ECT2L PE=2 SV=2	1.45951	0.238319	1.227	0.3252	1.45284	0	0	0	0	0	0	1	1	1	1	1	1	0	0	0	1	1	1	13.8901	13.7545	16.5344	16.7193	15.1054	16.7328
SBP2L_HUMAN	Q93073	Selenocysteine insertion sequence-binding protein 2-like OS=Homo sapiens OX=9606 GN=SECISBP2L PE=1 SV=3	1.02521	0.238922	1.405	0.1957	0.172012	0	0	0	0	0	0	0	0	0	0	0	0	1	1	1	0	0	0	13.7661	13.8868	14.6479	14.1223	16.443	14.8111
ZN638_HUMAN	Q14966	Zinc finger protein 638 OS=Homo sapiens OX=9606 GN=ZNF638 PE=1 SV=2	0.769736	0.238946	2.859	0.646	0.175586	4	4	4	1	1	1	4	4	4	4	4	4	5	5	5	3	3	3	17.0779	15.5558	17.2272	17.1725	17.6959	17.3016
H90B2_HUMAN	Q58FF8	Putative heat shock protein HSP 90-beta 2 OS=Homo sapiens OX=9606 GN=HSP90AB2P PE=1 SV=2	1.13896	0.239027	3.218	0.5979	0.01058	4	4	0	3	3	0	2	2	0	4	4	0	4	4	0	3	3	0	20.5748	21.8606	19.7457	22.3369	22.4876	20.7735
WDR33_HUMAN	Q9C0J8	pre-mRNA 3' end processing protein WDR33 OS=Homo sapiens OX=9606 GN=WDR33 PE=1 SV=2	0.915744	0.239647	4.963	0.6881	0.008435	7	7	7	6	6	6	10	10	10	7	7	7	10	10	10	16	14	14	19.1102	19.4789	20.9213	20.0508	20.9154	21.2913
SP3_HUMAN	Q02447	Transcription factor Sp3 OS=Homo sapiens OX=9606 GN=SP3 PE=1 SV=3	3.05143	0.240071	1.194	0.2169	3.39661	0	0	0	0	0	0	0	0	0	0	0	0	1	1	0	0	0	0	12.5871	12.3687	11.7478	13.361	19.6729	12.8239
EIF3M_HUMAN	Q7L2H7	Eukaryotic translation initiation factor 3 subunit M OS=Homo sapiens OX=9606 GN=EIF3M PE=1 SV=1	0.885774	0.240842	4.193	0.7954	0.012736	12	9	9	10	9	9	19	13	13	9	8	8	12	11	11	17	14	14	21.6082	21.3326	23.1626	22.393	22.9366	23.4312
RS8_HUMAN	P62241	40S ribosomal protein S8 OS=Homo sapiens OX=9606 GN=RPS8 PE=1 SV=2	0.386933	0.241267	3.82	0.7548	0.006063	24	11	11	20	11	11	16	8	8	20	10	10	19	11	11	21	11	11	28.4096	28.4141	29.1315	28.7615	29.2636	29.0909
LORF1_HUMAN	Q9UN81	LINE-1 retrotransposable element ORF1 protein OS=Homo sapiens OX=9606 GN=L1RE1 PE=1 SV=1	0.510808	0.241364	1.997	0.4256	0.849596	1	1	1	1	1	1	1	1	1	2	2	2	1	1	1	1	1	1	16.8818	17.4564	17.0947	18.2956	17.4848	17.185
KIF2B_HUMAN	Q8N4N8	Kinesin-like protein KIF2B OS=Homo sapiens OX=9606 GN=KIF2B PE=1 SV=3	1.4355	0.241889	2.316	0.601	0.044043	1	1	0	0	0	0	1	1	0	1	1	0	1	1	0	0	0	0	15.7942	12.6963	14.3861	16.2347	16.3012	14.6472
FKBP4_HUMAN	Q02790	Peptidyl-prolyl cis-trans isomerase FKBP4 OS=Homo sapiens OX=9606 GN=FKBP4 PE=1 SV=3	1.18313	0.24203	1.809	0.3991	1.09982	0	0	0	0	0	0	0	0	0	1	1	1	0	0	0	0	0	0	12.9096	14.1554	14.4964	15.136	16.2229	13.7519
RUVB2_HUMAN	Q9Y230	RuvB-like 2 OS=Homo sapiens OX=9606 GN=RUVBL2 PE=1 SV=3	-2.10849	0.243197	3.282	0.7127	0.030495	3	3	3	5	5	5	5	5	5	0	0	0	2	2	2	3	3	3	18.4869	19.2049	20.0145	14.2041	18.2164	18.9603
HS90B_HUMAN	P08238	Heat shock protein HSP 90-beta OS=Homo sapiens OX=9606 GN=HSP90AB1 PE=1 SV=4	1.34211	0.244113	3.91	0.7711	0.01058	11	11	3	17	17	5	7	7	3	20	19	6	19	18	6	11	11	3	20.9363	22.9684	20.5541	23.5368	23.3916	21.5567
RL32_HUMAN	P62910	60S ribosomal protein L32 OS=Homo sapiens OX=9606 GN=RPL32 PE=1 SV=2	0.267768	0.245349	4.637	0.6905	0.002892	12	11	11	10	8	8	9	7	7	10	10	10	14	11	11	12	10	10	27.2168	27.4615	27.6914	27.9997	27.5315	27.6418
GOGA4_HUMAN	Q13439	Golgin subfamily A member 4 OS=Homo sapiens OX=9606 GN=GOLGA4 PE=1 SV=1	1.10222	0.246539	2.209	0.5618	0.360557	2	2	2	1	1	1	0	0	0	0	0	0	2	2	2	0	0	0	13.6912	14.6071	12.8203	13.8869	14.5301	16.0083
NAT10_HUMAN	Q9H0A0	RNA cytidine acetyltransferase OS=Homo sapiens OX=9606 GN=NAT10 PE=1 SV=2	-0.306052	0.24661	4.019	0.7279	0.035184	18	18	18	17	17	17	14	14	14	14	14	14	14	14	14	11	11	11	21.4855	21.8348	21.4828	21.584	21.3723	20.9286
CELR3_HUMAN	Q9NYQ7	Cadherin EGF LAG seven-pass G-type receptor 3 OS=Homo sapiens OX=9606 GN=CELSR3 PE=1 SV=2	0.693882	0.247457	1.528	0.195	0.09734	1	1	1	0	0	0	0	0	0	0	0	0	0	0	0	0	0	0	13.7962	14.804	13.4224	14.1016	14.9094	15.0933
ZN841_HUMAN	Q6ZN19	Zinc finger protein 841 OS=Homo sapiens OX=9606 GN=ZNF841 PE=1 SV=1	1.63763	0.247674	3.074	0.245	1.20271	0	0	0	0	0	0	0	0	0	0	0	0	1	1	0	0	0	0	12.9136	15.0409	13.9136	14.5392	17.6807	14.5611
RB15B_HUMAN	Q8NDT2	Putative RNA-binding protein 15B OS=Homo sapiens OX=9606 GN=RBM15B PE=1 SV=3	1.37177	0.247752	1.623	0.2495	0.254923	0	0	0	1	1	0	0	0	0	0	0	0	1	1	0	0	0	0	13.5336	16.2103	13.8839	15.1569	17.0288	15.5573
CHD9_HUMAN	Q3L8U1	Chromodomain-helicase-DNA-binding protein 9 OS=Homo sapiens OX=9606 GN=CHD9 PE=1 SV=2	-1.18486	0.247947	2.126	0.4807	0.596033	0	0	0	1	1	0	1	1	0	0	0	0	0	0	0	1	1	0	14.3961	14.3562	14.8604	13.3044	11.8849	14.8688
RL28_HUMAN	P46779	60S ribosomal protein L28 OS=Homo sapiens OX=9606 GN=RPL28 PE=1 SV=3	0.294704	0.248015	3.877	0.6656	0.00527	11	8	8	10	9	9	10	8	8	10	10	10	9	8	8	9	9	9	27.0771	27.2511	27.7591	27.786	27.5243	27.6612
ZN267_HUMAN	Q14586	Zinc finger protein 267 OS=Homo sapiens OX=9606 GN=ZNF267 PE=1 SV=3	1.6403	0.248082	3.074	0.245	1.20271	0	0	0	0	0	0	0	0	0	0	0	0	1	1	0	0	0	0	13.7738	14.2669	14.3966	15.6809	17.9139	13.7634
TBB3_HUMAN	Q13509	Tubulin beta-3 chain OS=Homo sapiens OX=9606 GN=TUBB3 PE=1 SV=2	2.12837	0.248396	3.263	0.758	0.009571	5	5	0	6	6	0	1	1	0	8	7	0	8	8	0	4	4	0	20.4627	21.2893	16.6391	22.1736	22.3261	20.2766
KPRP_HUMAN	Q5T749	Keratinocyte proline-rich protein OS=Homo sapiens OX=9606 GN=KPRP PE=1 SV=1	-2.8918	0.248515	2.884	0.3487	0.030101	2	2	2	1	1	1	1	1	1	1	1	1	0	0	0	1	1	1	19.1332	18.3385	18.7701	17.0951	11.7049	18.7663
SCAFB_HUMAN	Q99590	Protein SCAF11 OS=Homo sapiens OX=9606 GN=SCAF11 PE=1 SV=2	0.533347	0.248988	4.461	0.7201	0.010271	15	15	15	11	11	11	14	13	13	14	14	14	13	13	13	16	16	16	20.9205	20.0587	21.3621	21.2293	21.198	21.514
DDX55_HUMAN	Q8NHQ9	ATP-dependent RNA helicase DDX55 OS=Homo sapiens OX=9606 GN=DDX55 PE=1 SV=3	-0.302434	0.249062	3.733	0.7343	0.026664	5	5	5	3	3	3	5	5	5	4	4	4	2	2	2	4	4	4	18.2657	18.1538	18.6136	17.8918	17.84	18.3939
MO4L2_HUMAN	Q15014	Mortality factor 4-like protein 2 OS=Homo sapiens OX=9606 GN=MORF4L2 PE=1 SV=1	1.95365	0.249381	1.635	0.5397	0.29469	0	0	0	1	1	1	0	0	0	1	1	1	0	0	0	1	1	1	11.8039	16.1508	13.3268	17.066	14.7554	15.3211
SC5A1_HUMAN	P13866	Sodium/glucose cotransporter 1 OS=Homo sapiens OX=9606 GN=SLC5A1 PE=1 SV=1	1.0947	0.249704	1.096	0.3922	0.492761	0	0	0	0	0	0	1	1	1	1	1	1	0	0	0	0	0	0	13.6061	14.326	16.3193	15.9643	15.7812	15.7899
SLBP_HUMAN	Q14493	Histone RNA hairpin-binding protein OS=Homo sapiens OX=9606 GN=SLBP PE=1 SV=1	-1.79486	0.249839	3.816	0.6562	0.032775	1	1	1	2	2	2	2	2	2	1	1	1	0	0	0	2	2	2	19.0417	20.2649	19.7451	19.4413	15.3356	18.8902
CALL5_HUMAN	Q9NZT1	Calmodulin-like protein 5 OS=Homo sapiens OX=9606 GN=CALML5 PE=1 SV=2	3.30399	0.249945	2.006	0.3425	1.16415	0	0	0	0	0	0	0	0	0	0	0	0	0	0	0	1	1	1	13.9344	14.9554	12.377	15.9739	13.6598	21.545
MMTA2_HUMAN	Q9BU76	Multiple myeloma tumor-associated protein 2 OS=Homo sapiens OX=9606 GN=MMTAG2 PE=1 SV=1	0.225573	0.250592	3.367	0.6925	0.028686	5	5	5	6	6	6	5	5	5	5	4	4	7	6	6	5	4	4	21.2862	21.4141	21.4169	21.5094	21.9129	21.3716
IF2B3_HUMAN	O00425	Insulin-like growth factor 2 mRNA-binding protein 3 OS=Homo sapiens OX=9606 GN=IGF2BP3 PE=1 SV=2	0.439689	0.250867	5.793	0.8105	0.004268	38	26	23	40	28	24	37	26	23	40	26	23	38	27	23	39	27	23	26.534	26.807	27.6179	27.4077	27.3704	27.4999
RNC_HUMAN	Q9NRR4	Ribonuclease 3 OS=Homo sapiens OX=9606 GN=DROSHA PE=1 SV=2	-1.61634	0.251882	2.346	0.646	0.575981	1	1	1	2	2	2	1	1	1	1	1	1	0	0	0	0	0	0	15.4674	17.3569	15.4671	15.9221	12.4837	15.0365
RSMB_HUMAN	P14678	Small nuclear ribonucleoprotein-associated proteins B and B' OS=Homo sapiens OX=9606 GN=SNRPB PE=1 SV=2	0.547544	0.252233	3.542	0.7233	0.040674	7	5	1	6	6	0	7	6	1	7	7	1	7	6	1	6	5	1	22.5916	22.7648	23.8709	23.459	23.7414	23.6697
RL27_HUMAN	P61353	60S ribosomal protein L27 OS=Homo sapiens OX=9606 GN=RPL27 PE=1 SV=2	0.335749	0.252426	4.417	0.7421	0.005451	17	11	11	16	13	13	17	12	12	18	12	12	18	13	13	17	12	12	28.2871	28.6876	29.1172	28.9917	29.1794	28.9281
PTBP1_HUMAN	P26599	Polypyrimidine tract-binding protein 1 OS=Homo sapiens OX=9606 GN=PTBP1 PE=1 SV=1	0.450314	0.252505	4.841	0.7552	0.020292	17	12	8	19	15	10	15	12	9	22	16	12	20	14	11	17	12	9	25.3657	25.7746	25.766	26.6328	26.0609	25.5636
KLH12_HUMAN	Q53G59	Kelch-like protein 12 OS=Homo sapiens OX=9606 GN=KLHL12 PE=1 SV=2	1.10021	0.252655	2.672	0.6314	0.111328	1	1	1	1	1	1	0	0	0	1	1	1	1	1	1	1	1	1	15.5105	15.8546	13.2512	16.1555	15.9854	15.7762
K1522_HUMAN	Q9P206	Uncharacterized protein KIAA1522 OS=Homo sapiens OX=9606 GN=KIAA1522 PE=1 SV=2	1.01674	0.253514	1.923	0.4394	0.89209	0	0	0	0	0	0	0	0	0	1	1	1	0	0	0	0	0	0	13.2049	15.1913	13.2767	15.586	14.9318	14.2054
HMGA1_HUMAN	P17096	High mobility group protein HMG-I/HMG-Y OS=Homo sapiens OX=9606 GN=HMGA1 PE=1 SV=3	1.27263	0.254311	6.462	0.7249	0.000244	5	3	3	5	3	3	7	4	4	11	7	7	5	3	3	7	4	4	23.2514	22.7854	25.508	25.8712	24.2934	25.198
CE170_HUMAN	Q5SW79	Centrosomal protein of 170 kDa OS=Homo sapiens OX=9606 GN=CEP170 PE=1 SV=1	0.608507	0.25541	2.706	0.6796	0.023113	1	1	1	0	0	0	0	0	0	0	0	0	0	0	0	1	1	1	14.171	14.1272	13.3515	14.0009	15.2253	14.2491
IMP3_HUMAN	Q9NV31	U3 small nucleolar ribonucleoprotein protein IMP3 OS=Homo sapiens OX=9606 GN=IMP3 PE=1 SV=1	0.739442	0.25626	2.575	0.6702	0.195957	2	2	2	3	3	3	1	1	1	2	2	2	3	3	3	2	2	2	18.9594	19.5817	18.1591	19.3949	20.3807	19.1429
NOL10_HUMAN	Q9BSC4	Nucleolar protein 10 OS=Homo sapiens OX=9606 GN=NOL10 PE=1 SV=1	1.1736	0.256338	1.488	0.2984	0.395954	0	0	0	1	1	1	0	0	0	0	0	0	1	1	1	0	0	0	13.1095	15.6467	13.176	14.6983	15.7169	15.0377
ZN513_HUMAN	Q8N8E2	Zinc finger protein 513 OS=Homo sapiens OX=9606 GN=ZNF513 PE=1 SV=2	2.26295	0.256479	3.074	0.245	1.20271	0	0	0	0	0	0	0	0	0	0	0	0	1	1	0	0	0	0	13.2851	12.8265	14.1634	13.4375	18.9394	14.6869
H1X_HUMAN	Q92522	Histone H1x OS=Homo sapiens OX=9606 GN=H1FX PE=1 SV=1	-0.502334	0.257033	3.923	0.7006	0.020742	5	5	5	7	6	6	8	7	7	3	2	2	5	4	4	5	4	4	23.0156	23.6936	24.178	22.7892	23.2087	23.3822
ADIP_HUMAN	Q9Y2D8	Afadin- and alpha-actinin-binding protein OS=Homo sapiens OX=9606 GN=SSX2IP PE=1 SV=3	0.943394	0.257592	2.027	0.5067	0.518734	0	0	0	0	0	0	0	0	0	1	1	1	0	0	0	0	0	0	13.6657	15.2687	14.4376	16.4673	15.0638	14.671
ATD3C_HUMAN	Q5T2N8	ATPase family AAA domain-containing protein 3C OS=Homo sapiens OX=9606 GN=ATAD3C PE=2 SV=2	0.384331	0.259128	4.775	0.8203	0.000275	9	8	0	8	7	0	10	8	0	7	6	0	8	7	0	9	7	0	22.682	22.8404	23.5718	23.2119	23.5319	23.5034
KPYR_HUMAN	P30613	Pyruvate kinase PKLR OS=Homo sapiens OX=9606 GN=PKLR PE=1 SV=2	1.43718	0.260342	2.525	0.5	0.140747	1	1	0	2	2	1	1	1	1	2	2	0	1	1	0	1	1	0	15.9422	17.5755	15.5255	19.2972	17.878	16.1795
TSYL5_HUMAN	Q86VY4	Testis-specific Y-encoded-like protein 5 OS=Homo sapiens OX=9606 GN=TSPYL5 PE=1 SV=2	-1.46559	0.261791	3.905	0.7097	0.066166	4	4	4	6	6	6	3	3	3	2	2	2	1	1	1	4	4	4	19.5068	20.7125	21.1262	18.9748	17.2338	20.7402
HMGN1_HUMAN	P05114	Non-histone chromosomal protein HMG-14 OS=Homo sapiens OX=9606 GN=HMGN1 PE=1 SV=3	-3.04781	0.261796	2.834	0.6073	1.52063	1	1	1	1	1	1	0	0	0	1	1	1	0	0	0	0	0	0	19.7294	19.3264	16.0488	19.3447	12.9432	13.6733
LACTB_HUMAN	P83111	Serine beta-lactamase-like protein LACTB, mitochondrial OS=Homo sapiens OX=9606 GN=LACTB PE=1 SV=2	0.74309	0.261959	3.109	0.7284	0.07427	7	6	6	5	5	5	8	7	7	7	7	7	8	7	7	8	7	7	19.8041	19.6083	21.1766	20.3767	21.1484	21.2931
CSK21_HUMAN	P68400	Casein kinase II subunit alpha OS=Homo sapiens OX=9606 GN=CSNK2A1 PE=1 SV=1	1.96898	0.262181	3.447	0.7142	0.263218	1	1	0	0	0	0	0	0	0	0	0	0	2	2	0	1	1	0	16.1475	14.0675	12.9552	14.7966	18.6838	15.5969
PA2G4_HUMAN	Q9UQ80	Proliferation-associated protein 2G4 OS=Homo sapiens OX=9606 GN=PA2G4 PE=1 SV=3	1.98721	0.262204	2.184	0.5931	0.007249	1	1	1	2	2	2	0	0	0	2	2	2	2	2	2	0	0	0	17.5568	19.3282	14.6767	20.0359	19.6917	17.7957
RRP1B_HUMAN	Q14684	Ribosomal RNA processing protein 1 homolog B OS=Homo sapiens OX=9606 GN=RRP1B PE=1 SV=3	-0.594654	0.262574	3.541	0.7242	0.023243	8	8	8	6	6	6	3	3	3	3	3	3	8	8	8	1	1	1	20.3528	20.7339	20.4321	19.34	20.7801	19.6147
M3K20_HUMAN	Q9NYL2	Mitogen-activated protein kinase kinase kinase 20 OS=Homo sapiens OX=9606 GN=MAP3K20 PE=1 SV=3	-1.9946	0.26307	1.707	0.4534	0.199267	1	1	1	1	1	1	0	0	0	0	0	0	0	0	0	1	1	1	16.9314	17.841	14.8587	12.9647	13.6591	17.0236
MYH16_HUMAN	Q9H6N6	Putative uncharacterized protein MYH16 OS=Homo sapiens OX=9606 GN=MYH16 PE=1 SV=2	-0.724448	0.265202	2.489	0.581	0.532838	0	0	0	0	0	0	1	1	0	0	0	0	0	0	0	0	0	0	13.6951	13.5135	13.8376	12.5481	14.0498	12.2749
MATR3_HUMAN	P43243	Matrin-3 OS=Homo sapiens OX=9606 GN=MATR3 PE=1 SV=2	0.523087	0.266145	4.521	0.7599	0.0048	18	17	17	19	17	17	20	16	16	23	20	20	29	24	24	18	16	16	22.1226	22.4027	22.391	23.009	23.4036	22.0729
NCBP1_HUMAN	Q09161	Nuclear cap-binding protein subunit 1 OS=Homo sapiens OX=9606 GN=NCBP1 PE=1 SV=1	0.968647	0.266233	2.922	0.5909	0.267067	1	1	1	2	2	2	3	3	3	2	2	2	2	2	2	2	2	2	15.901	16.7646	18.3883	17.8399	18.3387	17.7812
DDX18_HUMAN	Q9NVP1	ATP-dependent RNA helicase DDX18 OS=Homo sapiens OX=9606 GN=DDX18 PE=1 SV=2	-1.06177	0.266421	3.011	0.6522	0.074974	2	2	2	7	7	7	4	4	4	4	4	4	2	2	2	2	2	2	17.7967	20.1092	19.5393	18.7643	17.2632	18.2324
MK67I_HUMAN	Q9BYG3	MKI67 FHA domain-interacting nucleolar phosphoprotein OS=Homo sapiens OX=9606 GN=NIFK PE=1 SV=1	-0.535324	0.266657	3.323	0.704	0.042976	6	5	5	5	5	5	5	5	5	3	3	3	4	4	4	5	5	5	19.8097	19.9631	20.9346	19.3147	19.7114	20.0753
RLA0_HUMAN	P05388	60S acidic ribosomal protein P0 OS=Homo sapiens OX=9606 GN=RPLP0 PE=1 SV=1	0.365898	0.267936	6.779	0.8146	0.002259	28	20	7	25	20	6	24	19	6	23	18	6	25	21	7	22	17	7	26.9046	27.2011	27.7842	27.4249	27.7626	27.8001
PGM2_HUMAN	Q96G03	Phosphoglucomutase-2 OS=Homo sapiens OX=9606 GN=PGM2 PE=1 SV=4	1.85836	0.269033	1.304	0.1879	0.971949	0	0	0	0	0	0	0	0	0	0	0	0	1	1	0	0	0	0	13.4587	12.7887	14.1618	13.5349	18.0736	14.3757
RUVB1_HUMAN	Q9Y265	RuvB-like 1 OS=Homo sapiens OX=9606 GN=RUVBL1 PE=1 SV=1	-1.4826	0.269068	2.631	0.566	0.156061	1	1	1	2	2	2	3	3	3	1	1	1	1	1	1	1	1	1	17.436	18.2529	19.4115	17.9907	17.7828	14.8791
HNRPL_HUMAN	P14866	Heterogeneous nuclear ribonucleoprotein L OS=Homo sapiens OX=9606 GN=HNRNPL PE=1 SV=2	0.518754	0.269113	5.143	0.7813	0.008698	10	8	8	10	8	8	10	9	9	7	6	6	12	9	9	11	10	10	21.6191	21.8337	22.866	22.3808	22.7924	22.7018
ABC3D_HUMAN	Q96AK3	DNA dC->dU-editing enzyme APOBEC-3D OS=Homo sapiens OX=9606 GN=APOBEC3D PE=1 SV=1	1.57362	0.269387	3.398	0.7585	0.000948	4	4	1	0	0	0	4	4	1	3	3	1	2	2	0	3	3	1	20.0829	16.7054	20.5197	21.0658	20.7153	20.2478
TBB1_HUMAN	Q9H4B7	Tubulin beta-1 chain OS=Homo sapiens OX=9606 GN=TUBB1 PE=1 SV=1	2.78898	0.269521	2.14	0.5032	0.020547	0	0	0	4	3	0	1	1	0	4	3	0	5	4	0	1	1	0	14.7394	21.4465	19.4464	22.1282	22.3126	19.5584
TBB8_HUMAN	Q3ZCM7	Tubulin beta-8 chain OS=Homo sapiens OX=9606 GN=TUBB8 PE=1 SV=2	2.93085	0.270002	3.81	0.5669	0.020547	0	0	0	4	3	0	1	1	0	4	3	0	7	6	0	1	1	0	14.4324	21.5136	19.5135	22.1953	22.4312	19.6255
RSAD2_HUMAN	Q8WXG1	Radical S-adenosyl methionine domain-containing protein 2 OS=Homo sapiens OX=9606 GN=RSAD2 PE=1 SV=1	4.5642	0.27001	1.323	0.2276	3.76713	0	0	0	0	0	0	0	0	0	1	1	1	0	0	0	1	1	1	13.657	15.6474	13.8023	22.3447	11.9136	22.5409
PERI_HUMAN	P41219	Peripherin OS=Homo sapiens OX=9606 GN=PRPH PE=1 SV=2	2.32313	0.27003	2.31	0.3398	0.140718	2	2	0	0	0	0	0	0	0	2	2	0	1	1	0	0	0	0	17.2459	14.8257	11.9918	18.5114	17.3974	15.124
SETLP_HUMAN	P0DME0	Protein SETSIP OS=Homo sapiens OX=9606 GN=SETSIP PE=1 SV=1	2.52206	0.270045	2.045	0.424	2.10802	0	0	0	0	0	0	0	0	0	0	0	0	1	1	0	0	0	0	11.664	14.3709	13.4782	13.887	19.3009	13.8915
NIN_HUMAN	Q8N4C6	Ninein OS=Homo sapiens OX=9606 GN=NIN PE=1 SV=4	-1.10233	0.270305	1.577	0.165	0.406854	1	1	1	2	2	1	0	0	0	0	0	0	0	0	0	0	0	0	15.4674	17.0767	14.8606	15.7761	14.3844	13.9373
EZRI_HUMAN	P15311	Ezrin OS=Homo sapiens OX=9606 GN=EZR PE=1 SV=4	-0.497382	0.270694	3.748	0.6949	0.001894	7	7	1	6	6	2	4	4	1	3	3	0	3	3	0	4	4	0	20.2543	20.6253	19.6441	19.3078	19.5344	20.1895
ZN701_HUMAN	Q9NV72	Zinc finger protein 701 OS=Homo sapiens OX=9606 GN=ZNF701 PE=1 SV=3	1.90655	0.271005	3.074	0.245	1.20271	0	0	0	0	0	0	0	0	0	0	0	0	1	1	0	0	0	0	12.976	15.9742	14.2107	14.6321	18.6593	15.5892
RHXF2_HUMAN	Q9BQY4	Rhox homeobox family member 2 OS=Homo sapiens OX=9606 GN=RHOXF2 PE=1 SV=1	1.96779	0.271007	2.513	0.6813	0.648403	0	0	0	0	0	0	0	0	0	1	1	0	0	0	0	0	0	0	13.848	11.7046	16.1915	17.4	15.733	14.5145
ALBU_HUMAN	P02768	Serum albumin OS=Homo sapiens OX=9606 GN=ALB PE=1 SV=2	0.294727	0.271124	2.255	0.5148	0.000819	2	2	2	1	1	1	1	1	1	1	1	1	2	2	2	2	2	2	19.5323	19.4799	19.2376	19.6843	20.0921	19.3576
SYEP_HUMAN	P07814	Bifunctional glutamate/proline--tRNA ligase OS=Homo sapiens OX=9606 GN=EPRS PE=1 SV=5	-0.896556	0.271646	3.068	0.8035	0.002928	5	5	5	5	5	5	4	4	4	4	4	4	2	2	2	2	2	2	17.8988	19.3189	18.0974	18.4647	17.5858	16.5749
ABCF2_HUMAN	Q9UG63	ATP-binding cassette sub-family F member 2 OS=Homo sapiens OX=9606 GN=ABCF2 PE=1 SV=2	0.636844	0.271812	2.458	0.5682	0.163468	1	1	1	2	2	2	1	1	1	2	2	2	2	2	2	4	3	3	16.9292	18.0264	16.5233	17.3641	18.0856	17.9397
RS15_HUMAN	P62841	40S ribosomal protein S15 OS=Homo sapiens OX=9606 GN=RPS15 PE=1 SV=2	0.704292	0.27197	4.871	0.7899	0.003016	11	7	7	17	6	6	15	8	8	12	7	7	15	9	9	14	7	7	26.6925	26.5405	28.1957	27.6207	28.1673	27.7536
HMGB2_HUMAN	P26583	High mobility group protein B2 OS=Homo sapiens OX=9606 GN=HMGB2 PE=1 SV=2	-0.815202	0.272026	1.317	0.3713	0.104265	0	0	0	1	1	1	0	0	0	0	0	0	0	0	0	0	0	0	15.9103	16.0969	14.1853	14.1995	14.6745	14.873
TAOK1_HUMAN	Q7L7X3	Serine/threonine-protein kinase TAO1 OS=Homo sapiens OX=9606 GN=TAOK1 PE=1 SV=1	1.55031	0.2726	1.482	0.253	1.59277	0	0	0	1	1	0	0	0	0	0	0	0	0	0	0	0	0	0	12.1264	15.1236	11.9599	15.5074	13.3384	15.0152
TADBP_HUMAN	Q13148	TAR DNA-binding protein 43 OS=Homo sapiens OX=9606 GN=TARDBP PE=1 SV=1	0.4272	0.272811	4.095	0.79	0.105557	8	7	6	6	6	5	5	5	4	6	6	5	7	6	5	5	5	4	25.0333	25.6749	26.1787	26.0302	26.1647	25.9736
ZN319_HUMAN	Q9P2F9	Zinc finger protein 319 OS=Homo sapiens OX=9606 GN=ZNF319 PE=1 SV=2	1.81313	0.273024	3.074	0.245	1.20271	0	0	0	0	0	0	0	0	0	0	0	0	1	1	0	0	0	0	14.8855	13.0022	15.0232	14.3361	18.5768	15.4373
RSSA_HUMAN	P08865	40S ribosomal protein SA OS=Homo sapiens OX=9606 GN=RPSA PE=1 SV=4	0.551517	0.273212	4.135	0.7427	0.004568	9	7	7	10	7	7	13	7	7	12	7	7	10	7	7	13	9	9	25.7651	25.9127	27.0259	26.6449	26.5801	27.1332
RL3_HUMAN	P39023	60S ribosomal protein L3 OS=Homo sapiens OX=9606 GN=RPL3 PE=1 SV=2	0.213644	0.273317	5.053	0.7663	0.006723	30	27	26	27	23	22	29	24	23	24	23	22	33	26	25	32	26	25	27.0977	27.3112	27.6631	27.5349	27.6399	27.5382
YTHD1_HUMAN	Q9BYJ9	YTH domain-containing family protein 1 OS=Homo sapiens OX=9606 GN=YTHDF1 PE=1 SV=1	0.430458	0.274805	4.83	0.7825	0.002197	12	11	5	15	12	6	15	12	7	16	13	8	15	13	7	15	13	7	24.0377	24.5502	25.2048	24.9518	25.0311	25.1012
NCB2L_HUMAN	A6PVI3	Nuclear cap-binding protein subunit 2-like OS=Homo sapiens OX=9606 GN=NCBP2L PE=3 SV=1	2.0043	0.275018	2.358	0.4422	0.002553	0	0	0	0	0	0	1	1	0	1	1	0	1	1	0	1	1	0	14.6649	18.3187	19.9434	19.6862	19.1384	20.1153
TRI59_HUMAN	Q8IWR1	Tripartite motif-containing protein 59 OS=Homo sapiens OX=9606 GN=TRIM59 PE=1 SV=1	1.80563	0.275755	4.065	0.6027	0.079334	1	1	1	1	1	1	4	4	4	3	3	3	3	3	3	5	5	5	17.9097	18.3521	21.7374	21.7657	19.6132	22.0372
RBM3_HUMAN	P98179	RNA-binding protein 3 OS=Homo sapiens OX=9606 GN=RBM3 PE=1 SV=1	0.745371	0.275995	3.293	0.6981	0.065188	6	6	6	4	4	4	2	2	2	4	4	4	4	4	4	3	3	3	22.3544	21.9114	21.1751	23.1153	22.9606	21.6011
TRNK1_HUMAN	O15050	TPR and ankyrin repeat-containing protein 1 OS=Homo sapiens OX=9606 GN=TRANK1 PE=2 SV=4	1.32837	0.276347	1.491	0.2817	1.24301	0	0	0	0	0	0	1	1	1	0	0	0	0	0	0	0	0	0	13.5777	14.7878	13.2497	17.0904	14.287	14.2229
TBB8B_HUMAN	A6NNZ2	Tubulin beta 8B OS=Homo sapiens OX=9606 GN=TUBB8B PE=1 SV=1	3.32547	0.277329	3.81	0.5669	0.020547	0	0	0	4	3	0	1	1	0	4	3	0	7	6	0	1	1	0	13.4709	21.736	19.7359	22.4177	22.6536	19.8479
H1T_HUMAN	P22492	Histone H1t OS=Homo sapiens OX=9606 GN=HIST1H1T PE=2 SV=4	-0.374341	0.277432	4.269	0.657	0.034526	4	3	0	3	3	0	4	3	0	3	3	0	3	2	0	4	3	0	27.3471	27.4216	27.4879	27.5142	26.4998	27.1196
SRPK1_HUMAN	Q96SB4	SRSF protein kinase 1 OS=Homo sapiens OX=9606 GN=SRPK1 PE=1 SV=2	-0.305281	0.27882	4.269	0.7669	0.005503	13	11	9	6	6	5	8	7	5	5	5	4	7	6	5	7	6	4	22.1386	21.6352	22.445	21.6675	21.8783	21.7571
TBB5_HUMAN	P07437	Tubulin beta chain OS=Homo sapiens OX=9606 GN=TUBB PE=1 SV=2	1.47239	0.278939	3.81	0.758	0.009571	9	8	1	12	11	2	2	2	0	13	11	1	16	15	2	5	5	0	20.8228	22.7032	19.6979	23.1766	23.4771	20.9875
PSG3_HUMAN	Q16557	Pregnancy-specific beta-1-glycoprotein 3 OS=Homo sapiens OX=9606 GN=PSG3 PE=2 SV=2	2.2557	0.279209	1.419	0.2671	2.4784	0	0	0	0	0	0	0	0	0	0	0	0	1	1	1	1	1	1	14.1113	11.855	13.4601	12.0574	16.8652	17.2708
ZN326_HUMAN	Q5BKZ1	DBIRD complex subunit ZNF326 OS=Homo sapiens OX=9606 GN=ZNF326 PE=1 SV=2	1.20046	0.279219	3.079	0.6877	0.061148	2	2	2	1	1	1	2	2	2	1	1	1	1	1	1	2	2	2	17.1458	14.7222	17.6229	17.6278	17.1483	18.3163
RSMN_HUMAN	P63162	Small nuclear ribonucleoprotein-associated protein N OS=Homo sapiens OX=9606 GN=SNRPN PE=1 SV=1	0.503861	0.279323	3.542	0.7233	0.040674	6	4	0	6	6	0	6	5	0	6	6	0	6	5	0	5	4	0	22.4885	22.7648	23.7675	23.3066	23.6674	23.5584
RT05_HUMAN	P82675	28S ribosomal protein S5, mitochondrial OS=Homo sapiens OX=9606 GN=MRPS5 PE=1 SV=2	1.93109	0.280034	2.173	0.386	0.230062	2	2	2	1	1	1	0	0	0	2	2	2	1	1	1	1	1	1	18.9632	19.0606	14.5871	20.243	19.5297	18.6315
EBP2_HUMAN	Q99848	Probable rRNA-processing protein EBP2 OS=Homo sapiens OX=9606 GN=EBNA1BP2 PE=1 SV=2	-0.632895	0.280534	3.227	0.7403	0.031392	9	9	9	8	8	8	9	9	9	3	3	3	8	8	8	9	9	9	22.1331	22.236	23.2324	21.1883	22.1037	22.4108
SPAG5_HUMAN	Q96R06	Sperm-associated antigen 5 OS=Homo sapiens OX=9606 GN=SPAG5 PE=1 SV=2	-1.10512	0.280792	1.379	0.1791	1.18813	1	1	1	0	0	0	0	0	0	0	0	0	0	0	0	0	0	0	15.9868	13.9348	14.5316	13.2424	14.9872	12.9083
NONO_HUMAN	Q15233	Non-POU domain-containing octamer-binding protein OS=Homo sapiens OX=9606 GN=NONO PE=1 SV=4	0.329796	0.28102	5.757	0.818	0.000214	130	67	64	125	64	60	106	56	54	124	63	60	127	64	61	100	54	51	29.4336	29.6515	29.5777	30.1436	30.1385	29.3701
HS905_HUMAN	Q58FG0	Putative heat shock protein HSP 90-alpha A5 OS=Homo sapiens OX=9606 GN=HSP90AA5P PE=2 SV=1	2.98454	0.281546	2.673	0.6741	0.23537	1	1	0	2	2	0	0	0	0	2	2	0	2	2	0	1	1	0	17.239	19.0614	12.2584	20.7217	20.1483	16.6424
CDK1_HUMAN	P06493	Cyclin-dependent kinase 1 OS=Homo sapiens OX=9606 GN=CDK1 PE=1 SV=3	0.587187	0.28232	2.085	0.5222	0.48145	1	1	0	1	1	0	1	1	0	2	2	1	1	1	0	1	1	0	18.3559	19.2039	18.6887	19.8454	19.6252	18.5395
IF2B1_HUMAN	Q9NZI8	Insulin-like growth factor 2 mRNA-binding protein 1 OS=Homo sapiens OX=9606 GN=IGF2BP1 PE=1 SV=2	0.393276	0.283397	4.674	0.7762	0.005676	61	35	32	54	36	32	63	37	34	53	33	30	58	34	31	62	35	32	27.8402	27.8777	28.808	28.5211	28.6134	28.5713
RBBP6_HUMAN	Q7Z6E9	E3 ubiquitin-protein ligase RBBP6 OS=Homo sapiens OX=9606 GN=RBBP6 PE=1 SV=1	0.551752	0.283438	1.768	0.5115	0.670311	0	0	0	0	0	0	0	0	0	1	1	1	0	0	0	1	1	1	13.5878	14.9232	14.4573	14.6674	15.3012	14.655
DSC1_HUMAN	Q08554	Desmocollin-1 OS=Homo sapiens OX=9606 GN=DSC1 PE=1 SV=2	2.61673	0.285945	4.216	0.6887	0.001924	0	0	0	0	0	0	0	0	0	0	0	0	1	1	1	4	3	3	16.4031	12.2009	14.4587	13.7396	17.4404	19.7329
R13P3_HUMAN	Q6NVV1	Putative 60S ribosomal protein L13a protein RPL13AP3 OS=Homo sapiens OX=9606 GN=RPL13AP3 PE=5 SV=1	0.20842	0.286821	2.776	0.6774	0.010573	10	6	0	13	6	0	10	6	0	12	6	0	11	6	0	12	6	0	27.4348	27.6305	27.9459	27.7903	28.0417	27.8045
CA167_HUMAN	Q5SNV9	Uncharacterized protein C1orf167 OS=Homo sapiens OX=9606 GN=C1orf167 PE=2 SV=2	2.0914	0.286844	1.817	0.3196	0.053001	0	0	0	1	1	1	0	0	0	0	0	0	1	1	1	1	1	1	12.2833	16.7078	12.922	14.0844	16.8257	17.2772
ACTN3_HUMAN	Q08043	Alpha-actinin-3 OS=Homo sapiens OX=9606 GN=ACTN3 PE=1 SV=2	1.91056	0.286876	1.893	0.532	0.136775	0	0	0	1	1	0	0	0	0	1	1	0	1	1	0	0	0	0	11.2182	16.0875	15.6525	16.2168	16.1644	16.3086
PPIH_HUMAN	O43447	Peptidyl-prolyl cis-trans isomerase H OS=Homo sapiens OX=9606 GN=PPIH PE=1 SV=1	1.79625	0.286896	1.593	0.5141	1.04077	0	0	0	0	0	0	0	0	0	0	0	0	1	1	1	0	0	0	13.9827	13.806	13.4207	15.8465	17.8791	12.8725
ZN679_HUMAN	Q8IYX0	Zinc finger protein 679 OS=Homo sapiens OX=9606 GN=ZNF679 PE=1 SV=2	0.889427	0.287332	2.535	0.2801	0.84695	0	0	0	0	0	0	0	0	0	0	0	0	1	1	0	0	0	0	14.0469	14.2775	14.863	14.7765	16.6382	14.4409
DEFM_HUMAN	Q9HBH1	Peptide deformylase, mitochondrial OS=Homo sapiens OX=9606 GN=PDF PE=1 SV=1	0.546185	0.288207	2.376	0.6124	0.035775	6	6	6	7	7	7	6	6	6	6	6	6	6	6	6	5	5	5	23.9125	24.2315	25.1619	24.6979	24.7828	25.4637
UBP2L_HUMAN	Q14157	Ubiquitin-associated protein 2-like OS=Homo sapiens OX=9606 GN=UBAP2L PE=1 SV=2	0.555434	0.288835	5.947	0.8033	0.006065	26	22	22	29	19	19	43	28	28	34	24	24	35	24	24	41	25	25	24.1704	24.7118	25.5666	25.4497	24.9866	25.6788
PURB_HUMAN	Q96QR8	Transcriptional activator protein Pur-beta OS=Homo sapiens OX=9606 GN=PURB PE=1 SV=3	0.506138	0.289046	4.073	0.7474	0.004971	7	7	7	7	7	6	7	7	7	9	9	9	8	8	6	10	8	8	23.2808	24.6572	24.234	24.4238	24.6932	24.5734
1433F_HUMAN	Q04917	14-3-3 protein eta OS=Homo sapiens OX=9606 GN=YWHAH PE=1 SV=4	0.490049	0.289881	3.539	0.6493	0.021707	2	2	1	4	4	2	5	5	2	3	3	0	5	4	0	5	5	2	21.3203	22.2038	22.6703	22.5128	22.4594	22.6923
ENDOV_HUMAN	Q8N8Q3	Endonuclease V OS=Homo sapiens OX=9606 GN=ENDOV PE=1 SV=1	-1.2714	0.290294	1.128	0.1764	0.261965	1	1	1	0	0	0	0	0	0	0	0	0	0	0	0	0	0	0	16.7075	14.7833	14.6338	13.967	12.7861	15.5571
RUXE_HUMAN	P62304	Small nuclear ribonucleoprotein E OS=Homo sapiens OX=9606 GN=SNRPE PE=1 SV=1	0.398581	0.29102	3.023	0.6973	0.019142	3	3	3	3	3	3	3	3	3	3	3	3	3	3	3	2	2	2	22.6073	22.5362	23.4923	23.2104	23.4991	23.1221
H90B3_HUMAN	Q58FF7	Putative heat shock protein HSP 90-beta-3 OS=Homo sapiens OX=9606 GN=HSP90AB3P PE=5 SV=1	1.78401	0.291211	2.761	0.6579	0.01058	4	4	0	7	7	0	1	1	0	7	7	0	7	7	0	3	3	0	19.8766	22.0586	17.6893	22.5159	22.3004	20.1601
NAA40_HUMAN	Q86UY6	N-alpha-acetyltransferase 40 OS=Homo sapiens OX=9606 GN=NAA40 PE=1 SV=1	-3.11703	0.292062	1.711	0.2253	0.014579	1	1	0	1	1	0	2	1	0	0	0	0	0	0	0	2	1	0	19.0728	20.5787	19.9523	13.1928	15.4056	21.6543
EXOS2_HUMAN	Q13868	Exosome complex component RRP4 OS=Homo sapiens OX=9606 GN=EXOSC2 PE=1 SV=2	0.885215	0.292312	3.389	0.6635	0.047089	3	3	3	5	5	5	2	2	2	3	3	3	5	5	5	2	2	2	20.0576	20.8919	19.887	20.5607	20.4464	22.485
ZC3H4_HUMAN	Q9UPT8	Zinc finger CCCH domain-containing protein 4 OS=Homo sapiens OX=9606 GN=ZC3H4 PE=1 SV=3	-1.36528	0.292903	2.531	0.5529	0.001783	4	4	4	2	2	2	2	2	2	1	1	1	1	1	1	4	4	4	17.9216	17.3581	17.1661	16.842	13.9454	17.5625
TRPV5_HUMAN	Q9NQA5	Transient receptor potential cation channel subfamily V member 5 OS=Homo sapiens OX=9606 GN=TRPV5 PE=1 SV=2	3.74048	0.293254	1.499	0.2583	0.38724	1	1	0	2	1	0	0	0	0	1	1	0	1	1	0	1	1	0	23.1072	23.3379	13.9453	23.9405	23.9449	23.7264
GDIB_HUMAN	P50395	Rab GDP dissociation inhibitor beta OS=Homo sapiens OX=9606 GN=GDI2 PE=1 SV=2	0.780294	0.2943	1.198	0.2654	0.308123	0	0	0	0	0	0	0	0	0	0	0	0	1	1	1	0	0	0	14.5009	14.81	13.8085	14.6095	16.3036	14.5473
GNL3L_HUMAN	Q9NVN8	Guanine nucleotide-binding protein-like 3-like protein OS=Homo sapiens OX=9606 GN=GNL3L PE=1 SV=1	1.64835	0.294941	1.953	0.2472	0.016529	1	1	1	1	1	1	1	1	1	1	1	1	1	1	1	1	1	1	14.7427	18.4257	19.17	19.1125	19.1332	19.0377
ZRAB2_HUMAN	O95218	Zinc finger Ran-binding domain-containing protein 2 OS=Homo sapiens OX=9606 GN=ZRANB2 PE=1 SV=2	-2.58787	0.295551	4.49	0.7759	0.014412	4	4	4	4	4	4	1	1	1	0	0	0	2	2	2	1	1	1	21.0662	21.0529	20.0188	13.8884	20.5209	19.965
ZNF45_HUMAN	Q02386	Zinc finger protein 45 OS=Homo sapiens OX=9606 GN=ZNF45 PE=1 SV=2	1.58621	0.295646	3.074	0.245	1.20271	0	0	0	0	0	0	0	0	0	0	0	0	1	1	0	0	0	0	14.9937	14.8779	13.4534	16.5095	17.8641	13.71
RBM23_HUMAN	Q86U06	Probable RNA-binding protein 23 OS=Homo sapiens OX=9606 GN=RBM23 PE=1 SV=1	-2.18929	0.296488	1.993	0.2454	0.481248	1	1	0	1	1	0	0	0	0	0	0	0	0	0	0	1	1	0	18.3665	18.6565	16.2675	14.4034	13.4644	18.8549
RFC1_HUMAN	P35251	Replication factor C subunit 1 OS=Homo sapiens OX=9606 GN=RFC1 PE=1 SV=4	1.47954	0.297464	3.063	0.7345	0.078779	1	1	1	5	5	5	3	3	3	3	3	3	3	3	3	3	3	3	15.3894	18.8298	17.3538	18.8083	17.3401	19.8632
RC3H2_HUMAN	Q9HBD1	Roquin-2 OS=Homo sapiens OX=9606 GN=RC3H2 PE=1 SV=2	-0.520753	0.298003	2.653	0.6956	0.434668	0	0	0	1	1	0	2	2	1	1	1	0	1	1	0	1	1	0	15.7058	14.9018	16.1588	15.0473	15.4832	14.6737
TBB4B_HUMAN	P68371	Tubulin beta-4B chain OS=Homo sapiens OX=9606 GN=TUBB4B PE=1 SV=1	1.38141	0.298608	3.81	0.758	0.009571	5	5	0	9	8	0	2	2	0	10	8	0	12	11	0	3	3	0	20.4145	22.3532	19.6979	22.9765	23.1141	20.5192
DIM1_HUMAN	Q9UNQ2	Probable dimethyladenosine transferase OS=Homo sapiens OX=9606 GN=DIMT1 PE=1 SV=1	0.225341	0.299907	3.549	0.756	0.04724	8	8	8	10	10	10	9	9	9	8	8	8	10	10	10	10	10	10	22.2966	22.5976	22.9381	22.7908	22.9138	22.8037
RALY_HUMAN	Q9UKM9	RNA-binding protein Raly OS=Homo sapiens OX=9606 GN=RALY PE=1 SV=1	0.693476	0.300592	2.987	0.7208	0.06589	5	5	5	4	3	3	2	2	2	5	5	5	6	6	6	3	3	3	20.9183	20.524	19.8782	21.6496	21.6154	20.1361
SMD3_HUMAN	P62318	Small nuclear ribonucleoprotein Sm D3 OS=Homo sapiens OX=9606 GN=SNRPD3 PE=1 SV=1	0.552292	0.300708	2.822	0.5185	0.0043	2	2	2	2	2	2	3	3	3	1	1	1	1	1	1	2	2	2	22.2111	22.3329	23.5884	22.9658	23.3767	23.4467
SPOP_HUMAN	O43791	Speckle-type POZ protein OS=Homo sapiens OX=9606 GN=SPOP PE=1 SV=1	0.270617	0.300766	2.057	0.5302	0.404585	1	1	1	1	1	1	1	1	1	1	1	1	1	1	1	1	1	1	16.7625	17.3358	17.1883	17.6635	17.2466	17.1882
RL26_HUMAN	P61254	60S ribosomal protein L26 OS=Homo sapiens OX=9606 GN=RPL26 PE=1 SV=1	0.268714	0.301254	3.717	0.6464	0.031009	18	14	2	15	13	2	17	12	2	16	12	2	18	13	2	16	12	2	28.4018	28.8447	28.3274	29.0837	28.7604	28.536
EIF3F_HUMAN	O00303	Eukaryotic translation initiation factor 3 subunit F OS=Homo sapiens OX=9606 GN=EIF3F PE=1 SV=1	0.853818	0.301664	3.943	0.7456	0.046649	7	7	7	7	7	7	15	12	12	12	10	10	11	11	11	15	12	12	22.0864	22.4321	24.1629	23.5691	23.2927	24.3811
PK3CG_HUMAN	P48736	Phosphatidylinositol 4,5-bisphosphate 3-kinase catalytic subunit gamma isoform OS=Homo sapiens OX=9606 GN=PIK3CG PE=1 SV=3	-2.22137	0.302328	1.814	0.2949	0.722635	1	1	0	1	1	0	1	1	0	1	1	0	0	0	0	1	1	0	18.8295	19.0089	21.1804	18.2006	14.171	19.9831
ERI1_HUMAN	Q8IV48	3'-5' exoribonuclease 1 OS=Homo sapiens OX=9606 GN=ERI1 PE=1 SV=3	-0.679647	0.302676	3.06	0.7141	0.041616	2	2	2	3	3	3	3	3	3	2	2	2	1	1	1	2	2	2	18.4088	19.9326	19.78	19.2628	18.1974	18.6222
RS7_HUMAN	P62081	40S ribosomal protein S7 OS=Homo sapiens OX=9606 GN=RPS7 PE=1 SV=1	0.427843	0.302783	5.275	0.6772	0.028332	13	9	9	13	10	10	14	12	12	16	12	12	16	11	11	12	10	10	28.1242	28.6271	29.3419	29.2747	29.005	29.0969
WBP11_HUMAN	Q9Y2W2	WW domain-binding protein 11 OS=Homo sapiens OX=9606 GN=WBP11 PE=1 SV=1	1.24274	0.304005	1.594	0.2911	1.04515	0	0	0	0	0	0	0	0	0	1	1	1	0	0	0	0	0	0	14.0218	12.367	15.4162	15.9513	15.5383	14.0437
PK3C3_HUMAN	Q8NEB9	Phosphatidylinositol 3-kinase catalytic subunit type 3 OS=Homo sapiens OX=9606 GN=PIK3C3 PE=1 SV=1	-2.47205	0.304453	1.814	0.2949	0.722635	1	1	0	1	1	0	1	1	0	1	1	0	0	0	0	1	1	0	19.3701	19.5495	21.7209	18.7411	13.9595	20.5236
TCPE_HUMAN	P48643	T-complex protein 1 subunit epsilon OS=Homo sapiens OX=9606 GN=CCT5 PE=1 SV=1	1.88955	0.305637	2.313	0.5397	0.540861	0	0	0	2	2	2	0	0	0	1	1	1	2	2	2	0	0	0	13.3762	17.7682	14.3174	17.6481	18.2089	15.2735
EIF1B_HUMAN	O60739	Eukaryotic translation initiation factor 1b OS=Homo sapiens OX=9606 GN=EIF1B PE=1 SV=2	4.23686	0.306556	3.817	0.6447	0.005301	0	0	0	0	0	0	2	2	0	2	2	0	0	0	0	4	3	0	13.3546	12.8194	21.6133	21.6389	15.7779	23.081
CHD1_HUMAN	O14646	Chromodomain-helicase-DNA-binding protein 1 OS=Homo sapiens OX=9606 GN=CHD1 PE=1 SV=2	1.1552	0.306853	2.466	0.5884	0.002471	2	2	2	4	4	3	5	5	3	2	2	2	6	6	4	6	6	4	15.0799	17.0343	17.8696	16.8201	18.6732	17.9561
GUC2F_HUMAN	P51841	Retinal guanylyl cyclase 2 OS=Homo sapiens OX=9606 GN=GUCY2F PE=1 SV=2	1.97421	0.307211	1.422	0.3122	0.294535	0	0	0	1	1	1	1	1	1	1	1	1	1	1	1	1	1	1	15.5079	20.3905	20.7314	20.9154	20.7266	20.9104
CNOT3_HUMAN	O75175	CCR4-NOT transcription complex subunit 3 OS=Homo sapiens OX=9606 GN=CNOT3 PE=1 SV=1	1.80787	0.307417	1.651	0.2889	0.871774	0	0	0	0	0	0	0	0	0	0	0	0	0	0	0	1	1	1	12.5688	13.582	14.1589	12.3295	16.3047	17.0992
ZNHI3_HUMAN	Q15649	Zinc finger HIT domain-containing protein 3 OS=Homo sapiens OX=9606 GN=ZNHIT3 PE=1 SV=2	-1.1092	0.307716	1.392	0.1803	0.353609	0	0	0	1	1	1	0	0	0	0	0	0	0	0	0	0	0	0	13.5904	16.7329	15.5232	14.5454	13.6872	14.2863
TBB6_HUMAN	Q9BUF5	Tubulin beta-6 chain OS=Homo sapiens OX=9606 GN=TUBB6 PE=1 SV=1	1.80839	0.308493	3.81	0.758	0.009571	1	1	0	3	3	0	1	1	0	3	3	0	6	6	0	1	1	0	16.9397	19.2083	16.572	20.3749	20.9925	16.7777
PPIL2_HUMAN	Q13356	RING-type E3 ubiquitin-protein ligase PPIL2 OS=Homo sapiens OX=9606 GN=PPIL2 PE=1 SV=1	1.57455	0.309259	2.131	0.5011	0.084489	1	1	1	1	1	1	0	0	0	1	1	1	1	1	1	1	1	1	16.6507	16.6122	12.8473	17.5147	17.3492	15.97
RL10_HUMAN	P27635	60S ribosomal protein L10 OS=Homo sapiens OX=9606 GN=RPL10 PE=1 SV=4	0.2571	0.309384	4.772	0.7353	0.004593	18	14	7	25	15	7	20	12	6	17	13	7	25	14	7	21	13	6	27.7048	28.3198	28.0129	28.2037	28.5232	28.0817
KATL2_HUMAN	Q8IYT4	Katanin p60 ATPase-containing subunit A-like 2 OS=Homo sapiens OX=9606 GN=KATNAL2 PE=1 SV=3	1.70128	0.309905	2.505	0.6088	0.492245	1	1	1	0	0	0	1	1	1	1	1	1	1	1	1	1	1	1	18.2942	14.1014	18.6282	18.7495	18.9489	18.4292
H3C_HUMAN	Q6NXT2	Histone H3.3C OS=Homo sapiens OX=9606 GN=H3F3C PE=1 SV=3	-0.816039	0.31054	2.151	0.3961	0.023139	7	5	0	7	6	0	2	2	0	2	2	0	4	4	0	3	3	0	27.0162	27.1979	25.2002	25.7391	26.1224	25.1047
CMYA5_HUMAN	Q8N3K9	Cardiomyopathy-associated protein 5 OS=Homo sapiens OX=9606 GN=CMYA5 PE=1 SV=3	1.21135	0.310688	1.451	0.3122	1.42914	0	0	0	0	0	0	1	1	1	0	0	0	0	0	0	0	0	0	12.9113	12.9557	15.6089	16.0358	14.9086	14.1655
DHX15_HUMAN	O43143	Pre-mRNA-splicing factor ATP-dependent RNA helicase DHX15 OS=Homo sapiens OX=9606 GN=DHX15 PE=1 SV=2	0.399444	0.310735	3.849	0.7157	0.002737	21	19	17	18	16	14	17	16	14	18	17	15	20	19	17	14	14	12	22.2506	22.1919	22.4562	22.9176	23.1383	22.0412
NCBP2_HUMAN	P52298	Nuclear cap-binding protein subunit 2 OS=Homo sapiens OX=9606 GN=NCBP2 PE=1 SV=1	1.95916	0.31086	2.622	0.583	0.002553	1	1	1	0	0	0	2	2	1	1	1	0	1	1	0	1	1	0	17.9107	14.6962	20.4554	19.6862	19.1384	20.1153
WDR3_HUMAN	Q9UNX4	WD repeat-containing protein 3 OS=Homo sapiens OX=9606 GN=WDR3 PE=1 SV=1	-0.688409	0.311359	2.523	0.4205	0.313604	2	2	2	2	2	2	1	1	1	1	1	1	2	2	2	1	1	1	17.0166	17.1963	16.0113	15.8943	16.9284	15.3362
DUS11_HUMAN	O75319	RNA/RNP complex-1-interacting phosphatase OS=Homo sapiens OX=9606 GN=DUSP11 PE=1 SV=2	0.785931	0.3117	4.509	0.6682	0.073226	7	6	6	3	3	3	8	8	8	8	8	8	6	6	6	8	7	7	21.0805	20.2662	22.5683	22.2595	21.986	22.0273
PATZ1_HUMAN	Q9HBE1	POZ-, AT hook-, and zinc finger-containing protein 1 OS=Homo sapiens OX=9606 GN=PATZ1 PE=1 SV=1	-1.41385	0.312248	1.304	0.1933	0.351612	1	1	0	1	1	0	0	0	0	0	0	0	0	0	0	0	0	0	17.8593	17.9956	15.4054	14.4925	15.1133	17.413
MBNL1_HUMAN	Q9NR56	Muscleblind-like protein 1 OS=Homo sapiens OX=9606 GN=MBNL1 PE=1 SV=2	2.61023	0.312267	1.897	0.2999	0.607871	0	0	0	0	0	0	0	0	0	0	0	0	0	0	0	1	1	0	14.9404	13.4616	13.5313	13.7761	15.0466	20.9413
PLSL_HUMAN	P13796	Plastin-2 OS=Homo sapiens OX=9606 GN=LCP1 PE=1 SV=6	2.22321	0.313058	3.718	0.6091	0.419009	0	0	0	5	5	5	0	0	0	3	3	2	3	3	2	0	0	0	15.5145	18.5829	12.8183	19.0621	18.5846	15.9385
CDC37_HUMAN	Q16543	Hsp90 co-chaperone Cdc37 OS=Homo sapiens OX=9606 GN=CDC37 PE=1 SV=1	-1.72083	0.313547	2.146	0.577	0.194574	1	1	1	1	1	1	0	0	0	0	0	0	1	1	1	0	0	0	16.6787	17.8444	14.8486	14.3199	17.0148	12.8745
ZN207_HUMAN	O43670	BUB3-interacting and GLEBS motif-containing protein ZNF207 OS=Homo sapiens OX=9606 GN=ZNF207 PE=1 SV=1	3.17036	0.314964	1.993	0.4952	0.301793	0	0	0	0	0	0	0	0	0	0	0	0	1	1	1	0	0	0	12.6333	15.4003	14.1938	14.8702	22.5234	14.3448
LA_HUMAN	P05455	Lupus La protein OS=Homo sapiens OX=9606 GN=SSB PE=1 SV=2	1.31014	0.315342	5.881	0.7488	0.00437	7	7	7	6	6	6	13	12	12	12	11	11	11	11	11	19	18	18	20.9569	20.7638	23.9726	23.1332	22.4254	24.0651
TBB4A_HUMAN	P04350	Tubulin beta-4A chain OS=Homo sapiens OX=9606 GN=TUBB4A PE=1 SV=2	1.87015	0.315376	3.81	0.758	0.009571	4	4	0	6	6	0	1	1	0	7	6	0	9	9	0	2	2	0	20.0909	21.1766	16.6391	21.9164	22.1961	19.4045
PRDX4_HUMAN	Q13162	Peroxiredoxin-4 OS=Homo sapiens OX=9606 GN=PRDX4 PE=1 SV=1	1.52786	0.318114	2.813	0.6437	0.280393	2	2	1	2	2	1	1	1	0	3	3	1	3	3	2	2	2	1	19.9092	21.4751	18.1995	22.6884	21.941	19.538
XRCC5_HUMAN	P13010	X-ray repair cross-complementing protein 5 OS=Homo sapiens OX=9606 GN=XRCC5 PE=1 SV=3	1.32553	0.318711	5.632	0.7016	0.018558	7	7	7	7	6	6	4	4	4	16	14	14	12	11	11	5	4	4	21.4113	20.7669	19.8689	23.1615	23.0036	19.8585
CLVS1_HUMAN	Q8IUQ0	Clavesin-1 OS=Homo sapiens OX=9606 GN=CLVS1 PE=1 SV=1	1.89716	0.318869	1.085	0.2442	2.62591	1	1	1	0	0	0	0	0	0	0	0	0	0	0	0	0	0	0	16.6818	13.7134	11.2898	16.6244	14.6458	16.1062
FA83A_HUMAN	Q86UY5	Protein FAM83A OS=Homo sapiens OX=9606 GN=FAM83A PE=1 SV=1	0.904212	0.319106	3.59	0.7134	0.11358	1	1	1	1	1	1	3	3	3	2	2	2	1	1	1	3	3	3	16.7232	16.8535	18.8935	18.3972	17.7474	19.0383
RL8_HUMAN	P62917	60S ribosomal protein L8 OS=Homo sapiens OX=9606 GN=RPL8 PE=1 SV=2	0.196231	0.319218	5.141	0.7678	0.01311	14	12	12	12	10	10	13	10	10	13	11	11	15	12	12	14	11	11	27.7444	27.7827	28.2005	28.1249	28.2542	27.9371
1433G_HUMAN	P61981	14-3-3 protein gamma OS=Homo sapiens OX=9606 GN=YWHAG PE=1 SV=2	0.459906	0.320273	3.486	0.659	0.017104	8	7	4	10	10	6	12	11	6	11	11	6	12	11	5	11	10	4	22.8762	23.5397	24.1767	24.076	23.6924	24.2039
GFI1_HUMAN	Q99684	Zinc finger protein Gfi-1 OS=Homo sapiens OX=9606 GN=GFI1 PE=1 SV=2	-2.29376	0.320545	3.061	0.6945	0.515456	1	1	0	2	1	0	0	0	0	0	0	0	1	1	0	0	0	0	17.3386	19.7586	15.2758	15.7115	17.543	12.2373
TR150_HUMAN	Q9Y2W1	Thyroid hormone receptor-associated protein 3 OS=Homo sapiens OX=9606 GN=THRAP3 PE=1 SV=2	0.688332	0.322011	5.968	0.7761	0.005026	31	26	26	32	27	26	53	39	38	37	30	30	36	28	28	47	35	34	23.8205	24.2893	25.7343	25.0737	25.1338	25.7015
G3BP2_HUMAN	Q9UN86	Ras GTPase-activating protein-binding protein 2 OS=Homo sapiens OX=9606 GN=G3BP2 PE=1 SV=2	0.443191	0.323134	4.473	0.7731	0.010531	49	23	23	49	25	25	49	24	24	41	21	21	45	23	23	49	23	23	27.1678	27.5191	28.3509	27.787	28.1845	28.3958
SNRPA_HUMAN	P09012	U1 small nuclear ribonucleoprotein A OS=Homo sapiens OX=9606 GN=SNRPA PE=1 SV=3	0.731981	0.323998	2.562	0.5406	0.014965	3	3	3	3	3	2	7	7	6	4	4	3	5	5	4	5	5	4	22.1216	22.9502	24.2912	23.7019	23.6895	24.1676
FSCN1_HUMAN	Q16658	Fascin OS=Homo sapiens OX=9606 GN=FSCN1 PE=1 SV=3	1.62168	0.324495	2.393	0.5745	0.020882	0	0	0	2	2	2	0	0	0	2	2	2	2	2	2	0	0	0	15.0423	17.8399	14.4763	18.5143	18.304	15.4053
CHERP_HUMAN	Q8IWX8	Calcium homeostasis endoplasmic reticulum protein OS=Homo sapiens OX=9606 GN=CHERP PE=1 SV=3	0.240345	0.324784	3.419	0.6624	0.017701	13	12	12	8	8	8	9	9	9	8	8	8	10	10	10	8	8	8	21.96	21.4367	21.8887	21.9393	22.2664	21.8006
PINX1_HUMAN	Q96BK5	PIN2/TERF1-interacting telomerase inhibitor 1 OS=Homo sapiens OX=9606 GN=PINX1 PE=1 SV=2	-2.07043	0.325651	3.893	0.6817	0.244117	4	4	4	4	4	4	2	2	2	0	0	0	3	3	3	2	2	2	21.1885	21.0949	20.4726	15.2458	21.2646	20.0344
ZNF84_HUMAN	P51523	Zinc finger protein 84 OS=Homo sapiens OX=9606 GN=ZNF84 PE=1 SV=2	1.14521	0.325971	2.535	0.2801	0.84695	0	0	0	0	0	0	0	0	0	0	0	0	1	1	0	0	0	0	15.0087	14.9492	13.0569	13.9186	15.9905	16.5413
LRSM1_HUMAN	Q6UWE0	E3 ubiquitin-protein ligase LRSAM1 OS=Homo sapiens OX=9606 GN=LRSAM1 PE=1 SV=1	1.60451	0.326246	1.197	0.2139	3.58192	0	0	0	0	0	0	0	0	0	0	0	0	0	0	0	1	1	1	14.0942	14.8159	14.4349	14.7094	14.5573	18.8918
CALL3_HUMAN	P27482	Calmodulin-like protein 3 OS=Homo sapiens OX=9606 GN=CALML3 PE=1 SV=2	-1.87826	0.326817	1.519	0.2772	0.281541	1	1	0	0	0	0	0	0	0	0	0	0	0	0	0	0	0	0	18.4412	12.7978	15.5133	14.4153	13.7378	12.9643
LAP2A_HUMAN	P42166	Lamina-associated polypeptide 2, isoform alpha OS=Homo sapiens OX=9606 GN=TMPO PE=1 SV=2	-1.73269	0.327914	3.797	0.6921	0.080588	12	12	6	10	10	6	1	1	1	4	4	1	2	2	0	0	0	0	21.0419	21.1009	17.7669	19.7815	18.8198	16.1102
ZN106_HUMAN	Q9H2Y7	Zinc finger protein 106 OS=Homo sapiens OX=9606 GN=ZNF106 PE=1 SV=1	1.7871	0.329403	3.187	0.6922	0.109238	3	3	3	1	1	1	8	8	8	5	5	5	4	4	4	9	9	9	16.4424	13.7596	19.1221	18.1396	17.5064	19.0394
FIP1_HUMAN	Q6UN15	Pre-mRNA 3'-end-processing factor FIP1 OS=Homo sapiens OX=9606 GN=FIP1L1 PE=1 SV=1	0.761922	0.32989	3.475	0.6959	0.130445	3	3	3	4	4	4	4	4	4	3	3	3	5	5	5	3	3	3	19.3645	20.2965	21.2744	20.7587	21.888	20.5744
RL13A_HUMAN	P40429	60S ribosomal protein L13a OS=Homo sapiens OX=9606 GN=RPL13A PE=1 SV=2	0.298579	0.329961	4.146	0.6774	0.010573	25	18	12	29	19	13	24	18	12	29	19	13	28	20	14	27	18	12	27.1713	27.6223	28.055	27.9374	28.0523	27.7546
SBSN_HUMAN	Q6UWP8	Suprabasin OS=Homo sapiens OX=9606 GN=SBSN PE=1 SV=2	2.78287	0.330208	6.188	0.7216	0.054073	1	1	1	0	0	0	1	1	1	0	0	0	3	3	3	7	7	7	14.6578	15.494	15.2499	12.961	19.813	20.9764
1433S_HUMAN	P31947	14-3-3 protein sigma OS=Homo sapiens OX=9606 GN=SFN PE=1 SV=1	0.420492	0.33045	2.004	0.4729	0.010802	2	2	1	3	3	1	4	4	1	4	4	1	6	5	1	4	4	1	22.3942	23.1576	23.6869	23.5595	23.3806	23.56
NSUN2_HUMAN	Q08J23	RNA cytosine C(5)-methyltransferase NSUN2 OS=Homo sapiens OX=9606 GN=NSUN2 PE=1 SV=2	1.05532	0.330965	3.666	0.719	0.035968	2	2	2	3	3	3	8	8	8	6	6	6	5	5	5	6	6	6	16.8595	17.4058	19.8576	19.3781	18.6022	19.3085
HELZ2_HUMAN	Q9BYK8	Helicase with zinc finger domain 2 OS=Homo sapiens OX=9606 GN=HELZ2 PE=1 SV=6	1.11811	0.331817	2.235	0.6653	0.16452	0	0	0	0	0	0	2	2	2	1	1	1	2	2	2	3	3	3	14.4974	13.5928	16.3551	15.0167	15.7075	17.0755
AADAT_HUMAN	Q8N5Z0	Kynurenine/alpha-aminoadipate aminotransferase, mitochondrial OS=Homo sapiens OX=9606 GN=AADAT PE=1 SV=2	2.40022	0.332328	1.305	0.2375	0.811987	0	0	0	0	0	0	0	0	0	0	0	0	0	0	0	1	1	1	12.9148	13.9262	13.8109	13.6508	13.9451	20.2566
TGM3_HUMAN	Q08188	Protein-glutamine gamma-glutamyltransferase E OS=Homo sapiens OX=9606 GN=TGM3 PE=1 SV=4	1.8981	0.333216	3.078	0.5945	0.461814	0	0	0	2	2	2	1	1	1	1	1	1	0	0	0	2	2	2	15.4191	18.7161	14.0475	18.731	15.9198	19.2262
MOGS_HUMAN	Q13724	Mannosyl-oligosaccharide glucosidase OS=Homo sapiens OX=9606 GN=MOGS PE=1 SV=5	-0.980732	0.333675	1.94	0.2062	0.330669	0	0	0	0	0	0	1	1	1	0	0	0	0	0	0	0	0	0	16.6708	14.4959	14.2337	13.3698	14.9208	14.1677
I20L2_HUMAN	Q9H9L3	Interferon-stimulated 20 kDa exonuclease-like 2 OS=Homo sapiens OX=9606 GN=ISG20L2 PE=1 SV=1	1.1608	0.33397	1.801	0.4664	0.082677	1	1	1	0	0	0	0	0	0	1	1	1	0	0	0	0	0	0	14.8078	13.0459	13.5848	15.4345	13.2003	16.286
SFPQ_HUMAN	P23246	Splicing factor, proline- and glutamine-rich OS=Homo sapiens OX=9606 GN=SFPQ PE=1 SV=2	0.265233	0.334581	6.338	0.8149	0.000312	117	63	62	126	66	65	100	60	59	106	59	58	122	66	65	87	56	55	29.0417	29.2376	29.387	29.7155	29.6998	29.0467
IQEC3_HUMAN	Q9UPP2	IQ motif and SEC7 domain-containing protein 3 OS=Homo sapiens OX=9606 GN=IQSEC3 PE=2 SV=3	1.43889	0.33492	1.216	0.2062	3.27378	0	0	0	0	0	0	0	0	0	0	0	0	1	1	1	1	1	1	14.2288	15.4882	13.1014	13.4766	16.7584	16.9002
ADT2_HUMAN	P05141	ADP/ATP translocase 2 OS=Homo sapiens OX=9606 GN=SLC25A5 PE=1 SV=7	0.506596	0.335206	2.847	0.6769	0.081061	10	10	2	10	10	2	11	11	2	10	10	3	12	12	3	11	11	3	22.9984	23.8332	24.5917	24.2583	24.2704	24.4144
PESC_HUMAN	O00541	Pescadillo homolog OS=Homo sapiens OX=9606 GN=PES1 PE=1 SV=1	-0.506314	0.335342	3.26	0.6065	0.032326	8	8	8	5	5	5	3	3	3	2	2	2	2	2	2	5	5	5	20.085	19.724	19.3538	18.927	18.6901	20.0268
RBMX_HUMAN	P38159	RNA-binding motif protein, X chromosome OS=Homo sapiens OX=9606 GN=RBMX PE=1 SV=3	0.301246	0.335585	4.13	0.7331	0.004484	29	23	6	32	26	7	28	23	6	27	20	5	29	23	6	34	23	5	24.9146	25.1833	25.8358	25.5729	25.5871	25.6775
PLAP_HUMAN	Q9Y263	Phospholipase A-2-activating protein OS=Homo sapiens OX=9606 GN=PLAA PE=1 SV=2	-2.24964	0.335756	1.022	0.2945	0.375973	1	1	1	0	0	0	0	0	0	0	0	0	0	0	0	0	0	0	19.4316	14.133	12.9798	12.8254	14.335	12.6352
CCD61_HUMAN	Q9Y6R9	Coiled-coil domain-containing protein 61 OS=Homo sapiens OX=9606 GN=CCDC61 PE=1 SV=3	0.907537	0.335988	1.237	0.3096	1.046	1	1	1	0	0	0	0	0	0	0	0	0	0	0	0	0	0	0	15.6853	14.1004	13.4355	15.4632	16.0874	14.3933
MRM3_HUMAN	Q9HC36	rRNA methyltransferase 3, mitochondrial OS=Homo sapiens OX=9606 GN=MRM3 PE=1 SV=2	0.792889	0.336741	3.645	0.6143	0.088237	1	1	1	2	2	2	3	3	3	3	3	3	2	2	2	4	4	4	17.3142	18.8722	19.5498	19.7233	18.7729	19.6187
PLOD1_HUMAN	Q02809	Procollagen-lysine,2-oxoglutarate 5-dioxygenase 1 OS=Homo sapiens OX=9606 GN=PLOD1 PE=1 SV=2	-0.735905	0.336866	3.159	0.7585	0.313048	2	2	2	5	5	5	4	4	4	3	3	3	3	3	3	4	4	4	17.4517	19.3315	19.1069	17.4012	18.5019	17.7792
KAPCA_HUMAN	P17612	cAMP-dependent protein kinase catalytic subunit alpha OS=Homo sapiens OX=9606 GN=PRKACA PE=1 SV=2	-1.62936	0.33732	2.404	0.532	0.070087	2	2	0	3	3	0	1	1	0	2	2	0	1	1	0	1	1	0	19.7363	20.0624	19.2566	19.9456	19.0785	15.1432
NDUA9_HUMAN	Q16795	NADH dehydrogenase [ubiquinone] 1 alpha subcomplex subunit 9, mitochondrial OS=Homo sapiens OX=9606 GN=NDUFA9 PE=1 SV=2	1.95833	0.338295	2.521	0.6746	0.015592	0	0	0	0	0	0	1	1	1	0	0	0	0	0	0	3	3	3	12.8312	13.4676	16.8936	15.8494	14.4234	18.7946
MCA3_HUMAN	O43324	Eukaryotic translation elongation factor 1 epsilon-1 OS=Homo sapiens OX=9606 GN=EEF1E1 PE=1 SV=1	1.42405	0.338358	1.715	0.4519	1.27521	0	0	0	0	0	0	0	0	0	1	1	1	0	0	0	0	0	0	15.1074	11.8351	15.3613	16.8338	14.8253	14.9169
CNO10_HUMAN	Q9H9A5	CCR4-NOT transcription complex subunit 10 OS=Homo sapiens OX=9606 GN=CNOT10 PE=1 SV=1	1.45966	0.338429	2.157	0.4237	0.073841	0	0	0	1	1	1	1	1	1	1	1	1	0	0	0	0	0	0	12.0597	13.7285	16.3828	16.4091	15.3276	14.8133
KAPCB_HUMAN	P22694	cAMP-dependent protein kinase catalytic subunit beta OS=Homo sapiens OX=9606 GN=PRKACB PE=1 SV=2	-1.79185	0.339751	2.404	0.532	0.070087	2	2	0	3	3	0	1	1	0	2	2	0	1	1	0	1	1	0	19.7363	20.0624	19.2566	19.9456	19.0785	14.6558
TAOK3_HUMAN	Q9H2K8	Serine/threonine-protein kinase TAO3 OS=Homo sapiens OX=9606 GN=TAOK3 PE=1 SV=2	-0.751748	0.340153	1.482	0.253	1.59277	0	0	0	1	1	0	0	0	0	0	0	0	0	0	0	0	0	0	14.124	15.4647	13.6994	14.2306	12.7928	14.0094
SRRM2_HUMAN	Q9UQ35	Serine/arginine repetitive matrix protein 2 OS=Homo sapiens OX=9606 GN=SRRM2 PE=1 SV=2	0.484529	0.340289	4.543	0.7468	0.001081	29	29	29	29	29	29	32	31	31	32	31	31	36	35	35	21	20	20	20.6133	21.1285	21.3112	22.0425	21.7341	20.7299
IF2GL_HUMAN	Q2VIR3	Eukaryotic translation initiation factor 2 subunit 3B OS=Homo sapiens OX=9606 GN=EIF2S3B PE=2 SV=2	0.644691	0.340868	4.754	0.7095	0.02574	18	14	0	11	10	0	17	13	0	14	13	0	15	12	0	16	11	0	24.1465	23.8319	25.6781	25.1477	24.9192	25.5238
CYTB_HUMAN	P04080	Cystatin-B OS=Homo sapiens OX=9606 GN=CSTB PE=1 SV=2	-2.63697	0.341515	2.523	0.627	0.63982	0	0	0	0	0	0	2	2	2	0	0	0	0	0	0	0	0	0	14.4021	14.0634	21.3957	15.0039	13.6248	13.3217
RBM39_HUMAN	Q14498	RNA-binding protein 39 OS=Homo sapiens OX=9606 GN=RBM39 PE=1 SV=2	0.391743	0.341901	3.38	0.6674	0.022279	10	8	7	12	10	9	7	6	6	9	8	8	10	8	8	9	8	7	21.4736	22.6369	22.0648	22.2054	22.6877	22.4574
TMEDA_HUMAN	P49755	Transmembrane emp24 domain-containing protein 10 OS=Homo sapiens OX=9606 GN=TMED10 PE=1 SV=2	3.65657	0.342066	1.812	0.25	0.75791	1	1	0	1	1	0	0	0	0	1	1	0	1	1	0	1	1	0	23.0716	23.3047	13.0153	23.7475	23.3476	23.2663
CC125_HUMAN	Q86Z20	Coiled-coil domain-containing protein 125 OS=Homo sapiens OX=9606 GN=CCDC125 PE=1 SV=2	2.21556	0.342781	1.565	0.3565	1.2101	0	0	0	0	0	0	0	0	0	0	0	0	0	0	0	1	1	1	12.0393	12.7746	15.8001	14.0832	14.0059	19.1714
RPAB4_HUMAN	P53803	DNA-directed RNA polymerases I, II, and III subunit RPABC4 OS=Homo sapiens OX=9606 GN=POLR2K PE=1 SV=1	0.467386	0.343166	1.757	0.3068	0.110754	1	1	1	1	1	1	1	1	1	1	1	1	1	1	1	1	1	1	19.5583	20.6283	20.1848	20.7014	21.0553	20.0168
RFOX1_HUMAN	Q9NWB1	RNA binding protein fox-1 homolog 1 OS=Homo sapiens OX=9606 GN=RBFOX1 PE=1 SV=2	1.12404	0.343854	2.667	0.619	0.077931	0	0	0	0	0	0	0	0	0	0	0	0	0	0	0	1	1	0	13.5631	13.9364	14.7036	15.3418	13.4022	16.8312
HS90A_HUMAN	P07900	Heat shock protein HSP 90-alpha OS=Homo sapiens OX=9606 GN=HSP90AA1 PE=1 SV=5	1.21402	0.34406	3.708	0.706	0.08133	12	12	3	16	16	4	3	3	1	14	14	3	12	11	2	7	7	1	20.7919	22.4502	19.3724	22.8752	22.6937	20.6875
IF2G_HUMAN	P41091	Eukaryotic translation initiation factor 2 subunit 3 OS=Homo sapiens OX=9606 GN=EIF2S3 PE=1 SV=3	0.637642	0.344488	4.754	0.7095	0.02574	20	15	1	13	11	1	19	14	1	16	14	1	16	13	1	18	12	1	24.2241	23.9651	25.7878	25.2401	25.0273	25.6225
BUB3_HUMAN	O43684	Mitotic checkpoint protein BUB3 OS=Homo sapiens OX=9606 GN=BUB3 PE=1 SV=1	1.74941	0.344595	2.249	0.4313	2.70777	0	0	0	0	0	0	0	0	0	1	1	1	1	1	1	0	0	0	13.2405	16.471	16.7837	18.454	18.3967	14.8929
TRY6_HUMAN	Q8NHM4	Putative trypsin-6 OS=Homo sapiens OX=9606 GN=PRSS3P2 PE=5 SV=2	-1.57941	0.34481	1.465	0.2116	0.169088	0	0	0	0	0	0	1	1	0	0	0	0	0	0	0	0	0	0	13.6813	14.9082	17.5643	12.3997	13.4531	15.5628
RACK1_HUMAN	P63244	Receptor of activated protein C kinase 1 OS=Homo sapiens OX=9606 GN=RACK1 PE=1 SV=3	0.701928	0.344933	4.43	0.7905	0.006927	12	10	10	20	15	15	21	14	14	18	12	12	16	12	12	23	16	16	25.4349	26.1907	27.379	26.9832	26.4903	27.6369
FAK2_HUMAN	Q14289	Protein-tyrosine kinase 2-beta OS=Homo sapiens OX=9606 GN=PTK2B PE=1 SV=2	1.27844	0.345556	1.088	0.4301	1.20411	1	1	1	0	0	0	0	0	0	0	0	0	0	0	0	1	1	1	16.2277	13.4783	13.6596	14.4523	15.5375	17.2111
PARP1_HUMAN	P09874	Poly [ADP-ribose] polymerase 1 OS=Homo sapiens OX=9606 GN=PARP1 PE=1 SV=4	-0.754801	0.345924	3.499	0.7499	0.120343	14	14	14	8	8	8	9	9	9	9	9	9	5	5	5	4	4	4	19.7933	19.5867	19.5137	20.2397	18.4865	17.903
CSK23_HUMAN	Q8NEV1	Casein kinase II subunit alpha 3 OS=Homo sapiens OX=9606 GN=CSNK2A3 PE=1 SV=2	1.82026	0.34799	3.447	0.7142	0.263218	1	1	0	0	0	0	0	0	0	0	0	0	2	2	0	1	1	0	16.0162	12.0147	15.0425	14.516	18.5525	15.4656
MKRN4_HUMAN	Q13434	Putative E3 ubiquitin-protein ligase makorin-4 OS=Homo sapiens OX=9606 GN=MKRN4P PE=5 SV=1	1.96694	0.349515	2.819	0.5935	0.242592	0	0	0	0	0	0	0	0	0	1	1	0	0	0	0	2	2	0	15.2504	13.7289	13.2561	17.1649	12.599	18.3725
ENPL_HUMAN	P14625	Endoplasmin OS=Homo sapiens OX=9606 GN=HSP90B1 PE=1 SV=1	1.05358	0.349555	2.939	0.5985	0.018626	1	1	0	3	3	1	1	1	0	3	3	2	4	4	2	1	1	0	17.1886	19.3789	17.2123	19.5425	19.7731	17.625
1433Z_HUMAN	P63104	14-3-3 protein zeta/delta OS=Homo sapiens OX=9606 GN=YWHAZ PE=1 SV=1	0.547865	0.350962	4.29	0.72	0.006714	3	3	2	5	5	3	10	10	5	6	6	3	8	7	3	7	7	4	21.4079	22.3128	23.1754	22.8059	22.7035	23.0303
RBM4_HUMAN	Q9BWF3	RNA-binding protein 4 OS=Homo sapiens OX=9606 GN=RBM4 PE=1 SV=1	2.22549	0.351461	2.511	0.6566	0.03981	3	3	0	0	0	0	3	3	0	2	2	0	2	2	0	5	5	0	19.1677	13.927	20.6435	19.8616	19.3458	21.2073
RBM4B_HUMAN	Q9BQ04	RNA-binding protein 4B OS=Homo sapiens OX=9606 GN=RBM4B PE=1 SV=1	2.62652	0.351692	2.511	0.6566	0.03981	3	3	0	0	0	0	3	3	0	2	2	0	2	2	0	5	5	0	19.1036	12.6598	20.5793	19.7974	19.2817	21.1432
RS10_HUMAN	P46783	40S ribosomal protein S10 OS=Homo sapiens OX=9606 GN=RPS10 PE=1 SV=1	0.344917	0.352187	5.197	0.7588	0.005657	49	17	6	46	16	7	51	20	8	49	20	8	49	18	7	55	18	8	28.5661	28.6777	29.3444	29.4412	29.4141	28.7676
PCM1_HUMAN	Q15154	Pericentriolar material 1 protein OS=Homo sapiens OX=9606 GN=PCM1 PE=1 SV=5	1.38472	0.352281	3.856	0.6659	0.015943	15	15	15	9	9	9	3	3	3	9	9	9	14	14	14	8	8	8	19.6798	19.1234	15.7891	19.5536	20.4754	18.7174
MRCKG_HUMAN	Q6DT37	Serine/threonine-protein kinase MRCK gamma OS=Homo sapiens OX=9606 GN=CDC42BPG PE=1 SV=2	-2.27531	0.352629	1.066	0.2439	2.08862	0	0	0	1	1	1	1	1	1	0	0	0	0	0	0	0	0	0	13.5918	18.7417	20.8051	14.9424	15.4037	15.9665
K1C20_HUMAN	P35900	Keratin, type I cytoskeletal 20 OS=Homo sapiens OX=9606 GN=KRT20 PE=1 SV=1	-2.54779	0.352733	3.145	0.6379	0.21447	1	1	0	1	1	0	2	2	0	0	0	0	0	0	0	2	2	0	17.4247	16.5749	20.3836	12.021	15.3229	19.3959
SMCA2_HUMAN	P51531	Probable global transcription activator SNF2L2 OS=Homo sapiens OX=9606 GN=SMARCA2 PE=1 SV=2	1.03888	0.352983	1.674	0.3303	1.11738	0	0	0	1	1	0	0	0	0	0	0	0	0	0	0	0	0	0	12.6919	14.7193	12.6024	15.7432	14.0148	13.3722
DDX3X_HUMAN	O00571	ATP-dependent RNA helicase DDX3X OS=Homo sapiens OX=9606 GN=DDX3X PE=1 SV=3	0.30029	0.353894	5.427	0.763	0.002239	80	43	10	73	42	10	81	41	11	69	39	9	76	39	9	87	40	10	27.6708	27.7105	28.4532	28.0134	28.2517	28.4703
EX3L2_HUMAN	Q2M3D2	Exocyst complex component 3-like protein 2 OS=Homo sapiens OX=9606 GN=EXOC3L2 PE=2 SV=1	-1.65169	0.355494	4.543	0.7326	0.121433	6	6	6	4	3	3	12	11	11	1	1	1	2	2	2	6	4	4	20.471	19.8798	24.0986	18.3612	19.7468	21.3864
RS4Y1_HUMAN	P22090	40S ribosomal protein S4, Y isoform 1 OS=Homo sapiens OX=9606 GN=RPS4Y1 PE=1 SV=2	0.357222	0.355614	5.474	0.7439	0.005643	14	8	0	14	7	0	12	8	0	14	8	0	16	9	0	15	8	0	27.2724	27.4303	28.1754	28.2217	28.1403	27.5878
SHAN3_HUMAN	Q9BYB0	SH3 and multiple ankyrin repeat domains protein 3 OS=Homo sapiens OX=9606 GN=SHANK3 PE=1 SV=3	-2.05077	0.356561	1.711	0.2253	0.014579	1	1	0	1	1	0	2	1	0	0	0	0	0	0	0	2	1	0	16.6322	18.1381	17.5118	13.6081	13.308	19.2137
BCR_HUMAN	P11274	Breakpoint cluster region protein OS=Homo sapiens OX=9606 GN=BCR PE=1 SV=2	1.22349	0.356829	2.515	0.5217	0.060598	0	0	0	0	0	0	1	1	1	2	2	2	1	1	1	0	0	0	12.616	16.2006	15.3521	16.3251	15.0287	16.4853
ZC11A_HUMAN	O75152	Zinc finger CCCH domain-containing protein 11A OS=Homo sapiens OX=9606 GN=ZC3H11A PE=1 SV=3	0.65325	0.356993	2.119	0.4554	0.504432	0	0	0	1	1	1	0	0	0	2	2	1	1	1	0	1	1	1	15.0099	14.6851	15.4353	16.8573	15.2935	14.9393
ZCH14_HUMAN	Q8WYQ9	Zinc finger CCHC domain-containing protein 14 OS=Homo sapiens OX=9606 GN=ZCCHC14 PE=2 SV=1	1.2372	0.357175	1.547	0.4803	1.05924	0	0	0	0	0	0	0	0	0	1	1	1	0	0	0	0	0	0	12.6762	14.0044	14.6052	16.5141	15.4875	12.9959
AR6P4_HUMAN	Q66PJ3	ADP-ribosylation factor-like protein 6-interacting protein 4 OS=Homo sapiens OX=9606 GN=ARL6IP4 PE=1 SV=2	1.22665	0.357846	3.968	0.6789	0.027445	2	2	2	2	2	2	0	0	0	1	1	1	2	2	2	3	3	3	18.5786	18.5497	15.2796	17.8105	19.2034	19.0739
AP2M1_HUMAN	Q96CW1	AP-2 complex subunit mu OS=Homo sapiens OX=9606 GN=AP2M1 PE=1 SV=2	-0.827007	0.358513	2.97	0.6243	0.070995	7	7	7	9	9	9	7	7	7	10	10	10	12	12	12	8	8	8	23.3174	23.7849	24.246	22.6652	24.3781	21.824
PWP2_HUMAN	Q15269	Periodic tryptophan protein 2 homolog OS=Homo sapiens OX=9606 GN=PWP2 PE=2 SV=2	0.960033	0.358539	2.266	0.5596	1.11936	1	1	1	0	0	0	1	1	1	1	1	1	1	1	1	0	0	0	15.2507	12.8591	15.7994	15.3613	15.4173	16.0108
RFC2_HUMAN	P35250	Replication factor C subunit 2 OS=Homo sapiens OX=9606 GN=RFC2 PE=1 SV=3	-0.560817	0.359167	2.803	0.6396	0.037799	4	4	4	2	2	2	3	3	3	2	2	2	1	1	1	3	3	3	19.6133	19.0409	19.6741	19.2824	17.8826	19.4809
HEMH_HUMAN	P22830	Ferrochelatase, mitochondrial OS=Homo sapiens OX=9606 GN=FECH PE=1 SV=2	1.97777	0.359324	2.578	0.687	0.105851	0	0	0	1	1	1	3	3	3	1	1	1	1	1	1	3	3	3	12.9996	16.8825	19.1766	17.4943	17.9181	19.5796
RMXL1_HUMAN	Q96E39	RNA binding motif protein, X-linked-like-1 OS=Homo sapiens OX=9606 GN=RBMXL1 PE=1 SV=1	0.255131	0.360119	3.922	0.7331	0.004484	20	15	0	22	17	0	19	15	0	18	13	0	19	15	0	25	16	0	24.0888	24.3643	24.9222	24.7017	24.6672	24.7718
LAP2B_HUMAN	P42167	Lamina-associated polypeptide 2, isoforms beta/gamma OS=Homo sapiens OX=9606 GN=TMPO PE=1 SV=2	-2.70477	0.360144	3.375	0.6921	0.080588	9	9	3	4	4	0	2	2	2	4	4	1	2	2	0	0	0	0	21.3418	20.7391	18.6629	20.6301	19.3854	12.6141
CDK12_HUMAN	Q9NYV4	Cyclin-dependent kinase 12 OS=Homo sapiens OX=9606 GN=CDK12 PE=1 SV=2	0.420962	0.360962	2.085	0.5222	0.48145	1	1	0	1	1	0	1	1	0	1	1	0	1	1	0	1	1	0	16.6189	17.4669	16.9518	17.6098	17.8882	16.8025
CDK4_HUMAN	P11802	Cyclin-dependent kinase 4 OS=Homo sapiens OX=9606 GN=CDK4 PE=1 SV=2	0.420962	0.360962	2.085	0.5222	0.48145	1	1	0	1	1	0	1	1	0	1	1	0	1	1	0	1	1	0	18.4263	19.2743	18.7591	19.4171	19.6956	18.6099
CDK14_HUMAN	O94921	Cyclin-dependent kinase 14 OS=Homo sapiens OX=9606 GN=CDK14 PE=1 SV=3	0.420962	0.360962	2.085	0.5222	0.48145	1	1	0	1	1	0	1	1	0	1	1	0	1	1	0	1	1	0	17.8902	18.7382	18.2231	18.8811	19.1595	18.0738
CDK18_HUMAN	Q07002	Cyclin-dependent kinase 18 OS=Homo sapiens OX=9606 GN=CDK18 PE=1 SV=4	0.420962	0.360962	2.085	0.5222	0.48145	1	1	0	1	1	0	1	1	0	1	1	0	1	1	0	1	1	0	17.8902	18.7382	18.2231	18.8811	19.1595	18.0738
CDK16_HUMAN	Q00536	Cyclin-dependent kinase 16 OS=Homo sapiens OX=9606 GN=CDK16 PE=1 SV=1	0.420961	0.360963	2.085	0.5222	0.48145	1	1	0	1	1	0	1	1	0	1	1	0	1	1	0	1	1	0	17.7038	18.5518	18.0366	18.6947	18.9731	17.8874
CDK17_HUMAN	Q00537	Cyclin-dependent kinase 17 OS=Homo sapiens OX=9606 GN=CDK17 PE=1 SV=2	0.420961	0.360963	2.085	0.5222	0.48145	1	1	0	1	1	0	1	1	0	1	1	0	1	1	0	1	1	0	17.7038	18.5518	18.0366	18.6947	18.9731	17.8874
CDK15_HUMAN	Q96Q40	Cyclin-dependent kinase 15 OS=Homo sapiens OX=9606 GN=CDK15 PE=1 SV=2	0.420961	0.360963	2.085	0.5222	0.48145	1	1	0	1	1	0	1	1	0	1	1	0	1	1	0	1	1	0	18.2247	19.0727	18.5575	19.2155	19.4939	18.4083
CDK3_HUMAN	Q00526	Cyclin-dependent kinase 3 OS=Homo sapiens OX=9606 GN=CDK3 PE=1 SV=1	0.420961	0.360963	2.085	0.5222	0.48145	1	1	0	1	1	0	1	1	0	1	1	0	1	1	0	1	1	0	18.2888	19.1368	18.6216	19.2796	19.558	18.4724
CDK6_HUMAN	Q00534	Cyclin-dependent kinase 6 OS=Homo sapiens OX=9606 GN=CDK6 PE=1 SV=1	0.420961	0.360963	2.085	0.5222	0.48145	1	1	0	1	1	0	1	1	0	1	1	0	1	1	0	1	1	0	18.2888	19.1368	18.6216	19.2796	19.558	18.4724
CDK9_HUMAN	P50750	Cyclin-dependent kinase 9 OS=Homo sapiens OX=9606 GN=CDK9 PE=1 SV=3	0.420961	0.360963	2.085	0.5222	0.48145	1	1	0	1	1	0	1	1	0	1	1	0	1	1	0	1	1	0	18.2888	19.1368	18.6216	19.2796	19.558	18.4724
CDK13_HUMAN	Q14004	Cyclin-dependent kinase 13 OS=Homo sapiens OX=9606 GN=CDK13 PE=1 SV=2	0.420961	0.360963	2.085	0.5222	0.48145	1	1	0	1	1	0	1	1	0	1	1	0	1	1	0	1	1	0	16.5003	17.3483	16.8331	17.4911	17.7696	16.6839
CDK2_HUMAN	P24941	Cyclin-dependent kinase 2 OS=Homo sapiens OX=9606 GN=CDK2 PE=1 SV=2	0.420961	0.360963	2.085	0.5222	0.48145	1	1	0	1	1	0	1	1	0	1	1	0	1	1	0	1	1	0	18.3559	19.2039	18.6887	19.3468	19.6252	18.5395
CDK5_HUMAN	Q00535	Cyclin-dependent-like kinase 5 OS=Homo sapiens OX=9606 GN=CDK5 PE=1 SV=3	0.420961	0.360963	2.085	0.5222	0.48145	1	1	0	1	1	0	1	1	0	1	1	0	1	1	0	1	1	0	18.5003	19.3483	18.8331	19.4911	19.7696	18.6839
PAP1M_HUMAN	Q5JQF8	Polyadenylate-binding protein 1-like 2 OS=Homo sapiens OX=9606 GN=PABPC1L2A PE=2 SV=1	0.814967	0.361837	3.074	0.6029	0.083582	1	1	0	2	1	0	4	2	0	3	2	0	2	1	0	3	2	0	25.7978	26.0617	27.9507	27.0299	26.9868	28.2384
H3Y_HUMAN	P0DPK2	Histone H3.Y OS=Homo sapiens OX=9606 PE=1 SV=1	-3.6764	0.362684	1.762	0.2061	0.039012	3	1	0	2	1	0	0	0	0	0	0	0	1	1	0	0	0	0	24.0725	24.2258	16.6163	14.6572	22.9864	16.2418
ZKSC5_HUMAN	Q9Y2L8	Zinc finger protein with KRAB and SCAN domains 5 OS=Homo sapiens OX=9606 GN=ZKSCAN5 PE=1 SV=1	1.64182	0.363269	3.074	0.245	1.20271	0	0	0	0	0	0	0	0	0	0	0	0	1	1	0	0	0	0	12.8489	13.1458	13.2411	13.1961	17.9139	13.0512
SRSF8_HUMAN	Q9BRL6	Serine/arginine-rich splicing factor 8 OS=Homo sapiens OX=9606 GN=SRSF8 PE=1 SV=1	-3.38464	0.364428	2.473	0.4444	0.130908	1	1	0	2	2	0	2	2	0	2	2	0	0	0	0	1	1	0	23.0531	23.9684	24.0568	24.5034	13.8089	22.6121
PURA_HUMAN	Q00577	Transcriptional activator protein Pur-alpha OS=Homo sapiens OX=9606 GN=PURA PE=1 SV=2	0.3186	0.364937	4.912	0.7899	0.023857	11	10	10	15	14	12	11	10	9	14	12	11	14	12	11	15	12	11	24.811	25.8238	25.5382	25.5951	25.8644	25.6693
H2A1A_HUMAN	Q96QV6	Histone H2A type 1-A OS=Homo sapiens OX=9606 GN=HIST1H2AA PE=1 SV=3	-0.123384	0.365156	2.475	0.5407	0.033388	5	4	0	5	4	0	5	4	0	4	3	0	5	4	0	6	4	0	28.1008	28.0363	27.9444	28.04	27.9898	27.6815
H2A1C_HUMAN	Q93077	Histone H2A type 1-C OS=Homo sapiens OX=9606 GN=HIST1H2AC PE=1 SV=3	-0.123384	0.365156	2.475	0.5407	0.033388	5	4	0	5	4	0	5	4	0	4	3	0	5	4	0	6	4	0	28.1008	28.0363	27.9444	28.04	27.9898	27.6815
RL31_HUMAN	P62899	60S ribosomal protein L31 OS=Homo sapiens OX=9606 GN=RPL31 PE=1 SV=1	-0.328871	0.365202	4.315	0.7492	0.02199	13	9	9	14	11	11	11	7	7	11	9	9	12	8	8	8	8	8	28.4405	28.6542	28.8197	28.3151	28.8311	27.7815
SYNE1_HUMAN	Q8NF91	Nesprin-1 OS=Homo sapiens OX=9606 GN=SYNE1 PE=1 SV=4	-1.36557	0.365502	1.273	0.1728	0.894789	0	0	0	0	0	0	0	0	0	0	0	0	1	1	1	0	0	0	13.2563	16.1294	16.5007	15.5943	12.7116	13.4837
TCP4_HUMAN	P53999	Activated RNA polymerase II transcriptional coactivator p15 OS=Homo sapiens OX=9606 GN=SUB1 PE=1 SV=3	0.978989	0.365751	2.372	0.6045	0.22273	2	2	2	2	2	2	1	1	1	1	1	1	4	4	4	2	2	2	20.5513	20.4078	18.4028	19.9305	22.0794	20.2889
WDR82_HUMAN	Q6UXN9	WD repeat-containing protein 82 OS=Homo sapiens OX=9606 GN=WDR82 PE=1 SV=1	-0.881695	0.365862	2.657	0.5886	0.056284	2	2	2	1	1	1	3	3	3	2	2	2	1	1	1	2	2	2	22.0138	19.1315	20.5495	20.1184	19.3002	19.6312
RM24_HUMAN	Q96A35	39S ribosomal protein L24, mitochondrial OS=Homo sapiens OX=9606 GN=MRPL24 PE=1 SV=1	1.50073	0.367223	1.945	0.4168	0.003061	0	0	0	1	1	1	2	2	2	2	2	2	1	1	1	2	2	2	14.9009	18.0747	19.945	19.2148	18.8964	19.3117
CP4FC_HUMAN	Q9HCS2	Cytochrome P450 4F12 OS=Homo sapiens OX=9606 GN=CYP4F12 PE=1 SV=3	1.32051	0.367509	1.192	0.1913	2.24017	0	0	0	0	0	0	0	0	0	1	1	1	0	0	0	0	0	0	15.2378	12.6609	14.1561	17.1862	13.4966	15.3334
RAB6B_HUMAN	Q9NRW1	Ras-related protein Rab-6B OS=Homo sapiens OX=9606 GN=RAB6B PE=1 SV=1	2.32167	0.367973	2.041	0.4988	0.301338	0	0	0	1	1	0	0	0	0	1	1	0	1	1	0	0	0	0	13.6934	17.843	11.7125	17.8998	18.3774	13.9367
ERF3A_HUMAN	P15170	Eukaryotic peptide chain release factor GTP-binding subunit ERF3A OS=Homo sapiens OX=9606 GN=GSPT1 PE=1 SV=1	1.1214	0.368435	2.518	0.5099	0.34419	0	0	0	1	1	0	0	0	0	0	0	0	1	1	0	0	0	0	13.2585	16.4497	13.7871	15.617	16.4886	14.7538
ANM8_HUMAN	Q9NR22	Protein arginine N-methyltransferase 8 OS=Homo sapiens OX=9606 GN=PRMT8 PE=1 SV=2	-1.71068	0.368948	1.618	0.364	0.616401	0	0	0	0	0	0	1	1	0	0	0	0	0	0	0	0	0	0	14.3882	15.2893	19.5354	15.6111	13.6089	14.8608
PCBP2_HUMAN	Q15366	Poly(rC)-binding protein 2 OS=Homo sapiens OX=9606 GN=PCBP2 PE=1 SV=1	0.294771	0.368954	4.352	0.7493	0.007183	5	5	2	11	9	4	8	7	3	10	8	3	11	8	2	8	6	2	23.5272	23.8309	24.414	24.383	23.9595	24.3139
ZNF24_HUMAN	P17028	Zinc finger protein 24 OS=Homo sapiens OX=9606 GN=ZNF24 PE=1 SV=4	2.21011	0.369073	3.074	0.4694	0.294831	0	0	0	1	1	1	0	0	0	1	1	1	2	2	1	0	0	0	12.9867	17.134	13.9516	17.6402	19.5657	13.4967
IMP4_HUMAN	Q96G21	U3 small nucleolar ribonucleoprotein protein IMP4 OS=Homo sapiens OX=9606 GN=IMP4 PE=1 SV=1	-1.51197	0.369263	3.159	0.5158	0.607285	1	1	1	1	1	1	2	2	2	0	0	0	1	1	1	1	1	1	18.0308	18.0237	19.442	14.1491	18.4752	18.3363
CALR_HUMAN	P27797	Calreticulin OS=Homo sapiens OX=9606 GN=CALR PE=1 SV=1	1.48923	0.370432	1.877	0.5077	0.363675	1	1	1	0	0	0	0	0	0	0	0	0	1	1	1	0	0	0	15.7966	13.7852	12.7245	15.92	17.4347	13.4193
PUR6_HUMAN	P22234	Multifunctional protein ADE2 OS=Homo sapiens OX=9606 GN=PAICS PE=1 SV=3	1.45161	0.370857	1.578	0.2438	0.352045	0	0	0	0	0	0	0	0	0	1	1	1	1	1	1	0	0	0	11.8212	15.7623	14.7139	16.659	16.0667	13.9266
SRSF4_HUMAN	Q08170	Serine/arginine-rich splicing factor 4 OS=Homo sapiens OX=9606 GN=SRSF4 PE=1 SV=2	0.679337	0.371096	4.348	0.746	0.004414	13	13	9	10	10	7	13	12	8	15	13	9	15	13	10	13	12	9	24.1226	22.8817	25.0615	25.0285	24.2364	24.8389
F157B_HUMAN	P0CG42	Putative protein FAM157B OS=Homo sapiens OX=9606 GN=FAM157B PE=3 SV=1	2.41024	0.371581	1.597	0.2041	1.46757	0	0	0	0	0	0	0	0	0	0	0	0	0	0	0	1	1	1	15.648	14.0876	14.3254	15.0327	14.4776	21.7815
EDC4_HUMAN	Q6P2E9	Enhancer of mRNA-decapping protein 4 OS=Homo sapiens OX=9606 GN=EDC4 PE=1 SV=1	0.628412	0.371925	3.374	0.6916	0.013009	4	4	4	4	4	4	11	11	11	11	11	11	7	7	7	9	9	9	19.0471	19.8767	21.116	20.9676	20.3784	20.579
CUL7_HUMAN	Q14999	Cullin-7 OS=Homo sapiens OX=9606 GN=CUL7 PE=1 SV=2	-1.13192	0.373764	2.743	0.6701	0.092777	8	8	7	8	8	7	1	1	1	3	3	3	3	3	3	2	2	1	18.2403	18.312	15.1397	16.5752	16.4856	15.2355
TKT_HUMAN	P29401	Transketolase OS=Homo sapiens OX=9606 GN=TKT PE=1 SV=3	1.1659	0.37432	2.113	0.4203	1.02698	0	0	0	0	0	0	0	0	0	1	1	1	0	0	0	0	0	0	13.6715	13.8965	14.3613	16.5577	16.003	12.8663
PCLO_HUMAN	Q9Y6V0	Protein piccolo OS=Homo sapiens OX=9606 GN=PCLO PE=1 SV=5	1.06045	0.375561	1.434	0.1611	1.40963	0	0	0	1	1	1	0	0	0	0	0	0	0	0	0	0	0	0	11.8274	15.4506	13.9322	14.613	14.6364	15.1422
CRKL_HUMAN	P46109	Crk-like protein OS=Homo sapiens OX=9606 GN=CRKL PE=1 SV=1	1.61393	0.375931	1.434	0.4205	0.118077	0	0	0	0	0	0	0	0	0	2	2	2	0	0	0	0	0	0	14.5666	13.6537	12.7101	18.3118	13.9022	13.5581
CGBP1_HUMAN	Q9UFW8	CGG triplet repeat-binding protein 1 OS=Homo sapiens OX=9606 GN=CGGBP1 PE=1 SV=2	1.30963	0.376376	2.182	0.6409	0.802484	1	1	1	0	0	0	0	0	0	1	1	1	0	0	0	1	1	1	16.9612	13.484	14.1923	17.2896	14.6794	16.5975
SPAG7_HUMAN	O75391	Sperm-associated antigen 7 OS=Homo sapiens OX=9606 GN=SPAG7 PE=1 SV=2	2.34935	0.377505	1.284	0.2352	1.63573	0	0	0	0	0	0	0	0	0	0	0	0	1	1	1	0	0	0	13.1972	14.6028	13.7104	15.2063	20.6274	12.7248
TCPG_HUMAN	P49368	T-complex protein 1 subunit gamma OS=Homo sapiens OX=9606 GN=CCT3 PE=1 SV=4	2.11915	0.377873	2.765	0.6104	0.214418	0	0	0	2	2	2	0	0	0	2	2	2	1	1	1	0	0	0	11.8243	17.8447	13.7053	17.8756	17.6525	14.2037
ARHG2_HUMAN	Q92974	Rho guanine nucleotide exchange factor 2 OS=Homo sapiens OX=9606 GN=ARHGEF2 PE=1 SV=4	-2.03783	0.378247	2.601	0.5829	0.037597	2	2	2	6	6	6	6	6	6	2	2	2	3	3	3	4	4	4	16.2051	23.2078	18.7931	16.934	17.3872	17.7713
TFR1_HUMAN	P02786	Transferrin receptor protein 1 OS=Homo sapiens OX=9606 GN=TFRC PE=1 SV=2	1.21495	0.378382	3.243	0.7834	1.00355	0	0	0	0	0	0	0	0	0	1	1	1	1	1	1	0	0	0	13.7449	15.9941	13.4979	16.6367	16.4883	13.7567
GNL3_HUMAN	Q9BVP2	Guanine nucleotide-binding protein-like 3 OS=Homo sapiens OX=9606 GN=GNL3 PE=1 SV=2	0.581779	0.378824	2.87	0.7303	0.1005	2	2	2	4	4	4	2	2	2	3	3	3	5	5	5	6	6	6	19.6522	20.6313	19.9775	19.7057	20.8426	21.458
TBA8_HUMAN	Q9NY65	Tubulin alpha-8 chain OS=Homo sapiens OX=9606 GN=TUBA8 PE=1 SV=1	2.25539	0.379085	2.941	0.6524	0.022882	3	3	0	5	5	0	0	0	0	5	5	0	5	5	0	2	2	0	19.4553	21.6775	14.7797	21.7509	22.1024	18.8254
MYH1_HUMAN	P12882	Myosin-1 OS=Homo sapiens OX=9606 GN=MYH1 PE=1 SV=3	0.812737	0.379353	1.397	0.4732	0.928883	0	0	0	0	0	0	1	1	0	0	0	0	0	0	0	0	0	0	13.8396	14.5052	12.5733	15.6389	13.7446	13.9728
HS902_HUMAN	Q14568	Heat shock protein HSP 90-alpha A2 OS=Homo sapiens OX=9606 GN=HSP90AA2P PE=1 SV=2	0.891453	0.379595	3.218	0.578	0.08133	4	4	0	4	4	0	2	2	0	5	5	0	2	2	0	2	2	0	20.655	22.247	20.1417	22.8353	22.2129	20.6697
ZN219_HUMAN	Q9P2Y4	Zinc finger protein 219 OS=Homo sapiens OX=9606 GN=ZNF219 PE=1 SV=2	1.32509	0.380065	4.318	0.4981	1.18542	1	1	1	0	0	0	0	0	0	1	1	1	0	0	0	0	0	0	14.8349	15.5613	12.1851	17.1861	15.1075	14.263
TMA16_HUMAN	Q96EY4	Translation machinery-associated protein 16 OS=Homo sapiens OX=9606 GN=TMA16 PE=1 SV=2	0.198369	0.380124	3.741	0.6538	0.024341	3	3	3	2	2	2	3	3	3	2	2	2	3	3	3	3	3	3	21.1012	20.8849	21.5449	21.2725	21.4071	21.4464
RL15_HUMAN	P61313	60S ribosomal protein L15 OS=Homo sapiens OX=9606 GN=RPL15 PE=1 SV=2	0.265272	0.381083	4.651	0.7697	0.005298	19	12	12	20	12	12	13	10	10	17	11	11	16	11	11	14	10	10	26.6989	27.0551	27.5837	27.2954	27.5414	27.2967
RL14_HUMAN	P50914	60S ribosomal protein L14 OS=Homo sapiens OX=9606 GN=RPL14 PE=1 SV=4	0.224513	0.381149	3.215	0.6913	0.00245	12	9	9	15	10	10	13	9	9	11	8	8	13	10	10	13	9	9	26.9711	27.3004	27.7422	27.5543	27.6482	27.4848
LYRIC_HUMAN	Q86UE4	Protein LYRIC OS=Homo sapiens OX=9606 GN=MTDH PE=1 SV=2	1.16771	0.382011	4.35	0.736	0.027835	5	5	5	2	2	2	12	11	11	12	11	11	6	6	6	14	13	13	19.8455	19.5564	22.5992	22.645	20.4627	22.3964
ZN223_HUMAN	Q9UK11	Zinc finger protein 223 OS=Homo sapiens OX=9606 GN=ZNF223 PE=1 SV=2	1.60323	0.382855	3.074	0.245	1.20271	0	0	0	0	0	0	0	0	0	0	0	0	1	1	0	0	0	0	14.2797	13.415	13.7838	13.979	18.6593	13.6499
UTP15_HUMAN	Q8TED0	U3 small nucleolar RNA-associated protein 15 homolog OS=Homo sapiens OX=9606 GN=UTP15 PE=1 SV=3	-0.572163	0.383398	1.68	0.3881	1.31386	1	1	1	0	0	0	0	0	0	0	0	0	0	0	0	0	0	0	15.9059	15.0688	13.9271	14.1828	14.5794	14.4231
FKBP3_HUMAN	Q00688	Peptidyl-prolyl cis-trans isomerase FKBP3 OS=Homo sapiens OX=9606 GN=FKBP3 PE=1 SV=1	1.65739	0.383532	1.483	0.2057	1.86703	0	0	0	0	0	0	0	0	0	0	0	0	1	1	1	0	0	0	12.9772	14.8224	11.8825	13.964	17.7484	12.942
RBNS5_HUMAN	Q9H1K0	Rabenosyn-5 OS=Homo sapiens OX=9606 GN=RBSN PE=1 SV=2	-1.8773	0.384237	1.711	0.2253	0.014579	1	1	0	1	1	0	2	1	0	0	0	0	0	0	0	2	1	0	17.5582	19.0641	18.4378	15.319	13.9695	20.1397
HNRH3_HUMAN	P31942	Heterogeneous nuclear ribonucleoprotein H3 OS=Homo sapiens OX=9606 GN=HNRNPH3 PE=1 SV=2	0.34767	0.384915	5.406	0.8151	0.004449	6	6	6	11	9	9	13	10	10	10	9	9	11	10	10	10	9	9	23.5028	24.1146	24.6555	24.2095	24.6518	24.4546
PP2AB_HUMAN	P62714	Serine/threonine-protein phosphatase 2A catalytic subunit beta isoform OS=Homo sapiens OX=9606 GN=PPP2CB PE=1 SV=1	1.1734	0.384961	1.977	0.5316	0.432801	0	0	0	1	1	0	0	0	0	1	1	0	1	1	0	0	0	0	13.4651	15.9825	14.8192	16.7231	17.0449	14.0191
ZC3HD_HUMAN	Q5T200	Zinc finger CCCH domain-containing protein 13 OS=Homo sapiens OX=9606 GN=ZC3H13 PE=1 SV=1	-1.20948	0.387245	1.471	0.1652	1.53474	1	1	1	0	0	0	0	0	0	0	0	0	0	0	0	0	0	0	16.7559	13.6223	14.0699	12.7534	15.1519	12.9144
CC137_HUMAN	Q6PK04	Coiled-coil domain-containing protein 137 OS=Homo sapiens OX=9606 GN=CCDC137 PE=1 SV=1	-1.37132	0.388692	3.559	0.5259	0.25847	5	5	5	2	2	2	2	2	2	0	0	0	2	2	2	3	3	3	20.2327	18.4261	19.1786	15.2702	19.1755	19.2778
RS21_HUMAN	P63220	40S ribosomal protein S21 OS=Homo sapiens OX=9606 GN=RPS21 PE=1 SV=1	0.374152	0.389393	6.62	0.7958	0.003302	9	8	8	10	7	7	11	7	7	10	7	7	11	8	8	10	7	7	25.6419	25.9795	26.823	26.2469	26.5037	26.8163
FNBP4_HUMAN	Q8N3X1	Formin-binding protein 4 OS=Homo sapiens OX=9606 GN=FNBP4 PE=1 SV=3	0.44034	0.389495	1.288	0.3556	2.18099	0	0	0	1	1	1	0	0	0	0	0	0	0	0	0	0	0	0	14.9238	13.9951	14.3948	15.6138	14.5634	14.4576
ASPM_HUMAN	Q8IZT6	Abnormal spindle-like microcephaly-associated protein OS=Homo sapiens OX=9606 GN=ASPM PE=1 SV=2	-1.07757	0.389674	2.633	0.4911	0.067911	6	6	6	3	3	3	0	0	0	1	1	1	2	2	2	0	0	0	16.0255	14.8264	15.8947	12.4462	15.9059	15.1618
RUXF_HUMAN	P62306	Small nuclear ribonucleoprotein F OS=Homo sapiens OX=9606 GN=SNRPF PE=1 SV=1	0.827386	0.39005	3.357	0.7	0.038775	1	1	1	1	1	1	2	2	2	1	1	1	1	1	1	1	1	1	19.9127	19.3771	21.8832	20.5565	21.1698	21.9288
TYK2_HUMAN	P29597	Non-receptor tyrosine-protein kinase TYK2 OS=Homo sapiens OX=9606 GN=TYK2 PE=1 SV=3	-1.09034	0.390124	3.128	0.614	0.040267	5	5	5	6	6	5	11	9	9	2	2	2	2	2	2	7	6	6	18.4396	19.1969	21.268	17.9911	17.6075	20.0349
THIO_HUMAN	P10599	Thioredoxin OS=Homo sapiens OX=9606 GN=TXN PE=1 SV=3	-2.04836	0.390759	2.199	0.3805	0.089427	1	1	1	1	1	1	1	1	1	1	1	1	0	0	0	1	1	1	20.1865	20.4478	21.1238	20.5628	14.3148	20.7354
LAR1B_HUMAN	Q659C4	La-related protein 1B OS=Homo sapiens OX=9606 GN=LARP1B PE=1 SV=2	0.407987	0.391364	3.838	0.6933	0.033544	6	5	1	5	4	0	7	6	2	4	4	1	9	6	1	9	7	2	23.1228	22.8335	23.7208	22.99	23.7937	24.1173
KLH20_HUMAN	Q9Y2M5	Kelch-like protein 20 OS=Homo sapiens OX=9606 GN=KLHL20 PE=1 SV=4	-2.02787	0.391726	1.299	0.1524	1.06096	0	0	0	1	1	1	0	0	0	0	0	0	0	0	0	0	0	0	16.5109	19.0718	11.9565	13.0725	14.1817	14.2015
FYCO1_HUMAN	Q9BQS8	FYVE and coiled-coil domain-containing protein 1 OS=Homo sapiens OX=9606 GN=FYCO1 PE=1 SV=3	-0.507898	0.393793	1.224	0.1985	2.65911	0	0	0	0	0	0	0	0	0	1	1	1	0	0	0	0	0	0	14.1488	14.5085	15.0064	14.3042	14.7015	13.1344
SAFB1_HUMAN	Q15424	Scaffold attachment factor B1 OS=Homo sapiens OX=9606 GN=SAFB PE=1 SV=4	0.38904	0.393984	3.722	0.6617	0.023188	4	4	2	5	5	1	3	3	2	4	4	2	5	5	4	6	5	3	19.0779	19.7391	19.2341	19.1925	19.6194	20.4063
WDR59_HUMAN	Q6PJI9	GATOR complex protein WDR59 OS=Homo sapiens OX=9606 GN=WDR59 PE=1 SV=2	-0.673505	0.394039	3.022	0.6901	0.009083	4	4	4	4	4	4	4	4	4	2	2	2	3	3	3	3	3	3	18.3558	18.5273	20.2695	17.674	18.6775	18.7804
TRBP2_HUMAN	Q15633	RISC-loading complex subunit TARBP2 OS=Homo sapiens OX=9606 GN=TARBP2 PE=1 SV=3	-0.824512	0.39467	2.721	0.5649	0.299593	2	2	2	4	4	4	1	1	1	2	2	2	1	1	1	1	1	1	19.5817	20.7249	18.4664	19.643	18.957	17.6995
PSB6_HUMAN	P28072	Proteasome subunit beta type-6 OS=Homo sapiens OX=9606 GN=PSMB6 PE=1 SV=4	2.38833	0.394812	2.531	0.525	0.420615	0	0	0	1	1	1	0	0	0	1	1	1	2	2	2	0	0	0	11.8816	18.1882	13.5086	16.8365	19.8065	14.1003
ZN888_HUMAN	P0CJ79	Zinc finger protein 888 OS=Homo sapiens OX=9606 GN=ZNF888 PE=3 SV=2	1.73188	0.394937	3.074	0.245	1.20271	0	0	0	0	0	0	0	0	0	0	0	0	1	1	0	0	0	0	13.9122	11.5127	14.6678	14.8083	17.9139	12.5663
TNR6C_HUMAN	Q9HCJ0	Trinucleotide repeat-containing gene 6C protein OS=Homo sapiens OX=9606 GN=TNRC6C PE=1 SV=3	0.221424	0.394987	2.327	0.5053	0.744078	1	1	0	1	1	0	1	1	0	1	1	0	1	1	0	1	1	0	16.7107	16.9083	17.3754	17.1117	17.4659	17.0811
HIC1_HUMAN	Q14526	Hypermethylated in cancer 1 protein OS=Homo sapiens OX=9606 GN=HIC1 PE=1 SV=5	1.84478	0.395432	1.374	0.23	1.90776	0	0	0	0	0	0	0	0	0	0	0	0	1	1	0	0	0	0	15.6436	14.106	14.0568	15.8031	19.9567	13.5809
HMGN2_HUMAN	P05204	Non-histone chromosomal protein HMG-17 OS=Homo sapiens OX=9606 GN=HMGN2 PE=1 SV=3	-1.16192	0.395838	1.564	0.4546	0.38729	1	1	1	0	0	0	0	0	0	0	0	0	0	0	0	0	0	0	17.6537	14.1147	15.1495	15.7071	14.0652	13.6597
CL029_HUMAN	Q8N999	Uncharacterized protein C12orf29 OS=Homo sapiens OX=9606 GN=C12orf29 PE=1 SV=2	0.337582	0.396236	1.633	0.4164	0.371787	1	1	1	1	1	1	1	1	1	1	1	1	1	1	1	1	1	1	23.5389	23.9912	24.613	24.7167	24.1407	24.2985
RS11_HUMAN	P62280	40S ribosomal protein S11 OS=Homo sapiens OX=9606 GN=RPS11 PE=1 SV=3	0.255009	0.396417	3.05	0.6019	0.029362	13	9	9	13	10	10	12	9	9	11	8	8	11	7	7	14	10	10	28.693	29.1858	29.5694	29.2362	29.4391	29.5379
ZNF28_HUMAN	P17035	Zinc finger protein 28 OS=Homo sapiens OX=9606 GN=ZNF28 PE=1 SV=5	1.26879	0.397318	3.074	0.245	1.20271	0	0	0	0	0	0	0	0	0	0	0	0	1	1	0	0	0	0	13.4793	14.3221	14.6718	15.0215	17.8399	13.4182
ZN273_HUMAN	Q14593	Zinc finger protein 273 OS=Homo sapiens OX=9606 GN=ZNF273 PE=1 SV=3	1.33164	0.39754	3.074	0.245	1.20271	0	0	0	0	0	0	0	0	0	0	0	0	1	1	0	0	0	0	14.6385	13.3274	16.3991	15.5648	18.2232	14.572
MBNL2_HUMAN	Q5VZF2	Muscleblind-like protein 2 OS=Homo sapiens OX=9606 GN=MBNL2 PE=1 SV=2	2.40966	0.398785	1.897	0.2999	0.607871	0	0	0	0	0	0	0	0	0	0	0	0	0	0	0	1	1	0	12.7995	13.3871	15.2125	14.4805	13.1067	21.0408
PSA7_HUMAN	O14818	Proteasome subunit alpha type-7 OS=Homo sapiens OX=9606 GN=PSMA7 PE=1 SV=1	1.57619	0.398804	2.282	0.3953	0.293686	0	0	0	1	1	0	0	0	0	1	1	0	0	0	0	0	0	0	13.402	17.8776	14.0044	18.0041	14.9373	17.0712
H4_HUMAN	P62805	Histone H4 OS=Homo sapiens OX=9606 GN=H4C1 PE=1 SV=2	-0.607649	0.399107	3.235	0.6733	0.056622	14	9	9	6	4	4	6	5	5	10	7	7	8	6	6	9	7	7	27.9956	27.0722	26.1891	27.1804	26.3715	25.8821
IMB1_HUMAN	Q14974	Importin subunit beta-1 OS=Homo sapiens OX=9606 GN=KPNB1 PE=1 SV=2	1.16167	0.399357	2.808	0.6154	0.872461	0	0	0	1	1	1	0	0	0	0	0	0	1	1	1	0	0	0	13.2345	14.6679	15.5051	15.86	17.3053	13.7272
BAZ2A_HUMAN	Q9UIF9	Bromodomain adjacent to zinc finger domain protein 2A OS=Homo sapiens OX=9606 GN=BAZ2A PE=1 SV=4	-1.72581	0.39947	1.711	0.2253	0.014579	1	1	0	1	1	0	2	1	0	0	0	0	0	0	0	2	1	0	16.7509	18.2568	17.6304	14.5569	13.5713	19.3324
DPOLB_HUMAN	P06746	DNA polymerase beta OS=Homo sapiens OX=9606 GN=POLB PE=1 SV=3	-1.33706	0.399597	2.344	0.4789	0.175025	1	1	1	1	1	1	2	2	2	2	2	2	1	1	1	0	0	0	18.1137	17.7515	19.017	19.202	17.1913	14.4776
ZNF7_HUMAN	P17097	Zinc finger protein 7 OS=Homo sapiens OX=9606 GN=ZNF7 PE=1 SV=1	0.81736	0.400487	2.535	0.2801	0.84695	0	0	0	0	0	0	0	0	0	0	0	0	1	1	0	0	0	0	12.8761	13.7907	13.9595	13.2945	15.9304	13.8535
QPCTL_HUMAN	Q9NXS2	Glutaminyl-peptide cyclotransferase-like protein OS=Homo sapiens OX=9606 GN=QPCTL PE=1 SV=2	-1.41038	0.400678	2.254	0.6335	2.42971	0	0	0	0	0	0	1	1	1	0	0	0	0	0	0	0	0	0	14.856	14.2687	18.1481	12.9678	14.0561	16.0178
H2A1H_HUMAN	Q96KK5	Histone H2A type 1-H OS=Homo sapiens OX=9606 GN=HIST1H2AH PE=1 SV=3	-0.118821	0.400729	3.712	0.6491	0.033388	7	5	0	6	5	0	7	5	0	6	4	0	7	5	0	7	5	0	28.1249	28.0443	27.9622	28.0645	28.0189	27.6916
H2A1J_HUMAN	Q99878	Histone H2A type 1-J OS=Homo sapiens OX=9606 GN=H2AC14 PE=1 SV=3	-0.118821	0.400729	3.712	0.6491	0.033388	7	5	0	6	5	0	7	5	0	6	4	0	7	5	0	7	5	0	28.1249	28.0443	27.9622	28.0645	28.0189	27.6916
H2A1_HUMAN	P0C0S8	Histone H2A type 1 OS=Homo sapiens OX=9606 GN=H2AC11 PE=1 SV=2	-0.118821	0.400729	3.712	0.6491	0.033388	7	5	0	6	5	0	7	5	0	6	4	0	7	5	0	7	5	0	28.1249	28.0443	27.9622	28.0645	28.0189	27.6916
H2A2A_HUMAN	Q6FI13	Histone H2A type 2-A OS=Homo sapiens OX=9606 GN=HIST2H2AA3 PE=1 SV=3	-0.118821	0.400729	3.712	0.6491	0.033388	7	5	0	6	5	0	7	5	0	6	4	0	7	5	0	7	5	0	28.1249	28.0443	27.9622	28.0645	28.0189	27.6916
H2A2C_HUMAN	Q16777	Histone H2A type 2-C OS=Homo sapiens OX=9606 GN=HIST2H2AC PE=1 SV=4	-0.118819	0.400736	3.712	0.6491	0.033388	7	5	0	6	5	0	7	5	0	6	4	0	7	5	0	7	5	0	28.3473	28.2667	28.1846	28.2869	28.2413	27.914
H2AJ_HUMAN	Q9BTM1	Histone H2A.J OS=Homo sapiens OX=9606 GN=H2AFJ PE=1 SV=1	-0.118819	0.400736	3.712	0.6491	0.033388	7	5	0	6	5	0	7	5	0	6	4	0	7	5	0	7	5	0	28.3473	28.2667	28.1846	28.2869	28.2413	27.914
TCPZ_HUMAN	P40227	T-complex protein 1 subunit zeta OS=Homo sapiens OX=9606 GN=CCT6A PE=1 SV=3	1.38371	0.400757	2.119	0.396	0.207925	0	0	0	2	2	2	0	0	0	1	1	1	4	4	4	0	0	0	15.5684	18.0071	15.616	17.739	19.9383	15.6653
EIF3K_HUMAN	Q9UBQ5	Eukaryotic translation initiation factor 3 subunit K OS=Homo sapiens OX=9606 GN=EIF3K PE=1 SV=1	0.625858	0.401574	3.409	0.7163	0.065758	4	4	4	4	4	4	4	4	4	5	5	5	3	3	3	4	4	4	22.2635	22.6764	23.8147	23.6646	22.6587	24.3088
MPP10_HUMAN	O00566	U3 small nucleolar ribonucleoprotein protein MPP10 OS=Homo sapiens OX=9606 GN=MPHOSPH10 PE=1 SV=2	-0.92301	0.401985	2.14	0.5939	0.16891	1	1	1	0	0	0	2	2	2	0	0	0	0	0	0	0	0	0	16.3606	14.2888	17.1565	14.2555	14.85	15.9313
PTPRQ_HUMAN	Q9UMZ3	Phosphatidylinositol phosphatase PTPRQ OS=Homo sapiens OX=9606 GN=PTPRQ PE=1 SV=2	0.894292	0.402207	1.285	0.3066	1.91402	0	0	0	0	0	0	0	0	0	0	0	0	1	1	1	0	0	0	13.2788	13.1574	15.1248	16.0235	13.5606	14.6599
AN32C_HUMAN	O43423	Acidic leucine-rich nuclear phosphoprotein 32 family member C OS=Homo sapiens OX=9606 GN=ANP32C PE=2 SV=1	1.89648	0.402439	1.952	0.4303	0.151813	0	0	0	0	0	0	0	0	0	0	0	0	1	1	0	0	0	0	11.9948	13.8799	14.6824	13.7771	19.1346	13.3348
MEGF6_HUMAN	O75095	Multiple epidermal growth factor-like domains protein 6 OS=Homo sapiens OX=9606 GN=MEGF6 PE=1 SV=4	1.80417	0.404342	1.199	0.1935	0.011101	0	0	0	0	0	0	0	0	0	0	0	0	0	0	0	1	1	1	12.7135	13.0078	14.0927	13.6721	12.7358	18.8186
NFH_HUMAN	P12036	Neurofilament heavy polypeptide OS=Homo sapiens OX=9606 GN=NEFH PE=1 SV=4	-0.949461	0.405816	1.545	0.446	0.505749	1	1	0	0	0	0	0	0	0	0	0	0	0	0	0	0	0	0	17.1119	13.8629	15.9919	14.0319	15.3149	14.7715
PECR_HUMAN	Q9BY49	Peroxisomal trans-2-enoyl-CoA reductase OS=Homo sapiens OX=9606 GN=PECR PE=1 SV=2	2.32416	0.406041	1.687	0.198	0.311088	0	0	0	0	0	0	0	0	0	1	1	1	0	0	0	0	0	0	14.8189	14.5288	15.6977	21.9567	13.4602	16.601
CUL1_HUMAN	Q13616	Cullin-1 OS=Homo sapiens OX=9606 GN=CUL1 PE=1 SV=2	1.57723	0.40702	1.748	0.3106	0.43827	0	0	0	1	1	1	0	0	0	1	1	1	1	1	1	0	0	0	12.3327	17.0199	14.4745	17.3523	17.0812	14.1253
U2AF2_HUMAN	P26368	Splicing factor U2AF 65 kDa subunit OS=Homo sapiens OX=9606 GN=U2AF2 PE=1 SV=4	0.247873	0.40805	3.515	0.6639	0.029149	6	6	6	7	7	7	6	5	5	6	5	5	8	7	7	6	5	5	21.7973	22.4104	22.6928	22.4599	22.6196	22.5647
RIMB1_HUMAN	O95153	Peripheral-type benzodiazepine receptor-associated protein 1 OS=Homo sapiens OX=9606 GN=TSPOAP1 PE=1 SV=2	-1.66715	0.408993	1.711	0.2253	0.014579	1	1	0	1	1	0	2	1	0	0	0	0	0	0	0	2	1	0	16.5403	18.0462	17.4198	14.4933	13.3898	19.1218
SDA1_HUMAN	Q9NVU7	Protein SDA1 homolog OS=Homo sapiens OX=9606 GN=SDAD1 PE=1 SV=3	0.358529	0.409555	2.502	0.6053	0.072239	5	5	5	2	2	2	6	6	6	3	3	3	4	4	4	4	4	4	19.4048	18.8561	20.1857	19.9423	19.8253	19.7546
EIF2D_HUMAN	P41214	Eukaryotic translation initiation factor 2D OS=Homo sapiens OX=9606 GN=EIF2D PE=1 SV=3	2.06394	0.409832	3.566	0.7209	0.017903	0	0	0	0	0	0	9	9	9	4	4	4	2	2	2	6	6	6	14.9007	14.6986	20.9423	18.9233	17.3161	20.4941
DDX3Y_HUMAN	O15523	ATP-dependent RNA helicase DDX3Y OS=Homo sapiens OX=9606 GN=DDX3Y PE=1 SV=2	0.256331	0.409982	5.427	0.763	0.002239	63	33	0	53	32	0	62	30	0	53	30	0	63	30	0	71	30	0	27.1912	27.1338	27.8728	27.3707	27.7399	27.8563
COF2_HUMAN	Q9Y281	Cofilin-2 OS=Homo sapiens OX=9606 GN=CFL2 PE=1 SV=1	-1.92308	0.410612	2.278	0.5932	0.036811	1	1	0	2	2	0	0	0	0	0	0	0	0	0	0	0	0	0	17.2966	20.554	13.5	15.9213	14.2757	15.3845
SF3B2_HUMAN	Q13435	Splicing factor 3B subunit 2 OS=Homo sapiens OX=9606 GN=SF3B2 PE=1 SV=2	0.291957	0.410801	3.714	0.6822	0.013114	12	11	11	12	12	12	8	8	8	11	11	11	14	14	14	11	10	10	20.6388	20.7337	20.1455	20.6575	21.3032	20.4331
RM17_HUMAN	Q9NRX2	39S ribosomal protein L17, mitochondrial OS=Homo sapiens OX=9606 GN=MRPL17 PE=1 SV=1	1.15093	0.411516	1.793	0.2075	0.185215	0	0	0	0	0	0	0	0	0	0	0	0	0	0	0	1	1	1	14.8094	13.061	14.8884	14.6569	13.9743	17.5804
TNR6B_HUMAN	Q9UPQ9	Trinucleotide repeat-containing gene 6B protein OS=Homo sapiens OX=9606 GN=TNRC6B PE=1 SV=4	0.60676	0.411826	5.049	0.7526	0.011732	10	10	10	10	10	10	20	19	19	15	15	15	11	11	11	17	17	17	19.0984	18.9067	20.786	20.5539	19.6325	20.425
TBAL3_HUMAN	A6NHL2	Tubulin alpha chain-like 3 OS=Homo sapiens OX=9606 GN=TUBAL3 PE=1 SV=2	2.67178	0.411912	2.353	0.4182	0.754061	0	0	0	3	3	0	0	0	0	2	2	0	2	2	0	0	0	0	13.847	21.0664	13.8989	20.4886	20.7251	15.6139
EGFL7_HUMAN	Q9UHF1	Epidermal growth factor-like protein 7 OS=Homo sapiens OX=9606 GN=EGFL7 PE=1 SV=3	1.69447	0.412018	4.008	0.5746	0.175336	1	1	1	0	0	0	1	1	1	1	1	1	1	1	1	1	1	1	17.7533	13.1953	19.193	18.6068	17.6321	18.9861
SRSF2_HUMAN	Q01130	Serine/arginine-rich splicing factor 2 OS=Homo sapiens OX=9606 GN=SRSF2 PE=1 SV=4	-0.924592	0.41218	4.21	0.8057	0.019381	9	7	6	7	7	5	6	5	3	9	7	5	5	4	4	6	5	4	24.2382	24.7689	24.6304	25.1185	21.7284	24.0169
NDKM_HUMAN	O00746	Nucleoside diphosphate kinase, mitochondrial OS=Homo sapiens OX=9606 GN=NME4 PE=1 SV=1	1.82241	0.412783	2.38	0.5702	0.251211	0	0	0	0	0	0	0	0	0	1	1	1	0	0	0	0	0	0	11.6339	15.3131	13.9339	18.8142	13.7418	13.7922
NACA_HUMAN	Q13765	Nascent polypeptide-associated complex subunit alpha OS=Homo sapiens OX=9606 GN=NACA PE=1 SV=1	3.3471	0.413031	3.863	0.6884	0.045638	0	0	0	1	1	0	0	0	0	2	2	0	2	2	0	0	0	0	11.2053	19.3683	15.07	21.4054	21.3357	12.9438
PHB2_HUMAN	Q99623	Prohibitin-2 OS=Homo sapiens OX=9606 GN=PHB2 PE=1 SV=2	1.3489	0.413691	2.587	0.5145	0.074623	0	0	0	2	2	2	0	0	0	1	1	1	2	2	2	0	0	0	13.5743	17.1101	14.7454	16.9543	18.0411	14.4811
HNRL1_HUMAN	Q9BUJ2	Heterogeneous nuclear ribonucleoprotein U-like protein 1 OS=Homo sapiens OX=9606 GN=HNRNPUL1 PE=1 SV=2	0.469961	0.413707	5.745	0.7555	0.00511	27	22	22	19	18	18	26	20	20	21	19	19	19	17	17	33	28	28	23.0766	23.048	24.1829	23.4805	23.625	24.6119
TNR6A_HUMAN	Q8NDV7	Trinucleotide repeat-containing gene 6A protein OS=Homo sapiens OX=9606 GN=TNRC6A PE=1 SV=2	0.456351	0.414313	3.968	0.8005	0.016437	8	8	7	12	12	11	14	14	13	14	14	13	11	11	10	10	10	9	19.2155	20.3141	20.5211	20.9515	20.535	19.9332
RL6_HUMAN	Q02878	60S ribosomal protein L6 OS=Homo sapiens OX=9606 GN=RPL6 PE=1 SV=3	0.184633	0.41466	6	0.755	0.003755	22	17	17	21	17	17	20	17	17	24	16	16	25	17	17	23	16	16	27.3961	27.5473	28.0495	27.806	27.9435	27.7973
UBP16_HUMAN	Q9Y5T5	Ubiquitin carboxyl-terminal hydrolase 16 OS=Homo sapiens OX=9606 GN=USP16 PE=1 SV=1	-1.21995	0.414778	2.212	0.5756	0.450211	0	0	0	0	0	0	2	2	2	0	0	0	0	0	0	2	2	2	16.2438	14.1734	16.8497	13.0952	13.8855	16.6264
H90B4_HUMAN	Q58FF6	Putative heat shock protein HSP 90-beta 4 OS=Homo sapiens OX=9606 GN=HSP90AB4P PE=5 SV=1	1.71515	0.415683	2.761	0.5979	0.08133	3	3	0	3	3	0	0	0	0	2	2	0	2	2	0	1	1	0	19.4141	20.6118	14.8856	20.8267	20.6713	18.559
KIF22_HUMAN	Q14807	Kinesin-like protein KIF22 OS=Homo sapiens OX=9606 GN=KIF22 PE=1 SV=5	2.13666	0.415938	1.282	0.2543	1.14194	0	0	0	0	0	0	0	0	0	1	1	1	0	0	0	0	0	0	13.2107	14.8459	13.9141	20.7428	13.9392	13.6987
SYK_HUMAN	Q15046	Lysine--tRNA ligase OS=Homo sapiens OX=9606 GN=KARS1 PE=1 SV=3	-0.411973	0.416396	2.829	0.5273	0.275239	2	2	2	5	5	5	3	3	3	2	2	2	2	2	2	2	2	2	17.978	19.2374	19.426	18.4731	18.5011	18.4312
AT5F1_HUMAN	P24539	ATP synthase F(0) complex subunit B1, mitochondrial OS=Homo sapiens OX=9606 GN=ATP5PB PE=1 SV=2	1.69609	0.416761	1.93	0.3848	0.111467	1	1	1	1	1	1	0	0	0	1	1	1	1	1	1	0	0	0	11.4089	15.4914	15.7842	17.7485	16.4489	13.5753
NJMU_HUMAN	Q9HAS0	Protein Njmu-R1 OS=Homo sapiens OX=9606 GN=C17orf75 PE=1 SV=2	0.995258	0.416888	1.511	0.2846	0.750696	0	0	0	0	0	0	0	0	0	1	1	1	0	0	0	0	0	0	14.9246	12.2697	14.067	16.2704	13.7418	14.2349
IF2P_HUMAN	O60841	Eukaryotic translation initiation factor 5B OS=Homo sapiens OX=9606 GN=EIF5B PE=1 SV=4	1.08904	0.416989	4.799	0.7529	0.014426	10	10	10	8	8	8	27	24	24	19	19	19	11	11	11	29	27	27	20.0389	19.5707	22.9084	21.8609	20.9217	23.0024
TBA3E_HUMAN	Q6PEY2	Tubulin alpha-3E chain OS=Homo sapiens OX=9606 GN=TUBA3E PE=1 SV=2	2.31364	0.417004	3.765	0.8133	0.022882	4	4	0	8	8	0	0	0	0	7	7	0	6	6	0	2	2	0	19.725	22.3627	14.6816	22.6593	22.2255	18.8254
RLA0L_HUMAN	Q8NHW5	60S acidic ribosomal protein P0-like OS=Homo sapiens OX=9606 GN=RPLP0P6 PE=5 SV=1	0.295591	0.418143	3.589	0.7677	0.002259	17	13	0	18	14	0	15	13	0	17	12	0	16	14	0	12	10	0	26.254	26.7168	27.2873	26.7869	27.1228	27.2351
MRP_HUMAN	P49006	MARCKS-related protein OS=Homo sapiens OX=9606 GN=MARCKSL1 PE=1 SV=2	1.6611	0.418525	2.668	0.6271	0.021271	0	0	0	1	1	1	0	0	0	1	1	1	1	1	1	0	0	0	13.9865	18.225	14.739	18.8938	18.3101	14.7299
ECT2_HUMAN	Q9H8V3	Protein ECT2 OS=Homo sapiens OX=9606 GN=ECT2 PE=1 SV=4	1.3662	0.418977	1.99	0.4231	0.388097	0	0	0	1	1	1	0	0	0	0	0	0	1	1	1	1	1	1	11.7206	15.9118	12.8174	13.2366	16.1425	15.1693
SNR40_HUMAN	Q96DI7	U5 small nuclear ribonucleoprotein 40 kDa protein OS=Homo sapiens OX=9606 GN=SNRNP40 PE=1 SV=1	1.14859	0.419871	1.987	0.6271	0.204739	0	0	0	0	0	0	0	0	0	0	0	0	0	0	0	1	1	1	14.1113	12.806	14.6108	13.2879	14.4786	17.2073
ZN806_HUMAN	P0C7X5	Zinc finger protein 806 OS=Homo sapiens OX=9606 GN=ZNF806 PE=3 SV=1	1.83338	0.420835	3.074	0.245	1.20271	0	0	0	0	0	0	0	0	0	0	0	0	1	1	0	0	0	0	14.444	16.2501	11.3748	16.0724	18.2873	13.2093
PTMA_HUMAN	P06454	Prothymosin alpha OS=Homo sapiens OX=9606 GN=PTMA PE=1 SV=2	3.3061	0.421185	3.883	0.8017	0.094077	0	0	0	2	2	2	0	0	0	3	3	3	3	3	3	0	0	0	13.8323	21.9144	14.9746	22.6641	23.1425	14.8328
COIA1_HUMAN	P39060	Collagen alpha-1(XVIII) chain OS=Homo sapiens OX=9606 GN=COL18A1 PE=1 SV=5	-0.507156	0.421336	3.658	0.7367	0.145356	3	3	3	4	4	4	6	5	5	3	3	3	3	3	3	3	3	3	18.5559	19.1749	20.1048	19.3735	18.7589	18.1817
HXC6_HUMAN	P09630	Homeobox protein Hox-C6 OS=Homo sapiens OX=9606 GN=HOXC6 PE=2 SV=3	-1.22707	0.421439	3.862	0.6916	0.094085	4	3	3	4	4	3	9	7	6	2	2	1	1	1	1	8	7	6	20.1755	20.8108	22.8206	19.8687	18.2019	22.0551
H14_HUMAN	P10412	Histone H1.4 OS=Homo sapiens OX=9606 GN=H1-4 PE=1 SV=2	-0.153875	0.421675	4.269	0.724	0.014893	12	8	1	13	8	1	11	8	1	11	8	1	12	7	1	11	8	1	28.0417	28.3735	28.3951	28.3672	28.0391	27.9424
SPTN2_HUMAN	O15020	Spectrin beta chain, non-erythrocytic 2 OS=Homo sapiens OX=9606 GN=SPTBN2 PE=1 SV=3	1.35219	0.422226	1.342	0.2445	0.109764	0	0	0	0	0	0	1	1	1	0	0	0	0	0	0	1	1	1	13.5279	12.1196	16.3824	13.6671	16.1537	16.2657
TRIM4_HUMAN	Q9C037	E3 ubiquitin-protein ligase TRIM4 OS=Homo sapiens OX=9606 GN=TRIM4 PE=1 SV=2	2.22503	0.425156	2.01	0.2681	0.335569	0	0	0	1	1	1	0	0	0	1	1	1	2	1	1	0	0	0	12.4007	18.4711	15.0844	18.5981	19.9809	14.0523
F120A_HUMAN	Q9NZB2	Constitutive coactivator of PPAR-gamma-like protein 1 OS=Homo sapiens OX=9606 GN=FAM120A PE=1 SV=2	0.314201	0.425365	4.694	0.7582	0.001864	22	19	17	18	17	15	17	15	14	19	17	16	21	18	16	17	14	13	22.281	22.3153	23.1411	22.9931	23.2069	22.48
DNMBP_HUMAN	Q6XZF7	Dynamin-binding protein OS=Homo sapiens OX=9606 GN=DNMBP PE=1 SV=1	0.926864	0.427085	1.009	0.2507	0.286812	0	0	0	0	0	0	0	0	0	1	1	1	0	0	0	0	0	0	12.8269	14.1453	15.5085	15.049	13.8789	16.3334
TFAM_HUMAN	Q00059	Transcription factor A, mitochondrial OS=Homo sapiens OX=9606 GN=TFAM PE=1 SV=1	0.500403	0.427664	3.674	0.6905	0.017491	8	8	8	7	7	7	5	5	5	6	6	6	10	10	10	6	6	6	22.8637	23.0916	21.548	23.0274	23.5093	22.4677
TXTP_HUMAN	P53007	Tricarboxylate transport protein, mitochondrial OS=Homo sapiens OX=9606 GN=SLC25A1 PE=1 SV=2	0.513931	0.427781	2.738	0.6992	0.033156	3	3	3	4	4	4	4	4	4	5	4	4	4	4	4	4	4	4	20.8744	21.2622	21.853	22.7761	21.0244	21.7309
ZCHC9_HUMAN	Q8N567	Zinc finger CCHC domain-containing protein 9 OS=Homo sapiens OX=9606 GN=ZCCHC9 PE=1 SV=2	0.416155	0.428977	2.264	0.6175	0.246569	2	2	2	1	1	1	2	2	2	1	1	1	2	2	2	1	1	1	18.9729	18.2082	19.5875	18.9786	19.8313	19.2072
RT11_HUMAN	P82912	28S ribosomal protein S11, mitochondrial OS=Homo sapiens OX=9606 GN=MRPS11 PE=1 SV=2	2.15117	0.429082	3.586	0.6079	0.737363	1	1	1	0	0	0	0	0	0	0	0	0	1	1	1	1	1	1	17.8844	14.2203	11.5217	13.7413	19.2815	17.0572
SEH1_HUMAN	Q96EE3	Nucleoporin SEH1 OS=Homo sapiens OX=9606 GN=SEH1L PE=1 SV=3	-0.268342	0.430061	4.76	0.7044	0.01008	5	5	5	5	5	5	4	4	4	4	4	4	2	2	2	5	5	5	20.8415	21.1006	20.6723	20.7215	20.0708	21.0171
ZN791_HUMAN	Q3KP31	Zinc finger protein 791 OS=Homo sapiens OX=9606 GN=ZNF791 PE=2 SV=1	1.64136	0.430394	3.074	0.245	1.20271	0	0	0	0	0	0	0	0	0	0	0	0	1	1	0	0	0	0	13.7102	12.306	15.8407	13.126	18.4988	15.1561
SMCA4_HUMAN	P51532	Transcription activator BRG1 OS=Homo sapiens OX=9606 GN=SMARCA4 PE=1 SV=2	0.728126	0.431205	2.301	0.4867	0.577526	0	0	0	2	2	1	0	0	0	0	0	0	0	0	0	0	0	0	14.4909	15.5257	12.7996	15.3243	14.5107	15.1655
P2RX3_HUMAN	P56373	P2X purinoceptor 3 OS=Homo sapiens OX=9606 GN=P2RX3 PE=1 SV=2	1.44499	0.432351	1.269	0.2277	0.661751	1	1	1	2	1	1	0	0	0	1	1	1	1	1	1	0	0	0	16.8724	17.6276	13.713	19.5183	17.4716	15.5581
KI18A_HUMAN	Q8NI77	Kinesin-like protein KIF18A OS=Homo sapiens OX=9606 GN=KIF18A PE=1 SV=2	1.19122	0.432429	1.956	0.3175	1.53587	0	0	0	0	0	0	0	0	0	1	1	1	0	0	0	0	0	0	12.1228	14.8774	12.9949	16.4487	12.6462	14.4738
PUM2_HUMAN	Q8TB72	Pumilio homolog 2 OS=Homo sapiens OX=9606 GN=PUM2 PE=1 SV=2	0.4425	0.432818	3.168	0.6269	0.003634	12	12	6	9	9	5	12	11	6	11	11	5	10	10	5	11	11	7	22.5535	21.8835	23.4571	23.5007	22.978	22.743
LARP4_HUMAN	Q71RC2	La-related protein 4 OS=Homo sapiens OX=9606 GN=LARP4 PE=1 SV=3	0.314395	0.433019	5.47	0.7634	0.006302	22	19	18	27	23	22	25	21	21	25	23	23	29	24	23	21	18	18	23.73	24.2465	24.8838	24.6756	24.7939	24.3339
ZN593_HUMAN	O00488	Zinc finger protein 593 OS=Homo sapiens OX=9606 GN=ZNF593 PE=1 SV=2	3.75426	0.434354	2.974	0.6903	0.022081	1	1	1	0	0	0	0	0	0	0	0	0	2	2	2	1	1	1	22.6572	13.2384	14.0958	14.2035	23.6921	23.3586
HNRPK_HUMAN	P61978	Heterogeneous nuclear ribonucleoprotein K OS=Homo sapiens OX=9606 GN=HNRNPK PE=1 SV=1	0.302507	0.43464	5.628	0.8015	0.002764	28	18	18	25	18	18	27	19	19	22	19	19	24	17	17	22	18	18	24.2987	24.6144	25.4651	25.072	25.0865	25.1273
NFM_HUMAN	P07197	Neurofilament medium polypeptide OS=Homo sapiens OX=9606 GN=NEFM PE=1 SV=3	-1.19945	0.434769	1.545	0.446	0.505749	1	1	0	0	0	0	0	0	0	0	0	0	0	0	0	0	0	0	17.0106	12.5773	16.0246	13.998	13.4416	14.5746
RL24_HUMAN	P83731	60S ribosomal protein L24 OS=Homo sapiens OX=9606 GN=RPL24 PE=1 SV=1	0.337701	0.436018	3.937	0.6466	0.018274	14	12	12	11	9	9	13	12	12	12	11	11	11	9	9	14	12	12	26.9373	26.6158	27.7849	27.3628	27.1989	27.7893
PNPT1_HUMAN	Q8TCS8	Polyribonucleotide nucleotidyltransferase 1, mitochondrial OS=Homo sapiens OX=9606 GN=PNPT1 PE=1 SV=2	1.40933	0.436294	2.323	0.4617	0.565595	1	1	1	2	2	2	0	0	0	2	2	2	2	2	2	0	0	0	16.0725	16.8619	13.7518	18.5474	18.0555	14.3113
MET17_HUMAN	Q9H7H0	Methyltransferase-like protein 17, mitochondrial OS=Homo sapiens OX=9606 GN=METTL17 PE=1 SV=1	1.8758	0.436549	2.596	0.6435	0.212161	1	1	1	1	1	1	0	0	0	0	0	0	2	2	2	4	4	4	16.032	17.0804	13.1643	13.6807	18.6488	19.5745
6PGD_HUMAN	P52209	6-phosphogluconate dehydrogenase, decarboxylating OS=Homo sapiens OX=9606 GN=PGD PE=1 SV=3	0.864448	0.436568	2.699	0.6554	2.07171	1	1	1	0	0	0	0	0	0	0	0	0	0	0	0	0	0	0	15.4564	13.6887	14.0907	14.8265	14.0884	16.9142
WDR24_HUMAN	Q96S15	GATOR complex protein WDR24 OS=Homo sapiens OX=9606 GN=WDR24 PE=1 SV=2	-0.681032	0.436605	3.203	0.679	0.173797	4	4	4	5	5	5	3	3	3	1	1	1	4	4	4	5	5	5	18.5906	18.823	18.71	16.4577	18.7311	18.8916
LDHB_HUMAN	P07195	L-lactate dehydrogenase B chain OS=Homo sapiens OX=9606 GN=LDHB PE=1 SV=2	2.73335	0.436904	3.175	0.639	0.106264	0	0	0	4	4	4	0	0	0	3	3	3	6	6	6	0	0	0	13.5439	20.1196	13.4648	20.2417	21.1616	13.925
ZO1_HUMAN	Q07157	Tight junction protein ZO-1 OS=Homo sapiens OX=9606 GN=TJP1 PE=1 SV=3	1.16602	0.437609	2.873	0.744	0.155958	0	0	0	0	0	0	0	0	0	4	4	3	2	2	2	1	1	1	13.376	14.6021	16.8009	17.8411	15.6567	14.7793
REEP4_HUMAN	Q9H6H4	Receptor expression-enhancing protein 4 OS=Homo sapiens OX=9606 GN=REEP4 PE=1 SV=1	2.013	0.438335	1.625	0.4172	0.540174	0	0	0	0	0	0	1	1	1	0	0	0	1	1	1	1	1	1	12.3161	14.4092	18.7774	14.4628	18.3577	18.7211
TAL1_HUMAN	P17542	T-cell acute lymphocytic leukemia protein 1 OS=Homo sapiens OX=9606 GN=TAL1 PE=1 SV=2	0.74467	0.439488	1.119	0.1626	1.41477	1	1	0	0	0	0	0	0	0	0	0	0	0	0	0	0	0	0	16.2121	14.884	13.3129	16.0028	15.2957	15.3444
RFA2_HUMAN	P15927	Replication protein A 32 kDa subunit OS=Homo sapiens OX=9606 GN=RPA2 PE=1 SV=1	1.61819	0.440497	1.764	0.2262	0.25484	0	0	0	0	0	0	0	0	0	1	1	1	0	0	0	0	0	0	14.7547	12.4936	12.2758	18.1699	12.56	13.6487
ALMS1_HUMAN	Q8TCU4	Alstrom syndrome protein 1 OS=Homo sapiens OX=9606 GN=ALMS1 PE=1 SV=4	1.00685	0.440737	1.605	0.3302	2.95351	0	0	0	0	0	0	1	1	1	1	1	1	0	0	0	0	0	0	14.626	12.9941	16.4566	16.1451	16.4814	14.4709
TOP1M_HUMAN	Q969P6	DNA topoisomerase I, mitochondrial OS=Homo sapiens OX=9606 GN=TOP1MT PE=1 SV=1	2.07686	0.441094	2.473	0.5421	0.148691	4	4	1	0	0	0	4	3	0	5	5	1	2	2	0	3	3	1	20.4697	13.7583	21.3292	21.4068	19.9572	20.4237
MYCB2_HUMAN	O75592	E3 ubiquitin-protein ligase MYCBP2 OS=Homo sapiens OX=9606 GN=MYCBP2 PE=1 SV=4	-0.62412	0.441926	4.524	0.7304	0.016377	64	61	61	54	52	52	39	39	39	49	47	47	31	30	30	20	20	20	21.0591	20.9385	20.3923	21.0221	20.7173	18.7782
RS4Y2_HUMAN	Q8TD47	40S ribosomal protein S4, Y isoform 2 OS=Homo sapiens OX=9606 GN=RPS4Y2 PE=2 SV=3	0.3057	0.442943	3.309	0.6702	0.005643	15	8	0	13	7	0	15	8	0	14	8	0	19	9	0	18	8	0	26.9713	27.1281	27.8504	27.8813	27.8354	27.1502
IF4H_HUMAN	Q15056	Eukaryotic translation initiation factor 4H OS=Homo sapiens OX=9606 GN=EIF4H PE=1 SV=5	1.25749	0.443449	2.878	0.6035	0.000316	0	0	0	2	2	2	2	2	2	3	3	3	2	2	2	4	4	4	16.1226	19.0853	20.3574	19.9503	18.3411	21.0464
LCN1_HUMAN	P31025	Lipocalin-1 OS=Homo sapiens OX=9606 GN=LCN1 PE=1 SV=1	-1.4714	0.443697	2.216	0.6115	0.674075	1	1	0	0	0	0	0	0	0	0	0	0	0	0	0	0	0	0	18.8869	14.0496	16.4943	16.5138	15.4573	13.0455
RABX5_HUMAN	Q9UJ41	Rab5 GDP/GTP exchange factor OS=Homo sapiens OX=9606 GN=RABGEF1 PE=1 SV=3	-3.12094	0.44533	1.034	0.1954	0.854189	0	0	0	0	0	0	1	1	1	0	0	0	0	0	0	0	0	0	13.0859	12.041	23.0901	10.9514	14.7536	13.1491
TCPD_HUMAN	P50991	T-complex protein 1 subunit delta OS=Homo sapiens OX=9606 GN=CCT4 PE=1 SV=4	1.53207	0.44535	2.065	0.4985	0.519241	0	0	0	4	4	4	0	0	0	1	1	1	2	2	2	0	0	0	13.7239	19.5235	15.2258	17.7201	18.5607	16.7886
SYIC_HUMAN	P41252	Isoleucine--tRNA ligase, cytoplasmic OS=Homo sapiens OX=9606 GN=IARS PE=1 SV=2	0.565048	0.445966	1.971	0.5464	0.568252	1	1	1	1	1	1	0	0	0	1	1	1	0	0	0	0	0	0	14.7676	14.9308	13.4068	15.4412	15.3501	14.0089
SELH_HUMAN	Q8IZQ5	Selenoprotein H OS=Homo sapiens OX=9606 GN=SELENOH PE=1 SV=2	2.09693	0.448532	1.472	0.2704	2.46165	0	0	0	0	0	0	0	0	0	0	0	0	1	1	1	0	0	0	15.3455	11.0805	13.1344	11.6744	19.1875	14.9893
RL26L_HUMAN	Q9UNX3	60S ribosomal protein L26-like 1 OS=Homo sapiens OX=9606 GN=RPL26L1 PE=1 SV=1	0.20682	0.449253	3.717	0.6464	0.031009	17	13	1	16	13	2	17	11	1	14	11	1	18	12	1	16	11	1	27.9094	28.5212	28.199	28.53	28.6419	28.0781
FBX50_HUMAN	Q6ZVX7	F-box only protein 50 OS=Homo sapiens OX=9606 GN=NCCRP1 PE=1 SV=1	-1.57071	0.450772	1.422	0.2785	0.730527	0	0	0	0	0	0	1	1	1	0	0	0	0	0	0	0	0	0	14.2102	14.7164	20.0817	14.8775	14.5534	14.8652
SPRR3_HUMAN	Q9UBC9	Small proline-rich protein 3 OS=Homo sapiens OX=9606 GN=SPRR3 PE=1 SV=2	-1.72623	0.450916	1.695	0.395	0.201985	0	0	0	0	0	0	3	3	3	0	0	0	0	0	0	0	0	0	14.07	14.0185	20.0646	15.2266	13.4953	14.2524
BLM_HUMAN	P54132	Bloom syndrome protein OS=Homo sapiens OX=9606 GN=BLM PE=1 SV=1	-1.12016	0.454247	2.846	0.6816	0.056678	12	12	12	7	7	7	4	4	4	4	4	4	7	6	6	2	2	2	19.5867	18.4039	17.3266	17.5983	19.2176	15.1408
DEK_HUMAN	P35659	Protein DEK OS=Homo sapiens OX=9606 GN=DEK PE=1 SV=1	2.03012	0.455282	2.176	0.4669	0.390702	0	0	0	0	0	0	0	0	0	1	1	1	1	1	1	0	0	0	16.7864	13.518	15.7572	17.8435	21.0499	13.2586
RM01_HUMAN	Q9BYD6	39S ribosomal protein L1, mitochondrial OS=Homo sapiens OX=9606 GN=MRPL1 PE=1 SV=2	1.27072	0.45552	2.096	0.48	0.065519	0	0	0	1	1	1	0	0	0	1	1	1	0	0	0	0	0	0	13.3547	16.992	13.5849	17.6751	15.8324	14.2362
LSM6_HUMAN	P62312	U6 snRNA-associated Sm-like protein LSm6 OS=Homo sapiens OX=9606 GN=LSM6 PE=1 SV=1	-1.40884	0.45655	2.513	0.6474	0.288877	1	1	1	1	1	1	1	1	1	1	1	1	0	0	0	1	1	1	19.0618	19.1125	19.5244	19.3288	14.4221	19.7213
TOP2B_HUMAN	Q02880	DNA topoisomerase 2-beta OS=Homo sapiens OX=9606 GN=TOP2B PE=1 SV=3	0.414569	0.456646	3.089	0.6932	0.016005	7	7	2	5	5	0	12	12	6	6	6	2	7	7	2	9	9	4	18.421	18.2704	19.7629	18.9937	19.5593	19.1449
ROAA_HUMAN	Q99729	Heterogeneous nuclear ribonucleoprotein A/B OS=Homo sapiens OX=9606 GN=HNRNPAB PE=1 SV=2	0.291359	0.457057	3.398	0.7659	0.018405	13	11	10	9	9	9	8	7	7	8	7	6	7	7	7	6	6	6	23.3059	22.922	23.1396	24.0249	23.3523	22.8644
H12_HUMAN	P16403	Histone H1.2 OS=Homo sapiens OX=9606 GN=H1-2 PE=1 SV=2	-0.135539	0.457211	4.269	0.724	0.014893	13	9	2	12	9	2	13	9	2	11	8	1	12	8	2	13	9	2	28.0261	28.3456	28.3473	28.3495	28.0282	27.9347
NEUM_HUMAN	P17677	Neuromodulin OS=Homo sapiens OX=9606 GN=GAP43 PE=1 SV=1	2.40332	0.457568	1.446	0.2199	3.37528	0	0	0	0	0	0	0	0	0	0	0	0	1	1	1	0	0	0	12.906	13.7356	13.8342	14.0333	21.6037	12.0488
DEST_HUMAN	P60981	Destrin OS=Homo sapiens OX=9606 GN=DSTN PE=1 SV=3	-1.73832	0.458123	1.325	0.3034	0.514435	0	0	0	1	1	0	0	0	0	0	0	0	0	0	0	0	0	0	13.8308	19.9359	13.7671	14.1067	13.1481	15.064
IGF2_HUMAN	P01344	Insulin-like growth factor II OS=Homo sapiens OX=9606 GN=IGF2 PE=1 SV=1	-1.15737	0.459038	1.029	0.2012	2.73896	0	0	0	1	1	1	0	0	0	0	0	0	0	0	0	0	0	0	13.9397	18.7701	15.8755	15.0033	15.3511	14.7588
HNRLL_HUMAN	Q8WVV9	Heterogeneous nuclear ribonucleoprotein L-like OS=Homo sapiens OX=9606 GN=HNRNPLL PE=1 SV=1	-0.589078	0.460653	3.255	0.6407	0.113928	2	2	2	2	2	2	3	3	3	1	1	1	4	4	4	2	2	2	18.2574	18.4671	19.7121	17.3948	19.2954	17.9791
HBAZ_HUMAN	P02008	Hemoglobin subunit zeta OS=Homo sapiens OX=9606 GN=HBZ PE=1 SV=2	2.83316	0.461809	3.534	0.6868	0.331696	0	0	0	2	2	1	0	0	0	4	4	3	2	2	2	0	0	0	14.5324	20.7257	15.5336	23.4849	21.7748	14.0316
PPIA_HUMAN	P62937	Peptidyl-prolyl cis-trans isomerase A OS=Homo sapiens OX=9606 GN=PPIA PE=1 SV=2	2.71418	0.463195	2.85	0.6352	0.05997	0	0	0	3	3	2	0	0	0	6	6	4	2	2	2	0	0	0	13.6316	21.6144	15.4232	22.7006	21.0421	15.0691
FILA_HUMAN	P20930	Filaggrin OS=Homo sapiens OX=9606 GN=FLG PE=1 SV=3	1.58218	0.46558	3.4	0.7297	0.038958	1	1	1	0	0	0	2	2	2	1	1	1	1	1	1	7	6	6	12.3947	13.4345	12.6536	12.0197	12.9607	18.2489
BARH2_HUMAN	Q9NY43	BarH-like 2 homeobox protein OS=Homo sapiens OX=9606 GN=BARHL2 PE=1 SV=2	1.02341	0.466645	1.375	0.352	1.43081	0	0	0	0	0	0	1	1	1	0	0	0	0	0	0	0	0	0	15.628	12.6008	15.4208	16.7335	13.9954	15.9909
EIF1_HUMAN	P41567	Eukaryotic translation initiation factor 1 OS=Homo sapiens OX=9606 GN=EIF1 PE=1 SV=1	2.80063	0.467305	3.817	0.6447	0.005301	0	0	0	0	0	0	2	2	0	2	2	0	0	0	0	4	3	0	14.511	14.8229	21.6133	21.6389	14.6291	23.081
LC1L1_HUMAN	Q5VSP4	Putative lipocalin 1-like protein 1 OS=Homo sapiens OX=9606 GN=LCN1P1 PE=5 SV=1	-1.41508	0.467484	2.216	0.6115	0.674075	1	1	0	0	0	0	0	0	0	0	0	0	0	0	0	0	0	0	19.0389	14.4629	13.7341	13.1362	14.961	14.8936
NMNA1_HUMAN	Q9HAN9	Nicotinamide/nicotinic acid mononucleotide adenylyltransferase 1 OS=Homo sapiens OX=9606 GN=NMNAT1 PE=1 SV=1	0.355592	0.469271	2.95	0.6905	0.042658	6	6	6	5	5	5	4	4	4	7	7	7	5	5	5	4	4	4	21.5575	21.2767	20.8511	21.9901	21.9682	20.7939
CPEB2_HUMAN	Q7Z5Q1	Cytoplasmic polyadenylation element-binding protein 2 OS=Homo sapiens OX=9606 GN=CPEB2 PE=2 SV=3	0.491608	0.469506	3.658	0.7149	0.217719	3	3	0	2	2	0	3	2	0	2	2	0	3	3	0	1	1	0	18.1188	17.9324	18.373	18.6117	19.6872	17.6001
CPEB3_HUMAN	Q8NE35	Cytoplasmic polyadenylation element-binding protein 3 OS=Homo sapiens OX=9606 GN=CPEB3 PE=1 SV=2	0.491608	0.469506	3.658	0.7149	0.217719	3	3	0	2	2	0	3	2	0	2	2	0	3	3	0	1	1	0	18.0663	17.8799	18.3205	18.5592	19.6347	17.5476
DVLP1_HUMAN	P54792	Putative segment polarity protein dishevelled homolog DVL1P1 OS=Homo sapiens OX=9606 GN=DVL1P1 PE=5 SV=1	0.934442	0.469534	1.543	0.2852	1.97642	0	0	0	1	1	0	0	0	0	0	0	0	0	0	0	0	0	0	12.1555	14.8835	14.6993	16.1225	14.9639	13.4554
ANM1_HUMAN	Q99873	Protein arginine N-methyltransferase 1 OS=Homo sapiens OX=9606 GN=PRMT1 PE=1 SV=3	2.08309	0.46963	4.149	0.6708	0.069317	0	0	0	0	0	0	6	6	5	1	1	1	1	1	1	3	2	2	14.1111	13.4773	21.4461	18.2679	17.6066	19.4093
RL1D1_HUMAN	O76021	Ribosomal L1 domain-containing protein 1 OS=Homo sapiens OX=9606 GN=RSL1D1 PE=1 SV=3	-0.270765	0.469791	3.369	0.7149	0.00265	13	13	13	8	8	8	9	9	9	7	7	7	10	10	10	9	9	9	22.5418	22.1208	22.6126	21.5939	22.6334	22.2356
RBMX2_HUMAN	Q9Y388	RNA-binding motif protein, X-linked 2 OS=Homo sapiens OX=9606 GN=RBMX2 PE=1 SV=2	0.833153	0.472077	1.642	0.3033	0.024498	1	1	1	0	0	0	0	0	0	0	0	0	1	1	1	0	0	0	14.6376	14.5846	15.535	14.8033	17.7595	14.6939
NUDC1_HUMAN	Q96RS6	NudC domain-containing protein 1 OS=Homo sapiens OX=9606 GN=NUDCD1 PE=1 SV=2	1.77777	0.472914	1.235	0.2081	0.026377	0	0	0	0	0	0	0	0	0	1	1	1	0	0	0	0	0	0	15.8848	13.863	12.4039	19.7802	13.2489	14.4559
RS10L_HUMAN	Q9NQ39	Putative 40S ribosomal protein S10-like OS=Homo sapiens OX=9606 GN=RPS10P5 PE=5 SV=1	0.278638	0.473266	5.197	0.7373	0.008327	21	11	0	19	9	0	20	12	0	22	12	0	22	11	0	24	10	0	28.3684	28.4456	29.1648	29.1777	29.188	28.4491
PCDB6_HUMAN	Q9Y5E3	Protocadherin beta-6 OS=Homo sapiens OX=9606 GN=PCDHB6 PE=2 SV=1	2.14031	0.47386	1.479	0.2569	0.553911	0	0	0	0	0	0	0	0	0	0	0	0	0	0	0	1	1	1	12.6695	14.3406	13.7068	11.9472	14.3258	20.8647
RT07_HUMAN	Q9Y2R9	28S ribosomal protein S7, mitochondrial OS=Homo sapiens OX=9606 GN=MRPS7 PE=1 SV=2	0.605209	0.473893	3.359	0.6893	0.076895	5	5	5	1	1	1	5	5	5	3	3	3	2	2	2	5	5	5	20.8161	18.6794	20.6265	21.0332	19.9515	20.953
ZN430_HUMAN	Q9H8G1	Zinc finger protein 430 OS=Homo sapiens OX=9606 GN=ZNF430 PE=1 SV=3	0.711108	0.473959	2.535	0.2801	0.84695	0	0	0	0	0	0	0	0	0	0	0	0	1	1	0	0	0	0	14.4956	12.904	15.5874	14.7293	15.9304	14.4606
SNIP1_HUMAN	Q8TAD8	Smad nuclear-interacting protein 1 OS=Homo sapiens OX=9606 GN=SNIP1 PE=1 SV=1	0.828041	0.475411	2.496	0.3189	1.0348	0	0	0	0	0	0	1	1	1	0	0	0	1	1	1	1	1	1	14.378	12.2219	15.4712	13.972	15.3857	15.1976
MTMR1_HUMAN	Q13613	Myotubularin-related protein 1 OS=Homo sapiens OX=9606 GN=MTMR1 PE=1 SV=4	0.457939	0.475533	1.295	0.2201	0.462252	1	1	1	0	0	0	0	0	0	0	0	0	0	0	0	0	0	0	14.8409	13.9261	13.8912	13.6993	15.2643	15.0684
FEN1_HUMAN	P39748	Flap endonuclease 1 OS=Homo sapiens OX=9606 GN=FEN1 PE=1 SV=1	0.914727	0.47558	1.822	0.5093	0.588194	0	0	0	0	0	0	0	0	0	0	0	0	1	1	1	0	0	0	13.2913	15.2469	14.8523	16.9877	15.5964	13.5507
NFL_HUMAN	P07196	Neurofilament light polypeptide OS=Homo sapiens OX=9606 GN=NEFL PE=1 SV=3	-1.4721	0.476687	1.545	0.446	0.505749	1	1	0	0	0	0	0	0	0	0	0	0	0	0	0	0	0	0	17.5714	15.8268	11.9169	15.2064	12.2745	13.4179
CKAP2_HUMAN	Q8WWK9	Cytoskeleton-associated protein 2 OS=Homo sapiens OX=9606 GN=CKAP2 PE=1 SV=1	0.735136	0.476771	2.435	0.7228	0.1848	0	0	0	3	3	3	0	0	0	1	1	1	1	1	1	1	1	1	14.3736	17.3075	14.794	16.2971	16.5318	15.8516
CLAP1_HUMAN	Q7Z460	CLIP-associating protein 1 OS=Homo sapiens OX=9606 GN=CLASP1 PE=1 SV=1	0.909581	0.477333	1.058	0.1881	0.881969	0	0	0	1	1	1	0	0	0	0	0	0	0	0	0	0	0	0	14.3958	11.8492	14.6533	13.0768	15.0902	15.46
VEZF1_HUMAN	Q14119	Vascular endothelial zinc finger 1 OS=Homo sapiens OX=9606 GN=VEZF1 PE=1 SV=2	-1.78499	0.477705	1.304	0.1933	0.351612	1	1	0	1	1	0	0	0	0	0	0	0	0	0	0	0	0	0	18.5292	18.6655	12.1536	16.0829	14.4655	13.4448
GRSF1_HUMAN	Q12849	G-rich sequence factor 1 OS=Homo sapiens OX=9606 GN=GRSF1 PE=1 SV=3	0.345977	0.47902	2.651	0.6843	0.007278	8	7	7	6	5	5	8	7	7	5	4	4	5	5	5	5	5	5	20.9655	21.3232	22.33	21.6245	22.2129	21.8192
MICA3_HUMAN	Q7RTP6	[F-actin]-monooxygenase MICAL3 OS=Homo sapiens OX=9606 GN=MICAL3 PE=1 SV=2	-1.23182	0.479307	1.711	0.2253	0.014579	1	1	0	1	1	0	2	1	0	0	0	0	0	0	0	2	1	0	15.9732	17.4792	16.8528	14.3278	13.7271	18.5548
RPF2_HUMAN	Q9H7B2	Ribosome production factor 2 homolog OS=Homo sapiens OX=9606 GN=RPF2 PE=1 SV=2	-1.27915	0.479408	2.812	0.6175	0.160103	1	1	1	0	0	0	2	2	2	0	0	0	1	1	1	0	0	0	18.0979	15.0853	20.0381	15.5134	18.023	15.8475
PTCD3_HUMAN	Q96EY7	Pentatricopeptide repeat domain-containing protein 3, mitochondrial OS=Homo sapiens OX=9606 GN=PTCD3 PE=1 SV=3	0.739893	0.480085	3.229	0.6797	0.038575	2	2	2	4	4	4	4	4	4	4	4	4	5	5	5	3	3	3	16.3814	18.5617	18.6616	18.3335	19.744	17.7469
RAB6A_HUMAN	P20340	Ras-related protein Rab-6A OS=Homo sapiens OX=9606 GN=RAB6A PE=1 SV=3	1.13946	0.482696	2.041	0.4988	0.301338	0	0	0	1	1	0	0	0	0	1	1	0	1	1	0	0	0	0	14.8778	17.843	14.9778	17.8998	18.3774	14.8397
VDAC1_HUMAN	P21796	Voltage-dependent anion-selective channel protein 1 OS=Homo sapiens OX=9606 GN=VDAC1 PE=1 SV=2	1.52924	0.483542	2.094	0.5213	0.217113	0	0	0	1	1	1	0	0	0	1	1	1	4	3	3	0	0	0	13.4702	17.7119	13.7872	16.5237	19.0085	14.0248
CAZA1_HUMAN	P52907	F-actin-capping protein subunit alpha-1 OS=Homo sapiens OX=9606 GN=CAPZA1 PE=1 SV=3	1.41854	0.483925	1.973	0.4921	0.522871	0	0	0	0	0	0	0	0	0	1	1	0	0	0	0	0	0	0	12.2523	12.3572	14.8376	17.7907	13.4387	12.4733
UBF1_HUMAN	P17480	Nucleolar transcription factor 1 OS=Homo sapiens OX=9606 GN=UBTF PE=1 SV=1	0.670342	0.484444	3.521	0.6439	0.65832	1	1	1	1	1	1	1	1	1	1	1	1	1	1	1	2	2	2	17.5359	15.3141	17.0823	18.1858	16.3059	17.4516
CKAP5_HUMAN	Q14008	Cytoskeleton-associated protein 5 OS=Homo sapiens OX=9606 GN=CKAP5 PE=1 SV=3	1.0246	0.484752	2.509	0.603	0.1071	2	2	2	3	3	3	1	1	1	3	3	2	3	3	2	0	0	0	14.9566	16.4642	13.0955	16.8406	16.7019	14.0476
DDX27_HUMAN	Q96GQ7	Probable ATP-dependent RNA helicase DDX27 OS=Homo sapiens OX=9606 GN=DDX27 PE=1 SV=2	-1.04469	0.485218	1.876	0.3065	0.094577	1	1	1	0	0	0	1	1	1	0	0	0	0	0	0	1	1	1	16.2361	13.429	16.7075	15.0007	12.6535	15.5843
G3P_HUMAN	P04406	Glyceraldehyde-3-phosphate dehydrogenase OS=Homo sapiens OX=9606 GN=GAPDH PE=1 SV=3	0.922707	0.485966	3.185	0.7604	0.006545	5	5	4	7	7	6	2	2	1	10	9	8	7	6	5	3	3	3	21.0572	22.6604	19.577	22.9479	22.707	20.4078
CDSN_HUMAN	Q15517	Corneodesmosin OS=Homo sapiens OX=9606 GN=CDSN PE=1 SV=3	1.59184	0.486143	2.422	0.5665	0.537066	0	0	0	0	0	0	0	0	0	0	0	0	0	0	0	2	2	2	13.5145	15.6553	14.2603	14.0093	14.169	20.0272
SNX9_HUMAN	Q9Y5X1	Sorting nexin-9 OS=Homo sapiens OX=9606 GN=SNX9 PE=1 SV=1	0.776653	0.48714	3.417	0.6742	0.015647	4	4	4	4	4	4	1	1	1	4	4	4	1	1	1	5	5	5	19.4205	19.389	17.1607	20.0551	18.061	20.184
REN3A_HUMAN	Q9H1J1	Regulator of nonsense transcripts 3A OS=Homo sapiens OX=9606 GN=UPF3A PE=1 SV=1	0.786463	0.487761	1.374	0.3661	0.411876	0	0	0	0	0	0	1	1	1	0	0	0	0	0	0	0	0	0	13.2359	13.8822	15.6911	15.8987	13.6191	15.6509
RRS1_HUMAN	Q15050	Ribosome biogenesis regulatory protein homolog OS=Homo sapiens OX=9606 GN=RRS1 PE=1 SV=2	-0.946067	0.490711	2.704	0.601	0.034248	4	4	4	3	3	3	2	2	2	0	0	0	2	2	2	1	1	1	19.4099	18.9556	18.0283	15.4924	18.9742	19.089
TTC12_HUMAN	Q9H892	Tetratricopeptide repeat protein 12 OS=Homo sapiens OX=9606 GN=TTC12 PE=1 SV=2	1.13868	0.490956	1.462	0.2449	0.311522	0	0	0	0	0	0	0	0	0	1	1	1	0	0	0	0	0	0	16.5551	14.0913	12.372	16.9884	15.5284	13.9177
ZN660_HUMAN	Q6AZW8	Zinc finger protein 660 OS=Homo sapiens OX=9606 GN=ZNF660 PE=1 SV=1	1.43141	0.491464	3.074	0.245	1.20271	0	0	0	0	0	0	0	0	0	0	0	0	1	1	0	0	0	0	13.5483	14.1454	14.525	13.9997	19.2232	13.2901
CIRBP_HUMAN	Q14011	Cold-inducible RNA-binding protein OS=Homo sapiens OX=9606 GN=CIRBP PE=1 SV=1	0.181152	0.492499	3.263	0.7603	0.018018	6	6	5	5	5	4	5	5	4	4	4	3	6	6	5	4	4	3	24.3604	24.34	24.8497	24.9695	24.7473	24.3768
RL30_HUMAN	P62888	60S ribosomal protein L30 OS=Homo sapiens OX=9606 GN=RPL30 PE=1 SV=2	0.178254	0.492577	4.529	0.709	0.003048	14	11	11	13	10	10	11	10	10	11	10	10	10	9	9	12	10	10	27.3559	27.6304	28.1596	27.8658	27.9037	27.9112
IF5A2_HUMAN	Q9GZV4	Eukaryotic translation initiation factor 5A-2 OS=Homo sapiens OX=9606 GN=EIF5A2 PE=1 SV=3	2.35204	0.493223	1.886	0.4862	0.569555	0	0	0	1	1	0	0	0	0	1	1	0	2	2	0	0	0	0	15.2776	20.5988	13.0381	19.3916	21.9997	14.5793
SMBP2_HUMAN	P38935	DNA-binding protein SMUBP-2 OS=Homo sapiens OX=9606 GN=IGHMBP2 PE=1 SV=3	0.771594	0.493356	2.539	0.6281	0.218679	0	0	0	1	1	1	2	2	2	2	2	2	1	1	1	2	2	2	13.4321	16.5033	16.1748	16.5949	15.5248	16.3052
HNRPD_HUMAN	Q14103	Heterogeneous nuclear ribonucleoprotein D0 OS=Homo sapiens OX=9606 GN=HNRNPD PE=1 SV=1	0.180608	0.493441	5.706	0.7986	0.000247	23	19	17	17	13	12	19	14	13	21	16	14	19	17	16	16	13	12	24.9004	25.0387	25.6634	25.416	25.4449	25.2835
WDR5_HUMAN	P61964	WD repeat-containing protein 5 OS=Homo sapiens OX=9606 GN=WDR5 PE=1 SV=1	0.515021	0.493885	1.152	0.4071	0.447649	0	0	0	0	0	0	0	0	0	0	0	0	0	0	0	1	1	1	13.9683	13.8998	15.0613	13.8651	14.7647	15.8448
GTPBA_HUMAN	A4D1E9	GTP-binding protein 10 OS=Homo sapiens OX=9606 GN=GTPBP10 PE=1 SV=1	1.03352	0.494334	1.358	0.4315	1.43506	0	0	0	0	0	0	0	0	0	0	0	0	0	0	0	1	1	1	13.8361	13.1461	14.9645	12.5169	16.6569	15.8735
K2C4_HUMAN	P19013	Keratin, type II cytoskeletal 4 OS=Homo sapiens OX=9606 GN=KRT4 PE=1 SV=4	-0.733112	0.494417	3.504	0.7197	0.033245	3	3	0	2	2	0	22	21	13	2	2	0	2	2	0	4	3	0	23.3999	23.3723	25.3998	22.6491	22.5824	24.7412
ATPB_HUMAN	P06576	ATP synthase subunit beta, mitochondrial OS=Homo sapiens OX=9606 GN=ATP5F1B PE=1 SV=3	1.64263	0.494521	3.244	0.663	0.324401	0	0	0	3	3	3	0	0	0	1	1	1	2	2	2	0	0	0	11.922	18.0828	14.1139	17.6956	17.4775	13.8735
MOES_HUMAN	P26038	Moesin OS=Homo sapiens OX=9606 GN=MSN PE=1 SV=3	-0.251767	0.496104	3.748	0.7169	0.001894	18	17	9	17	17	12	9	9	5	9	9	6	13	13	9	15	14	8	21.4393	22.0762	21.1326	21.0297	21.1981	21.665
LMNA_HUMAN	P02545	Prelamin-A/C OS=Homo sapiens OX=9606 GN=LMNA PE=1 SV=1	-0.527762	0.496341	2.298	0.4861	0.439883	1	1	1	0	0	0	0	0	0	0	0	0	0	0	0	0	0	0	15.8666	14.3756	13.8707	14.4883	13.4326	14.6088
ZFP90_HUMAN	Q8TF47	Zinc finger protein 90 homolog OS=Homo sapiens OX=9606 GN=ZFP90 PE=1 SV=2	0.882105	0.496705	2.535	0.2801	0.84695	0	0	0	0	0	0	0	0	0	0	0	0	1	1	0	0	0	0	12.6456	15.5448	13.5374	14.0227	16.4158	13.9357
RAB1B_HUMAN	Q9H0U4	Ras-related protein Rab-1B OS=Homo sapiens OX=9606 GN=RAB1B PE=1 SV=1	1.97209	0.49674	2.032	0.4054	0.34402	0	0	0	1	1	0	0	0	0	1	1	0	1	1	0	0	0	0	12.9382	17.9836	12.1375	18.2492	18.2099	12.5166
CC71L_HUMAN	Q8N9Z2	Coiled-coil domain-containing protein 71L OS=Homo sapiens OX=9606 GN=CCDC71L PE=1 SV=2	-1.65644	0.49693	1.295	0.2	1.06971	1	1	1	0	0	0	0	0	0	0	0	0	0	0	0	0	0	0	18.3217	11.8536	14.528	14.9555	10.9686	13.8099
YTDC1_HUMAN	Q96MU7	YTH domain-containing protein 1 OS=Homo sapiens OX=9606 GN=YTHDC1 PE=1 SV=3	-1.25096	0.497245	1.967	0.3849	0.174308	2	2	2	1	1	1	2	2	2	0	0	0	2	2	2	2	2	2	17.0951	17.0557	18.877	13.2937	18.0602	17.921
VDAC2_HUMAN	P45880	Voltage-dependent anion-selective channel protein 2 OS=Homo sapiens OX=9606 GN=VDAC2 PE=1 SV=2	1.77181	0.4975	2.029	0.5122	0.293751	0	0	0	2	2	2	0	0	0	1	1	1	2	2	2	0	0	0	12.9518	19.3923	14.4675	18.7025	18.785	14.6396
FXRD1_HUMAN	Q96CU9	FAD-dependent oxidoreductase domain-containing protein 1 OS=Homo sapiens OX=9606 GN=FOXRED1 PE=1 SV=2	0.76933	0.497537	4.415	0.7373	0.002603	4	4	4	8	8	8	10	10	10	7	7	7	8	8	8	12	12	12	20.6651	21.815	23.6237	22.1699	22.3017	23.9401
NDK8_HUMAN	O60361	Putative nucleoside diphosphate kinase OS=Homo sapiens OX=9606 GN=NME2P1 PE=5 SV=1	-1.65576	0.498084	3.213	0.6576	0.151595	1	1	0	2	2	0	0	0	0	0	0	0	1	1	0	0	0	0	17.5684	20.4502	15.5047	14.8106	19.5675	14.178
MACOI_HUMAN	Q8N5G2	Macoilin OS=Homo sapiens OX=9606 GN=MACO1 PE=1 SV=1	1.01162	0.498274	2.156	0.4679	0.048464	1	1	1	0	0	0	1	1	1	2	2	2	0	0	0	1	1	1	16.3204	12.8235	16.5231	17.3653	15.1562	16.1803
ADT3_HUMAN	P12236	ADP/ATP translocase 3 OS=Homo sapiens OX=9606 GN=SLC25A6 PE=1 SV=4	0.383618	0.49833	2.89	0.6534	0.081061	9	9	1	10	10	2	11	11	2	9	9	2	11	11	1	10	10	2	22.6071	23.6099	24.3546	23.7408	23.8998	24.0818
DCA13_HUMAN	Q9NV06	DDB1- and CUL4-associated factor 13 OS=Homo sapiens OX=9606 GN=DCAF13 PE=1 SV=2	-1.6783	0.499305	2.056	0.4797	0.014543	3	3	3	1	1	1	0	0	0	0	0	0	1	1	1	0	0	0	19.0978	17.8527	12.8598	13.7025	17.3611	13.7118
H13_HUMAN	P16402	Histone H1.3 OS=Homo sapiens OX=9606 GN=H1-3 PE=1 SV=2	-0.129311	0.499866	4.269	0.724	0.014893	12	8	1	10	7	0	11	8	1	12	9	2	11	7	1	12	9	2	27.9287	28.2579	28.3029	28.2851	27.956	27.8604
BOP1_HUMAN	Q14137	Ribosome biogenesis protein BOP1 OS=Homo sapiens OX=9606 GN=BOP1 PE=1 SV=2	1.15283	0.499995	2.282	0.4707	0.069401	1	1	1	2	2	2	2	2	2	3	3	3	1	1	1	2	2	2	13.9905	18.4837	18.4113	18.957	17.3586	18.0282
POP7_HUMAN	O75817	Ribonuclease P protein subunit p20 OS=Homo sapiens OX=9606 GN=POP7 PE=1 SV=2	-1.58435	0.502339	3.656	0.7013	0.058669	2	2	2	1	1	1	2	2	2	0	0	0	2	2	2	1	1	1	20.5601	18.5441	21.4072	14.8605	21.5948	19.303
MLKL_HUMAN	Q8NB16	Mixed lineage kinase domain-like protein OS=Homo sapiens OX=9606 GN=MLKL PE=1 SV=1	-2.22519	0.502806	1.434	0.1925	1.76665	0	0	0	0	0	0	1	1	1	0	0	0	0	0	0	0	0	0	12.4085	12.5485	21.2303	14.5861	11.8173	13.1084
DMAC2_HUMAN	Q9NW81	Distal membrane-arm assembly complex protein 2 OS=Homo sapiens OX=9606 GN=DMAC2 PE=1 SV=3	0.760666	0.502883	3.31	0.6798	0.008869	2	2	2	2	2	2	6	5	5	2	2	2	4	4	4	5	4	4	19.7548	20.1369	22.8126	21.1111	21.4837	22.3915
PROF1_HUMAN	P07737	Profilin-1 OS=Homo sapiens OX=9606 GN=PFN1 PE=1 SV=2	2.27442	0.503439	2.633	0.6362	0.098611	0	0	0	4	4	4	0	0	0	3	3	3	3	3	3	0	0	0	15.1544	20.8145	13.7958	21.2666	20.9139	14.4076
K2C6A_HUMAN	P02538	Keratin, type II cytoskeletal 6A OS=Homo sapiens OX=9606 GN=KRT6A PE=1 SV=3	-0.597762	0.503736	3.728	0.7414	0.00018	13	11	0	21	17	0	20	18	2	6	5	0	8	7	0	15	12	0	24.4276	24.3843	25.9411	23.6461	23.7272	25.5863
PURG_HUMAN	Q9UJV8	Purine-rich element-binding protein gamma OS=Homo sapiens OX=9606 GN=PURG PE=2 SV=1	2.52908	0.50486	1.405	0.1903	0.581624	0	0	0	0	0	0	0	0	0	0	0	0	2	2	0	0	0	0	12.6079	15.0875	14.1194	14.0508	23.1428	12.2084
SYMPK_HUMAN	Q92797	Symplekin OS=Homo sapiens OX=9606 GN=SYMPK PE=1 SV=2	0.750429	0.505528	1.253	0.3306	1.46075	0	0	0	0	0	0	0	0	0	1	1	1	1	1	1	0	0	0	15.9844	13.5515	13.1342	14.7903	15.9434	14.1878
RM42_HUMAN	Q9Y6G3	39S ribosomal protein L42, mitochondrial OS=Homo sapiens OX=9606 GN=MRPL42 PE=1 SV=1	1.36819	0.505562	1.471	0.3698	0.245046	0	0	0	0	0	0	0	0	0	1	1	1	0	0	0	1	1	1	15.3909	15.5258	15.1723	18.8259	13.0005	18.3673
GARS_HUMAN	P41250	Glycine--tRNA ligase OS=Homo sapiens OX=9606 GN=GARS1 PE=1 SV=3	0.810456	0.505603	2.106	0.5133	0.417385	0	0	0	1	1	1	0	0	0	0	0	0	0	0	0	0	0	0	14.1024	14.8354	13.8587	15.7735	12.9751	16.4793
GPTC2_HUMAN	Q9NW75	G patch domain-containing protein 2 OS=Homo sapiens OX=9606 GN=GPATCH2 PE=1 SV=1	0.600902	0.506336	1.644	0.3394	0.002435	0	0	0	0	0	0	0	0	0	0	0	0	1	1	1	0	0	0	15.097	14.3426	14.3447	16.7502	14.2282	14.6086
K2C6C_HUMAN	P48668	Keratin, type II cytoskeletal 6C OS=Homo sapiens OX=9606 GN=KRT6C PE=1 SV=3	-0.590928	0.506385	3.728	0.7414	0.00018	13	11	0	21	17	0	19	17	0	6	5	0	8	7	0	16	13	0	24.4276	24.3843	25.9212	23.6461	23.7272	25.5869
CNOT1_HUMAN	A5YKK6	CCR4-NOT transcription complex subunit 1 OS=Homo sapiens OX=9606 GN=CNOT1 PE=1 SV=2	-1.39096	0.506444	2.625	0.6266	0.008709	3	3	3	3	3	3	7	7	7	4	4	4	3	3	3	6	6	6	15.6525	15.7799	21.3647	15.5926	16.553	16.4786
WDR18_HUMAN	Q9BV38	WD repeat-containing protein 18 OS=Homo sapiens OX=9606 GN=WDR18 PE=1 SV=2	-0.699894	0.50693	1.873	0.4026	0.625944	2	2	2	1	1	1	0	0	0	0	0	0	0	0	0	0	0	0	17.6964	15.6195	15.3924	14.4453	16.5992	15.5641
SF3A1_HUMAN	Q15459	Splicing factor 3A subunit 1 OS=Homo sapiens OX=9606 GN=SF3A1 PE=1 SV=1	0.302486	0.507036	3.491	0.7364	0.146444	3	3	3	4	4	4	5	5	5	5	5	5	4	4	4	3	3	3	18.3914	19.3425	19.6563	19.3789	19.746	19.1728
HELZ_HUMAN	P42694	Probable helicase with zinc finger domain OS=Homo sapiens OX=9606 GN=HELZ PE=1 SV=2	0.503568	0.507378	3.151	0.7425	0.017843	9	9	9	9	9	9	14	14	14	9	9	9	8	8	8	15	15	15	18.4271	18.9232	20.4391	19.4694	19.3923	20.4384
DCD_HUMAN	P81605	Dermcidin OS=Homo sapiens OX=9606 GN=DCD PE=1 SV=2	2.88119	0.507401	3.397	0.5575	0.072985	2	2	2	0	0	0	0	0	0	0	0	0	1	1	1	3	3	3	22.9683	16.3742	12.5101	15.5152	20.7831	24.1978
ZN672_HUMAN	Q499Z4	Zinc finger protein 672 OS=Homo sapiens OX=9606 GN=ZNF672 PE=2 SV=2	-0.959072	0.508371	2.205	0.502	0.983979	2	2	2	0	0	0	1	1	1	0	0	0	1	1	1	1	1	1	17.2442	14.0745	15.5859	12.8502	16.069	15.1082
PRDX2_HUMAN	P32119	Peroxiredoxin-2 OS=Homo sapiens OX=9606 GN=PRDX2 PE=1 SV=5	2.62761	0.508499	2.523	0.5407	0.067048	0	0	0	4	4	3	0	0	0	2	2	1	2	2	2	0	0	0	14.4567	22.49	12.9746	22.033	20.6137	15.1575
TITIN_HUMAN	Q8WZ42	Titin OS=Homo sapiens OX=9606 GN=TTN PE=1 SV=4	0.60668	0.508792	1.844	0.2635	0.08778	1	1	0	1	1	0	1	1	0	1	1	0	1	1	0	1	1	0	13.7375	13.7577	16.0279	15.1806	14.4761	15.6864
TAGL2_HUMAN	P37802	Transgelin-2 OS=Homo sapiens OX=9606 GN=TAGLN2 PE=1 SV=3	1.2854	0.508972	1.537	0.3019	1.44049	0	0	0	0	0	0	0	0	0	0	0	0	1	1	1	0	0	0	15.6174	11.8139	13.6611	14.2387	17.682	13.0279
CP2W1_HUMAN	Q8TAV3	Cytochrome P450 2W1 OS=Homo sapiens OX=9606 GN=CYP2W1 PE=1 SV=2	2.31367	0.509331	1.434	0.1924	0.030979	0	0	0	1	1	1	0	0	0	1	1	1	1	1	1	0	0	0	13.5996	19.7347	12.6173	20.0828	19.7634	13.0464
K2C5_HUMAN	P13647	Keratin, type II cytoskeletal 5 OS=Homo sapiens OX=9606 GN=KRT5 PE=1 SV=3	-0.542137	0.509548	3.663	0.652	0.00018	25	23	13	22	18	7	25	23	15	11	10	5	12	11	5	21	18	9	24.4334	24.2307	25.8161	23.8618	23.5976	25.3944
ZN226_HUMAN	Q9NYT6	Zinc finger protein 226 OS=Homo sapiens OX=9606 GN=ZNF226 PE=2 SV=2	0.950427	0.509768	3.074	0.245	1.20271	0	0	0	0	0	0	0	0	0	0	0	0	1	1	0	0	0	0	14.7867	13.3481	15.1468	13.6763	17.6807	14.776
SRSF6_HUMAN	Q13247	Serine/arginine-rich splicing factor 6 OS=Homo sapiens OX=9606 GN=SRSF6 PE=1 SV=2	0.295313	0.512852	3.585	0.7256	0.023086	12	12	8	11	9	6	8	8	4	12	11	7	9	7	4	9	9	6	24.5642	23.6891	24.7934	24.9746	24.184	24.7741
LDHA_HUMAN	P00338	L-lactate dehydrogenase A chain OS=Homo sapiens OX=9606 GN=LDHA PE=1 SV=2	1.69685	0.513535	1.782	0.4159	0.320832	0	0	0	4	4	4	0	0	0	2	2	2	3	3	3	0	0	0	14.3902	19.5876	14.2751	18.8089	19.8838	14.6508
YRDC_HUMAN	Q86U90	YrdC domain-containing protein, mitochondrial OS=Homo sapiens OX=9606 GN=YRDC PE=1 SV=1	-3.12048	0.514311	1.809	0.1603	2.873	1	1	1	0	0	0	0	0	0	0	0	0	0	0	0	0	0	0	25.6358	12.3618	12.776	13.247	14.1544	14.0108
NACAM_HUMAN	E9PAV3	Nascent polypeptide-associated complex subunit alpha, muscle-specific form OS=Homo sapiens OX=9606 GN=NACA PE=1 SV=1	1.07007	0.514711	3.863	0.6884	0.045638	0	0	0	1	1	0	0	0	0	2	2	0	2	2	0	0	0	0	13.4931	15.2118	15.7062	17.2489	17.1791	13.1932
OTP_HUMAN	Q5XKR4	Homeobox protein orthopedia OS=Homo sapiens OX=9606 GN=OTP PE=1 SV=1	-1.74828	0.514805	1.138	0.1924	1.9608	1	1	1	0	0	0	1	1	1	0	0	0	0	0	0	0	0	0	18.2614	11.8326	19.2046	14.6893	16.062	13.3024
MDN1_HUMAN	Q9NU22	Midasin OS=Homo sapiens OX=9606 GN=MDN1 PE=1 SV=2	1.26092	0.514985	1.554	0.168	0.915864	0	0	0	1	1	1	0	0	0	0	0	0	0	0	0	0	0	0	11.891	17.9003	14.0849	16.2023	15.5074	15.9492
AKP8L_HUMAN	Q9ULX6	A-kinase anchor protein 8-like OS=Homo sapiens OX=9606 GN=AKAP8L PE=1 SV=4	0.551509	0.515394	4.191	0.7152	0.018655	19	15	15	17	14	14	22	20	20	18	17	17	17	14	14	24	20	20	22.5737	22.706	24.5486	23.4589	23.3223	24.7017
KAPCG_HUMAN	P22612	cAMP-dependent protein kinase catalytic subunit gamma OS=Homo sapiens OX=9606 GN=PRKACG PE=1 SV=3	-1.65563	0.515745	2.404	0.532	0.593264	1	1	0	1	1	0	0	0	0	1	1	0	0	0	0	0	0	0	18.3173	18.6239	13.9382	18.5834	14.7967	12.5324
LARP7_HUMAN	Q4G0J3	La-related protein 7 OS=Homo sapiens OX=9606 GN=LARP7 PE=1 SV=1	0.198155	0.515899	2.547	0.6522	0.277709	0	0	0	1	1	1	1	1	1	1	1	1	0	0	0	2	2	2	15.8489	16.0082	15.5929	15.598	15.9818	16.4647
ERP44_HUMAN	Q9BS26	Endoplasmic reticulum resident protein 44 OS=Homo sapiens OX=9606 GN=ERP44 PE=1 SV=1	1.11487	0.51598	3.076	0.7003	0.269702	0	0	0	1	1	1	0	0	0	2	2	2	3	3	3	0	0	0	15.2013	17.4937	15.3971	18.2849	18.7608	14.3909
ZFP28_HUMAN	Q8NHY6	Zinc finger protein 28 homolog OS=Homo sapiens OX=9606 GN=ZFP28 PE=1 SV=1	1.01638	0.516195	3.074	0.245	1.20271	0	0	0	0	0	0	0	0	0	0	0	0	1	1	0	0	0	0	14.9115	12.8807	15.6089	14.6718	17.7926	13.9858
AN32A_HUMAN	P39687	Acidic leucine-rich nuclear phosphoprotein 32 family member A OS=Homo sapiens OX=9606 GN=ANP32A PE=1 SV=1	1.64981	0.516618	1.952	0.4542	0.151813	0	0	0	0	0	0	0	0	0	0	0	0	2	2	1	0	0	0	13.9655	13.8161	14.9915	13.8527	20.4844	13.3854
HBD_HUMAN	P02042	Hemoglobin subunit delta OS=Homo sapiens OX=9606 GN=HBD PE=1 SV=2	1.05744	0.516663	1.851	0.5935	0.199447	1	1	0	1	1	0	0	0	0	1	1	0	1	1	0	0	0	0	16.2282	17.979	14.406	18.1278	18.5295	15.1283
LS14B_HUMAN	Q9BX40	Protein LSM14 homolog B OS=Homo sapiens OX=9606 GN=LSM14B PE=1 SV=1	0.467052	0.516813	4.458	0.7638	0.014489	5	5	5	2	2	2	8	8	8	7	6	6	4	4	4	5	5	5	20.6796	20.1213	22.0373	22.072	21.1152	21.0522
HBB_HUMAN	P68871	Hemoglobin subunit beta OS=Homo sapiens OX=9606 GN=HBB PE=1 SV=2	1.12296	0.517818	1.851	0.5935	0.199447	1	1	0	1	1	0	0	0	0	1	1	0	1	1	0	0	0	0	16.2282	17.979	14.0825	18.1278	18.5295	15.0013
EST1A_HUMAN	Q86US8	Telomerase-binding protein EST1A OS=Homo sapiens OX=9606 GN=SMG6 PE=1 SV=2	-1.08328	0.518852	3.648	0.7024	0.009843	11	11	11	13	12	12	11	11	11	13	13	13	14	14	14	11	11	11	19.5416	19.9572	24.1685	20.4724	20.6182	19.3269
HNRPQ_HUMAN	O60506	Heterogeneous nuclear ribonucleoprotein Q OS=Homo sapiens OX=9606 GN=SYNCRIP PE=1 SV=2	0.298507	0.519002	7.561	0.8163	0.022281	39	24	18	31	22	17	35	24	19	33	23	17	35	22	17	39	24	19	25.2115	25.7168	26.5635	26.1143	25.8736	26.3994
ZN850_HUMAN	A8MQ14	Zinc finger protein 850 OS=Homo sapiens OX=9606 GN=ZNF850 PE=3 SV=2	0.558984	0.52075	2.535	0.2801	0.84695	0	0	0	0	0	0	0	0	0	0	0	0	1	1	0	0	0	0	13.0309	14.9067	15.5218	14.5614	15.479	15.0959
PHLB2_HUMAN	Q86SQ0	Pleckstrin homology-like domain family B member 2 OS=Homo sapiens OX=9606 GN=PHLDB2 PE=1 SV=2	-1.73827	0.522062	1.128	0.164	0.171288	1	1	1	0	0	0	0	0	0	0	0	0	0	0	0	0	0	0	20.3944	12.5532	14.1143	15.0776	13.9102	12.8592
TF3C4_HUMAN	Q9UKN8	General transcription factor 3C polypeptide 4 OS=Homo sapiens OX=9606 GN=GTF3C4 PE=1 SV=2	-0.760994	0.522546	1.369	0.1775	0.379446	1	1	1	0	0	0	0	0	0	0	0	0	0	0	0	0	0	0	15.7918	13.8152	15.8035	12.9495	14.2461	15.932
EXOSX_HUMAN	Q01780	Exosome component 10 OS=Homo sapiens OX=9606 GN=EXOSC10 PE=1 SV=2	1.10426	0.522931	2.028	0.5192	0.828987	1	1	1	0	0	0	1	1	1	0	0	0	0	0	0	0	0	0	13.4966	11.3475	15.9531	15.2803	15.8011	13.0286
SYT9_HUMAN	Q86SS6	Synaptotagmin-9 OS=Homo sapiens OX=9606 GN=SYT9 PE=2 SV=1	-2.00206	0.523398	1.117	0.1665	0.50712	1	1	1	0	0	0	0	0	0	0	0	0	0	0	0	0	0	0	21.8269	12.2467	16.1183	15.8304	13.4594	14.896
HDAC1_HUMAN	Q13547	Histone deacetylase 1 OS=Homo sapiens OX=9606 GN=HDAC1 PE=1 SV=1	-1.32659	0.52537	1.908	0.5456	0.050101	0	0	0	2	2	1	1	1	1	0	0	0	1	1	0	0	0	0	15.1663	17.1868	16.5884	12.9673	18.6041	13.3904
AP2A2_HUMAN	O94973	AP-2 complex subunit alpha-2 OS=Homo sapiens OX=9606 GN=AP2A2 PE=1 SV=2	0.490646	0.525563	2.657	0.6186	0.002336	2	2	0	4	4	0	3	3	0	4	4	1	4	4	0	2	2	0	19.5712	20.2161	19.1982	20.8781	20.7045	18.8748
IF5_HUMAN	P55010	Eukaryotic translation initiation factor 5 OS=Homo sapiens OX=9606 GN=EIF5 PE=1 SV=2	1.29222	0.526405	2.942	0.6402	0.017887	1	1	1	1	1	1	7	7	7	5	5	5	1	1	1	7	7	7	17.1467	17.7761	21.7988	20.0711	18.252	22.2751
TCPQ_HUMAN	P50990	T-complex protein 1 subunit theta OS=Homo sapiens OX=9606 GN=CCT8 PE=1 SV=4	1.53344	0.526908	3.005	0.6485	0.041926	2	2	2	9	9	9	0	0	0	8	8	8	7	7	7	1	1	1	16.8731	20.6585	14.5771	20.3599	20.0984	16.2508
ZNF16_HUMAN	P17020	Zinc finger protein 16 OS=Homo sapiens OX=9606 GN=ZNF16 PE=1 SV=3	1.31959	0.527437	3.074	0.245	1.20271	0	0	0	0	0	0	0	0	0	0	0	0	1	1	0	0	0	0	14.8694	12.0324	15.4625	14.8949	18.4248	13.0033
RBM42_HUMAN	Q9BTD8	RNA-binding protein 42 OS=Homo sapiens OX=9606 GN=RBM42 PE=1 SV=1	-1.14594	0.527797	1.584	0.5574	0.147315	0	0	0	1	1	1	1	1	1	0	0	0	0	0	0	0	0	0	11.8154	16.9356	16.182	13.167	13.6285	14.6997
ZC3H8_HUMAN	Q8N5P1	Zinc finger CCCH domain-containing protein 8 OS=Homo sapiens OX=9606 GN=ZC3H8 PE=1 SV=2	0.222655	0.527955	4.034	0.6125	0.000997	8	7	7	5	5	5	3	3	3	6	5	5	4	4	4	5	3	3	21.1916	20.4931	20.323	21.1925	20.5615	20.9217
H33_HUMAN	P84243	Histone H3.3 OS=Homo sapiens OX=9606 GN=H3-3A PE=1 SV=2	-0.584737	0.52845	2.697	0.446	0.023139	8	6	0	9	8	1	3	3	1	4	4	1	6	6	1	5	5	1	27.5657	27.6345	25.2363	26.4904	26.5882	25.6036
CPSF3_HUMAN	Q9UKF6	Cleavage and polyadenylation specificity factor subunit 3 OS=Homo sapiens OX=9606 GN=CPSF3 PE=1 SV=1	-0.721313	0.530918	2.004	0.5818	0.183432	1	1	1	2	2	2	5	5	5	1	1	1	2	2	2	1	1	1	17.0656	17.4474	18.7851	17.8658	18.0499	15.2184
TAF6L_HUMAN	Q9Y6J9	TAF6-like RNA polymerase II p300/CBP-associated factor-associated factor 65 kDa subunit 6L OS=Homo sapiens OX=9606 GN=TAF6L PE=1 SV=1	-0.918006	0.531062	2.571	0.6655	0.053815	3	3	3	2	2	2	1	1	1	4	4	4	0	0	0	1	1	1	17.6544	16.9411	16.0406	18.0592	13.7141	16.1088
ZN454_HUMAN	Q8N9F8	Zinc finger protein 454 OS=Homo sapiens OX=9606 GN=ZNF454 PE=2 SV=2	0.750851	0.531298	2.535	0.2801	0.84695	0	0	0	0	0	0	0	0	0	0	0	0	1	1	0	0	0	0	15.5375	13.7809	13.0956	14.3576	16.5007	13.8082
ASH1L_HUMAN	Q9NR48	Histone-lysine N-methyltransferase ASH1L OS=Homo sapiens OX=9606 GN=ASH1L PE=1 SV=2	-0.905896	0.531601	1.263	0.2732	0.643283	0	0	0	0	0	0	1	1	1	0	0	0	0	0	0	1	1	1	15.0118	14.6368	16.9124	14.3541	12.8148	16.6745
F207A_HUMAN	Q9NSI2	Protein FAM207A OS=Homo sapiens OX=9606 GN=FAM207A PE=1 SV=2	1.72353	0.532115	3.022	0.6495	0.115673	4	4	4	3	3	3	0	0	0	3	3	3	2	2	2	1	1	1	20.1064	19.1629	12.821	20.4438	19.8317	16.9854
YTHD2_HUMAN	Q9Y5A9	YTH domain-containing family protein 2 OS=Homo sapiens OX=9606 GN=YTHDF2 PE=1 SV=2	0.247251	0.532367	4.851	0.7373	0.008522	19	17	11	21	16	10	19	16	10	15	11	6	20	17	11	23	17	12	24.6989	25.3097	25.8679	25.3065	25.7613	25.5505
SRRT_HUMAN	Q9BXP5	Serrate RNA effector molecule homolog OS=Homo sapiens OX=9606 GN=SRRT PE=1 SV=1	0.418701	0.532564	2.465	0.6668	0.12462	4	4	4	4	4	4	7	7	7	4	4	4	5	5	5	7	7	7	18.3295	18.8348	20.2124	19.1254	19.5332	19.9742
FUBP2_HUMAN	Q92945	Far upstream element-binding protein 2 OS=Homo sapiens OX=9606 GN=KHSRP PE=1 SV=4	0.70407	0.533094	3.364	0.7036	0.022287	4	4	3	7	7	6	10	10	9	8	8	8	8	8	6	8	8	8	17.9723	20.5265	21.3611	20.5934	20.9784	20.4003
PTCD2_HUMAN	Q8WV60	Pentatricopeptide repeat-containing protein 2, mitochondrial OS=Homo sapiens OX=9606 GN=PTCD2 PE=1 SV=3	-0.572555	0.534065	1.523	0.2909	1.18403	0	0	0	0	0	0	1	1	1	0	0	0	0	0	0	0	0	0	14.9004	15.9359	15.4694	14.4012	16.3976	13.7893
RAB15_HUMAN	P59190	Ras-related protein Rab-15 OS=Homo sapiens OX=9606 GN=RAB15 PE=1 SV=1	1.54186	0.534889	2.032	0.4054	1.08921	0	0	0	1	1	0	0	0	0	1	1	0	0	0	0	0	0	0	13.5098	17.9836	11.7421	18.2492	13.7071	15.9049
RS30_HUMAN	P62861	40S ribosomal protein S30 OS=Homo sapiens OX=9606 GN=FAU PE=1 SV=1	0.208696	0.535507	2.781	0.6259	0.210093	9	7	7	8	6	6	8	6	6	6	5	5	7	5	5	10	7	7	28.533	28.906	29.325	29.2626	28.7248	29.4026
RL11_HUMAN	P62913	60S ribosomal protein L11 OS=Homo sapiens OX=9606 GN=RPL11 PE=1 SV=2	0.253322	0.536039	3.483	0.6883	0.013229	6	5	5	5	4	4	7	5	5	6	5	5	7	6	6	5	4	4	26.7538	26.4428	27.5031	27.3294	27.3826	26.7477
K1C17_HUMAN	Q04695	Keratin, type I cytoskeletal 17 OS=Homo sapiens OX=9606 GN=KRT17 PE=1 SV=2	-0.428571	0.53673	3.145	0.7157	0.014897	7	7	0	10	8	0	11	11	1	5	5	0	3	3	0	10	10	1	25.2172	25.2716	26.2225	25.0428	24.2519	26.1309
ILF3_HUMAN	Q12906	Interleukin enhancer-binding factor 3 OS=Homo sapiens OX=9606 GN=ILF3 PE=1 SV=3	0.191497	0.536942	6.589	0.7569	0.004973	36	30	24	36	31	27	38	28	26	31	26	22	40	35	30	35	26	21	24.5115	24.8305	25.3773	25.1282	25.305	24.8605
XRCC6_HUMAN	P12956	X-ray repair cross-complementing protein 6 OS=Homo sapiens OX=9606 GN=XRCC6 PE=1 SV=2	0.549616	0.538081	4.932	0.7447	0.103915	13	12	12	12	11	11	8	8	8	13	12	12	15	14	14	8	8	8	21.5661	21.6523	20.026	21.9092	22.5447	20.4393
MBD4_HUMAN	O95243	Methyl-CpG-binding domain protein 4 OS=Homo sapiens OX=9606 GN=MBD4 PE=1 SV=1	0.482933	0.538257	2.091	0.4687	0.406484	0	0	0	1	1	1	0	0	0	0	0	0	0	0	0	0	0	0	13.4726	14.9584	14.7104	14.6243	14.0493	15.9166
EFTU_HUMAN	P49411	Elongation factor Tu, mitochondrial OS=Homo sapiens OX=9606 GN=TUFM PE=1 SV=2	0.728895	0.5388	2.838	0.6448	0.481731	2	2	2	0	0	0	0	0	0	1	1	1	2	2	2	0	0	0	16.9123	15.5582	14.9903	17.4596	17.4868	14.7011
RAB8B_HUMAN	Q92930	Ras-related protein Rab-8B OS=Homo sapiens OX=9606 GN=RAB8B PE=1 SV=2	1.50156	0.539639	2.032	0.4054	0.34402	0	0	0	1	1	0	0	0	0	1	1	0	1	1	0	0	0	0	12.4671	18.0711	15.253	18.3366	18.2974	13.6619
DRC2_HUMAN	Q8IXS2	Dynein regulatory complex subunit 2 OS=Homo sapiens OX=9606 GN=CCDC65 PE=1 SV=2	-1.24279	0.539844	1.374	0.2132	0.830732	1	1	1	1	1	1	0	0	0	1	1	1	0	0	0	0	0	0	16.0469	16.5606	15.5085	17.6582	15.3436	11.3857
RL22_HUMAN	P35268	60S ribosomal protein L22 OS=Homo sapiens OX=9606 GN=RPL22 PE=1 SV=2	-0.153186	0.540141	3.395	0.6541	0.086297	5	5	5	5	4	4	4	3	3	5	4	4	4	3	3	4	4	4	28.3022	28.4299	27.9373	28.1496	28.3254	27.7348
ASCC2_HUMAN	Q9H1I8	Activating signal cointegrator 1 complex subunit 2 OS=Homo sapiens OX=9606 GN=ASCC2 PE=1 SV=3	0.659468	0.540452	4.249	0.8135	0.002239	6	5	5	5	5	5	11	8	8	8	7	7	3	3	3	12	9	9	20.2519	19.9252	21.9624	21.5148	19.9947	22.6084
MARK3_HUMAN	P27448	MAP/microtubule affinity-regulating kinase 3 OS=Homo sapiens OX=9606 GN=MARK3 PE=1 SV=5	0.668479	0.540514	2.899	0.5754	0.423778	2	2	1	1	1	0	4	4	1	1	1	0	3	3	1	2	2	0	16.6499	16.6975	18.8262	16.8759	19.2883	18.0148
H3X_HUMAN	P0DPK5	Putative histone H3.X OS=Homo sapiens OX=9606 PE=5 SV=1	-2.91107	0.540595	1.762	0.2061	0.039012	3	1	0	2	1	0	0	0	0	0	0	0	1	1	0	0	0	0	23.9026	24.0559	13.5708	14.3535	22.8165	15.626
TRPC4_HUMAN	Q9UBN4	Short transient receptor potential channel 4 OS=Homo sapiens OX=9606 GN=TRPC4 PE=1 SV=1	-0.551025	0.541299	1.268	0.2461	0.147555	0	0	0	0	0	0	1	1	0	0	0	0	0	0	0	0	0	0	13.6687	14.681	15.4014	15.1096	12.846	14.1425
NKAP1_HUMAN	Q6ZUT1	Uncharacterized protein NKAPD1 OS=Homo sapiens OX=9606 GN=NKAPD1 PE=1 SV=2	-1.1388	0.541345	2.367	0.6337	0.488439	2	2	2	1	1	1	0	0	0	0	0	0	0	0	0	0	0	0	17.1422	16.5297	13.3663	15.0407	12.1801	16.401
GCP6_HUMAN	Q96RT7	Gamma-tubulin complex component 6 OS=Homo sapiens OX=9606 GN=TUBGCP6 PE=1 SV=3	-1.73588	0.541485	1.265	0.2126	0.279412	1	1	1	0	0	0	1	1	1	0	0	0	1	1	1	0	0	0	18.7326	14.4581	20.4651	14.9141	19.8714	13.6626
GFI1B_HUMAN	Q5VTD9	Zinc finger protein Gfi-1b OS=Homo sapiens OX=9606 GN=GFI1B PE=1 SV=1	1.13512	0.542132	3.421	0.6945	0.202066	1	1	0	2	1	0	0	0	0	1	1	1	2	2	1	1	1	1	18.0548	20.4749	14.6089	18.8758	18.6421	19.0259
RENT2_HUMAN	Q9HAU5	Regulator of nonsense transcripts 2 OS=Homo sapiens OX=9606 GN=UPF2 PE=1 SV=1	0.192333	0.543378	4.887	0.7252	0.014877	19	19	19	21	21	21	17	16	16	15	15	15	18	18	18	19	19	19	21.1766	21.5971	21.9949	21.4627	22.0328	21.8501
IF1AX_HUMAN	P47813	Eukaryotic translation initiation factor 1A, X-chromosomal OS=Homo sapiens OX=9606 GN=EIF1AX PE=1 SV=2	1.20987	0.54343	3.565	0.6507	0.038105	2	2	0	2	2	0	4	3	0	3	3	0	1	1	0	5	4	0	19.1016	20.1234	23.5577	22.5473	19.8332	24.0318
IF1AY_HUMAN	O14602	Eukaryotic translation initiation factor 1A, Y-chromosomal OS=Homo sapiens OX=9606 GN=EIF1AY PE=1 SV=4	1.20987	0.54343	3.565	0.6507	0.038105	2	2	0	2	2	0	4	3	0	3	3	0	1	1	0	5	4	0	19.1016	20.1234	23.5577	22.5473	19.8332	24.0318
HNRPM_HUMAN	P52272	Heterogeneous nuclear ribonucleoprotein M OS=Homo sapiens OX=9606 GN=HNRNPM PE=1 SV=3	-0.299184	0.544234	6.092	0.8201	0.000875	91	75	75	86	74	74	63	58	58	72	64	64	80	64	64	50	44	44	26.4147	26.7033	26.2208	26.6813	26.4631	25.2969
CRCC2_HUMAN	H7BZ55	Putative ciliary rootlet coiled-coil protein 2 OS=Homo sapiens OX=9606 GN=CROCC2 PE=5 SV=4	-0.885075	0.544278	1.779	0.3227	1.48815	0	0	0	0	0	0	1	1	1	1	1	1	0	0	0	0	0	0	15.0562	14.2723	16.6909	16.7168	13.2506	13.3968
RBM15_HUMAN	Q96T37	RNA-binding protein 15 OS=Homo sapiens OX=9606 GN=RBM15 PE=1 SV=2	0.894457	0.544417	2.014	0.4584	0.254923	1	1	1	2	2	1	0	0	0	2	2	2	3	3	2	0	0	0	15.3184	16.8257	14.2726	16.8443	18.0425	14.2133
TBL3_HUMAN	Q12788	Transducin beta-like protein 3 OS=Homo sapiens OX=9606 GN=TBL3 PE=1 SV=2	-1.02259	0.544581	2.815	0.6943	0.06815	3	3	3	0	0	0	1	1	1	1	1	1	0	0	0	0	0	0	17.52	12.7998	15.076	14.2073	12.7978	15.323
PRDX6_HUMAN	P30041	Peroxiredoxin-6 OS=Homo sapiens OX=9606 GN=PRDX6 PE=1 SV=3	1.40961	0.546957	2.196	0.6161	1.38979	0	0	0	1	1	1	0	0	0	1	1	1	1	1	1	0	0	0	13.9556	18.1986	12.7458	17.9651	17.5077	13.656
ALKB5_HUMAN	Q6P6C2	RNA demethylase ALKBH5 OS=Homo sapiens OX=9606 GN=ALKBH5 PE=1 SV=2	-0.503526	0.547444	1.799	0.2429	0.815583	0	0	0	0	0	0	1	1	1	0	0	0	0	0	0	0	0	0	13.8839	16.3363	14.8223	14.7705	14.8095	13.952
TAOK2_HUMAN	Q9UL54	Serine/threonine-protein kinase TAO2 OS=Homo sapiens OX=9606 GN=TAOK2 PE=1 SV=2	0.240236	0.547844	1.482	0.253	1.59277	0	0	0	1	1	0	0	0	0	0	0	0	0	0	0	0	0	0	14.753	15.1236	14.8969	14.4698	15.5873	15.4372
NPW_HUMAN	Q8N729	Neuropeptide W OS=Homo sapiens OX=9606 GN=NPW PE=1 SV=2	-1.4186	0.548465	2.622	0.5351	0.861842	0	0	0	0	0	0	2	2	2	0	0	0	0	0	0	0	0	0	11.9875	15.2089	19.3103	13.1825	14.6385	14.4298
UNC80_HUMAN	Q8N2C7	Protein unc-80 homolog OS=Homo sapiens OX=9606 GN=UNC80 PE=1 SV=2	-0.581132	0.549181	1.037	0.2015	1.89257	0	0	0	0	0	0	0	0	0	0	0	0	1	1	1	0	0	0	13.7146	14.5154	14.6282	12.4056	13.4276	15.2815
RT31_HUMAN	Q92665	28S ribosomal protein S31, mitochondrial OS=Homo sapiens OX=9606 GN=MRPS31 PE=1 SV=3	0.847528	0.5495	4.05	0.7215	0.048661	0	0	0	3	3	3	0	0	0	0	0	0	2	2	2	2	2	2	14.9215	17.2893	14.9644	14.6327	18.174	16.911
H31T_HUMAN	Q16695	Histone H3.1t OS=Homo sapiens OX=9606 GN=HIST3H3 PE=1 SV=3	-0.566519	0.549605	2.72	0.5411	0.023139	10	8	0	10	9	0	2	2	0	5	5	0	6	6	0	4	4	0	27.5805	27.6447	25.2002	26.5479	26.5884	25.5896
H31_HUMAN	P68431	Histone H3.1 OS=Homo sapiens OX=9606 GN=H3C1 PE=1 SV=2	-0.566519	0.549605	2.72	0.5411	0.023139	10	8	0	10	9	0	2	2	0	5	5	0	6	6	0	4	4	0	27.5805	27.6447	25.2002	26.5479	26.5884	25.5896
H32_HUMAN	Q71DI3	Histone H3.2 OS=Homo sapiens OX=9606 GN=HIST2H3A PE=1 SV=3	-0.566519	0.549605	2.72	0.5411	0.023139	10	8	0	10	9	0	2	2	0	5	5	0	6	6	0	4	4	0	27.5805	27.6447	25.2002	26.5479	26.5884	25.5896
DESM_HUMAN	P17661	Desmin OS=Homo sapiens OX=9606 GN=DES PE=1 SV=3	1.18267	0.550981	3.464	0.468	0.140718	2	2	0	0	0	0	0	0	0	2	2	0	0	0	0	0	0	0	18.1565	13.1016	14.4759	18.397	15.0151	15.8699
BCLF1_HUMAN	Q9NYF8	Bcl-2-associated transcription factor 1 OS=Homo sapiens OX=9606 GN=BCLAF1 PE=1 SV=2	0.341162	0.551925	4.219	0.859	0.001404	23	21	21	21	21	20	35	29	28	25	24	24	33	30	30	26	24	23	22.963	23.6442	24.6804	23.7798	24.208	24.3232
TSR3_HUMAN	Q9UJK0	Ribosome biogenesis protein TSR3 homolog OS=Homo sapiens OX=9606 GN=TSR3 PE=1 SV=1	0.782511	0.551957	2.338	0.5419	2.59515	0	0	0	0	0	0	0	0	0	1	1	1	0	0	0	0	0	0	15.1324	15.535	14.7411	17.9717	13.8684	15.9159
CO8A2_HUMAN	P25067	Collagen alpha-2(VIII) chain OS=Homo sapiens OX=9606 GN=COL8A2 PE=1 SV=2	0.178318	0.552232	1.175	0.314	2.08667	1	1	1	1	1	1	1	1	1	1	1	1	1	1	1	1	1	1	20.3848	20.6685	20.3887	20.9586	20.8743	20.1441
K1C15_HUMAN	P19012	Keratin, type I cytoskeletal 15 OS=Homo sapiens OX=9606 GN=KRT15 PE=1 SV=3	-0.412299	0.552759	3.145	0.6379	0.014897	6	6	0	8	7	0	8	8	0	4	4	0	3	3	0	7	7	0	25.2202	25.2748	26.1862	25.0469	24.242	26.1554
SRP09_HUMAN	P49458	Signal recognition particle 9 kDa protein OS=Homo sapiens OX=9606 GN=SRP9 PE=1 SV=2	0.303975	0.554073	2.473	0.479	0.249069	3	3	3	6	5	5	2	2	2	4	4	4	4	3	3	5	4	4	22.7524	23.8868	24.2072	24.1935	23.6221	23.9427
SRS11_HUMAN	Q05519	Serine/arginine-rich splicing factor 11 OS=Homo sapiens OX=9606 GN=SRSF11 PE=1 SV=1	0.884454	0.554653	2.502	0.6847	0.268825	2	2	2	0	0	0	1	1	1	1	1	1	0	0	0	1	1	1	18.1268	14.2917	16.1387	18.2532	15.5141	17.4434
DHB4_HUMAN	P51659	Peroxisomal multifunctional enzyme type 2 OS=Homo sapiens OX=9606 GN=HSD17B4 PE=1 SV=3	0.442944	0.556447	6.624	0.8165	0.000282	53	39	38	50	38	37	66	42	42	50	37	37	55	39	39	66	39	39	26.1302	26.4054	28.0552	26.8735	27.0667	27.9795
K1C19_HUMAN	P08727	Keratin, type I cytoskeletal 19 OS=Homo sapiens OX=9606 GN=KRT19 PE=1 SV=4	-0.396717	0.557023	2.54	0.5815	0.014897	4	4	0	5	4	0	4	4	0	3	3	0	2	2	0	4	4	0	25.2249	25.2768	26.1703	25.0705	24.2759	26.1353
DESP_HUMAN	P15924	Desmoplakin OS=Homo sapiens OX=9606 GN=DSP PE=1 SV=3	-1.0051	0.557066	3.03	0.6562	0.017551	5	5	5	2	2	2	18	18	18	0	0	0	0	0	0	2	2	2	15.8429	14.9	19.4573	14.596	17.1029	15.4859
G3PT_HUMAN	O14556	Glyceraldehyde-3-phosphate dehydrogenase, testis-specific OS=Homo sapiens OX=9606 GN=GAPDHS PE=1 SV=2	-1.90865	0.557072	1.84	0.5288	0.092077	1	1	0	2	2	1	1	1	0	1	1	0	1	1	0	0	0	0	18.0775	23.3837	18.5861	20.6069	20.5226	13.192
CALM2_HUMAN	P0DP24	Calmodulin-2 OS=Homo sapiens OX=9606 GN=CALM2 PE=1 SV=1	1.92564	0.55712	1.519	0.322	0.208384	1	1	0	0	0	0	0	0	0	0	0	0	1	1	0	0	0	0	18.7307	14.1762	12.7779	15.5664	21.8972	13.9982
EEPD1_HUMAN	Q7L9B9	Endonuclease/exonuclease/phosphatase family domain-containing protein 1 OS=Homo sapiens OX=9606 GN=EEPD1 PE=1 SV=2	0.872742	0.557728	1.252	0.1909	1.68063	0	0	0	1	1	1	0	0	0	0	0	0	0	0	0	0	0	0	10.9657	15.1866	14.1728	14.8921	14.7295	13.3217
HSPB1_HUMAN	P04792	Heat shock protein beta-1 OS=Homo sapiens OX=9606 GN=HSPB1 PE=1 SV=2	1.10323	0.557995	2.119	0.6453	0.544198	0	0	0	0	0	0	1	1	1	1	1	1	1	1	1	0	0	0	15.4471	14.0411	18.9004	17.9775	18.3749	15.3459
COIL_HUMAN	P38432	Coilin OS=Homo sapiens OX=9606 GN=COIL PE=1 SV=1	0.246972	0.558149	2.076	0.5967	0.050353	5	5	5	3	3	3	5	5	5	6	6	6	4	4	4	5	5	5	19.5685	19.0959	19.7186	20.2322	19.0747	19.817
K1H1_HUMAN	Q15323	Keratin, type I cuticular Ha1 OS=Homo sapiens OX=9606 GN=KRT31 PE=1 SV=3	-0.358205	0.558759	1.958	0.5044	0.025068	1	1	0	1	1	0	1	1	0	1	1	0	1	1	0	1	1	0	24.6633	24.5539	25.2571	24.5112	23.5476	25.3409
KRT35_HUMAN	Q92764	Keratin, type I cuticular Ha5 OS=Homo sapiens OX=9606 GN=KRT35 PE=2 SV=5	-0.358204	0.558759	1.958	0.5044	0.025068	1	1	0	1	1	0	1	1	0	1	1	0	1	1	0	1	1	0	24.4095	24.3001	25.0033	24.2575	23.2938	25.0871
KRT36_HUMAN	O76013	Keratin, type I cuticular Ha6 OS=Homo sapiens OX=9606 GN=KRT36 PE=2 SV=1	-0.358204	0.558759	1.958	0.5044	0.025068	1	1	0	1	1	0	1	1	0	1	1	0	1	1	0	1	1	0	24.4095	24.3001	25.0033	24.2575	23.2938	25.0871
KRT37_HUMAN	O76014	Keratin, type I cuticular Ha7 OS=Homo sapiens OX=9606 GN=KRT37 PE=3 SV=3	-0.358204	0.558759	1.958	0.5044	0.025068	1	1	0	1	1	0	1	1	0	1	1	0	1	1	0	1	1	0	24.8401	24.7308	25.434	24.6881	23.7244	25.5177
KRT38_HUMAN	O76015	Keratin, type I cuticular Ha8 OS=Homo sapiens OX=9606 GN=KRT38 PE=1 SV=3	-0.358204	0.558759	1.958	0.5044	0.025068	1	1	0	1	1	0	1	1	0	1	1	0	1	1	0	1	1	0	24.8401	24.7308	25.434	24.6881	23.7244	25.5177
K1H2_HUMAN	Q14532	Keratin, type I cuticular Ha2 OS=Homo sapiens OX=9606 GN=KRT32 PE=2 SV=3	-0.358203	0.55876	1.958	0.5044	0.025068	1	1	0	1	1	0	1	1	0	1	1	0	1	1	0	1	1	0	24.6088	24.4995	25.2027	24.4568	23.4931	25.2864
KT33B_HUMAN	Q14525	Keratin, type I cuticular Ha3-II OS=Homo sapiens OX=9606 GN=KRT33B PE=1 SV=3	-0.358203	0.55876	1.958	0.5044	0.025068	1	1	0	1	1	0	1	1	0	1	1	0	1	1	0	1	1	0	24.6088	24.4995	25.2027	24.4568	23.4931	25.2864
K1C18_HUMAN	P05783	Keratin, type I cytoskeletal 18 OS=Homo sapiens OX=9606 GN=KRT18 PE=1 SV=2	-0.358203	0.55876	1.958	0.5044	0.025068	1	1	0	1	1	0	1	1	0	1	1	0	1	1	0	1	1	0	24.5563	24.447	25.1502	24.4043	23.4407	25.2339
AGO3_HUMAN	Q9H9G7	Protein argonaute-3 OS=Homo sapiens OX=9606 GN=AGO3 PE=1 SV=2	0.291885	0.559516	4.128	0.7376	0.009354	14	14	7	12	11	5	19	17	10	12	12	4	12	12	4	19	18	9	21.3133	21.2209	22.5678	21.8185	21.8706	22.2887
SYCP1_HUMAN	Q15431	Synaptonemal complex protein 1 OS=Homo sapiens OX=9606 GN=SYCP1 PE=1 SV=2	-0.886098	0.559827	1.232	0.207	0.089869	0	0	0	1	1	0	0	0	0	0	0	0	0	0	0	0	0	0	13.1351	17.5373	14.8719	14.2478	13.36	15.2782
MYH8_HUMAN	P13535	Myosin-8 OS=Homo sapiens OX=9606 GN=MYH8 PE=1 SV=3	-0.812575	0.560065	1.397	0.4732	0.928883	0	0	0	0	0	0	1	1	0	0	0	0	0	0	0	0	0	0	15.6243	14.9594	12.5963	11.9631	15.0383	13.741
PARP2_HUMAN	Q9UGN5	Poly [ADP-ribose] polymerase 2 OS=Homo sapiens OX=9606 GN=PARP2 PE=1 SV=2	0.395337	0.561012	2.449	0.5304	0.266368	1	1	1	2	2	2	2	2	2	2	2	2	3	3	3	2	2	2	16.2273	16.5358	17.5681	17.1211	18.0193	16.3768
HGB1A_HUMAN	B2RPK0	Putative high mobility group protein B1-like 1 OS=Homo sapiens OX=9606 GN=HMGB1P1 PE=5 SV=1	1.45211	0.562518	3.815	0.6004	0.086228	1	1	0	2	2	0	0	0	0	1	1	0	3	2	0	0	0	0	17.684	20.1574	14.9553	20.2821	21.2636	15.6073
DDX47_HUMAN	Q9H0S4	Probable ATP-dependent RNA helicase DDX47 OS=Homo sapiens OX=9606 GN=DDX47 PE=1 SV=1	1.18445	0.563073	2.493	0.6165	0.022337	2	2	2	2	2	2	0	0	0	2	2	2	2	2	2	2	2	2	17.3909	17.0226	11.6992	15.7766	16.8225	17.067
RL7A_HUMAN	P62424	60S ribosomal protein L7a OS=Homo sapiens OX=9606 GN=RPL7A PE=1 SV=2	0.135503	0.5639	4.938	0.7641	0.002395	27	18	18	21	17	17	28	18	18	24	18	18	22	17	17	28	17	17	27.733	27.8953	28.4033	28.013	28.2758	28.1492
Z512B_HUMAN	Q96KM6	Zinc finger protein 512B OS=Homo sapiens OX=9606 GN=ZNF512B PE=1 SV=1	-0.667891	0.563913	1.323	0.298	0.354592	2	2	2	0	0	0	0	0	0	1	1	1	0	0	0	0	0	0	16.3813	15.5205	13.6729	15.173	13.1224	15.2756
41_HUMAN	P11171	Protein 4.1 OS=Homo sapiens OX=9606 GN=EPB41 PE=1 SV=4	1.09829	0.564026	2.95	0.697	0.242748	2	2	2	2	2	2	0	0	0	2	2	2	1	1	1	0	0	0	16.9365	17.3172	13.4438	18.9818	17.2945	14.7161
FBRL_HUMAN	P22087	rRNA 2'-O-methyltransferase fibrillarin OS=Homo sapiens OX=9606 GN=FBL PE=1 SV=2	-0.353772	0.564543	4.471	0.6882	0.006496	9	7	6	8	8	7	3	3	2	4	4	3	5	5	4	7	7	6	22.4074	22.814	21.5733	21.2507	21.7647	22.718
RL29_HUMAN	P47914	60S ribosomal protein L29 OS=Homo sapiens OX=9606 GN=RPL29 PE=1 SV=2	0.152365	0.565192	3.94	0.7093	0.004181	4	2	2	3	3	3	4	2	2	3	2	2	3	2	2	2	2	2	26.7179	26.753	27.4243	27.1548	27.2334	26.9641
RAD18_HUMAN	Q9NS91	E3 ubiquitin-protein ligase RAD18 OS=Homo sapiens OX=9606 GN=RAD18 PE=1 SV=2	1.44416	0.565417	2.136	0.4382	1.95503	0	0	0	1	1	1	1	1	1	1	1	1	1	1	1	0	0	0	11.7294	16.9301	18	18.0633	18.433	14.4957
LYSC_HUMAN	P61626	Lysozyme C OS=Homo sapiens OX=9606 GN=LYZ PE=1 SV=1	-1.28022	0.56664	2.906	0.6356	0.178554	1	1	1	0	0	0	2	2	2	0	0	0	0	0	0	0	0	0	19.2306	13.4187	19.8426	15.9466	16.4779	16.2267
PDE11_HUMAN	Q9HCR9	Dual 3',5'-cyclic-AMP and -GMP phosphodiesterase 11A OS=Homo sapiens OX=9606 GN=PDE11A PE=1 SV=2	-1.15553	0.566761	1.317	0.1875	1.78997	1	1	1	0	0	0	0	0	0	0	0	0	0	0	0	0	0	0	18.5627	13.6367	13.7105	13.7348	12.8684	15.8402
IMDH2_HUMAN	P12268	Inosine-5'-monophosphate dehydrogenase 2 OS=Homo sapiens OX=9606 GN=IMPDH2 PE=1 SV=2	-0.584671	0.569562	2.503	0.6388	0.324734	0	0	0	1	1	1	0	0	0	1	1	1	0	0	0	0	0	0	15.6541	16.7554	14.6099	16.5083	14.2539	14.5033
REXO1_HUMAN	Q8N1G1	RNA exonuclease 1 homolog OS=Homo sapiens OX=9606 GN=REXO1 PE=1 SV=3	-0.826033	0.569617	2.189	0.4596	0.764033	0	0	0	1	1	1	1	1	1	0	0	0	0	0	0	1	1	1	12.6458	16.3348	14.2837	12.0468	14.7341	14.0053
STIP1_HUMAN	P31948	Stress-induced-phosphoprotein 1 OS=Homo sapiens OX=9606 GN=STIP1 PE=1 SV=1	0.587921	0.569957	2.374	0.6281	0.494116	0	0	0	2	2	2	0	0	0	1	1	1	2	2	2	0	0	0	14.1492	17.1903	15.8711	16.5222	16.8254	15.6267
WDR13_HUMAN	Q9H1Z4	WD repeat-containing protein 13 OS=Homo sapiens OX=9606 GN=WDR13 PE=1 SV=2	-1.1523	0.57279	1.985	0.4967	0.167533	0	0	0	0	0	0	2	2	2	0	0	0	0	0	0	1	1	1	14.3533	15.3385	18.9901	14.784	13.0858	17.3551
FILA2_HUMAN	Q5D862	Filaggrin-2 OS=Homo sapiens OX=9606 GN=FLG2 PE=1 SV=1	-0.882096	0.575034	5.131	0.7839	0.102152	1	1	1	1	1	1	5	5	5	0	0	0	0	0	0	4	4	4	16.5557	16.2214	18.2021	15.5083	14.2022	18.6223
CUL9_HUMAN	Q8IWT3	Cullin-9 OS=Homo sapiens OX=9606 GN=CUL9 PE=1 SV=2	-0.319726	0.576534	2.176	0.5198	0.326445	1	1	0	1	1	0	0	0	0	0	0	0	0	0	0	1	1	0	14.6681	14.7594	14.5987	13.5775	15.3541	14.1355
PAB4L_HUMAN	P0CB38	Polyadenylate-binding protein 4-like OS=Homo sapiens OX=9606 GN=PABPC4L PE=2 SV=1	-0.468067	0.579106	3.904	0.671	0.125208	5	4	2	6	4	2	6	4	2	5	4	2	5	3	1	3	2	0	25.7949	26.2349	26.8683	27.0301	25.8947	24.5691
KIF2C_HUMAN	Q99661	Kinesin-like protein KIF2C OS=Homo sapiens OX=9606 GN=KIF2C PE=1 SV=2	-0.988119	0.579209	2.848	0.7223	0.044043	2	2	0	3	3	2	2	2	0	3	3	1	4	4	2	0	0	0	18.0881	18.4779	18.1653	18.7734	19.0054	13.9881
TASOR_HUMAN	Q9UK61	Protein TASOR OS=Homo sapiens OX=9606 GN=TASOR PE=1 SV=3	-0.364348	0.57971	1.631	0.3801	1.55856	0	0	0	0	0	0	0	0	0	1	1	1	0	0	0	0	0	0	14.8933	14.3931	13.0256	13.7362	14.147	13.3357
FCGBP_HUMAN	Q9Y6R7	IgGFc-binding protein OS=Homo sapiens OX=9606 GN=FCGBP PE=1 SV=3	-0.429871	0.579938	1.534	0.2836	0.788946	1	1	1	0	0	0	0	0	0	0	0	0	0	0	0	0	0	0	13.9182	15.4773	14.7995	14.2409	13.3739	15.2905
EFCB7_HUMAN	A8K855	EF-hand calcium-binding domain-containing protein 7 OS=Homo sapiens OX=9606 GN=EFCAB7 PE=1 SV=1	0.836905	0.580147	2.573	0.5849	0.07316	2	2	2	2	2	2	0	0	0	2	2	2	1	1	1	0	0	0	16.6068	17.2874	13.2598	17.6861	16.4443	15.5344
ERAL1_HUMAN	O75616	GTPase Era, mitochondrial OS=Homo sapiens OX=9606 GN=ERAL1 PE=1 SV=2	1.29255	0.58082	2.783	0.6748	0.093623	1	1	1	1	1	1	0	0	0	3	3	3	3	3	3	0	0	0	17.7304	18.1982	14.5029	19.6457	20.1756	14.4879
STAU1_HUMAN	O95793	Double-stranded RNA-binding protein Staufen homolog 1 OS=Homo sapiens OX=9606 GN=STAU1 PE=1 SV=2	-0.124106	0.581872	4.242	0.7424	0.008834	19	15	11	23	18	14	16	12	9	16	13	11	15	13	10	14	11	9	23.7917	23.9864	24.3574	23.7756	24.1688	23.8189
NSN5B_HUMAN	Q3KNT7	Putative NOL1/NOP2/Sun domain family member 5B OS=Homo sapiens OX=9606 GN=NSUN5P1 PE=5 SV=1	1.8582	0.581902	1.98	0.5373	0.372725	0	0	0	1	1	0	0	0	0	2	1	0	0	0	0	0	0	0	11.7099	19.4533	13.2834	20.7027	14.794	14.5245
SUN2_HUMAN	Q9UH99	SUN domain-containing protein 2 OS=Homo sapiens OX=9606 GN=SUN2 PE=1 SV=3	0.740732	0.583681	2.422	0.5929	0.063958	0	0	0	0	0	0	1	1	1	0	0	0	0	0	0	1	1	1	14.2847	13.4234	16.6054	16.841	15.6291	14.0657
IMA4_HUMAN	O00505	Importin subunit alpha-4 OS=Homo sapiens OX=9606 GN=KPNA3 PE=1 SV=2	0.885972	0.583796	1.975	0.2157	0.672739	0	0	0	0	0	0	0	0	0	0	0	0	1	1	0	0	0	0	13.351	14.7057	14.6044	13.8468	17.9474	13.5249
RRP7A_HUMAN	Q9Y3A4	Ribosomal RNA-processing protein 7 homolog A OS=Homo sapiens OX=9606 GN=RRP7A PE=1 SV=2	0.896659	0.58396	1.397	0.2369	0.420269	0	0	0	0	0	0	0	0	0	1	1	0	0	0	0	0	0	0	14.13	13.8248	15.032	18.1136	14.1905	13.3728
ACTBL_HUMAN	Q562R1	Beta-actin-like protein 2 OS=Homo sapiens OX=9606 GN=ACTBL2 PE=1 SV=2	1.18591	0.584138	3.328	0.6954	0.015244	3	3	0	9	7	0	5	5	0	10	8	0	7	6	0	1	1	0	18.4852	21.9705	20.1826	23.2766	22.9603	17.9592
RT09_HUMAN	P82933	28S ribosomal protein S9, mitochondrial OS=Homo sapiens OX=9606 GN=MRPS9 PE=1 SV=2	-0.8377	0.585236	2.75	0.583	0.042665	2	2	2	1	1	1	2	2	2	2	2	2	3	3	3	1	1	1	18.4028	18.5305	18.3461	16.3314	20.4077	16.0272
SCAF4_HUMAN	O95104	SR-related and CTD-associated factor 4 OS=Homo sapiens OX=9606 GN=SCAF4 PE=1 SV=3	-0.820338	0.586546	2.519	0.7332	0.151126	3	3	1	3	3	1	3	3	0	4	4	1	2	2	0	1	1	0	18.5328	18.8393	20.344	20.144	19.1727	15.9385
PTBP3_HUMAN	O95758	Polypyrimidine tract-binding protein 3 OS=Homo sapiens OX=9606 GN=PTBP3 PE=1 SV=2	0.191822	0.586997	6.98	0.6942	0.009741	9	8	4	10	9	4	11	8	5	11	8	4	11	8	5	12	8	5	25.0612	25.6497	25.6692	26.162	25.3445	25.4491
ERF3B_HUMAN	Q8IYD1	Eukaryotic peptide chain release factor GTP-binding subunit ERF3B OS=Homo sapiens OX=9606 GN=GSPT2 PE=1 SV=2	0.48117	0.587347	2.518	0.5099	0.34419	0	0	0	1	1	0	0	0	0	0	0	0	1	1	0	0	0	0	13.9931	16.2633	14.6134	15.2567	16.3022	14.7544
KIF5C_HUMAN	O60282	Kinesin heavy chain isoform 5C OS=Homo sapiens OX=9606 GN=KIF5C PE=1 SV=1	-2.15268	0.58826	1.412	0.373	0.369964	1	1	1	0	0	0	1	1	1	0	0	0	0	0	0	1	1	1	12.8743	15.0485	22.8794	14.1143	11.6203	18.6096
TPM4_HUMAN	P67936	Tropomyosin alpha-4 chain OS=Homo sapiens OX=9606 GN=TPM4 PE=1 SV=3	-0.736285	0.589627	1.926	0.4933	0.146994	0	0	0	1	1	0	0	0	0	0	0	0	0	0	0	0	0	0	14.4051	17.8782	14.4771	15.7162	13.9255	14.9099
K1C24_HUMAN	Q2M2I5	Keratin, type I cytoskeletal 24 OS=Homo sapiens OX=9606 GN=KRT24 PE=1 SV=1	-0.343515	0.589668	2.902	0.5985	0.025068	3	3	0	3	3	0	3	3	0	3	3	0	3	3	0	3	3	0	24.4754	24.3699	25.0866	24.3423	23.3405	25.2185
GPBL1_HUMAN	Q9HC44	Vasculin-like protein 1 OS=Homo sapiens OX=9606 GN=GPBP1L1 PE=1 SV=1	0.599481	0.58996	2.896	0.6657	0.112336	0	0	0	0	0	0	1	1	1	1	1	1	1	1	1	0	0	0	13.6028	15.2542	16.7366	16.2988	16.2566	14.8365
AIMP2_HUMAN	Q13155	Aminoacyl tRNA synthase complex-interacting multifunctional protein 2 OS=Homo sapiens OX=9606 GN=AIMP2 PE=1 SV=2	1.2722	0.590544	1.687	0.2377	0.707819	0	0	0	0	0	0	0	0	0	1	1	1	0	0	0	0	0	0	12.6397	12.4813	14.9014	18.6602	12.2479	12.9308
DD19B_HUMAN	Q9UMR2	ATP-dependent RNA helicase DDX19B OS=Homo sapiens OX=9606 GN=DDX19B PE=1 SV=1	0.606331	0.591801	1.965	0.4025	3.88344	0	0	0	0	0	0	0	0	0	0	0	0	1	1	0	0	0	0	12.5162	15.1824	13.2544	12.9136	14.8454	15.013
CC115_HUMAN	Q96NT0	Coiled-coil domain-containing protein 115 OS=Homo sapiens OX=9606 GN=CCDC115 PE=1 SV=1	-1.63034	0.591943	1.381	0.1564	0.597597	0	0	0	2	1	1	0	0	0	0	0	0	0	0	0	0	0	0	11.5003	20.593	13.1424	13.1928	13.3984	13.7535
HBG2_HUMAN	P69892	Hemoglobin subunit gamma-2 OS=Homo sapiens OX=9606 GN=HBG2 PE=1 SV=2	1.13958	0.592936	2.299	0.5935	0.199447	1	1	0	1	1	0	0	0	0	2	2	0	1	1	0	0	0	0	16.1026	17.8535	15.2492	20.1523	18.404	14.0678
CX056_HUMAN	Q9H5V9	UPF0428 protein CXorf56 OS=Homo sapiens OX=9606 GN=CXorf56 PE=1 SV=1	1.16316	0.594139	2.474	0.6383	0.014655	2	2	2	0	0	0	4	4	4	1	1	1	2	2	2	2	2	2	18.0871	14.1316	20.6381	17.5083	19.8397	18.9984
PAN2_HUMAN	Q504Q3	PAN2-PAN3 deadenylation complex catalytic subunit PAN2 OS=Homo sapiens OX=9606 GN=PAN2 PE=1 SV=3	0.495558	0.594284	2.227	0.6205	0.128126	2	2	2	0	0	0	2	2	2	0	0	0	1	1	1	1	1	1	15.069	13.9879	16.579	14.9663	16.3941	15.7621
WDR54_HUMAN	Q9H977	WD repeat-containing protein 54 OS=Homo sapiens OX=9606 GN=WDR54 PE=1 SV=1	1.46559	0.594917	1.466	0.3816	2.28856	0	0	0	0	0	0	1	1	1	0	0	0	1	1	1	1	1	1	14.2111	12.9253	19.1607	13.5316	18.7338	18.4285
K1C12_HUMAN	Q99456	Keratin, type I cytoskeletal 12 OS=Homo sapiens OX=9606 GN=KRT12 PE=1 SV=1	-0.395191	0.595155	2.54	0.5649	0.014897	2	2	0	3	2	0	2	2	0	2	2	0	1	1	0	2	2	0	24.3479	24.5057	25.6031	24.2038	23.5818	25.4855
ACTN4_HUMAN	O43707	Alpha-actinin-4 OS=Homo sapiens OX=9606 GN=ACTN4 PE=1 SV=2	0.704526	0.595383	1.893	0.532	0.136775	0	0	0	1	1	0	0	0	0	1	1	0	1	1	0	0	0	0	14.7259	16.134	13.1425	16.2633	16.211	13.6417
ATPG_HUMAN	P36542	ATP synthase subunit gamma, mitochondrial OS=Homo sapiens OX=9606 GN=ATP5F1C PE=1 SV=1	0.691955	0.595448	2.595	0.7231	0.696766	1	1	1	2	2	2	0	0	0	3	3	3	1	1	1	1	1	1	17.0436	18.8931	16.8633	20.0909	18.192	16.5928
NOP2_HUMAN	P46087	Probable 28S rRNA (cytosine(4447)-C(5))-methyltransferase OS=Homo sapiens OX=9606 GN=NOP2 PE=1 SV=2	-0.939786	0.595796	1.271	0.2549	1.96735	0	0	0	1	1	1	0	0	0	0	0	0	0	0	0	0	0	0	14.4734	17.5353	13.8895	13.3773	16.7061	12.9954
FUBP1_HUMAN	Q96AE4	Far upstream element-binding protein 1 OS=Homo sapiens OX=9606 GN=FUBP1 PE=1 SV=3	-0.925734	0.597335	2.405	0.721	0.128098	2	2	1	1	1	0	2	2	1	2	2	2	3	3	1	2	2	2	17.0667	19.6653	20.3664	17.9899	20.3562	15.975
RM41_HUMAN	Q8IXM3	39S ribosomal protein L41, mitochondrial OS=Homo sapiens OX=9606 GN=MRPL41 PE=1 SV=1	1.75436	0.597805	1.695	0.3118	0.38802	0	0	0	0	0	0	1	1	1	0	0	0	1	1	1	0	0	0	13.5561	11.3457	17.9783	12.4868	20.5272	15.1292
ZNF56_HUMAN	Q15929	Putative zinc finger protein 56 OS=Homo sapiens OX=9606 GN=ZNF56 PE=5 SV=2	0.976908	0.597809	2.535	0.2801	0.84695	0	0	0	0	0	0	0	0	0	0	0	0	1	1	0	0	0	0	14.8629	12.7084	16.675	13.2934	17.5451	16.3385
ZN346_HUMAN	Q9UL40	Zinc finger protein 346 OS=Homo sapiens OX=9606 GN=ZNF346 PE=1 SV=1	0.695607	0.597964	1.981	0.4336	0.497343	0	0	0	0	0	0	1	1	1	0	0	0	0	0	0	0	0	0	12.789	15.2508	16.77	16.1824	15.7746	14.9396
K1C14_HUMAN	P02533	Keratin, type I cytoskeletal 14 OS=Homo sapiens OX=9606 GN=KRT14 PE=1 SV=4	-0.408905	0.598831	3.325	0.7281	0.012486	14	14	1	19	16	2	19	18	4	7	7	0	6	6	1	18	17	3	25.7273	25.7877	26.8449	25.6039	24.6982	26.831
RL3L_HUMAN	Q92901	60S ribosomal protein L3-like OS=Homo sapiens OX=9606 GN=RPL3L PE=2 SV=3	0.135401	0.599015	1.64	0.4317	0.164206	1	1	0	1	1	0	1	1	0	1	1	0	1	1	0	1	1	0	24.2419	24.6468	25.047	24.7207	24.8768	24.7443
SOGA1_HUMAN	O94964	Protein SOGA1 OS=Homo sapiens OX=9606 GN=SOGA1 PE=1 SV=2	-0.506906	0.5993	2.206	0.4624	0.222898	2	2	2	2	2	2	4	4	4	0	0	0	0	0	0	1	1	1	14.8548	13.4247	16.4491	14.5921	14.0661	14.5497
K22O_HUMAN	Q01546	Keratin, type II cytoskeletal 2 oral OS=Homo sapiens OX=9606 GN=KRT76 PE=1 SV=2	-0.424694	0.599648	3.387	0.6591	0.058714	10	8	0	12	9	0	9	7	0	9	7	0	7	6	0	12	9	0	23.9682	23.8808	25.1219	23.5639	23.0148	25.1181
TF2H4_HUMAN	Q92759	General transcription factor IIH subunit 4 OS=Homo sapiens OX=9606 GN=GTF2H4 PE=1 SV=1	-0.503584	0.599892	1.046	0.2572	2.06045	0	0	0	0	0	0	0	0	0	0	0	0	1	1	1	0	0	0	13.347	13.9063	15.2025	12.2864	14.5619	14.0967
ALDOA_HUMAN	P04075	Fructose-bisphosphate aldolase A OS=Homo sapiens OX=9606 GN=ALDOA PE=1 SV=2	2.6966	0.60003	2.983	0.5437	0.028453	0	0	0	3	3	3	0	0	0	5	5	5	2	2	2	0	0	0	11.4243	22.7953	14.2393	23.5208	20.5186	12.5092
SRPK3_HUMAN	Q9UPE1	SRSF protein kinase 3 OS=Homo sapiens OX=9606 GN=SRPK3 PE=1 SV=2	0.123936	0.600626	2.749	0.5824	0.059971	1	1	0	1	1	0	1	1	0	1	1	0	1	1	0	1	1	0	20.3356	20.5687	20.9907	20.9354	20.7577	20.5736
TRAF3_HUMAN	Q13114	TNF receptor-associated factor 3 OS=Homo sapiens OX=9606 GN=TRAF3 PE=1 SV=2	0.766299	0.600817	2.045	0.3267	0.578473	0	0	0	0	0	0	0	0	0	0	0	0	0	0	0	1	1	1	13.0976	13.4266	16.0538	13.95	14.0195	16.9074
AFAD_HUMAN	P55196	Afadin OS=Homo sapiens OX=9606 GN=AFDN PE=1 SV=3	-0.862759	0.601668	1.752	0.1718	0.759792	1	1	0	0	0	0	0	0	0	0	0	0	0	0	0	0	0	0	18.4304	14.2233	13.8563	14.8755	13.8369	15.2094
K2C6B_HUMAN	P04259	Keratin, type II cytoskeletal 6B OS=Homo sapiens OX=9606 GN=KRT6B PE=1 SV=5	-0.416186	0.602986	3.663	0.6482	0.00018	14	11	0	20	16	0	17	15	0	7	6	0	9	7	0	16	13	0	24.868	24.7468	26.222	24.2072	24.3895	25.9916
PAIP1_HUMAN	Q9H074	Polyadenylate-binding protein-interacting protein 1 OS=Homo sapiens OX=9606 GN=PAIP1 PE=1 SV=1	0.232824	0.603926	2.956	0.6422	0.06248	4	4	4	6	6	6	6	6	6	5	5	5	3	3	3	5	5	5	20.7088	21.6574	21.3676	22.0555	21.0229	21.3538
HMGN4_HUMAN	O00479	High mobility group nucleosome-binding domain-containing protein 4 OS=Homo sapiens OX=9606 GN=HMGN4 PE=1 SV=3	-1.27579	0.603975	1.817	0.4073	0.642707	0	0	0	0	0	0	1	1	1	0	0	0	0	0	0	0	0	0	12.9358	13.1935	19.6383	14.8205	14.265	12.8547
PCARE_HUMAN	A6NGG8	Photoreceptor cilium actin regulator OS=Homo sapiens OX=9606 GN=PCARE PE=1 SV=1	1.60998	0.604398	1.153	0.199	0.038413	1	1	1	0	0	0	0	0	0	0	0	0	1	1	1	0	0	0	18.4851	14.1511	14.4746	14.5111	22.3122	15.1174
K1C16_HUMAN	P08779	Keratin, type I cytoskeletal 16 OS=Homo sapiens OX=9606 GN=KRT16 PE=1 SV=4	-0.404846	0.604454	4.662	0.8061	0.012486	9	9	0	18	16	5	21	20	9	5	5	0	4	4	0	16	14	3	25.6954	25.7679	26.8297	25.5938	24.6703	26.8143
CI114_HUMAN	Q5T280	Putative methyltransferase C9orf114 OS=Homo sapiens OX=9606 GN=SPOUT1 PE=1 SV=3	-0.90097	0.604718	5.173	0.6763	0.069346	2	2	2	1	1	1	2	2	2	2	2	2	1	1	1	0	0	0	18.7582	17.9894	19.685	19.8925	18.9356	14.9016
F133A_HUMAN	Q8N9E0	Protein FAM133A OS=Homo sapiens OX=9606 GN=FAM133A PE=1 SV=1	1.20416	0.606352	1.825	0.2899	0.048864	1	1	0	0	0	0	1	1	0	1	1	0	1	1	0	0	0	0	18.7553	13.0093	19.083	19.5509	18.3585	16.5507
DHX37_HUMAN	Q8IY37	Probable ATP-dependent RNA helicase DHX37 OS=Homo sapiens OX=9606 GN=DHX37 PE=1 SV=1	0.471427	0.607039	2.382	0.6427	0.044137	4	4	4	3	3	3	1	1	1	3	3	3	3	3	3	2	2	2	17.3304	17.5955	15.9458	18.0986	18.1062	16.0811
CPSF7_HUMAN	Q8N684	Cleavage and polyadenylation specificity factor subunit 7 OS=Homo sapiens OX=9606 GN=CPSF7 PE=1 SV=1	0.197641	0.608697	3.697	0.7009	0.091229	8	8	8	7	7	7	6	6	6	6	6	6	10	10	10	6	6	6	21.6525	21.4628	21.3264	21.6356	22.2934	21.1055
SIR1_HUMAN	Q96EB6	NAD-dependent protein deacetylase sirtuin-1 OS=Homo sapiens OX=9606 GN=SIRT1 PE=1 SV=2	-0.7128	0.60918	1.373	0.1719	2.24397	1	1	1	0	0	0	0	0	0	0	0	0	0	0	0	0	0	0	16.04	12.874	15.1533	14.9396	12.2276	14.7617
DNJA3_HUMAN	Q96EY1	DnaJ homolog subfamily A member 3, mitochondrial OS=Homo sapiens OX=9606 GN=DNAJA3 PE=1 SV=2	0.669625	0.609562	2.547	0.645	0.132884	3	3	3	1	1	1	5	5	5	2	2	2	3	3	3	1	1	1	19.2903	16.7801	20.8073	19.2563	20.2076	19.4228
2ABA_HUMAN	P63151	Serine/threonine-protein phosphatase 2A 55 kDa regulatory subunit B alpha isoform OS=Homo sapiens OX=9606 GN=PPP2R2A PE=1 SV=1	-0.391318	0.609821	1.914	0.5377	0.872196	0	0	0	1	1	1	1	1	1	0	0	0	1	1	1	0	0	0	15.5873	15.7273	15.5942	13.8322	15.9418	15.9607
OR7A2_HUMAN	Q8NGA2	Putative olfactory receptor 7A2 OS=Homo sapiens OX=9606 GN=OR7A2P PE=5 SV=1	-1.40345	0.61088	1.22	0.1697	2.62114	0	0	0	1	1	1	0	0	0	0	0	0	0	0	0	0	0	0	12.6004	19.4472	14.9837	17.1758	13.8504	11.7947
TBA4A_HUMAN	P68366	Tubulin alpha-4A chain OS=Homo sapiens OX=9606 GN=TUBA4A PE=1 SV=1	0.916115	0.612365	2.941	0.6524	0.022882	4	4	0	9	9	0	1	1	0	7	7	0	7	7	0	2	2	0	20.1578	22.4065	18.4702	22.3669	22.5905	18.8254
F166A_HUMAN	Q6J272	Protein FAM166A OS=Homo sapiens OX=9606 GN=FAM166A PE=2 SV=1	-0.800537	0.612634	1.275	0.2643	0.761414	0	0	0	1	1	1	0	0	0	0	0	0	0	0	0	0	0	0	14.3086	17.641	15.3042	15.9753	16.0759	12.801
MAZ_HUMAN	P56270	Myc-associated zinc finger protein OS=Homo sapiens OX=9606 GN=MAZ PE=1 SV=1	-1.45278	0.614034	1.754	0.2486	0.080691	1	1	0	2	2	1	0	0	0	1	1	1	0	0	0	0	0	0	18.9011	19.5339	12.2699	18.0417	14.1442	14.1606
AKIP_HUMAN	Q9NWT8	Aurora kinase A-interacting protein OS=Homo sapiens OX=9606 GN=AURKAIP1 PE=1 SV=1	2.12294	0.61464	1.937	0.3523	0.244401	1	1	1	0	0	0	0	0	0	1	1	1	0	0	0	1	1	1	20.9858	12.0407	15.8913	21.5968	12.6212	21.0687
AKAP8_HUMAN	O43823	A-kinase anchor protein 8 OS=Homo sapiens OX=9606 GN=AKAP8 PE=1 SV=1	0.273155	0.615194	3.959	0.6625	0.013895	5	5	5	5	5	5	7	7	7	6	6	6	8	8	8	5	5	5	20.3161	20.5322	21.7084	20.9316	21.6299	20.8148
RGAP1_HUMAN	Q9H0H5	Rac GTPase-activating protein 1 OS=Homo sapiens OX=9606 GN=RACGAP1 PE=1 SV=1	-0.935388	0.615609	3.032	0.7028	0.11933	3	3	3	2	2	2	0	0	0	1	1	1	2	2	2	0	0	0	18.2159	17.9429	14.978	17.123	17.815	13.3926
GON4L_HUMAN	Q3T8J9	GON-4-like protein OS=Homo sapiens OX=9606 GN=GON4L PE=1 SV=1	1.09742	0.615812	1.279	0.2829	0.439342	1	1	1	0	0	0	0	0	0	0	0	0	0	0	0	1	1	1	16.8713	14.4346	11.6681	15.0958	13.2647	17.9058
HMGB1_HUMAN	P09429	High mobility group protein B1 OS=Homo sapiens OX=9606 GN=HMGB1 PE=1 SV=3	1.3349	0.61645	3.815	0.6004	0.086228	1	1	0	2	2	0	0	0	0	1	1	0	3	2	0	0	0	0	17.684	20.1574	14.7961	20.2821	21.2636	15.0965
RPN1_HUMAN	P04843	Dolichyl-diphosphooligosaccharide--protein glycosyltransferase subunit 1 OS=Homo sapiens OX=9606 GN=RPN1 PE=1 SV=1	0.879325	0.616731	2.33	0.4682	0.935889	0	0	0	1	1	1	0	0	0	0	0	0	1	1	1	0	0	0	12.3507	16.614	13.7159	13.9751	17.156	14.1875
NOG1_HUMAN	Q9BZE4	Nucleolar GTP-binding protein 1 OS=Homo sapiens OX=9606 GN=GTPBP4 PE=1 SV=3	0.218496	0.616739	4.277	0.7139	0.000662	12	11	11	11	11	11	12	11	11	13	12	12	12	11	11	15	15	15	22.3586	22.5992	22.8949	23.5204	22.7479	22.2399
ABC3C_HUMAN	Q9NRW3	DNA dC->dU-editing enzyme APOBEC-3C OS=Homo sapiens OX=9606 GN=APOBEC3C PE=1 SV=2	0.896065	0.617434	3.398	0.701	0.034149	2	2	1	2	2	2	3	3	2	4	4	3	3	3	2	2	2	2	20.2782	18.7211	20.9202	23.1985	21.4053	18.004
R3HD1_HUMAN	Q15032	R3H domain-containing protein 1 OS=Homo sapiens OX=9606 GN=R3HDM1 PE=1 SV=3	-0.336291	0.619256	2.785	0.7549	0.005095	3	3	3	2	2	2	3	3	3	2	2	2	2	2	2	1	1	1	17.0818	16.9741	17.0416	17.4122	17.2246	15.4519
ZN235_HUMAN	Q14590	Zinc finger protein 235 OS=Homo sapiens OX=9606 GN=ZNF235 PE=2 SV=3	0.833404	0.619536	3.074	0.245	1.20271	0	0	0	0	0	0	0	0	0	0	0	0	1	1	0	0	0	0	14.5596	13.1445	15.8647	13.3445	17.8888	14.8356
K1C13_HUMAN	P13646	Keratin, type I cytoskeletal 13 OS=Homo sapiens OX=9606 GN=KRT13 PE=1 SV=4	-0.370043	0.619892	3.145	0.6487	0.025068	6	6	0	8	6	0	14	14	6	4	4	0	4	4	0	8	7	0	24.5799	24.5955	25.4551	24.5123	23.4201	25.588
SF3B4_HUMAN	Q15427	Splicing factor 3B subunit 4 OS=Homo sapiens OX=9606 GN=SF3B4 PE=1 SV=1	-1.29589	0.621282	3.389	0.6241	0.514755	0	0	0	1	1	1	2	2	2	1	1	1	0	0	0	0	0	0	13.7313	18.4029	20.0035	18.9223	15.6457	13.6819
RIOX2_HUMAN	Q8IUF8	Ribosomal oxygenase 2 OS=Homo sapiens OX=9606 GN=RIOX2 PE=1 SV=1	-0.671732	0.623033	2.161	0.2971	1.43755	2	2	2	0	0	0	0	0	0	0	0	0	0	0	0	0	0	0	17.9333	13.6411	15.4403	15.3588	14.61	15.0307
ZN831_HUMAN	Q5JPB2	Zinc finger protein 831 OS=Homo sapiens OX=9606 GN=ZNF831 PE=2 SV=4	-0.70099	0.623033	1.711	0.2253	0.014579	1	1	0	1	1	0	2	1	0	0	0	0	0	0	0	2	1	0	16.5403	18.0462	17.4198	15.4048	15.3768	19.1218
RL18A_HUMAN	Q02543	60S ribosomal protein L18a OS=Homo sapiens OX=9606 GN=RPL18A PE=1 SV=2	0.105899	0.623275	2.79	0.6914	0.008535	13	11	11	13	10	10	13	12	12	12	10	10	12	8	8	13	12	12	27.0155	27.1651	27.6351	27.4763	27.243	27.4141
CI129_HUMAN	Q5T035	Putative uncharacterized protein C9orf129 OS=Homo sapiens OX=9606 GN=C9orf129 PE=4 SV=1	-0.320113	0.624275	4.094	0.7098	0.165205	2	2	0	2	2	0	1	1	0	1	1	0	2	2	0	1	1	0	22.6657	22.7743	23.048	21.8052	23.6886	22.0338
MKRN1_HUMAN	Q9UHC7	E3 ubiquitin-protein ligase makorin-1 OS=Homo sapiens OX=9606 GN=MKRN1 PE=1 SV=3	1.2938	0.626359	2.819	0.5935	0.242592	0	0	0	0	0	0	0	0	0	1	1	0	0	0	0	4	4	1	16.0273	13.2339	15.7435	17.2215	11.9457	19.719
RL10L_HUMAN	Q96L21	60S ribosomal protein L10-like OS=Homo sapiens OX=9606 GN=RPL10L PE=1 SV=3	0.130551	0.62636	3.013	0.6773	0.004593	9	7	0	14	8	0	10	6	0	8	6	0	11	7	0	10	7	0	26.973	27.6926	27.596	27.3661	27.7225	27.5648
PGAM2_HUMAN	P15259	Phosphoglycerate mutase 2 OS=Homo sapiens OX=9606 GN=PGAM2 PE=1 SV=3	-0.753469	0.626469	1.781	0.2459	2.82036	0	0	0	1	1	0	0	0	0	0	0	0	0	0	0	0	0	0	15.1793	18.5653	14.3944	15.0881	16.492	14.2984
NOL7_HUMAN	Q9UMY1	Nucleolar protein 7 OS=Homo sapiens OX=9606 GN=NOL7 PE=1 SV=2	1.15563	0.626895	2.395	0.4942	0.397773	2	2	2	2	2	2	0	0	0	1	1	1	1	1	1	1	1	1	19.8561	20.1876	13.4709	19.4455	18.8777	18.6583
RAMAC_HUMAN	Q9BTL3	RNA guanine-N7 methyltransferase activating subunit OS=Homo sapiens OX=9606 GN=RAMAC PE=1 SV=1	-1.39025	0.627923	2.331	0.6435	0.193947	1	1	1	1	1	1	2	2	2	0	0	0	3	3	3	1	1	1	19.4193	19.3786	21.1352	13.4932	21.9363	20.3329
FUS_HUMAN	P35637	RNA-binding protein FUS OS=Homo sapiens OX=9606 GN=FUS PE=1 SV=1	0.35699	0.628118	6.694	0.8463	0.001959	31	17	15	24	14	12	37	19	18	23	13	12	27	15	13	43	16	15	27.5343	27.52	29.1496	27.825	28.2286	29.2211
CNO11_HUMAN	Q9UKZ1	CCR4-NOT transcription complex subunit 11 OS=Homo sapiens OX=9606 GN=CNOT11 PE=1 SV=1	0.655721	0.628715	2.207	0.6482	0.065509	0	0	0	1	1	1	1	1	1	0	0	0	0	0	0	1	1	1	13.1461	16.4174	17.0667	15.7369	16.0521	16.8083
SCAF8_HUMAN	Q9UPN6	SR-related and CTD-associated factor 8 OS=Homo sapiens OX=9606 GN=SCAF8 PE=1 SV=1	0.217953	0.629921	3.458	0.7332	0.044203	8	8	6	6	6	4	9	9	6	10	10	7	7	6	4	7	7	6	20.4981	20.3549	21.3809	21.4931	20.6245	20.7702
TBA1A_HUMAN	Q71U36	Tubulin alpha-1A chain OS=Homo sapiens OX=9606 GN=TUBA1A PE=1 SV=1	0.849489	0.629953	3.765	0.8133	0.022882	7	7	0	13	13	0	3	3	0	12	11	0	11	10	0	4	4	0	20.7998	23.0156	19.3449	23.2929	22.9724	19.4435
TBA1B_HUMAN	P68363	Tubulin alpha-1B chain OS=Homo sapiens OX=9606 GN=TUBA1B PE=1 SV=1	0.849489	0.629953	3.765	0.8133	0.022882	7	7	0	13	13	0	3	3	0	12	11	0	11	10	0	4	4	0	20.7998	23.0156	19.3449	23.2929	22.9724	19.4435
TBA1C_HUMAN	Q9BQE3	Tubulin alpha-1C chain OS=Homo sapiens OX=9606 GN=TUBA1C PE=1 SV=1	0.849489	0.629953	3.765	0.8133	0.022882	7	7	0	13	13	0	3	3	0	12	11	0	11	10	0	4	4	0	20.7998	23.0156	19.3449	23.2929	22.9724	19.4435
RBM28_HUMAN	Q9NW13	RNA-binding protein 28 OS=Homo sapiens OX=9606 GN=RBM28 PE=1 SV=3	-0.16615	0.630402	3.24	0.6679	0.019975	10	10	10	12	12	12	11	11	11	6	6	6	7	7	7	12	11	11	21.3451	21.6632	21.939	21.6495	21.8434	20.9559
HBG1_HUMAN	P69891	Hemoglobin subunit gamma-1 OS=Homo sapiens OX=9606 GN=HBG1 PE=1 SV=2	0.917332	0.630502	2.299	0.5935	0.199447	1	1	0	1	1	0	0	0	0	2	2	0	1	1	0	0	0	0	16.1026	17.8535	16.3309	20.1523	18.404	14.4828
ZN611_HUMAN	Q8N823	Zinc finger protein 611 OS=Homo sapiens OX=9606 GN=ZNF611 PE=1 SV=2	-0.660864	0.630973	2.535	0.2801	0.84695	0	0	0	0	0	0	0	0	0	0	0	0	1	1	0	0	0	0	13.8575	15.9237	14.6616	14.9541	15.5678	11.9383
ADT1_HUMAN	P12235	ADP/ATP translocase 1 OS=Homo sapiens OX=9606 GN=SLC25A4 PE=1 SV=4	0.290335	0.631221	2.676	0.6534	0.081061	6	6	0	7	7	0	7	7	0	5	5	0	8	8	0	6	6	0	22.298	23.442	24.1386	23.2951	23.6119	23.8426
SUMO4_HUMAN	Q6EEV6	Small ubiquitin-related modifier 4 OS=Homo sapiens OX=9606 GN=SUMO4 PE=1 SV=2	-1.59852	0.631926	2.376	0.5745	0.191343	1	1	0	1	1	0	1	1	0	0	0	0	1	1	0	1	1	0	22.215	17.1674	22.242	13.7876	21.8682	21.1731
F133B_HUMAN	Q5BKY9	Protein FAM133B OS=Homo sapiens OX=9606 GN=FAM133B PE=1 SV=1	-1.03774	0.633605	2.212	0.4295	0.048864	1	1	0	1	1	1	2	2	1	2	2	1	2	2	1	0	0	0	18.7553	18.5451	20.1655	20.5602	19.5273	14.2652
MYH2_HUMAN	Q9UKX2	Myosin-2 OS=Homo sapiens OX=9606 GN=MYH2 PE=1 SV=1	0.543234	0.63401	1.397	0.4732	0.928883	0	0	0	0	0	0	1	1	0	0	0	0	0	0	0	0	0	0	14.4569	14.9828	12.5848	13.1854	15.8311	14.6376
NP1L4_HUMAN	Q99733	Nucleosome assembly protein 1-like 4 OS=Homo sapiens OX=9606 GN=NAP1L4 PE=1 SV=1	0.440709	0.634948	2.812	0.615	0.027113	2	1	0	3	2	1	2	1	0	2	2	1	3	2	1	2	1	0	20.4466	20.7862	22.5618	20.9281	21.4088	22.7798
TUT7_HUMAN	Q5VYS8	Terminal uridylyltransferase 7 OS=Homo sapiens OX=9606 GN=TUT7 PE=1 SV=1	0.419145	0.636195	1.576	0.4258	2.18777	1	1	1	0	0	0	0	0	0	0	0	0	0	0	0	0	0	0	12.2909	14.0208	13.5435	12.5945	14.8028	13.7153
AJUBA_HUMAN	Q96IF1	LIM domain-containing protein ajuba OS=Homo sapiens OX=9606 GN=AJUBA PE=1 SV=1	1.26134	0.636374	1.203	0.2211	2.55421	0	0	0	0	0	0	0	0	0	0	0	0	1	1	1	0	0	0	13.1645	14.4097	14.8407	12.5715	20.21	13.4175
CBX5_HUMAN	P45973	Chromobox protein homolog 5 OS=Homo sapiens OX=9606 GN=CBX5 PE=1 SV=1	-0.76347	0.638234	1.558	0.2542	0.991202	1	1	1	0	0	0	0	0	0	0	0	0	0	0	0	0	0	0	16.4606	12.0838	16.5998	14.3528	14.6743	13.8267
SRRM1_HUMAN	Q8IYB3	Serine/arginine repetitive matrix protein 1 OS=Homo sapiens OX=9606 GN=SRRM1 PE=1 SV=2	0.140706	0.638516	5.052	0.7975	0.010098	17	14	14	15	12	12	17	13	13	14	13	13	14	13	13	12	10	10	21.4106	21.444	22.2177	21.8715	21.9561	21.6668
TBA3C_HUMAN	P0DPH7	Tubulin alpha-3C chain OS=Homo sapiens OX=9606 GN=TUBA3C PE=1 SV=1	0.942304	0.638935	3.765	0.8133	0.022882	5	5	0	11	11	0	1	1	0	9	9	0	8	8	0	2	2	0	20.3294	22.8979	18.4702	23.0197	22.6793	18.8254
TBA3D_HUMAN	P0DPH8	Tubulin alpha-3D chain OS=Homo sapiens OX=9606 GN=TUBA3D PE=1 SV=1	0.942304	0.638935	3.765	0.8133	0.022882	5	5	0	11	11	0	1	1	0	9	9	0	8	8	0	2	2	0	20.3294	22.8979	18.4702	23.0197	22.6793	18.8254
TOP1_HUMAN	P11387	DNA topoisomerase 1 OS=Homo sapiens OX=9606 GN=TOP1 PE=1 SV=2	0.694298	0.639499	4.185	0.7196	0.000504	12	11	8	1	1	1	15	12	9	11	10	6	8	7	5	10	9	7	21.4111	18.115	22.6303	21.8646	20.9874	21.3873
BRX1_HUMAN	Q8TDN6	Ribosome biogenesis protein BRX1 homolog OS=Homo sapiens OX=9606 GN=BRIX1 PE=1 SV=2	-0.180964	0.640785	3.799	0.7378	0.024748	6	6	6	5	5	5	8	8	8	5	5	5	4	4	4	4	4	4	21.9095	22.1809	23.0118	22.3625	21.9146	22.2822
MOCS3_HUMAN	O95396	Adenylyltransferase and sulfurtransferase MOCS3 OS=Homo sapiens OX=9606 GN=MOCS3 PE=1 SV=1	0.883075	0.641391	1.325	0.2158	0.625372	0	0	0	0	0	0	0	0	0	0	0	0	0	0	0	1	1	1	15.0631	14.1143	15.004	13.1265	14.7695	18.9346
BUD23_HUMAN	O43709	Probable 18S rRNA (guanine-N(7))-methyltransferase OS=Homo sapiens OX=9606 GN=BUD23 PE=1 SV=2	0.242229	0.641837	3.986	0.7334	0.062694	3	3	3	2	2	2	3	3	3	2	2	2	4	3	3	5	4	4	21.6869	22.1362	23.0253	22.0301	22.5492	22.9959
ST38L_HUMAN	Q9Y2H1	Serine/threonine-protein kinase 38-like OS=Homo sapiens OX=9606 GN=STK38L PE=1 SV=3	0.439066	0.64283	1.111	0.261	1.65669	0	0	0	1	1	1	0	0	0	0	0	0	0	0	0	1	1	1	14.161	15.9448	13.4052	14.8544	14.2123	15.7615
DDX10_HUMAN	Q13206	Probable ATP-dependent RNA helicase DDX10 OS=Homo sapiens OX=9606 GN=DDX10 PE=1 SV=2	-0.558504	0.642928	2.689	0.5708	1.63618	0	0	0	0	0	0	0	0	0	0	0	0	1	1	1	0	0	0	13.284	13.8739	14.9527	11.9307	15.3573	13.1471
SRP14_HUMAN	P37108	Signal recognition particle 14 kDa protein OS=Homo sapiens OX=9606 GN=SRP14 PE=1 SV=2	-0.301844	0.643236	4.224	0.6702	0.020831	10	9	9	11	9	9	11	10	10	9	9	9	10	9	9	8	7	7	25.0305	25.0746	26.8341	25.264	25.5562	25.2134
AP2S1_HUMAN	P53680	AP-2 complex subunit sigma OS=Homo sapiens OX=9606 GN=AP2S1 PE=1 SV=2	-1.44725	0.644623	2.716	0.5659	0.036436	1	1	1	1	1	1	1	1	1	1	1	1	3	3	3	0	0	0	21.6591	22.0523	21.4836	22.573	23.7579	14.5223
SSF1_HUMAN	Q9NQ55	Suppressor of SWI4 1 homolog OS=Homo sapiens OX=9606 GN=PPAN PE=2 SV=1	-0.794047	0.644755	2.492	0.5953	0.04849	2	2	2	2	2	2	1	1	1	3	3	3	0	0	0	4	4	4	18.4971	18.8372	17.0834	18.7708	14.3423	18.9223
YTHD3_HUMAN	Q7Z739	YTH domain-containing family protein 3 OS=Homo sapiens OX=9606 GN=YTHDF3 PE=1 SV=1	0.158407	0.645189	4.83	0.7517	0.013053	15	14	8	15	13	7	18	16	11	16	13	9	16	14	8	15	13	8	24.4857	24.9259	25.5502	25.0502	25.3014	25.0854
TMPSD_HUMAN	Q9BYE2	Transmembrane protease serine 13 OS=Homo sapiens OX=9606 GN=TMPRSS13 PE=2 SV=5	-0.692132	0.6465	1.41	0.2645	2.27273	0	0	0	0	0	0	1	1	0	0	0	0	0	0	0	0	0	0	14.9661	15.0673	18.6851	16.2026	14.1937	16.2458
RL36_HUMAN	Q9Y3U8	60S ribosomal protein L36 OS=Homo sapiens OX=9606 GN=RPL36 PE=1 SV=3	0.149169	0.646584	3.698	0.6219	0.028734	7	6	6	11	6	6	10	6	6	8	6	6	9	6	6	7	5	5	26.3758	26.5794	27.2854	26.9179	27.0955	26.6748
RADI_HUMAN	P35241	Radixin OS=Homo sapiens OX=9606 GN=RDX PE=1 SV=1	-0.182285	0.649999	3.748	0.6949	0.001894	10	9	1	5	5	0	4	4	0	4	4	1	5	5	1	7	7	1	20.2111	20.254	19.9539	19.5109	19.6909	20.6704
PSPC1_HUMAN	Q8WXF1	Paraspeckle component 1 OS=Homo sapiens OX=9606 GN=PSPC1 PE=1 SV=1	-0.674833	0.650859	4.264	0.698	0.002885	17	17	15	21	19	16	11	9	8	15	15	13	13	12	10	11	11	10	23.5377	26.5596	22.2512	23.9665	23.9726	22.385
RT16_HUMAN	Q9Y3D3	28S ribosomal protein S16, mitochondrial OS=Homo sapiens OX=9606 GN=MRPS16 PE=1 SV=1	-1.91924	0.651684	2.017	0.5698	0.770175	1	1	1	3	3	3	0	0	0	0	0	0	1	1	1	0	0	0	19.6423	21.4272	11.5239	12.4311	20.538	13.8666
TLN1_HUMAN	Q9Y490	Talin-1 OS=Homo sapiens OX=9606 GN=TLN1 PE=1 SV=3	0.496138	0.652592	1.235	0.3409	1.50835	1	1	1	0	0	0	0	0	0	0	0	0	0	0	0	0	0	0	15.3494	14.114	13.767	13.5395	16.6083	14.5711
MA7D1_HUMAN	Q3KQU3	MAP7 domain-containing protein 1 OS=Homo sapiens OX=9606 GN=MAP7D1 PE=1 SV=1	-0.452201	0.652697	3.23	0.6541	0.028758	6	6	6	4	4	4	5	5	5	5	5	5	6	6	6	2	2	2	18.2744	20.2988	18.3242	19.2526	19.0711	17.217
ZN696_HUMAN	Q9H7X3	Zinc finger protein 696 OS=Homo sapiens OX=9606 GN=ZNF696 PE=2 SV=2	-0.339502	0.654356	2.037	0.4821	0.905974	0	0	0	1	1	1	1	1	1	0	0	0	0	0	0	0	0	0	14.3119	16.4622	15.5817	15.3455	14.4734	15.5184
SUMO3_HUMAN	P55854	Small ubiquitin-related modifier 3 OS=Homo sapiens OX=9606 GN=SUMO3 PE=1 SV=2	-1.41521	0.654968	2.376	0.5745	0.191343	1	1	0	1	1	0	1	1	0	0	0	0	1	1	0	1	1	0	22.215	17.1674	22.242	14.3375	21.8682	21.1731
RT34_HUMAN	P82930	28S ribosomal protein S34, mitochondrial OS=Homo sapiens OX=9606 GN=MRPS34 PE=1 SV=2	-0.506095	0.65544	2.877	0.6913	0.097381	2	2	2	3	3	3	2	2	2	3	3	3	3	3	3	1	1	1	20.5078	20.5501	21.2546	21.3103	21.2654	18.2185
CNDG2_HUMAN	Q86XI2	Condensin-2 complex subunit G2 OS=Homo sapiens OX=9606 GN=NCAPG2 PE=1 SV=1	0.40058	0.655736	1.793	0.2805	0.477951	1	1	1	0	0	0	0	0	0	0	0	0	0	0	0	0	0	0	15.0131	14.3213	14.6982	16.6063	13.8554	14.7726
LIN41_HUMAN	Q2Q1W2	E3 ubiquitin-protein ligase TRIM71 OS=Homo sapiens OX=9606 GN=TRIM71 PE=1 SV=1	0.199226	0.656359	3.972	0.7096	0.010842	8	8	8	13	13	13	13	13	13	12	12	12	13	13	13	10	10	10	20.7701	21.5295	22.1821	21.7679	21.7717	21.5398
ASCC3_HUMAN	Q8N3C0	Activating signal cointegrator 1 complex subunit 3 OS=Homo sapiens OX=9606 GN=ASCC3 PE=1 SV=3	0.429578	0.656952	3.73	0.7312	0.001526	30	30	30	23	23	23	48	43	43	22	22	22	23	23	23	43	41	41	20.7403	20.4835	22.9114	21.2668	21.435	22.7222
IBTK_HUMAN	Q9P2D0	Inhibitor of Bruton tyrosine kinase OS=Homo sapiens OX=9606 GN=IBTK PE=1 SV=3	0.464839	0.657699	2.871	0.6406	0.203441	1	1	1	1	1	1	4	4	4	5	5	5	2	2	2	3	3	3	15.5049	15.4577	17.8692	17.6928	15.7571	16.7765
SF01_HUMAN	Q15637	Splicing factor 1 OS=Homo sapiens OX=9606 GN=SF1 PE=1 SV=4	-0.830569	0.657996	3.012	0.5755	0.105223	4	4	4	4	4	4	3	3	3	0	0	0	4	4	4	3	3	3	19.492	19.8294	19.6893	15.3656	20.5875	20.5659
LSM12_HUMAN	Q3MHD2	Protein LSM12 homolog OS=Homo sapiens OX=9606 GN=LSM12 PE=1 SV=2	0.219437	0.658187	4.314	0.7233	0.006028	9	4	4	9	5	5	9	5	5	7	4	4	9	5	5	8	5	5	23.962	24.7129	25.0787	24.6715	25.4155	24.3249
WDFY3_HUMAN	Q8IZQ1	WD repeat and FYVE domain-containing protein 3 OS=Homo sapiens OX=9606 GN=WDFY3 PE=1 SV=2	-0.633439	0.65876	1.084	0.2002	0.083885	0	0	0	0	0	0	1	1	0	0	0	0	0	0	0	0	0	0	13.3124	13.753	17.4521	13.7849	14.34	14.4923
SSBP_HUMAN	Q04837	Single-stranded DNA-binding protein, mitochondrial OS=Homo sapiens OX=9606 GN=SSBP1 PE=1 SV=1	-1.59412	0.661072	3.514	0.7326	0.032412	0	0	0	1	1	1	1	1	1	0	0	0	1	1	1	0	0	0	13.1671	24.2429	18.9403	15.8686	19.3075	16.3919
EXOS3_HUMAN	Q9NQT5	Exosome complex component RRP40 OS=Homo sapiens OX=9606 GN=EXOSC3 PE=1 SV=3	-0.799779	0.661292	2.113	0.5523	0.044375	0	0	0	1	1	1	0	0	0	1	1	1	0	0	0	0	0	0	15.0175	19.0228	15.4172	17.7971	14.0052	15.2558
AIMP1_HUMAN	Q12904	Aminoacyl tRNA synthase complex-interacting multifunctional protein 1 OS=Homo sapiens OX=9606 GN=AIMP1 PE=1 SV=2	-0.247637	0.661399	3.112	0.6379	0.364122	1	1	1	1	1	1	1	1	1	0	0	0	1	1	1	1	1	1	15.974	15.7972	16.7465	15.0596	16.4502	16.265
TRIP4_HUMAN	Q15650	Activating signal cointegrator 1 OS=Homo sapiens OX=9606 GN=TRIP4 PE=1 SV=4	0.390656	0.66267	4.808	0.7128	0.009548	7	7	7	7	7	6	15	14	13	5	5	5	10	10	10	15	14	14	20.4364	20.9901	22.7816	21.2108	21.525	22.6443
SIAH2_HUMAN	O43255	E3 ubiquitin-protein ligase SIAH2 OS=Homo sapiens OX=9606 GN=SIAH2 PE=1 SV=1	0.582865	0.662738	2.259	0.5376	0.053046	1	1	0	3	3	0	2	2	0	4	3	0	2	2	0	1	1	0	18.2557	21.5602	21.9398	21.9479	20.9992	20.5572
ZKSC2_HUMAN	Q63HK3	Zinc finger protein with KRAB and SCAN domains 2 OS=Homo sapiens OX=9606 GN=ZKSCAN2 PE=1 SV=2	0.46434	0.664231	2.535	0.2801	0.84695	0	0	0	0	0	0	0	0	0	0	0	0	1	1	0	0	0	0	13.9217	14.5428	16.8278	14.7648	15.5909	16.3297
TIAR_HUMAN	Q01085	Nucleolysin TIAR OS=Homo sapiens OX=9606 GN=TIAL1 PE=1 SV=1	0.830987	0.664936	2.374	0.56	0.276846	3	3	3	3	3	2	0	0	0	1	1	1	2	2	2	1	1	1	18.5251	19.246	14.0812	18.4764	19.1936	16.6752
SRSF3_HUMAN	P84103	Serine/arginine-rich splicing factor 3 OS=Homo sapiens OX=9606 GN=SRSF3 PE=1 SV=1	0.199284	0.665992	3.432	0.783	0.005437	14	11	10	13	9	8	13	10	9	16	9	8	15	10	9	10	8	7	26.4923	26.259	27.118	27.2954	27.0165	26.1552
F91A1_HUMAN	Q658Y4	Protein FAM91A1 OS=Homo sapiens OX=9606 GN=FAM91A1 PE=1 SV=3	0.48848	0.666379	1.348	0.247	0.113435	0	0	0	0	0	0	1	1	1	0	0	0	0	0	0	0	0	0	13.6868	12.0431	14.3355	13.9109	15.1943	12.4255
ENPLL_HUMAN	Q58FF3	Putative endoplasmin-like protein OS=Homo sapiens OX=9606 GN=HSP90B2P PE=5 SV=1	-0.659458	0.666555	1.61	0.2783	0.669943	0	0	0	1	1	0	0	0	0	0	0	0	1	1	0	0	0	0	14.6757	17.9314	16.6162	15.1104	17.8175	14.317
PHB_HUMAN	P35232	Prohibitin OS=Homo sapiens OX=9606 GN=PHB PE=1 SV=1	0.657404	0.666824	1.567	0.2668	0.426292	0	0	0	1	1	1	0	0	0	0	0	0	0	0	0	0	0	0	14.0018	17.1586	12.3441	14.9969	15.3893	15.0904
PR38A_HUMAN	Q8NAV1	Pre-mRNA-splicing factor 38A OS=Homo sapiens OX=9606 GN=PRPF38A PE=1 SV=1	0.640623	0.66928	1.392	0.3463	3.96631	0	0	0	0	0	0	0	0	0	1	1	1	0	0	0	0	0	0	14.8274	12.3442	16.1997	16.614	14.8592	13.8199
K1C9_HUMAN	P35527	Keratin, type I cytoskeletal 9 OS=Homo sapiens OX=9606 GN=KRT9 PE=1 SV=3	-0.375266	0.669537	5.952	0.7966	0.002622	42	28	27	33	25	24	48	35	34	23	21	20	32	22	21	37	30	29	26.4101	26.059	27.9358	25.5866	26.1579	27.5346
ACTN1_HUMAN	P12814	Alpha-actinin-1 OS=Homo sapiens OX=9606 GN=ACTN1 PE=1 SV=2	0.505597	0.669783	1.893	0.532	0.136775	0	0	0	1	1	0	0	0	0	1	1	0	1	1	0	0	0	0	14.117	16.1579	14.3244	16.2872	16.2348	13.5941
SEBP2_HUMAN	Q96T21	Selenocysteine insertion sequence-binding protein 2 OS=Homo sapiens OX=9606 GN=SECISBP2 PE=1 SV=2	-0.588425	0.669945	3.166	0.6883	0.097186	1	1	1	1	1	1	0	0	0	0	0	0	1	1	1	1	1	1	16.5251	15.0394	15.3352	12.9493	15.0853	17.0998
NOM1_HUMAN	Q5C9Z4	Nucleolar MIF4G domain-containing protein 1 OS=Homo sapiens OX=9606 GN=NOM1 PE=1 SV=1	0.410059	0.671204	2.304	0.6372	0.365628	1	1	1	2	2	2	1	1	1	1	1	1	0	0	0	1	1	1	13.2376	15.8321	14.8118	15.4451	15.5943	14.0723
NOP16_HUMAN	Q9Y3C1	Nucleolar protein 16 OS=Homo sapiens OX=9606 GN=NOP16 PE=1 SV=2	0.122137	0.67161	4.23	0.6938	0.025177	8	7	7	7	6	6	6	5	5	4	3	3	7	6	6	5	5	5	22.6466	23.201	22.9428	22.8768	23.4785	22.8016
POTEJ_HUMAN	P0CG39	POTE ankyrin domain family member J OS=Homo sapiens OX=9606 GN=POTEJ PE=3 SV=1	1.23615	0.672055	3.912	0.6358	0.577002	0	0	0	1	1	0	1	1	0	2	2	0	2	2	0	0	0	0	15.4843	20.6211	17.1368	21.2889	21.1752	14.4865
RL13_HUMAN	P26373	60S ribosomal protein L13 OS=Homo sapiens OX=9606 GN=RPL13 PE=1 SV=4	0.0517146	0.672107	3.532	0.6589	0.002313	22	16	16	19	14	14	19	14	14	19	14	14	20	15	15	16	13	13	27.7119	27.8923	28.051	27.9556	28.025	27.8297
SIAH1_HUMAN	Q8IUQ4	E3 ubiquitin-protein ligase SIAH1 OS=Homo sapiens OX=9606 GN=SIAH1 PE=1 SV=2	-0.218445	0.672143	2.259	0.5376	0.053046	2	2	1	4	4	1	3	3	1	4	3	0	3	3	1	2	2	1	21.2585	22.3264	22.7734	21.5694	22.0898	22.0437
CO9A1_HUMAN	P20849	Collagen alpha-1(IX) chain OS=Homo sapiens OX=9606 GN=COL9A1 PE=1 SV=3	-0.591796	0.672584	1.147	0.2572	2.27521	0	0	0	0	0	0	1	1	1	0	0	0	0	0	0	0	0	0	14.2316	12.9757	17.222	14.5305	14.5507	13.5728
PHF6_HUMAN	Q8IWS0	PHD finger protein 6 OS=Homo sapiens OX=9606 GN=PHF6 PE=1 SV=1	0.467415	0.672737	4.167	0.7078	0.031947	3	3	3	2	2	2	5	5	5	6	6	6	2	2	2	3	3	3	19.324	18.7655	20.973	21.6871	19.0914	19.6863
SYTC_HUMAN	P26639	Threonine--tRNA ligase 1, cytoplasmic OS=Homo sapiens OX=9606 GN=TARS1 PE=1 SV=3	0.501196	0.673076	2.013	0.4098	1.54893	0	0	0	1	1	1	0	0	0	0	0	0	0	0	0	0	0	0	12.8933	15.6827	12.8079	15.4165	13.5572	13.9138
TIF1B_HUMAN	Q13263	Transcription intermediary factor 1-beta OS=Homo sapiens OX=9606 GN=TRIM28 PE=1 SV=5	-0.0937392	0.673525	3.17	0.6376	0.141275	4	4	4	5	5	5	3	3	3	4	4	4	4	4	4	4	4	4	19.6594	20.1554	19.8598	19.8011	19.5397	20.0526
MIC60_HUMAN	Q16891	MICOS complex subunit MIC60 OS=Homo sapiens OX=9606 GN=IMMT PE=1 SV=1	-0.512838	0.674317	1.815	0.3278	2.37913	0	0	0	0	0	0	0	0	0	1	1	1	0	0	0	0	0	0	13.9037	14.6954	15.3484	15.8881	14.274	12.2469
DHX29_HUMAN	Q7Z478	ATP-dependent RNA helicase DHX29 OS=Homo sapiens OX=9606 GN=DHX29 PE=1 SV=2	0.353148	0.674729	4.693	0.7993	0.000265	36	34	33	36	35	34	56	47	46	43	38	37	40	36	35	49	42	41	22.5413	23.3896	25.0004	23.9759	23.4867	24.5282
HXB5_HUMAN	P09067	Homeobox protein Hox-B5 OS=Homo sapiens OX=9606 GN=HOXB5 PE=1 SV=3	-1.17171	0.675619	1.825	0.4742	0.234716	0	0	0	1	1	0	1	1	0	1	1	0	0	0	0	1	1	0	15.5841	20.1912	21.4372	19.3889	14.1353	20.1732
ADT4_HUMAN	Q9H0C2	ADP/ATP translocase 4 OS=Homo sapiens OX=9606 GN=SLC25A31 PE=2 SV=1	-1.14968	0.676518	2.109	0.6534	0.11734	1	1	0	2	2	0	2	2	0	1	1	0	1	1	0	2	2	0	16.3752	22.159	22.5843	17.1049	18.2206	22.344
NU214_HUMAN	P35658	Nuclear pore complex protein Nup214 OS=Homo sapiens OX=9606 GN=NUP214 PE=1 SV=2	0.481807	0.679665	1.358	0.3638	1.10629	0	0	0	0	0	0	0	0	0	0	0	0	1	1	1	0	0	0	12.3049	15.5444	13.5847	15.1399	13.3	14.4396
ABT1_HUMAN	Q9ULW3	Activator of basal transcription 1 OS=Homo sapiens OX=9606 GN=ABT1 PE=1 SV=1	1.03542	0.680033	2.445	0.5714	0.422817	2	2	2	0	0	0	2	2	2	1	1	1	1	1	1	1	1	1	18.747	12.2063	19.3526	16.9291	18.0376	18.4454
AIFM1_HUMAN	O95831	Apoptosis-inducing factor 1, mitochondrial OS=Homo sapiens OX=9606 GN=AIFM1 PE=1 SV=1	0.164098	0.680495	2.68	0.699	0.037269	1	1	1	1	1	1	2	2	2	2	2	2	1	1	1	2	2	2	16.7277	16.9951	17.7932	17.5928	16.9744	17.4411
DHX9_HUMAN	Q08211	ATP-dependent RNA helicase A OS=Homo sapiens OX=9606 GN=DHX9 PE=1 SV=4	0.159493	0.680784	5.291	0.7858	0.001747	96	57	57	80	54	54	87	55	55	81	51	51	84	54	54	88	53	53	26.4024	26.5628	27.5023	26.7697	27.04	27.1362
MCES_HUMAN	O43148	mRNA cap guanine-N7 methyltransferase OS=Homo sapiens OX=9606 GN=RNMT PE=1 SV=1	1.23143	0.681116	2.377	0.5789	0.032299	0	0	0	2	2	2	1	1	1	0	0	0	2	2	2	1	1	1	14.0553	19.7478	14.9088	13.1893	19.9111	19.3058
ACTL8_HUMAN	Q9H568	Actin-like protein 8 OS=Homo sapiens OX=9606 GN=ACTL8 PE=1 SV=1	1.04342	0.681461	2.751	0.7303	0.068897	1	1	1	3	3	3	3	3	3	0	0	0	4	4	4	4	4	4	16.0155	19.8159	19.2514	15.3609	21.9413	20.9108
LUZP1_HUMAN	Q86V48	Leucine zipper protein 1 OS=Homo sapiens OX=9606 GN=LUZP1 PE=1 SV=2	0.41797	0.681472	2.189	0.5659	0.064364	0	0	0	1	1	1	0	0	0	2	2	2	0	0	0	0	0	0	13.9257	14.8178	12.992	15.7055	12.9846	14.2992
RM14_HUMAN	Q6P1L8	39S ribosomal protein L14, mitochondrial OS=Homo sapiens OX=9606 GN=MRPL14 PE=1 SV=1	-0.423411	0.682075	1.015	0.3143	0.471758	1	1	1	0	0	0	0	0	0	0	0	0	0	0	0	0	0	0	16.6172	14.2997	14.713	14.4116	13.9094	16.0387
SREK1_HUMAN	Q8WXA9	Splicing regulatory glutamine/lysine-rich protein 1 OS=Homo sapiens OX=9606 GN=SREK1 PE=1 SV=1	0.634755	0.682893	2.076	0.5671	0.682265	0	0	0	1	1	1	0	0	0	0	0	0	0	0	0	1	1	1	12.5889	15.7355	15.3506	13.8384	14.4808	17.2599
CH033_HUMAN	Q9H7E9	UPF0488 protein C8orf33 OS=Homo sapiens OX=9606 GN=C8orf33 PE=1 SV=1	-0.29596	0.683205	3.669	0.7503	0.083026	4	4	4	4	3	3	5	5	5	3	3	3	4	4	4	4	3	3	22.4586	20.3524	21.3119	20.7414	20.8403	21.6534
ST134_HUMAN	Q8IZP2	Putative protein FAM10A4 OS=Homo sapiens OX=9606 GN=ST13P4 PE=5 SV=1	-0.94532	0.683612	3.238	0.6827	0.458423	0	0	0	3	3	0	0	0	0	1	1	0	0	0	0	0	0	0	13.0688	19.3167	14.9726	16.4536	15.3498	12.7187
ABL1_HUMAN	P00519	Tyrosine-protein kinase ABL1 OS=Homo sapiens OX=9606 GN=ABL1 PE=1 SV=4	0.529966	0.683838	1.635	0.3358	0.672402	1	1	1	0	0	0	0	0	0	1	1	1	0	0	0	1	1	1	14.9319	11.9684	15.272	15.7698	14.1873	13.8052
UTP11_HUMAN	Q9Y3A2	Probable U3 small nucleolar RNA-associated protein 11 OS=Homo sapiens OX=9606 GN=UTP11 PE=1 SV=2	-0.733524	0.684687	2.614	0.6875	0.082704	2	2	2	1	1	1	1	1	1	1	1	1	3	3	3	0	0	0	19.5008	18.4135	18.2962	18.4608	20.5773	14.9718
K1C23_HUMAN	Q9C075	Keratin, type I cytoskeletal 23 OS=Homo sapiens OX=9606 GN=KRT23 PE=1 SV=2	-0.802581	0.685503	1.885	0.4609	0.277873	0	0	0	0	0	0	1	1	0	0	0	0	0	0	0	1	1	0	14.7935	14.8496	18.0964	14.5253	12.8844	17.9221
ZN787_HUMAN	Q6DD87	Zinc finger protein 787 OS=Homo sapiens OX=9606 GN=ZNF787 PE=1 SV=4	-0.734932	0.686508	3.655	0.7732	0.132011	1	1	1	2	2	2	2	2	2	2	2	2	1	1	1	1	1	1	16.5442	18.7076	20.9847	20.2199	16.9467	16.8651
SYQ_HUMAN	P47897	Glutamine--tRNA ligase OS=Homo sapiens OX=9606 GN=QARS PE=1 SV=1	-0.576483	0.686777	2.167	0.4794	0.635842	0	0	0	2	2	2	1	1	1	0	0	0	0	0	0	0	0	0	13.5622	16.9516	14.8237	13.4298	13.8872	16.2911
AT133_HUMAN	Q9H7F0	Probable cation-transporting ATPase 13A3 OS=Homo sapiens OX=9606 GN=ATP13A3 PE=1 SV=4	-0.46454	0.687646	1.078	0.2013	1.42443	1	1	1	0	0	0	0	0	0	0	0	0	0	0	0	0	0	0	14.8184	13.1353	15.4975	12.4454	15.1576	14.4545
POTEI_HUMAN	P0CG38	POTE ankyrin domain family member I OS=Homo sapiens OX=9606 GN=POTEI PE=3 SV=1	0.853041	0.687736	3.912	0.6358	0.577002	1	1	0	2	2	0	2	2	0	3	3	0	3	3	0	1	1	0	17.3922	20.9019	18.6036	21.494	21.5099	16.4529
PGAM1_HUMAN	P18669	Phosphoglycerate mutase 1 OS=Homo sapiens OX=9606 GN=PGAM1 PE=1 SV=2	-0.796862	0.688097	1.781	0.2459	2.82036	0	0	0	1	1	0	0	0	0	0	0	0	0	0	0	0	0	0	13.4695	18.6584	13.0662	15.0606	13.7461	13.9967
RUXGL_HUMAN	A8MWD9	Putative small nuclear ribonucleoprotein G-like protein 15 OS=Homo sapiens OX=9606 GN=SNRPGP15 PE=5 SV=2	0.23895	0.688258	2.999	0.6052	0.036945	2	2	0	1	1	0	3	2	0	2	2	0	2	2	0	3	2	0	21.6544	22.3734	23.5125	22.9413	22.7796	22.5364
RUXG_HUMAN	P62308	Small nuclear ribonucleoprotein G OS=Homo sapiens OX=9606 GN=SNRPG PE=1 SV=1	0.23895	0.688258	2.999	0.6052	0.036945	2	2	0	1	1	0	3	2	0	2	2	0	2	2	0	3	2	0	22.3914	23.1104	24.2495	23.6783	23.5165	23.2733
CPSF2_HUMAN	Q9P2I0	Cleavage and polyadenylation specificity factor subunit 2 OS=Homo sapiens OX=9606 GN=CPSF2 PE=1 SV=2	0.924512	0.688428	2.138	0.4879	0.028586	0	0	0	1	1	1	2	2	2	1	1	1	3	3	3	0	0	0	12.9525	15.4089	16.4071	17.1707	18.2362	12.1352
SUMO2_HUMAN	P61956	Small ubiquitin-related modifier 2 OS=Homo sapiens OX=9606 GN=SUMO2 PE=1 SV=3	-1.18525	0.688843	2.376	0.5745	0.191343	1	1	0	1	1	0	1	1	0	0	0	0	1	1	0	1	1	0	22.215	17.1674	22.242	15.0274	21.8682	21.1731
PRDX1_HUMAN	Q06830	Peroxiredoxin-1 OS=Homo sapiens OX=9606 GN=PRDX1 PE=1 SV=1	0.879143	0.68975	2.527	0.6632	0.067048	2	2	1	5	5	3	1	1	0	6	6	3	3	3	2	1	1	0	21.2356	23.4837	18.2991	23.8861	22.5621	19.2076
RPAB1_HUMAN	P19388	DNA-directed RNA polymerases I, II, and III subunit RPABC1 OS=Homo sapiens OX=9606 GN=POLR2E PE=1 SV=4	-0.463714	0.691273	2.546	0.6277	0.586805	1	1	1	1	1	1	0	0	0	0	0	0	0	0	0	0	0	0	15.9923	17.5376	15.0249	14.3767	17.151	15.6359
GTPB1_HUMAN	O00178	GTP-binding protein 1 OS=Homo sapiens OX=9606 GN=GTPBP1 PE=1 SV=3	-0.513	0.691612	2.435	0.5339	0.756621	1	1	1	1	1	1	1	1	1	1	1	1	1	1	1	0	0	0	16.3074	17.9429	17.7674	18.6556	16.9222	14.9009
ANXA1_HUMAN	P04083	Annexin A1 OS=Homo sapiens OX=9606 GN=ANXA1 PE=1 SV=2	-1.05916	0.691812	3.178	0.7152	0.17749	0	0	0	0	0	0	4	4	4	0	0	0	0	0	0	0	0	0	13.1215	13.5324	20.7602	14.9299	14.8295	14.4771
PKP3_HUMAN	Q9Y446	Plakophilin-3 OS=Homo sapiens OX=9606 GN=PKP3 PE=1 SV=1	0.775417	0.693608	2.488	0.4839	0.181124	2	2	2	0	0	0	0	0	0	0	0	0	1	1	1	0	0	0	15.9986	10.9455	14.7905	12.8781	16.3873	14.7956
REPS1_HUMAN	Q96D71	RalBP1-associated Eps domain-containing protein 1 OS=Homo sapiens OX=9606 GN=REPS1 PE=1 SV=3	-0.592806	0.694137	1.385	0.2679	0.967245	0	0	0	1	1	1	0	0	0	0	0	0	0	0	0	0	0	0	12.8534	17.1922	13.9747	14.2525	13.0995	14.8898
CLIC1_HUMAN	O00299	Chloride intracellular channel protein 1 OS=Homo sapiens OX=9606 GN=CLIC1 PE=1 SV=4	0.482767	0.694765	1.847	0.5209	1.95631	0	0	0	0	0	0	0	0	0	1	1	1	1	1	1	0	0	0	16.0414	15.0742	16.1713	17.5791	17.0725	14.0836
SPAS2_HUMAN	Q86XZ4	Spermatogenesis-associated serine-rich protein 2 OS=Homo sapiens OX=9606 GN=SPATS2 PE=1 SV=1	0.270635	0.696595	3.866	0.7494	0.047816	8	8	7	6	6	5	11	11	10	9	9	9	9	9	9	10	10	10	20.6767	20.6652	22.5186	21.5217	21.2415	21.9092
RGPA2_HUMAN	Q2PPJ7	Ral GTPase-activating protein subunit alpha-2 OS=Homo sapiens OX=9606 GN=RALGAPA2 PE=1 SV=2	-1.52721	0.69779	1.495	0.2161	0.397199	0	0	0	1	1	0	0	0	0	0	0	0	0	0	0	0	0	0	12.9841	23.2843	12.7031	15.3679	16.3963	12.6257
CHD7_HUMAN	Q9P2D1	Chromodomain-helicase-DNA-binding protein 7 OS=Homo sapiens OX=9606 GN=CHD7 PE=1 SV=3	-0.180871	0.697855	2.126	0.4807	0.596033	0	0	0	1	1	0	1	1	0	0	0	0	0	0	0	1	1	0	13.8645	14.1912	14.6954	13.4582	14.0464	14.7038
RBM5_HUMAN	P52756	RNA-binding protein 5 OS=Homo sapiens OX=9606 GN=RBM5 PE=1 SV=2	-1.3165	0.697941	3.305	0.5153	0.16169	0	0	0	2	1	0	2	1	0	2	2	2	0	0	0	1	1	0	13.587	20.7715	21.548	17.257	14.0939	20.606
ARF3_HUMAN	P61204	ADP-ribosylation factor 3 OS=Homo sapiens OX=9606 GN=ARF3 PE=1 SV=2	-0.644632	0.697982	1.893	0.4829	0.50717	0	0	0	1	1	0	0	0	0	1	1	0	1	1	0	0	0	0	14.9048	17.9648	13.6964	15.5634	15.9381	13.1306
CLAP2_HUMAN	O75122	CLIP-associating protein 2 OS=Homo sapiens OX=9606 GN=CLASP2 PE=1 SV=3	-0.405527	0.698557	2.687	0.6044	0.181699	2	2	2	1	1	1	0	0	0	3	3	3	0	0	0	0	0	0	15.0301	14.781	15.1785	16.2291	12.881	14.6629
IMA1_HUMAN	P52292	Importin subunit alpha-1 OS=Homo sapiens OX=9606 GN=KPNA2 PE=1 SV=1	0.209436	0.700849	4.401	0.7425	0.104366	4	4	4	4	4	4	4	4	4	5	5	5	3	3	3	6	6	6	19.4913	19.8056	20.0081	20.3211	19.0215	20.5907
CMS1_HUMAN	Q9BQ75	Protein CMSS1 OS=Homo sapiens OX=9606 GN=CMSS1 PE=1 SV=2	0.0856069	0.701735	2.909	0.6309	0.018018	3	3	2	3	3	2	3	3	2	1	1	0	3	3	2	3	3	2	22.8388	22.8958	23.4638	23.186	23.232	23.0372
MIC19_HUMAN	Q9NX63	MICOS complex subunit MIC19 OS=Homo sapiens OX=9606 GN=CHCHD3 PE=1 SV=1	-0.561031	0.702231	2.319	0.5191	0.031597	1	1	1	1	1	1	0	0	0	1	1	1	0	0	0	0	0	0	17.1467	17.5906	14.4947	17.7658	14.698	15.085
CELF1_HUMAN	Q92879	CUGBP Elav-like family member 1 OS=Homo sapiens OX=9606 GN=CELF1 PE=1 SV=2	0.271412	0.702321	4.532	0.677	0.017305	5	5	2	4	4	3	7	7	4	3	3	3	6	6	4	8	8	6	21.6171	21.2064	23.1322	21.7043	22.304	22.7616
AKAP9_HUMAN	Q99996	A-kinase anchor protein 9 OS=Homo sapiens OX=9606 GN=AKAP9 PE=1 SV=4	0.595188	0.703087	2.993	0.7404	0.005798	7	7	7	4	4	4	0	0	0	9	9	9	11	11	11	2	2	2	16.718	15.4936	14.4726	17.3893	17.5229	13.5576
PAL4G_HUMAN	P0DN37	Peptidyl-prolyl cis-trans isomerase A-like 4G OS=Homo sapiens OX=9606 GN=PPIAL4G PE=3 SV=1	1.43899	0.703326	2.044	0.3244	0.082566	0	0	0	1	1	0	0	0	0	2	2	0	0	0	0	0	0	0	13.095	21.0095	14.0841	22.2411	16.4163	13.8481
SAHH_HUMAN	P23526	Adenosylhomocysteinase OS=Homo sapiens OX=9606 GN=AHCY PE=1 SV=4	0.953291	0.703333	2.425	0.4981	0.922568	0	0	0	1	1	1	0	0	0	0	0	0	1	1	1	0	0	0	11.0039	17.8727	14.5114	13.269	17.5019	15.4768
NSRP1_HUMAN	Q9H0G5	Nuclear speckle splicing regulatory protein 1 OS=Homo sapiens OX=9606 GN=NSRP1 PE=1 SV=1	0.359775	0.704529	1.38	0.2007	1.91093	1	1	1	0	0	0	0	0	0	0	0	0	0	0	0	0	0	0	15.017	13.7204	15.5683	14.4198	16.5133	14.4519
DDX1_HUMAN	Q92499	ATP-dependent RNA helicase DDX1 OS=Homo sapiens OX=9606 GN=DDX1 PE=1 SV=2	0.151507	0.707327	5.154	0.7986	0.001329	45	31	31	42	34	33	61	35	35	35	28	28	46	30	30	54	35	35	25.8617	26.2339	27.0358	26.3863	26.3806	26.819
H2AX_HUMAN	P16104	Histone H2AX OS=Homo sapiens OX=9606 GN=H2AFX PE=1 SV=2	-0.0677045	0.70784	2.475	0.4432	0.033388	5	4	1	4	3	0	4	3	0	4	3	0	4	3	0	5	3	0	27.5636	27.574	27.3894	27.6774	27.503	27.1436
MARK1_HUMAN	Q9P0L2	Serine/threonine-protein kinase MARK1 OS=Homo sapiens OX=9606 GN=MARK1 PE=1 SV=2	0.0954049	0.707931	1.384	0.3945	0.423778	1	1	0	1	1	0	1	1	0	1	1	0	1	1	0	1	1	0	16.4888	16.6665	17.1875	16.8449	17.0817	16.7023
VPS36_HUMAN	Q86VN1	Vacuolar protein-sorting-associated protein 36 OS=Homo sapiens OX=9606 GN=VPS36 PE=1 SV=1	0.79324	0.708064	1.468	0.1921	0.084838	0	0	0	0	0	0	0	0	0	0	0	0	1	1	1	0	0	0	15.7621	13.3463	14.7335	14.0036	19.0618	13.1563
SMN_HUMAN	Q16637	Survival motor neuron protein OS=Homo sapiens OX=9606 GN=SMN1 PE=1 SV=1	0.934597	0.708438	1.986	0.3494	3.0571	0	0	0	0	0	0	0	0	0	1	1	1	0	0	0	0	0	0	13.1963	13.4386	15.267	19.3511	13.0096	12.345
CK098_HUMAN	E9PRG8	Uncharacterized protein C11orf98 OS=Homo sapiens OX=9606 GN=C11orf98 PE=4 SV=2	0.178936	0.708725	3.778	0.7292	0.023946	7	7	7	3	3	3	4	3	3	3	2	2	4	3	3	5	4	4	24.4018	22.9489	23.9619	24.0751	23.715	24.0592
RBM8A_HUMAN	Q9Y5S9	RNA-binding protein 8A OS=Homo sapiens OX=9606 GN=RBM8A PE=1 SV=1	0.130655	0.709742	4.67	0.7467	0.022524	4	4	4	4	4	4	3	3	3	3	3	3	5	5	5	3	3	3	23.6774	24.242	24.3695	23.9119	24.7166	24.0523
WT1_HUMAN	P19544	Wilms tumor protein OS=Homo sapiens OX=9606 GN=WT1 PE=1 SV=2	0.870321	0.709864	2.263	0.5939	0.403625	0	0	0	0	0	0	1	1	1	1	1	1	0	0	0	0	0	0	12.0061	12.9988	17.2533	16.9665	12.0993	15.8035
SEPT2_HUMAN	Q15019	Septin-2 OS=Homo sapiens OX=9606 GN=SEPTIN2 PE=1 SV=1	0.370466	0.710545	1.436	0.2716	1.92022	0	0	0	0	0	0	0	0	0	0	0	0	0	0	0	1	1	1	14.1532	15.5616	15.0939	14.7844	14.1995	16.9361
TOM20_HUMAN	Q15388	Mitochondrial import receptor subunit TOM20 homolog OS=Homo sapiens OX=9606 GN=TOMM20 PE=1 SV=1	0.84575	0.71117	1.734	0.2866	1.91344	0	0	0	0	0	0	0	0	0	1	1	1	0	0	0	0	0	0	12.6965	15.0807	18.3588	18.911	15.151	14.6113
K2C7_HUMAN	P08729	Keratin, type II cytoskeletal 7 OS=Homo sapiens OX=9606 GN=KRT7 PE=1 SV=5	-0.33843	0.712126	2.621	0.4611	0.119287	3	3	0	4	3	0	3	3	0	3	3	0	1	1	0	3	2	0	22.446	22.5755	23.9735	22.6837	21.4355	23.8605
ZN322_HUMAN	Q6U7Q0	Zinc finger protein 322 OS=Homo sapiens OX=9606 GN=ZNF322 PE=1 SV=2	0.85545	0.712562	3.074	0.245	1.20271	0	0	0	0	0	0	0	0	0	0	0	0	1	1	0	0	0	0	12.1231	16.4693	14.7516	12.9977	18.7468	14.166
KHDR3_HUMAN	O75525	KH domain-containing, RNA-binding, signal transduction-associated protein 3 OS=Homo sapiens OX=9606 GN=KHDRBS3 PE=1 SV=1	0.129594	0.712859	2.612	0.5218	0.008772	3	3	0	3	3	0	2	2	0	3	2	0	3	3	0	2	2	0	23.1017	23.3045	22.7867	23.5294	23.4386	22.6137
ARF1_HUMAN	P84077	ADP-ribosylation factor 1 OS=Homo sapiens OX=9606 GN=ARF1 PE=1 SV=2	0.617557	0.714035	1.893	0.4829	0.50717	0	0	0	1	1	0	0	0	0	1	1	0	1	1	0	0	0	0	13.2581	17.9648	13.4075	15.5634	15.9381	14.9816
SPOPL_HUMAN	Q6IQ16	Speckle-type POZ protein-like OS=Homo sapiens OX=9606 GN=SPOPL PE=1 SV=1	-0.821736	0.714537	1.596	0.2024	0.818008	1	1	1	1	1	1	0	0	0	1	1	1	0	0	0	0	0	0	17.4388	17.5298	13.1335	18.1546	13.1685	14.3137
GFAP_HUMAN	P14136	Glial fibrillary acidic protein OS=Homo sapiens OX=9606 GN=GFAP PE=1 SV=1	-1.03457	0.714753	2.003	0.3339	0.136112	1	1	0	1	1	0	0	0	0	1	1	0	0	0	0	0	0	0	18.407	18.5217	12.8543	19.2727	13.8329	13.5737
DDX49_HUMAN	Q9Y6V7	Probable ATP-dependent RNA helicase DDX49 OS=Homo sapiens OX=9606 GN=DDX49 PE=1 SV=1	-0.761459	0.714867	2.115	0.3551	0.064461	2	2	2	2	2	2	0	0	0	0	0	0	1	1	1	0	0	0	18.6367	19.333	14.6427	17.2675	18.7023	14.3582
MDHM_HUMAN	P40926	Malate dehydrogenase, mitochondrial OS=Homo sapiens OX=9606 GN=MDH2 PE=1 SV=3	-0.818684	0.715608	2.574	0.6563	0.12502	1	1	1	3	3	3	0	0	0	1	1	1	1	1	1	0	0	0	16.7843	19.8363	14.3504	17.4906	17.5809	13.4433
SORL_HUMAN	Q92673	Sortilin-related receptor OS=Homo sapiens OX=9606 GN=SORL1 PE=1 SV=2	-0.344037	0.715638	1.183	0.2832	1.00484	0	0	0	0	0	0	0	0	0	0	0	0	1	1	1	1	1	1	13.9132	12.5672	15.2607	14.3385	13.4378	12.9326
EPIPL_HUMAN	P58107	Epiplakin OS=Homo sapiens OX=9606 GN=EPPK1 PE=1 SV=3	-0.526732	0.716878	2.221	0.2332	2.19711	0	0	0	0	0	0	1	1	1	0	0	0	0	0	0	0	0	0	13.1667	13.9207	17.4238	14.3097	13.7353	14.886
NDKB_HUMAN	P22392	Nucleoside diphosphate kinase B OS=Homo sapiens OX=9606 GN=NME2 PE=1 SV=1	1.3565	0.717012	3.213	0.6576	0.151595	1	1	0	3	3	0	0	0	0	2	2	1	3	3	0	0	0	0	17.3053	21.1503	12.9268	20.6447	21.4068	13.4004
SPT2_HUMAN	Q68D10	Protein SPT2 homolog OS=Homo sapiens OX=9606 GN=SPTY2D1 PE=1 SV=3	-0.474391	0.717067	2.49	0.5735	0.094674	1	1	1	2	2	2	1	1	1	1	1	1	1	1	1	0	0	0	17.3557	18.5206	15.5714	17.5171	17.566	14.9414
HXA6_HUMAN	P31267	Homeobox protein Hox-A6 OS=Homo sapiens OX=9606 GN=HOXA6 PE=2 SV=2	-1.02539	0.717245	1.825	0.4742	0.234716	0	0	0	1	1	0	1	1	0	1	1	0	0	0	0	1	1	0	15.2808	20.1912	21.4372	19.3889	14.271	20.1732
K2C3_HUMAN	P12035	Keratin, type II cytoskeletal 3 OS=Homo sapiens OX=9606 GN=KRT3 PE=1 SV=3	-0.29133	0.717753	3.454	0.6591	0.058714	9	7	0	11	8	0	12	9	0	10	8	0	6	5	0	12	9	0	23.6857	23.5374	24.9384	23.7639	22.7136	24.81
PGK1_HUMAN	P00558	Phosphoglycerate kinase 1 OS=Homo sapiens OX=9606 GN=PGK1 PE=1 SV=3	0.625848	0.718166	2.109	0.4452	0.584854	0	0	0	1	1	1	0	0	0	1	1	1	1	1	1	0	0	0	14.1703	16.6106	13.2742	17.1012	15.9785	12.8528
RT26_HUMAN	Q9BYN8	28S ribosomal protein S26, mitochondrial OS=Homo sapiens OX=9606 GN=MRPS26 PE=1 SV=1	0.311033	0.718733	2.887	0.5986	0.136234	4	4	4	4	4	4	1	1	1	4	3	3	6	6	6	2	2	2	21.2973	21.4987	20.0871	21.8406	22.0444	19.9312
TIRR_HUMAN	Q9BRJ7	Tudor-interacting repair regulator protein OS=Homo sapiens OX=9606 GN=NUDT16L1 PE=1 SV=1	-0.65284	0.718962	1.235	0.3174	1.92211	0	0	0	0	0	0	1	1	1	0	0	0	0	0	0	0	0	0	13.569	12.4152	17.8163	14.1415	13.179	14.5216
LSM4_HUMAN	Q9Y4Z0	U6 snRNA-associated Sm-like protein LSm4 OS=Homo sapiens OX=9606 GN=LSM4 PE=1 SV=1	-0.510106	0.719043	2.001	0.5447	0.754923	0	0	0	0	0	0	1	1	1	0	0	0	0	0	0	1	1	1	16.8247	14.2865	16.5499	13.9266	14.7916	17.4126
HNRL2_HUMAN	Q1KMD3	Heterogeneous nuclear ribonucleoprotein U-like protein 2 OS=Homo sapiens OX=9606 GN=HNRNPUL2 PE=1 SV=1	-0.427338	0.719071	2.928	0.7486	0.012588	6	6	6	8	8	8	8	8	8	3	3	3	6	6	6	12	12	12	19.7704	20.2469	20.6099	17.7971	20.0369	21.5112
GPBP1_HUMAN	Q86WP2	Vasculin OS=Homo sapiens OX=9606 GN=GPBP1 PE=1 SV=1	0.515415	0.719201	2.958	0.6971	0.044363	1	1	1	1	1	1	0	0	0	1	1	1	1	1	1	0	0	0	16.2977	16.5738	13.7558	17.2652	16.8124	14.096
SAP18_HUMAN	O00422	Histone deacetylase complex subunit SAP18 OS=Homo sapiens OX=9606 GN=SAP18 PE=1 SV=1	0.945212	0.719216	3.458	0.6677	0.043693	4	4	4	0	0	0	2	2	2	2	2	2	2	2	2	1	1	1	20.5981	13.8661	20.7238	20.535	19.9835	17.5051
TIA1_HUMAN	P31483	Nucleolysin TIA-1 isoform p40 OS=Homo sapiens OX=9606 GN=TIA1 PE=1 SV=3	0.656726	0.719773	1.751	0.414	0.10253	0	0	0	1	1	0	0	0	0	0	0	0	0	0	0	1	1	1	12.6047	18.1149	15.7737	16.0986	15.1455	17.2194
XKR7_HUMAN	Q5GH72	XK-related protein 7 OS=Homo sapiens OX=9606 GN=XKR7 PE=2 SV=1	-0.404266	0.720476	1.196	0.2834	0.463794	0	0	0	1	1	1	0	0	0	0	0	0	0	0	0	0	0	0	12.9893	15.1521	16.2079	14.2225	15.2404	13.6736
DSG1_HUMAN	Q02413	Desmoglein-1 OS=Homo sapiens OX=9606 GN=DSG1 PE=1 SV=2	-0.879493	0.722432	3.572	0.6716	0.116122	1	1	1	1	1	1	2	2	2	0	0	0	0	0	0	6	6	6	16.7269	16.2284	17.4267	12.2256	15.4351	20.0828
RAB1A_HUMAN	P62820	Ras-related protein Rab-1A OS=Homo sapiens OX=9606 GN=RAB1A PE=1 SV=3	0.779928	0.722498	2.032	0.4054	0.34402	0	0	0	1	1	0	0	0	0	1	1	0	1	1	0	0	0	0	14.3412	17.9012	14.7344	18.1667	18.1275	13.0224
PLK1_HUMAN	P53350	Serine/threonine-protein kinase PLK1 OS=Homo sapiens OX=9606 GN=PLK1 PE=1 SV=1	0.535054	0.722872	2.215	0.3819	0.37326	0	0	0	0	0	0	0	0	0	2	2	2	0	0	0	0	0	0	14.9372	13.293	15.0597	17.5316	13.809	13.5544
HS2ST_HUMAN	Q7LGA3	Heparan sulfate 2-O-sulfotransferase 1 OS=Homo sapiens OX=9606 GN=HS2ST1 PE=1 SV=1	-0.426328	0.723751	1.614	0.4646	0.066096	1	1	1	1	1	1	0	0	0	1	1	1	0	0	0	1	1	1	16.7308	17.314	16.454	17.0061	14.2825	17.9311
GTF2I_HUMAN	P78347	General transcription factor II-I OS=Homo sapiens OX=9606 GN=GTF2I PE=1 SV=2	-0.21703	0.724866	3.917	0.6947	0.001018	22	20	19	21	20	19	27	25	24	17	16	15	18	16	15	25	22	21	22.0759	22.5197	23.6037	22.2779	22.0603	23.2101
FBSP1_HUMAN	P0C2W1	F-box/SPRY domain-containing protein 1 OS=Homo sapiens OX=9606 GN=FBXO45 PE=1 SV=1	-0.427411	0.724947	2.773	0.6517	0.015263	5	5	5	6	6	6	3	3	3	6	6	6	4	4	4	1	1	1	22.0454	22.3511	21.0393	22.7249	22.1378	19.2908
HXB9_HUMAN	P17482	Homeobox protein Hox-B9 OS=Homo sapiens OX=9606 GN=HOXB9 PE=1 SV=2	1.18192	0.72558	1.936	0.5418	0.234716	0	0	0	1	1	0	1	1	0	1	1	0	1	1	1	2	2	1	11.6269	19.9688	21.2148	19.1665	17.0924	20.0974
ECHB_HUMAN	P55084	Trifunctional enzyme subunit beta, mitochondrial OS=Homo sapiens OX=9606 GN=HADHB PE=1 SV=3	0.241531	0.725982	2.419	0.573	0.005398	4	4	4	3	3	3	4	4	4	5	5	5	4	4	4	2	2	2	19.6346	19.792	20.55	20.8015	20.8195	19.0801
K2C75_HUMAN	O95678	Keratin, type II cytoskeletal 75 OS=Homo sapiens OX=9606 GN=KRT75 PE=1 SV=2	-0.300433	0.726488	2.751	0.6482	0.00018	5	4	0	9	7	0	8	7	0	5	4	0	5	4	0	8	6	0	23.0985	23.1126	24.6433	23.1389	22.3534	24.4608
HXA7_HUMAN	P31268	Homeobox protein Hox-A7 OS=Homo sapiens OX=9606 GN=HOXA7 PE=2 SV=3	-1.18596	0.726821	1.825	0.4742	0.234716	0	0	0	1	1	0	1	1	0	1	1	0	0	0	0	1	1	0	14.5217	20.3168	21.5628	19.5145	13.0301	20.2987
FA98A_HUMAN	Q8NCA5	Protein FAM98A OS=Homo sapiens OX=9606 GN=FAM98A PE=1 SV=2	0.220887	0.727272	5.379	0.8638	0.00234	21	13	10	19	13	11	25	15	11	19	11	8	17	13	9	26	16	12	24.4062	24.7862	26.2197	25.019	25.3169	25.7389
ERH_HUMAN	P84090	Enhancer of rudimentary homolog OS=Homo sapiens OX=9606 GN=ERH PE=1 SV=1	-1.41782	0.728045	2.335	0.4984	0.364652	0	0	0	2	2	2	3	3	3	1	1	1	1	1	1	0	0	0	14.9742	21.7029	24.0802	21.394	21.5694	13.5404
ACTB_HUMAN	P60709	Actin, cytoplasmic 1 OS=Homo sapiens OX=9606 GN=ACTB PE=1 SV=1	0.540406	0.729731	3.937	0.7315	0.015244	8	8	0	17	15	0	10	10	0	16	14	0	13	12	0	4	4	0	21.8056	24.1248	22.2719	24.5921	24.5058	20.7257
ACTG_HUMAN	P63261	Actin, cytoplasmic 2 OS=Homo sapiens OX=9606 GN=ACTG1 PE=1 SV=1	0.540406	0.729731	3.937	0.7315	0.015244	8	8	0	17	15	0	10	10	0	16	14	0	13	12	0	4	4	0	21.8056	24.1248	22.2719	24.5921	24.5058	20.7257
KDM6B_HUMAN	O15054	Lysine-specific demethylase 6B OS=Homo sapiens OX=9606 GN=KDM6B PE=1 SV=4	-0.591837	0.730575	1.493	0.2202	0.417527	1	1	1	1	1	1	0	0	0	0	0	0	1	1	1	1	1	1	16.5758	17.0508	14.1515	12.8062	17.2989	15.8974
H2A1B_HUMAN	P04908	Histone H2A type 1-B/E OS=Homo sapiens OX=9606 GN=H2AC4 PE=1 SV=2	-0.0623398	0.731995	2.475	0.4759	0.014952	6	4	0	6	4	0	6	4	0	6	4	0	5	4	0	7	4	0	27.9224	27.9367	27.7549	28.0488	27.871	27.5072
H2A3_HUMAN	Q7L7L0	Histone H2A type 3 OS=Homo sapiens OX=9606 GN=HIST3H2A PE=1 SV=3	-0.0623398	0.731995	2.475	0.4759	0.014952	6	4	0	6	4	0	6	4	0	6	4	0	5	4	0	7	4	0	27.9224	27.9367	27.7549	28.0488	27.871	27.5072
MCM5_HUMAN	P33992	DNA replication licensing factor MCM5 OS=Homo sapiens OX=9606 GN=MCM5 PE=1 SV=5	0.680374	0.733402	1.749	0.4854	0.727155	0	0	0	1	1	1	0	0	0	0	0	0	0	0	0	0	0	0	11.7247	14.6984	14.5695	16.6997	11.3169	15.0172
NGDN_HUMAN	Q8NEJ9	Neuroguidin OS=Homo sapiens OX=9606 GN=NGDN PE=1 SV=1	0.80807	0.734727	2.054	0.3442	0.179894	1	1	1	0	0	0	0	0	0	1	1	1	0	0	0	1	1	1	17.7575	13.6992	15.1291	18.5746	12.6016	17.8337
K2C8_HUMAN	P05787	Keratin, type II cytoskeletal 8 OS=Homo sapiens OX=9606 GN=KRT8 PE=1 SV=7	-0.263544	0.734762	3.663	0.6054	0.077692	8	6	0	10	6	0	6	4	0	6	5	0	6	5	1	9	6	0	24.0294	23.8601	25.4239	23.778	23.5213	25.2235
NSN5C_HUMAN	Q63ZY6	Putative methyltransferase NSUN5C OS=Homo sapiens OX=9606 GN=NSUN5P2 PE=5 SV=2	-0.501575	0.734768	2.8	0.5373	0.160141	1	1	0	2	2	0	1	1	0	3	2	0	1	1	0	0	0	0	18.4438	19.4652	18.3455	20.2512	18.7756	15.7228
HXA5_HUMAN	P20719	Homeobox protein Hox-A5 OS=Homo sapiens OX=9606 GN=HOXA5 PE=1 SV=2	-1.19843	0.735595	1.825	0.4742	0.234716	0	0	0	1	1	0	1	1	0	1	1	0	0	0	0	1	1	0	13.9884	20.0757	21.3218	19.2735	12.4594	20.0577
TERA_HUMAN	P55072	Transitional endoplasmic reticulum ATPase OS=Homo sapiens OX=9606 GN=VCP PE=1 SV=4	-0.070797	0.736837	2.935	0.6749	0.019897	15	15	15	14	14	14	12	12	12	12	12	12	12	11	11	10	10	10	21.1772	21.2939	21.2899	21.263	21.4693	20.8163
RM11_HUMAN	Q9Y3B7	39S ribosomal protein L11, mitochondrial OS=Homo sapiens OX=9606 GN=MRPL11 PE=1 SV=1	-0.622999	0.737179	2.447	0.6045	1.13165	1	1	1	0	0	0	0	0	0	0	0	0	1	1	1	0	0	0	17.8871	15.8275	15.0006	15.049	18.4567	13.3406
K1C28_HUMAN	Q7Z3Y7	Keratin, type I cytoskeletal 28 OS=Homo sapiens OX=9606 GN=KRT28 PE=1 SV=2	-0.264184	0.73797	3.551	0.5513	0.025068	6	6	0	8	6	0	6	5	0	6	6	0	6	6	0	7	6	0	25.6786	25.6807	26.6707	25.733	24.612	26.8924
SYLC_HUMAN	Q9P2J5	Leucine--tRNA ligase, cytoplasmic OS=Homo sapiens OX=9606 GN=LARS PE=1 SV=2	0.431462	0.738106	2.042	0.6153	2.0228	0	0	0	0	0	0	1	1	1	1	1	1	0	0	0	1	1	1	14.263	12.3966	15.777	15.463	13.1905	15.0775
SAFB2_HUMAN	Q14151	Scaffold attachment factor B2 OS=Homo sapiens OX=9606 GN=SAFB2 PE=1 SV=1	-0.201172	0.738816	2.589	0.5316	0.276395	2	2	0	4	4	0	1	1	0	2	2	0	1	1	0	4	4	2	18.5783	19.3902	18.1701	18.0625	18.0936	19.379
TOP3A_HUMAN	Q13472	DNA topoisomerase 3-alpha OS=Homo sapiens OX=9606 GN=TOP3A PE=1 SV=1	0.897067	0.739412	2.772	0.5956	0.885757	0	0	0	1	1	0	0	0	0	0	0	0	1	1	0	0	0	0	11.961	18.1317	13.1964	14.0555	18.6295	13.2953
EXOS6_HUMAN	Q5RKV6	Exosome complex component MTR3 OS=Homo sapiens OX=9606 GN=EXOSC6 PE=1 SV=1	0.217341	0.740179	3.734	0.7216	0.125899	2	2	2	2	2	2	2	2	2	2	2	2	3	3	3	2	2	2	20.3002	20.235	20.4262	19.3951	21.4734	20.745
RFC5_HUMAN	P40937	Replication factor C subunit 5 OS=Homo sapiens OX=9606 GN=RFC5 PE=1 SV=1	-0.29587	0.740297	2.282	0.6174	0.106183	2	2	2	3	3	2	3	3	3	4	4	4	1	1	1	2	2	2	18.0915	17.8955	18.2374	19.0153	16.2098	18.1117
SRSF5_HUMAN	Q13243	Serine/arginine-rich splicing factor 5 OS=Homo sapiens OX=9606 GN=SRSF5 PE=1 SV=1	0.304878	0.740502	4.347	0.7101	0.004555	9	8	7	5	4	4	8	7	6	6	5	4	5	4	4	7	6	5	24.4941	22.849	25.2387	24.9424	23.5224	25.0316
RBMS2_HUMAN	Q15434	RNA-binding motif, single-stranded-interacting protein 2 OS=Homo sapiens OX=9606 GN=RBMS2 PE=1 SV=1	0.802083	0.741906	2.26	0.5843	1.22788	0	0	0	1	1	0	0	0	0	0	0	0	0	0	0	2	2	1	13.2493	16.4802	13.6904	12.9939	13.4981	19.3343
NP1L1_HUMAN	P55209	Nucleosome assembly protein 1-like 1 OS=Homo sapiens OX=9606 GN=NAP1L1 PE=1 SV=1	0.375776	0.742625	4.123	0.7852	0.027113	5	4	3	4	3	2	10	7	6	3	3	2	3	2	1	9	6	5	21.3125	21.5092	23.8435	21.7961	22.0206	23.9758
TTC7B_HUMAN	Q86TV6	Tetratricopeptide repeat protein 7B OS=Homo sapiens OX=9606 GN=TTC7B PE=1 SV=3	0.574251	0.742885	1.155	0.2638	0.919386	0	0	0	1	1	1	0	0	0	1	1	1	1	1	1	0	0	0	16.859	17.7309	14.2757	18.0377	18.209	14.3417
GTD2A_HUMAN	Q86UP8	General transcription factor II-I repeat domain-containing protein 2A OS=Homo sapiens OX=9606 GN=GTF2IRD2 PE=1 SV=3	0.116624	0.743149	2.008	0.4313	0.388464	1	1	0	1	1	0	1	1	0	1	1	0	1	1	0	1	1	0	18.791	19.1163	19.8759	19.282	19.3071	19.5439
GTD2B_HUMAN	Q6EKJ0	General transcription factor II-I repeat domain-containing protein 2B OS=Homo sapiens OX=9606 GN=GTF2IRD2B PE=1 SV=1	0.116624	0.74315	2.008	0.4313	0.388464	1	1	0	1	1	0	1	1	0	1	1	0	1	1	0	1	1	0	18.8196	19.1449	19.9044	19.3106	19.3357	19.5725
EF1G_HUMAN	P26641	Elongation factor 1-gamma OS=Homo sapiens OX=9606 GN=EEF1G PE=1 SV=3	1.08406	0.744042	3.249	0.7245	0.163182	0	0	0	6	6	6	0	0	0	3	3	3	4	3	3	0	0	0	14.3885	20.3152	14.4064	19.9199	19.765	12.6774
CNOT6_HUMAN	Q9ULM6	CCR4-NOT transcription complex subunit 6 OS=Homo sapiens OX=9606 GN=CNOT6 PE=1 SV=2	-0.202418	0.744629	1.305	0.3548	0.131162	0	0	0	0	0	0	0	0	0	0	0	0	0	0	0	1	1	0	13.7465	14.659	15.4396	14.9791	13.9058	14.3529
POTEF_HUMAN	A5A3E0	POTE ankyrin domain family member F OS=Homo sapiens OX=9606 GN=POTEF PE=1 SV=2	0.676383	0.7451	3.912	0.6954	0.153979	2	2	0	3	3	0	3	3	0	4	4	0	3	3	0	1	1	0	17.7497	20.9333	18.6901	21.5283	21.4655	16.4086
POTEE_HUMAN	Q6S8J3	POTE ankyrin domain family member E OS=Homo sapiens OX=9606 GN=POTEE PE=2 SV=3	0.676383	0.7451	3.912	0.6954	0.153979	2	2	0	3	3	0	3	3	0	4	4	0	3	3	0	1	1	0	17.7718	20.9554	18.7122	21.5503	21.4875	16.4306
PRP8_HUMAN	Q6P2Q9	Pre-mRNA-processing-splicing factor 8 OS=Homo sapiens OX=9606 GN=PRPF8 PE=1 SV=2	0.195987	0.745394	2.999	0.5815	0.030826	7	7	7	5	5	5	4	4	4	4	4	4	6	6	6	4	4	4	17.866	17.5292	17.004	17.616	18.5581	16.8131
CALM1_HUMAN	P0DP23	Calmodulin-1 OS=Homo sapiens OX=9606 GN=CALM1 PE=1 SV=1	1.0148	0.745627	1.519	0.322	0.208384	1	1	0	0	0	0	0	0	0	0	0	0	1	1	0	0	0	0	18.7307	14.8896	13.9039	14.345	21.8972	14.3264
SNUT1_HUMAN	O43290	U4/U6.U5 tri-snRNP-associated protein 1 OS=Homo sapiens OX=9606 GN=SART1 PE=1 SV=1	0.257194	0.746775	2.236	0.4589	0.27427	1	1	1	1	1	1	0	0	0	1	1	1	1	1	1	1	1	1	16.7745	16.3245	18.2454	18.0729	16.4924	17.5506
RM37_HUMAN	Q9BZE1	39S ribosomal protein L37, mitochondrial OS=Homo sapiens OX=9606 GN=MRPL37 PE=1 SV=2	0.371499	0.748257	1.864	0.4056	0.308056	0	0	0	1	1	1	0	0	0	0	0	0	1	1	1	0	0	0	12.6462	15.9412	14.99	14.1158	15.6972	14.8788
TNNC2_HUMAN	P02585	Troponin C, skeletal muscle OS=Homo sapiens OX=9606 GN=TNNC2 PE=1 SV=2	-0.656264	0.748522	1.519	0.2772	0.281541	1	1	0	0	0	0	0	0	0	0	0	0	0	0	0	0	0	0	18.4412	12.6344	13.0845	14.8844	13.7521	13.5547
SF3A3_HUMAN	Q12874	Splicing factor 3A subunit 3 OS=Homo sapiens OX=9606 GN=SF3A3 PE=1 SV=1	0.259229	0.748788	3.521	0.5809	0.016497	2	2	2	1	1	1	2	2	2	2	2	2	3	3	3	2	2	2	18.2421	18.1392	18.7967	17.2516	19.6937	19.0104
K2C1_HUMAN	P04264	Keratin, type II cytoskeletal 1 OS=Homo sapiens OX=9606 GN=KRT1 PE=1 SV=6	-0.250853	0.748885	6.724	0.7623	0.00398	49	38	32	49	35	29	51	34	30	38	30	26	43	34	28	59	40	33	27.1965	26.9396	28.4183	26.6255	26.7686	28.4078
K1C26_HUMAN	Q7Z3Y9	Keratin, type I cytoskeletal 26 OS=Homo sapiens OX=9606 GN=KRT26 PE=1 SV=2	-0.293743	0.749382	2.387	0.5513	0.058959	2	2	0	3	2	0	3	2	0	2	2	0	2	2	0	2	2	0	24.506	24.5566	25.7909	24.5986	23.3916	25.9821
HS74L_HUMAN	O95757	Heat shock 70 kDa protein 4L OS=Homo sapiens OX=9606 GN=HSPA4L PE=1 SV=3	0.336649	0.749479	2.341	0.525	1.52889	0	0	0	0	0	0	0	0	0	1	1	0	0	0	0	0	0	0	15.6661	12.3895	14.3874	14.0716	14.9142	14.4672
RBCC1_HUMAN	Q8TDY2	RB1-inducible coiled-coil protein 1 OS=Homo sapiens OX=9606 GN=RB1CC1 PE=1 SV=3	0.386116	0.75035	1.369	0.26	0.634511	0	0	0	0	0	0	1	1	1	0	0	0	0	0	0	0	0	0	13.8022	14.2248	15.8275	13.9801	14.1304	16.9024
RCC2_HUMAN	Q9P258	Protein RCC2 OS=Homo sapiens OX=9606 GN=RCC2 PE=1 SV=2	-0.388644	0.751404	3.202	0.6518	0.012786	6	6	6	7	7	7	3	3	3	6	6	6	4	4	4	2	2	2	19.4465	20.4072	18.2123	20.413	19.3182	17.1688
MYLK_HUMAN	Q15746	Myosin light chain kinase, smooth muscle OS=Homo sapiens OX=9606 GN=MYLK PE=1 SV=4	-0.561689	0.751514	1.689	0.2539	0.36527	0	0	0	0	0	0	1	1	1	0	0	0	0	0	0	1	1	1	14.5151	15.6037	16.6872	14.2671	12.8583	17.9956
TAD2B_HUMAN	Q86TJ2	Transcriptional adapter 2-beta OS=Homo sapiens OX=9606 GN=TADA2B PE=1 SV=2	-0.739227	0.751607	2.059	0.456	0.39169	1	1	1	0	0	0	1	1	1	0	0	0	0	0	0	1	1	1	18.7757	14.17	19.4503	15.221	15.4045	19.5527
H2A1D_HUMAN	P20671	Histone H2A type 1-D OS=Homo sapiens OX=9606 GN=H2AC7 PE=1 SV=2	-0.0586383	0.752739	3.712	0.6491	0.014952	8	5	0	7	5	0	8	5	0	8	5	0	7	5	0	8	5	0	27.9497	27.9452	27.7752	28.0731	27.9026	27.5185
CEBPZ_HUMAN	Q03701	CCAAT/enhancer-binding protein zeta OS=Homo sapiens OX=9606 GN=CEBPZ PE=1 SV=3	-0.498415	0.752923	1.648	0.4108	1.5913	0	0	0	0	0	0	0	0	0	0	0	0	0	0	0	1	1	1	15.3728	13.9066	15.2715	17.0384	12.3222	13.6951
MYH7_HUMAN	P12883	Myosin-7 OS=Homo sapiens OX=9606 GN=MYH7 PE=1 SV=5	0.30833	0.752957	2.489	0.581	0.532838	0	0	0	0	0	0	1	1	0	0	0	0	0	0	0	0	0	0	15.0201	15.0464	13.2526	15.8053	15.0028	13.436
K1C10_HUMAN	P13645	Keratin, type I cytoskeletal 10 OS=Homo sapiens OX=9606 GN=KRT10 PE=1 SV=6	-0.243344	0.753108	4.576	0.7653	0.014897	34	29	19	38	28	18	33	26	17	36	28	18	23	22	13	37	27	17	26.9797	26.9514	28.0305	27.0621	25.9955	28.174
CP131_HUMAN	Q9UPN4	Centrosomal protein of 131 kDa OS=Homo sapiens OX=9606 GN=CEP131 PE=1 SV=3	0.621379	0.755943	2.372	0.6061	0.102596	3	3	3	2	2	2	0	0	0	1	1	1	4	4	4	0	0	0	17.2752	16.1325	11.8343	15.3633	17.3333	14.4096
IMA3_HUMAN	O00629	Importin subunit alpha-3 OS=Homo sapiens OX=9606 GN=KPNA4 PE=1 SV=1	0.481032	0.757078	1.975	0.2157	0.672739	0	0	0	0	0	0	0	0	0	0	0	0	1	1	0	0	0	0	14.9353	14.2039	14.7748	14.1274	17.9474	13.2822
7B2_HUMAN	P05408	Neuroendocrine protein 7B2 OS=Homo sapiens OX=9606 GN=SCG5 PE=1 SV=2	0.0810172	0.758353	2.302	0.2693	0.017341	1	1	1	1	1	1	1	1	1	1	1	1	1	1	1	1	1	1	23.7085	24.1175	24.5002	24.0319	24.3461	24.1912
RAB1C_HUMAN	Q92928	Putative Ras-related protein Rab-1C OS=Homo sapiens OX=9606 GN=RAB1C PE=5 SV=2	0.705819	0.759312	2.032	0.4054	1.08921	0	0	0	1	1	0	0	0	0	1	1	0	0	0	0	0	0	0	12.0258	17.9836	14.9006	18.2492	14.1851	14.5933
DZIP1_HUMAN	Q86YF9	Zinc finger protein DZIP1 OS=Homo sapiens OX=9606 GN=DZIP1 PE=1 SV=1	-0.382261	0.759609	1.52	0.2053	0.183589	0	0	0	1	1	0	1	1	0	0	0	0	1	1	0	0	0	0	13.9996	16.3867	16.3638	15.5119	16.505	13.5864
NOP14_HUMAN	P78316	Nucleolar protein 14 OS=Homo sapiens OX=9606 GN=NOP14 PE=1 SV=3	-0.688846	0.760117	2.117	0.4591	0.714289	2	2	2	2	2	2	0	0	0	0	0	0	2	2	2	0	0	0	16.9547	17.8924	12.3224	14.4316	17.3736	13.2978
IL21_HUMAN	Q9HBE4	Interleukin-21 OS=Homo sapiens OX=9606 GN=IL21 PE=1 SV=3	0.506459	0.760202	1.347	0.1826	0.344597	0	0	0	0	0	0	0	0	0	0	0	0	1	1	1	0	0	0	13.6016	16.0376	14.9354	14.4176	18.0841	13.5922
RAB13_HUMAN	P51153	Ras-related protein Rab-13 OS=Homo sapiens OX=9606 GN=RAB13 PE=1 SV=1	0.671004	0.761946	2.032	0.4054	1.08921	0	0	0	1	1	0	0	0	0	1	1	0	0	0	0	0	0	0	12.7707	18.1642	14.515	18.4297	14.9196	14.1136
REN3B_HUMAN	Q9BZI7	Regulator of nonsense transcripts 3B OS=Homo sapiens OX=9606 GN=UPF3B PE=1 SV=1	0.144651	0.763509	3.665	0.7097	0.02175	11	11	11	9	9	8	12	12	11	11	11	11	9	9	8	12	12	12	21.8234	21.7681	22.6087	22.3199	21.5446	22.7696
ATLA2_HUMAN	Q8NHH9	Atlastin-2 OS=Homo sapiens OX=9606 GN=ATL2 PE=1 SV=2	-0.579418	0.764601	1.951	0.3152	1.89361	1	1	1	0	0	0	1	1	1	0	0	0	0	0	0	1	1	1	16.4373	14.0028	18.084	15.4911	13.2856	18.0092
NOL12_HUMAN	Q9UGY1	Nucleolar protein 12 OS=Homo sapiens OX=9606 GN=NOL12 PE=1 SV=1	0.151765	0.765067	1.752	0.5599	0.587053	1	1	1	1	1	1	1	1	1	0	0	0	1	1	1	1	1	1	18.8129	18.8497	19.1797	18.1922	19.6851	19.4204
HXB4_HUMAN	P17483	Homeobox protein Hox-B4 OS=Homo sapiens OX=9606 GN=HOXB4 PE=1 SV=2	-0.255671	0.766024	3.504	0.6313	0.013803	4	4	4	3	3	3	3	3	3	1	1	1	4	4	4	3	3	3	20.9947	20.9163	21.7965	19.4913	21.9063	21.5428
SLAI2_HUMAN	Q9P270	SLAIN motif-containing protein 2 OS=Homo sapiens OX=9606 GN=SLAIN2 PE=1 SV=2	-0.512464	0.766062	1.599	0.3309	1.4533	1	1	1	1	1	1	0	0	0	0	0	0	0	0	0	0	0	0	14.6402	16.3819	11.1949	13.5973	12.6475	14.4348
NOG2_HUMAN	Q13823	Nucleolar GTP-binding protein 2 OS=Homo sapiens OX=9606 GN=GNL2 PE=1 SV=1	-0.117024	0.766256	3.621	0.7279	0.016846	10	10	10	8	8	8	7	7	7	8	8	8	9	9	9	4	4	4	20.0083	20.3418	20.2692	20.4811	20.4034	19.3837
CCDC9_HUMAN	Q9Y3X0	Coiled-coil domain-containing protein 9 OS=Homo sapiens OX=9606 GN=CCDC9 PE=1 SV=1	0.0949345	0.766816	3.408	0.7127	0.04135	8	7	7	7	7	7	8	7	7	9	8	8	5	5	5	6	6	6	21.0849	21.2301	21.6456	21.7873	20.9465	21.5116
IF5A1_HUMAN	P63241	Eukaryotic translation initiation factor 5A-1 OS=Homo sapiens OX=9606 GN=EIF5A PE=1 SV=2	0.976934	0.767152	1.886	0.4862	0.569555	0	0	0	1	1	0	0	0	0	1	1	0	2	2	0	0	0	0	14.8577	20.5988	16.3627	19.3916	21.9997	13.3586
ZNFX1_HUMAN	Q9P2E3	NFX1-type zinc finger-containing protein 1 OS=Homo sapiens OX=9606 GN=ZNFX1 PE=2 SV=2	0.262059	0.767784	1.649	0.3451	0.323062	0	0	0	0	0	0	0	0	0	1	1	1	0	0	0	0	0	0	14.2645	12.7928	14.8766	13.1356	14.7632	14.8213
CCAR2_HUMAN	Q8N163	Cell cycle and apoptosis regulator protein 2 OS=Homo sapiens OX=9606 GN=CCAR2 PE=1 SV=2	-0.314003	0.768332	2.606	0.5341	0.13316	2	2	2	3	3	3	1	1	1	2	2	2	1	1	1	2	2	2	17.2033	18.8029	16.7488	18.3399	15.7592	17.7139
PCNT_HUMAN	O95613	Pericentrin OS=Homo sapiens OX=9606 GN=PCNT PE=1 SV=4	-0.271775	0.770446	2.766	0.6526	0.007442	0	0	0	0	0	0	0	0	0	1	1	1	1	1	1	0	0	0	13.4296	12.7483	14.6407	12.7147	12.6119	14.6767
POLH_HUMAN	Q9Y253	DNA polymerase eta OS=Homo sapiens OX=9606 GN=POLH PE=1 SV=1	-1.39548	0.771512	1.748	0.2374	0.170565	0	0	0	1	1	0	1	1	0	0	0	0	0	0	0	1	1	0	12.8776	23.4043	24.1906	15.2866	17.1029	23.8966
PAL4A_HUMAN	Q9Y536	Peptidyl-prolyl cis-trans isomerase A-like 4A OS=Homo sapiens OX=9606 GN=PPIAL4A PE=2 SV=1	1.0378	0.771773	2.044	0.3244	0.082566	0	0	0	1	1	0	0	0	0	2	2	0	0	0	0	0	0	0	14.8638	20.8941	13.4239	22.1257	13.9407	16.2288
STXB1_HUMAN	P61764	Syntaxin-binding protein 1 OS=Homo sapiens OX=9606 GN=STXBP1 PE=1 SV=1	-1.04753	0.772171	1.189	0.3188	1.41627	1	1	1	0	0	0	1	1	1	0	0	0	0	0	0	1	1	1	20.3829	13.2933	21.4882	16.3028	14.1562	21.5629
ZDBF2_HUMAN	Q9HCK1	DBF4-type zinc finger-containing protein 2 OS=Homo sapiens OX=9606 GN=ZDBF2 PE=1 SV=3	0.342473	0.77281	1.224	0.2369	3.48075	0	0	0	0	0	0	0	0	0	0	0	0	0	0	0	1	1	1	14.4324	13.1599	15.2405	13.0259	14.5919	16.2424
RC3H1_HUMAN	Q5TC82	Roquin-1 OS=Homo sapiens OX=9606 GN=RC3H1 PE=1 SV=1	-0.333675	0.772929	2.653	0.6956	0.143377	2	2	2	1	1	0	2	2	1	1	1	0	2	2	1	1	1	0	16.7626	15.0807	16.9606	15.2263	17.724	14.8526
NEMF_HUMAN	O60524	Nuclear export mediator factor NEMF OS=Homo sapiens OX=9606 GN=NEMF PE=1 SV=4	-0.422868	0.77314	2.052	0.3756	0.035804	0	0	0	1	1	1	1	1	1	0	0	0	0	0	0	2	2	2	15.1102	15.48	15.7729	13.7506	13.5988	17.7451
NDKA_HUMAN	P15531	Nucleoside diphosphate kinase A OS=Homo sapiens OX=9606 GN=NME1 PE=1 SV=1	0.937683	0.774259	3.213	0.6576	0.209096	1	1	0	1	1	0	0	0	0	1	1	0	3	3	0	0	0	0	17.4309	20.2379	14.6125	20.3273	21.5323	13.2348
SYVM_HUMAN	Q5ST30	Valine--tRNA ligase, mitochondrial OS=Homo sapiens OX=9606 GN=VARS2 PE=1 SV=2	0.328443	0.775916	2.561	0.5385	0.337971	2	2	2	0	0	0	1	1	1	1	1	1	0	0	0	0	0	0	15.4184	13.6919	15.5328	16.0912	13.411	16.1262
ACTH_HUMAN	P63267	Actin, gamma-enteric smooth muscle OS=Homo sapiens OX=9606 GN=ACTG2 PE=1 SV=1	0.497316	0.776263	3.328	0.7315	0.015244	7	7	0	16	14	0	9	9	0	15	13	0	13	12	0	3	3	0	21.486	23.9995	22.2005	24.6358	24.3889	20.1532
ACTA_HUMAN	P62736	Actin, aortic smooth muscle OS=Homo sapiens OX=9606 GN=ACTA2 PE=1 SV=1	0.497316	0.776263	3.328	0.7315	0.015244	7	7	0	16	14	0	9	9	0	15	13	0	13	12	0	3	3	0	21.3548	23.8683	22.0692	24.5046	24.2577	20.022
ACTC_HUMAN	P68032	Actin, alpha cardiac muscle 1 OS=Homo sapiens OX=9606 GN=ACTC1 PE=1 SV=1	0.497316	0.776263	3.328	0.7315	0.015244	7	7	0	16	14	0	9	9	0	15	13	0	13	12	0	3	3	0	21.3548	23.8683	22.0692	24.5046	24.2577	20.022
ACTS_HUMAN	P68133	Actin, alpha skeletal muscle OS=Homo sapiens OX=9606 GN=ACTA1 PE=1 SV=1	0.497316	0.776263	3.328	0.7315	0.015244	7	7	0	16	14	0	9	9	0	15	13	0	13	12	0	3	3	0	21.3548	23.8683	22.0692	24.5046	24.2577	20.022
RL21_HUMAN	P46778	60S ribosomal protein L21 OS=Homo sapiens OX=9606 GN=RPL21 PE=1 SV=2	-0.210324	0.777458	4.8	0.7342	0.019243	20	16	15	19	11	10	19	14	13	18	13	12	21	15	14	19	13	12	27.0991	28.3295	28.897	28.7503	27.7221	27.2222
PDE8B_HUMAN	O95263	High affinity cAMP-specific and IBMX-insensitive 3',5'-cyclic phosphodiesterase 8B OS=Homo sapiens OX=9606 GN=PDE8B PE=1 SV=2	-0.187254	0.777803	1.74	0.268	0.018115	1	1	1	1	1	1	1	1	1	1	1	1	1	1	1	1	1	1	21.4088	21.4345	22.1991	21.7196	20.4243	22.3368
RL9_HUMAN	P32969	60S ribosomal protein L9 OS=Homo sapiens OX=9606 GN=RPL9 PE=1 SV=1	-0.156388	0.779532	4.681	0.7041	0.01685	9	7	7	7	6	6	8	6	6	8	5	5	8	6	6	8	5	5	25.9588	26.0874	26.4518	26.4958	26.5253	25.0078
OGT1_HUMAN	O15294	UDP-N-acetylglucosamine--peptide N-acetylglucosaminyltransferase 110 kDa subunit OS=Homo sapiens OX=9606 GN=OGT PE=1 SV=3	-0.375111	0.779987	1.543	0.2307	0.061584	1	1	1	0	0	0	0	0	0	0	0	0	0	0	0	0	0	0	14.2608	14.5634	17.1642	14.9377	13.4858	16.4394
TRY1_HUMAN	P07477	Trypsin-1 OS=Homo sapiens OX=9606 GN=PRSS1 PE=1 SV=1	-0.710096	0.7808	1.465	0.2645	0.169088	0	0	0	0	0	0	2	2	0	0	0	0	0	0	0	0	0	0	13.0613	13.3048	20.2351	15.4483	14.0737	14.949
KI21B_HUMAN	O75037	Kinesin-like protein KIF21B OS=Homo sapiens OX=9606 GN=KIF21B PE=1 SV=2	0.420538	0.780963	1.696	0.2683	1.31748	0	0	0	0	0	0	0	0	0	0	0	0	1	1	1	0	0	0	12.6372	12.1789	16.471	14.6771	14.446	13.4256
YTDC2_HUMAN	Q9H6S0	3'-5' RNA helicase YTHDC2 OS=Homo sapiens OX=9606 GN=YTHDC2 PE=1 SV=2	0.121745	0.781461	3.203	0.6031	0.009811	5	5	5	4	4	4	7	7	7	5	5	5	5	5	5	5	5	5	18.0441	18.3655	19.0231	18.8959	18.8871	18.0151
KHDR2_HUMAN	Q5VWX1	KH domain-containing, RNA-binding, signal transduction-associated protein 2 OS=Homo sapiens OX=9606 GN=KHDRBS2 PE=1 SV=1	0.123152	0.782812	2.774	0.5218	0.008772	4	4	0	6	6	0	5	5	0	6	5	0	5	5	0	4	4	0	23.2111	23.9514	23.5468	24.2695	23.7745	23.0348
CALM3_HUMAN	P0DP25	Calmodulin-3 OS=Homo sapiens OX=9606 GN=CALM3 PE=1 SV=1	0.885985	0.786071	1.519	0.322	0.208384	1	1	0	0	0	0	0	0	0	0	0	0	1	1	0	0	0	0	18.7307	15.1855	13.731	15.4754	21.8972	12.9325
KIF2A_HUMAN	O00139	Kinesin-like protein KIF2A OS=Homo sapiens OX=9606 GN=KIF2A PE=1 SV=3	-0.195852	0.78865	2.817	0.7669	0.057129	6	6	5	7	7	6	7	7	6	5	5	4	9	9	8	4	4	4	20.0781	20.441	20.6651	20.6222	21.0729	18.9015
KITH_HUMAN	P04183	Thymidine kinase, cytosolic OS=Homo sapiens OX=9606 GN=TK1 PE=1 SV=2	-0.409822	0.788812	1.683	0.2656	0.10496	1	1	1	0	0	0	0	0	0	0	0	0	0	0	0	0	0	0	16.03	13.015	14.0054	11.948	15.8338	14.0391
DJB11_HUMAN	Q9UBS4	DnaJ homolog subfamily B member 11 OS=Homo sapiens OX=9606 GN=DNAJB11 PE=1 SV=1	-0.697391	0.790238	1.586	0.2774	0.73174	0	0	0	0	0	0	1	1	1	0	0	0	0	0	0	1	1	1	14.1439	15.0213	18.6686	15.5618	11.5956	18.5843
RBM14_HUMAN	Q96PK6	RNA-binding protein 14 OS=Homo sapiens OX=9606 GN=RBM14 PE=1 SV=2	-0.0391744	0.790366	6.608	0.7605	0.004721	43	28	28	46	27	27	41	27	27	37	25	25	41	27	27	37	27	27	26.1357	26.0769	26.5065	26.158	26.2591	26.1845
TOPRS_HUMAN	Q9NS56	E3 ubiquitin-protein ligase Topors OS=Homo sapiens OX=9606 GN=TOPORS PE=1 SV=1	-0.273879	0.790381	1.117	0.1925	1.68023	0	0	0	0	0	0	1	1	1	0	0	0	0	0	0	0	0	0	14.5443	14.0105	17.027	15.0347	15.2932	14.4323
HXB7_HUMAN	P09629	Homeobox protein Hox-B7 OS=Homo sapiens OX=9606 GN=HOXB7 PE=1 SV=4	-0.860135	0.790478	1.825	0.4742	0.234716	0	0	0	1	1	0	1	1	0	1	1	0	0	0	0	1	1	0	14.4627	20.4543	21.7003	19.652	13.9486	20.4362
CCD86_HUMAN	Q9H6F5	Coiled-coil domain-containing protein 86 OS=Homo sapiens OX=9606 GN=CCDC86 PE=1 SV=1	-0.110842	0.790636	2.873	0.5787	0.003772	3	3	3	2	2	2	3	3	3	3	3	3	3	3	3	2	2	2	20.5527	20.0012	20.7923	20.5068	20.7746	19.7323
RRP15_HUMAN	Q9Y3B9	RRP15-like protein OS=Homo sapiens OX=9606 GN=RRP15 PE=1 SV=2	-0.814129	0.791535	2.81	0.7811	0.034517	3	3	3	0	0	0	3	3	3	1	1	1	0	0	0	2	2	2	18.603	12.5659	19.5062	17.4237	12.3536	18.4554
DHX57_HUMAN	Q6P158	Putative ATP-dependent RNA helicase DHX57 OS=Homo sapiens OX=9606 GN=DHX57 PE=1 SV=2	0.132894	0.791943	2.972	0.6238	0.022309	11	10	8	9	8	7	14	12	11	11	10	8	9	8	7	12	11	11	20.4209	20.1081	21.0046	21.3976	20.4502	20.0844
COF1_HUMAN	P23528	Cofilin-1 OS=Homo sapiens OX=9606 GN=CFL1 PE=1 SV=3	0.708906	0.792475	2.525	0.5932	0.036811	1	1	0	3	3	1	0	0	0	2	2	2	1	1	1	0	0	0	17.4121	20.9464	13.3918	19.8179	18.5064	15.5526
LANC1_HUMAN	O43813	Glutathione S-transferase LANCL1 OS=Homo sapiens OX=9606 GN=LANCL1 PE=1 SV=1	0.650259	0.792591	1.298	0.3536	0.642206	0	0	0	0	0	0	1	1	1	0	0	0	0	0	0	1	1	1	12.0203	14.8068	18.1098	13.3861	15.0216	18.4799
TPIS_HUMAN	P60174	Triosephosphate isomerase OS=Homo sapiens OX=9606 GN=TPI1 PE=1 SV=3	-0.736778	0.792704	3.209	0.6821	0.034185	1	1	1	3	3	3	0	0	0	1	1	1	2	2	2	0	0	0	17.5684	20.1645	14.5616	17.6833	19.6705	12.7304
SFR19_HUMAN	Q9H7N4	Splicing factor, arginine/serine-rich 19 OS=Homo sapiens OX=9606 GN=SCAF1 PE=1 SV=3	0.322171	0.793115	2.152	0.5279	0.064271	0	0	0	1	1	1	1	1	1	0	0	0	0	0	0	0	0	0	12.0329	13.4064	15.8991	14.2907	13.7004	14.3138
ZN433_HUMAN	Q8N7K0	Zinc finger protein 433 OS=Homo sapiens OX=9606 GN=ZNF433 PE=1 SV=1	0.233135	0.793763	1.382	0.3075	0.179871	1	1	1	1	1	1	1	1	1	1	1	1	1	1	1	1	1	1	20.5455	20.6079	22.7053	20.9031	21.287	22.368
LONM_HUMAN	P36776	Lon protease homolog, mitochondrial OS=Homo sapiens OX=9606 GN=LONP1 PE=1 SV=2	-0.526258	0.794007	2.4	0.6433	0.520051	0	0	0	2	2	2	4	4	4	2	2	2	0	0	0	2	2	2	14.649	17.7517	19.4429	18.0563	14.2375	17.9711
RUSD3_HUMAN	Q6P087	Mitochondrial mRNA pseudouridine synthase RPUSD3 OS=Homo sapiens OX=9606 GN=RPUSD3 PE=1 SV=3	0.538843	0.79419	1.18	0.2144	3.86048	0	0	0	0	0	0	0	0	0	0	0	0	1	1	1	0	0	0	13.7404	13.2763	14.4901	14.5368	17.5808	11.0057
ECHA_HUMAN	P40939	Trifunctional enzyme subunit alpha, mitochondrial OS=Homo sapiens OX=9606 GN=HADHA PE=1 SV=2	-0.147307	0.795447	3.681	0.7231	0.06485	6	6	6	9	9	9	6	6	6	6	6	6	5	5	5	4	4	4	18.8925	20.258	19.5204	19.5973	19.9112	18.7205
KIF1B_HUMAN	O60333	Kinesin-like protein KIF1B OS=Homo sapiens OX=9606 GN=KIF1B PE=1 SV=5	0.198514	0.795634	2.719	0.7834	0.009179	2	2	1	1	1	0	2	2	0	1	1	0	0	0	0	2	2	0	15.3584	15.1409	14.5758	15.6623	13.8928	16.1156
GSTP1_HUMAN	P09211	Glutathione S-transferase P OS=Homo sapiens OX=9606 GN=GSTP1 PE=1 SV=2	0.729303	0.795827	2.353	0.4394	0.661721	0	0	0	1	1	1	0	0	0	1	1	1	1	1	1	0	0	0	13.7829	20.378	16.0481	17.7329	20.4273	14.2367
HBE_HUMAN	P02100	Hemoglobin subunit epsilon OS=Homo sapiens OX=9606 GN=HBE1 PE=1 SV=2	0.406124	0.796294	1.851	0.5935	0.199447	1	1	0	1	1	0	0	0	0	1	1	0	1	1	0	0	0	0	16.1026	17.8535	15.5547	18.0022	18.404	14.323
PIMT_HUMAN	P22061	Protein-L-isoaspartate(D-aspartate) O-methyltransferase OS=Homo sapiens OX=9606 GN=PCMT1 PE=1 SV=4	0.986111	0.796766	4.431	0.689	0.170435	0	0	0	1	1	1	3	3	3	0	0	0	1	1	1	2	2	2	11.9548	16.0516	20.3128	11.8397	19.1288	20.309
HORN_HUMAN	Q86YZ3	Hornerin OS=Homo sapiens OX=9606 GN=HRNR PE=1 SV=2	-0.390169	0.797012	6.105	0.8302	0.017366	12	11	11	12	12	12	18	15	15	3	3	3	9	8	8	21	19	19	19.1318	19.047	20.7187	16.8306	19.5566	21.3397
K2C79_HUMAN	Q5XKE5	Keratin, type II cytoskeletal 79 OS=Homo sapiens OX=9606 GN=KRT79 PE=1 SV=2	-0.200144	0.797205	2.751	0.6482	0.00018	6	6	0	8	7	0	4	4	0	4	4	0	4	4	0	7	6	0	22.8264	22.6476	23.7722	23.0046	21.7175	23.9237
H2AV_HUMAN	Q71UI9	Histone H2A.V OS=Homo sapiens OX=9606 GN=H2AFV PE=1 SV=3	-0.051206	0.798244	2.475	0.4432	0.042609	3	2	0	3	2	0	3	2	0	3	2	0	3	2	0	4	2	0	27.9657	27.987	27.7406	28.0408	27.9913	27.5076
H2AZ_HUMAN	P0C0S5	Histone H2A.Z OS=Homo sapiens OX=9606 GN=H2AZ1 PE=1 SV=2	-0.051206	0.798244	2.475	0.4432	0.042609	3	2	0	3	2	0	3	2	0	3	2	0	3	2	0	4	2	0	27.9657	27.987	27.7406	28.0408	27.9913	27.5076
HACD3_HUMAN	Q9P035	Very-long-chain (3R)-3-hydroxyacyl-CoA dehydratase 3 OS=Homo sapiens OX=9606 GN=HACD3 PE=1 SV=2	0.317324	0.79841	2.398	0.5044	0.624376	0	0	0	0	0	0	0	0	0	0	0	0	0	0	0	2	2	2	15.7278	15.8048	14.997	15.5489	14.0174	17.9152
MAP6_HUMAN	Q96JE9	Microtubule-associated protein 6 OS=Homo sapiens OX=9606 GN=MAP6 PE=1 SV=2	0.355574	0.799262	1.325	0.2106	0.79001	0	0	0	0	0	0	0	0	0	0	0	0	0	0	0	1	1	1	13.2943	13.9287	16.9387	13.8936	15.1228	16.2119
PARD3_HUMAN	Q8TEW0	Partitioning defective 3 homolog OS=Homo sapiens OX=9606 GN=PARD3 PE=1 SV=2	0.654743	0.801395	1.22	0.2375	0.780213	0	0	0	0	0	0	1	1	1	0	0	0	1	1	1	0	0	0	14.0424	12.4978	18.6541	15.0234	18.7471	13.3881
NKAPL_HUMAN	Q5M9Q1	NKAP-like protein OS=Homo sapiens OX=9606 GN=NKAPL PE=2 SV=3	0.338978	0.802042	2.789	0.5657	0.080511	1	1	0	1	1	0	1	1	0	2	2	0	1	1	0	1	1	0	19.308	16.183	19.5515	19.9904	18.0498	18.0193
NKAP_HUMAN	Q8N5F7	NF-kappa-B-activating protein OS=Homo sapiens OX=9606 GN=NKAP PE=1 SV=1	0.338978	0.802042	2.789	0.5657	0.080511	1	1	0	1	1	0	1	1	0	2	2	0	1	1	0	1	1	0	19.308	16.183	19.5515	19.9904	18.0498	18.0193
DGCR8_HUMAN	Q8WYQ5	Microprocessor complex subunit DGCR8 OS=Homo sapiens OX=9606 GN=DGCR8 PE=1 SV=1	0.451101	0.803954	2.232	0.595	0.110493	1	1	1	2	2	2	0	0	0	3	3	3	1	1	1	0	0	0	16.1692	17.339	13.8526	18.2777	16.7709	13.6655
PLCE1_HUMAN	Q9P212	1-phosphatidylinositol 4,5-bisphosphate phosphodiesterase epsilon-1 OS=Homo sapiens OX=9606 GN=PLCE1 PE=1 SV=3	0.417397	0.804011	1.243	0.185	0.389106	0	0	0	0	0	0	0	0	0	1	1	1	0	0	0	0	0	0	12.4788	14.8999	13.1314	16.5281	13.493	11.7411
ZSC20_HUMAN	P17040	Zinc finger and SCAN domain-containing protein 20 OS=Homo sapiens OX=9606 GN=ZSCAN20 PE=1 SV=3	-0.389986	0.804497	3.074	0.245	1.20271	0	0	0	0	0	0	0	0	0	0	0	0	1	1	0	0	0	0	14.0876	16.3532	16.1983	14.2724	17.6807	13.5161
RED_HUMAN	Q13123	Protein Red OS=Homo sapiens OX=9606 GN=IK PE=1 SV=3	0.690095	0.804648	1.61	0.3919	2.09438	0	0	0	0	0	0	1	1	1	1	1	1	1	1	1	0	0	0	13.793	16.1895	18.9779	19.1873	19.1112	12.7322
FGL2_HUMAN	Q14314	Fibroleukin OS=Homo sapiens OX=9606 GN=FGL2 PE=1 SV=1	-0.206067	0.805509	1.8	0.1978	0.713955	0	0	0	1	1	0	0	0	0	0	0	0	0	0	0	0	0	0	14.3915	16.1705	14.3043	15.7365	14.2862	14.2253
ZN845_HUMAN	Q96IR2	Zinc finger protein 845 OS=Homo sapiens OX=9606 GN=ZNF845 PE=1 SV=3	-0.577723	0.805897	2.535	0.2801	0.84695	1	1	1	0	0	0	0	0	0	0	0	0	1	1	0	0	0	0	20.1052	13.3686	13.8302	14.5756	15.2053	15.7899
ATPA_HUMAN	P25705	ATP synthase subunit alpha, mitochondrial OS=Homo sapiens OX=9606 GN=ATP5F1A PE=1 SV=1	0.880471	0.805983	3.392	0.6106	0.072681	2	2	2	8	8	8	0	0	0	6	6	6	7	7	7	0	0	0	16.7253	20.5969	13.7522	20.4156	20.8065	12.4939
HXB8_HUMAN	P17481	Homeobox protein Hox-B8 OS=Homo sapiens OX=9606 GN=HOXB8 PE=2 SV=2	-0.918978	0.806379	1.825	0.4742	0.234716	0	0	0	1	1	0	1	1	0	1	1	0	0	0	0	1	1	0	13.8393	20.7762	22.0222	19.9739	13.1487	20.7581
ARGL1_HUMAN	Q9NWB6	Arginine and glutamate-rich protein 1 OS=Homo sapiens OX=9606 GN=ARGLU1 PE=1 SV=1	0.417938	0.807127	2.642	0.428	0.025984	2	2	2	5	5	5	1	1	1	3	3	3	3	3	3	2	2	2	20.8693	22.3858	18.123	21.9228	21.8431	18.866
PP1RA_HUMAN	Q96QC0	Serine/threonine-protein phosphatase 1 regulatory subunit 10 OS=Homo sapiens OX=9606 GN=PPP1R10 PE=1 SV=1	-0.441546	0.80783	2.277	0.5204	0.01655	1	1	1	1	1	1	0	0	0	0	0	0	2	2	2	0	0	0	15.8786	15.9291	13.4515	14.1772	17.4272	12.3301
2AAA_HUMAN	P30153	Serine/threonine-protein phosphatase 2A 65 kDa regulatory subunit A alpha isoform OS=Homo sapiens OX=9606 GN=PPP2R1A PE=1 SV=4	-0.227064	0.807889	2.142	0.5294	0.866154	1	1	1	1	1	1	0	0	0	1	1	1	0	0	0	0	0	0	14.5488	15.9788	15.4727	16.0729	15.6557	13.5904
BCKD_HUMAN	O14874	[3-methyl-2-oxobutanoate dehydrogenase [lipoamide]] kinase, mitochondrial OS=Homo sapiens OX=9606 GN=BCKDK PE=1 SV=2	-0.464219	0.808224	1.996	0.499	0.009392	0	0	0	1	1	1	1	1	1	0	0	0	0	0	0	1	1	1	14.4217	15.8363	17.1623	13.9163	13.5629	18.5484
RTCB_HUMAN	Q9Y3I0	RNA-splicing ligase RtcB homolog OS=Homo sapiens OX=9606 GN=RTCB PE=1 SV=1	0.102304	0.810078	5.098	0.7922	0.001042	40	31	31	34	31	31	41	31	31	33	29	29	39	30	30	37	27	27	26.529	27.0223	27.7769	26.8845	27.4097	27.341
UB2L5_HUMAN	A0A1B0GUS4	Ubiquitin-conjugating enzyme E2 L5 OS=Homo sapiens OX=9606 GN=UBE2L5 PE=2 SV=1	0.791728	0.810835	1.958	0.2923	0.25418	0	0	0	1	1	0	0	0	0	1	1	0	0	0	0	0	0	0	14.1373	20.2343	13.2247	20.4116	16.6981	12.8618
SRSF7_HUMAN	Q16629	Serine/arginine-rich splicing factor 7 OS=Homo sapiens OX=9606 GN=SRSF7 PE=1 SV=1	0.0766932	0.81183	3.115	0.783	0.005697	9	7	6	8	6	5	8	7	6	6	4	3	8	6	5	7	6	5	24.1545	24.1484	24.5704	23.9043	24.3686	24.8304
CO9_HUMAN	P02748	Complement component C9 OS=Homo sapiens OX=9606 GN=C9 PE=1 SV=2	-0.71918	0.81253	2.095	0.1527	1.13502	0	0	0	1	1	0	0	0	0	0	0	0	0	0	0	0	0	0	12.9286	21.9206	14.2368	14.8626	16.3911	15.6748
KNOP1_HUMAN	Q1ED39	Lysine-rich nucleolar protein 1 OS=Homo sapiens OX=9606 GN=KNOP1 PE=1 SV=1	-0.515247	0.813399	2.896	0.6373	0.1613	3	3	3	1	1	1	2	2	2	2	2	2	0	0	0	1	1	1	17.518	15.3633	16.7647	18.491	12.1954	17.4138
CLASR_HUMAN	Q8N2M8	CLK4-associating serine/arginine rich protein OS=Homo sapiens OX=9606 GN=CLASRP PE=1 SV=4	0.293198	0.814054	2.616	0.5031	0.014775	2	2	2	1	1	1	1	1	1	2	2	2	3	3	3	1	1	1	18.4173	17.7272	18.3592	18.4632	20.4453	16.4748
RAB10_HUMAN	P61026	Ras-related protein Rab-10 OS=Homo sapiens OX=9606 GN=RAB10 PE=1 SV=1	0.657081	0.814545	2.032	0.4054	1.08921	0	0	0	1	1	0	0	0	0	1	1	0	0	0	0	0	0	0	11.8341	17.9836	12.4751	18.2492	13.2426	12.7723
SPB1_HUMAN	Q8IY81	pre-rRNA 2'-O-ribose RNA methyltransferase FTSJ3 OS=Homo sapiens OX=9606 GN=FTSJ3 PE=1 SV=2	0.17928	0.815013	3.124	0.7554	0.223482	2	2	2	3	3	3	3	3	3	1	1	1	2	2	2	3	3	3	17.0725	16.8569	18.6708	16.9467	17.7453	18.446
K2C78_HUMAN	Q8N1N4	Keratin, type II cytoskeletal 78 OS=Homo sapiens OX=9606 GN=KRT78 PE=1 SV=2	-0.692177	0.815075	2.368	0.5101	0.163088	0	0	0	0	0	0	5	5	4	1	1	0	0	0	0	2	2	1	13.8697	14.9054	21.6171	16.1428	13.7733	18.3995
MTEF3_HUMAN	Q96E29	Transcription termination factor 3, mitochondrial OS=Homo sapiens OX=9606 GN=MTERF3 PE=1 SV=2	-0.362763	0.815534	1.559	0.2758	1.92241	0	0	0	1	1	1	0	0	0	0	0	0	0	0	0	0	0	0	13.214	16.7197	15.4378	15.1949	16.2973	12.791
KI13B_HUMAN	Q9NQT8	Kinesin-like protein KIF13B OS=Homo sapiens OX=9606 GN=KIF13B PE=1 SV=2	0.218938	0.815549	2.939	0.4286	0.400782	0	0	0	1	1	1	1	1	1	1	1	1	1	1	1	0	0	0	14.509	15.0591	15.4905	15.9527	16.1824	13.5803
GT251_HUMAN	Q8NBJ5	Procollagen galactosyltransferase 1 OS=Homo sapiens OX=9606 GN=COLGALT1 PE=1 SV=1	-0.323327	0.815605	1.979	0.4792	0.006117	1	1	1	3	3	3	0	0	0	1	1	1	1	1	1	0	0	0	16.6088	18.2211	15.5997	17.8744	17.1581	14.4272
LYAM2_HUMAN	P16581	E-selectin OS=Homo sapiens OX=9606 GN=SELE PE=1 SV=1	0.696659	0.815735	1.204	0.2658	0.175559	0	0	0	0	0	0	1	1	1	1	1	1	0	0	0	0	0	0	13.6626	13.0997	20.1209	19.5208	13.9332	15.5192
PSA4_HUMAN	P25789	Proteasome subunit alpha type-4 OS=Homo sapiens OX=9606 GN=PSMA4 PE=1 SV=1	0.191292	0.816458	2.343	0.5053	1.3323	0	0	0	0	0	0	0	0	0	1	1	1	0	0	0	0	0	0	14.5175	13.1396	15.6826	15.0925	14.3029	14.5182
MYH6_HUMAN	P13533	Myosin-6 OS=Homo sapiens OX=9606 GN=MYH6 PE=1 SV=5	-0.358934	0.817356	2.489	0.581	0.532838	0	0	0	0	0	0	1	1	0	0	0	0	0	0	0	0	0	0	13.0109	14.8955	13.2409	10.9631	15.5543	13.5531
U2AF1_HUMAN	Q01081	Splicing factor U2AF 35 kDa subunit OS=Homo sapiens OX=9606 GN=U2AF1 PE=1 SV=3	-0.198503	0.81774	4.133	0.7112	0.06351	3	3	0	2	2	0	3	3	0	2	2	0	2	2	0	3	3	0	23.1701	21.4459	23.5244	21.9606	22.0955	23.4888
U2AF5_HUMAN	P0DN76	Splicing factor U2AF 35 kDa subunit-like protein OS=Homo sapiens OX=9606 GN=U2AF1L5 PE=1 SV=1	-0.198503	0.81774	4.133	0.7112	0.06351	3	3	0	2	2	0	3	3	0	2	2	0	2	2	0	3	3	0	23.1701	21.4459	23.5244	21.9606	22.0955	23.4888
K1C25_HUMAN	Q7Z3Z0	Keratin, type I cytoskeletal 25 OS=Homo sapiens OX=9606 GN=KRT25 PE=1 SV=1	-0.211161	0.817767	2.415	0.5513	0.028626	3	3	0	4	3	0	4	3	0	3	3	0	3	3	0	3	3	0	24.771	24.8645	26.0842	24.9923	23.7539	26.3401
K1C27_HUMAN	Q7Z3Y8	Keratin, type I cytoskeletal 27 OS=Homo sapiens OX=9606 GN=KRT27 PE=1 SV=2	-0.210625	0.818774	2.415	0.5513	0.028626	4	4	0	5	4	0	5	4	0	4	4	0	4	4	0	4	4	0	24.6843	24.7732	25.9917	24.905	23.6565	26.2559
PARK7_HUMAN	Q99497	Protein/nucleic acid deglycase DJ-1 OS=Homo sapiens OX=9606 GN=PARK7 PE=1 SV=2	-0.476257	0.821088	2.045	0.4005	1.42395	0	0	0	1	1	1	0	0	0	0	0	0	0	0	0	0	0	0	13.7679	18.7009	13.4879	13.0022	15.0316	16.4941
NOC4L_HUMAN	Q9BVI4	Nucleolar complex protein 4 homolog OS=Homo sapiens OX=9606 GN=NOC4L PE=1 SV=1	0.372223	0.821962	2.007	0.4399	0.321423	1	1	1	0	0	0	0	0	0	0	0	0	1	1	1	0	0	0	15.7658	13.261	13.6087	12.7783	17.1944	13.7794
TRPC5_HUMAN	Q9UL62	Short transient receptor potential channel 5 OS=Homo sapiens OX=9606 GN=TRPC5 PE=1 SV=1	0.200933	0.823106	1.268	0.2461	0.147555	0	0	0	0	0	0	1	1	0	0	0	0	0	0	0	0	0	0	13.2606	14.5276	15.5681	14.395	15.6431	13.921
NEUA_HUMAN	Q8NFW8	N-acylneuraminate cytidylyltransferase OS=Homo sapiens OX=9606 GN=CMAS PE=1 SV=2	0.356727	0.823194	2.272	0.5971	0.026856	4	4	4	1	1	1	1	1	1	1	1	1	5	5	5	4	4	4	19.4668	17.8109	17.5456	15.8967	20.1329	19.8639
SF3A2_HUMAN	Q15428	Splicing factor 3A subunit 2 OS=Homo sapiens OX=9606 GN=SF3A2 PE=1 SV=2	-0.182367	0.823923	3.455	0.7348	0.036394	2	2	2	2	2	2	2	2	2	2	2	2	3	3	3	1	1	1	19.1252	19.1415	19.7781	19.6785	20.1066	17.7126
RL12_HUMAN	P30050	60S ribosomal protein L12 OS=Homo sapiens OX=9606 GN=RPL12 PE=1 SV=1	0.0958182	0.824841	4.381	0.7376	0.03285	12	7	7	12	7	7	11	5	5	14	7	7	11	6	6	8	5	5	27.1272	27.3673	27.3666	27.866	27.6882	26.5942
RM28_HUMAN	Q13084	39S ribosomal protein L28, mitochondrial OS=Homo sapiens OX=9606 GN=MRPL28 PE=1 SV=4	-0.299215	0.825506	1.39	0.3248	1.75293	0	0	0	0	0	0	1	1	1	0	0	0	1	1	1	0	0	0	13.9066	16.1396	17.2661	15.6295	16.7737	14.0115
HXB6_HUMAN	P17509	Homeobox protein Hox-B6 OS=Homo sapiens OX=9606 GN=HOXB6 PE=1 SV=4	-0.706045	0.826981	1.825	0.4742	0.234716	0	0	0	1	1	0	1	1	0	1	1	0	0	0	0	1	1	0	13.8708	20.0757	21.3218	19.2735	13.819	20.0577
RTRAF_HUMAN	Q9Y224	RNA transcription, translation and transport factor protein OS=Homo sapiens OX=9606 GN=RTRAF PE=1 SV=1	-0.166246	0.826994	3.837	0.7782	0.005505	14	13	12	17	13	12	20	12	12	16	12	11	15	11	11	19	13	12	24.3245	25.5541	26.4246	24.7848	25.025	25.9946
PTCD1_HUMAN	O75127	Pentatricopeptide repeat-containing protein 1, mitochondrial OS=Homo sapiens OX=9606 GN=PTCD1 PE=1 SV=2	0.41684	0.828256	2.245	0.457	0.903361	1	1	1	0	0	0	0	0	0	0	0	0	1	1	1	0	0	0	15.0128	13.6966	15.4751	17.1517	16.5607	11.7227
ENOA_HUMAN	P06733	Alpha-enolase OS=Homo sapiens OX=9606 GN=ENO1 PE=1 SV=2	0.650925	0.828926	4.237	0.7465	0.050838	5	5	4	8	8	7	1	1	1	8	8	7	7	7	6	0	0	0	20.1015	22.2307	15.7789	22.153	22.0673	15.8434
TRM2A_HUMAN	Q8IZ69	tRNA (uracil-5-)-methyltransferase homolog A OS=Homo sapiens OX=9606 GN=TRMT2A PE=1 SV=2	-0.137065	0.829328	2.905	0.6306	0.045253	5	5	5	5	5	5	6	6	6	4	4	4	4	4	4	6	6	6	20.1132	20.3697	21.2861	20.0127	19.938	21.407
NO40_HUMAN	Q9NP64	Nucleolar protein of 40 kDa OS=Homo sapiens OX=9606 GN=ZCCHC17 PE=1 SV=1	-0.452344	0.830271	2.096	0.484	0.655044	0	0	0	1	1	1	0	0	0	1	1	1	0	0	0	0	0	0	14.4221	17.9654	13.9136	17.8071	14.5009	12.6362
PCNA_HUMAN	P12004	Proliferating cell nuclear antigen OS=Homo sapiens OX=9606 GN=PCNA PE=1 SV=1	-0.602182	0.832495	1.598	0.3924	0.174388	0	0	0	1	1	1	1	1	1	0	0	0	1	1	1	1	1	1	12.4924	17.0586	21.4574	15.1257	16.8361	17.24
BTF3_HUMAN	P20290	Transcription factor BTF3 OS=Homo sapiens OX=9606 GN=BTF3 PE=1 SV=1	0.357521	0.832585	2.299	0.5594	0.292521	0	0	0	1	1	1	0	0	0	1	1	1	0	0	0	0	0	0	13.4567	16.5163	15.5336	18.1116	13.9459	14.5216
TCPH_HUMAN	Q99832	T-complex protein 1 subunit eta OS=Homo sapiens OX=9606 GN=CCT7 PE=1 SV=2	0.276609	0.833299	1.826	0.2211	0.28673	0	0	0	1	1	1	0	0	0	1	1	1	0	0	0	0	0	0	16.101	17.2488	14.3132	17.2689	16.8147	14.4092
ANXA2_HUMAN	P07355	Annexin A2 OS=Homo sapiens OX=9606 GN=ANXA2 PE=1 SV=2	0.403577	0.834289	2.235	0.4696	0.59308	1	1	1	0	0	0	0	0	0	0	0	0	1	1	1	0	0	0	17.3985	13.8435	14.1302	14.1022	18.3334	14.1474
CPNE2_HUMAN	Q96FN4	Copine-2 OS=Homo sapiens OX=9606 GN=CPNE2 PE=1 SV=3	0.407615	0.835056	1.694	0.1832	0.242067	2	2	2	0	0	0	0	0	0	0	0	0	1	1	1	0	0	0	18.8814	14.8259	14.7342	14.9745	18.9621	15.7277
RPOM_HUMAN	O00411	DNA-directed RNA polymerase, mitochondrial OS=Homo sapiens OX=9606 GN=POLRMT PE=1 SV=2	0.130295	0.835272	2.912	0.6605	0.008197	2	2	2	2	2	2	3	3	3	4	4	4	3	3	3	1	1	1	17.9401	16.9673	17.7223	18.6597	17.3913	16.9696
CLK3_HUMAN	P49761	Dual specificity protein kinase CLK3 OS=Homo sapiens OX=9606 GN=CLK3 PE=1 SV=3	-0.318336	0.837445	2.142	0.5453	0.5846	0	0	0	0	0	0	1	1	1	0	0	0	0	0	0	2	2	2	14.6249	14.1382	17.0626	14.0784	13.5766	17.2156
TOR4A_HUMAN	Q9NXH8	Torsin-4A OS=Homo sapiens OX=9606 GN=TOR4A PE=1 SV=2	0.306225	0.83774	3.036	0.642	0.285546	1	1	1	1	1	1	1	1	1	3	3	3	1	1	1	0	0	0	16.6247	17.6842	16.0362	19.1574	17.4615	14.6448
AZI2_HUMAN	Q9H6S1	5-azacytidine-induced protein 2 OS=Homo sapiens OX=9606 GN=AZI2 PE=1 SV=1	-0.212632	0.839247	2.306	0.5182	0.245979	0	0	0	0	0	0	0	0	0	0	0	0	0	0	0	1	1	1	13.2146	14.5476	14.7513	12.5301	13.8549	15.4906
EF2_HUMAN	P13639	Elongation factor 2 OS=Homo sapiens OX=9606 GN=EEF2 PE=1 SV=4	-0.678522	0.840489	2.662	0.7183	0.054504	2	2	2	7	7	7	2	2	2	7	7	6	9	8	7	0	0	0	20.9426	20.6921	17.0498	22.4553	21.0515	13.1421
NSA2_HUMAN	O95478	Ribosome biogenesis protein NSA2 homolog OS=Homo sapiens OX=9606 GN=NSA2 PE=1 SV=1	-0.254273	0.841955	2.479	0.505	0.115823	0	0	0	1	1	1	0	0	0	0	0	0	1	1	1	0	0	0	15.3054	17.3299	15.4695	14.9945	17.7735	14.5741
NSUN5_HUMAN	Q96P11	Probable 28S rRNA (cytosine-C(5))-methyltransferase OS=Homo sapiens OX=9606 GN=NSUN5 PE=1 SV=2	-0.273389	0.842339	2.8	0.5656	0.00712	4	4	3	4	4	2	2	2	1	5	4	2	4	4	3	1	1	1	19.7348	20.3472	18.5013	20.3306	20.5128	16.9196
TDIF1_HUMAN	Q9H147	Deoxynucleotidyltransferase terminal-interacting protein 1 OS=Homo sapiens OX=9606 GN=DNTTIP1 PE=1 SV=2	0.156212	0.842706	1.463	0.2044	0.89077	0	0	0	0	0	0	1	1	1	0	0	0	0	0	0	0	0	0	14.1609	13.3734	15.6115	14.65	13.903	15.0614
TRIPC_HUMAN	Q14669	E3 ubiquitin-protein ligase TRIP12 OS=Homo sapiens OX=9606 GN=TRIP12 PE=1 SV=1	0.189985	0.843013	2.258	0.6001	0.659801	0	0	0	0	0	0	0	0	0	1	1	1	0	0	0	0	0	0	12.4578	14.837	13.4078	13.8604	14.698	12.7141
MIO_HUMAN	Q9NXC5	GATOR complex protein MIOS OS=Homo sapiens OX=9606 GN=MIOS PE=1 SV=2	-0.114389	0.843992	3.234	0.734	0.022089	8	8	8	7	6	6	14	13	13	6	6	6	10	10	10	10	9	9	19.9123	19.5161	21.017	19.4239	20.2582	20.4201
TRM1L_HUMAN	Q7Z2T5	TRMT1-like protein OS=Homo sapiens OX=9606 GN=TRMT1L PE=1 SV=2	0.404073	0.845031	4.048	0.7368	0.060045	2	2	2	1	1	1	3	3	3	2	2	2	1	1	1	2	2	2	19.8401	15.8773	20.4339	20.4384	16.5054	20.4197
PININ_HUMAN	Q9H307	Pinin OS=Homo sapiens OX=9606 GN=PNN PE=1 SV=5	0.180412	0.845507	3.193	0.6677	0.00213	8	8	8	6	6	6	6	6	6	5	5	5	9	9	9	8	7	7	19.7402	19.5514	21.4121	19.4161	21.595	20.2339
KHDR1_HUMAN	Q07666	KH domain-containing, RNA-binding, signal transduction-associated protein 1 OS=Homo sapiens OX=9606 GN=KHDRBS1 PE=1 SV=1	0.105333	0.845771	4.018	0.7593	0.008772	14	12	8	17	13	7	14	13	8	16	13	8	15	12	7	12	10	6	24.4658	24.7959	24.2509	25.0998	25.0838	23.645
PCDGG_HUMAN	Q9UN71	Protocadherin gamma-B4 OS=Homo sapiens OX=9606 GN=PCDHGB4 PE=2 SV=1	-0.463064	0.845893	1.513	0.2949	0.456118	0	0	0	1	1	0	1	1	0	0	0	0	1	1	0	0	0	0	14.0337	18.2433	18.6733	13.3046	18.9283	17.3282
FUT4_HUMAN	P22083	Alpha-(1,3)-fucosyltransferase 4 OS=Homo sapiens OX=9606 GN=FUT4 PE=2 SV=3	0.225518	0.846655	3.925	0.7068	0.006563	2	2	2	2	2	2	7	7	7	2	2	2	6	6	6	5	5	5	18.2201	19.142	21.4482	18.7859	20.4226	20.2784
HBA_HUMAN	P69905	Hemoglobin subunit alpha OS=Homo sapiens OX=9606 GN=HBA1 PE=1 SV=2	-0.539101	0.846775	2.77	0.4426	1.00074	1	1	1	1	1	0	0	0	0	1	1	0	0	0	0	0	0	0	17.5948	19.5342	13.215	19.888	14.1414	14.6972
ENOB_HUMAN	P13929	Beta-enolase OS=Homo sapiens OX=9606 GN=ENO3 PE=1 SV=5	0.38242	0.847411	3.755	0.6663	0.050838	1	1	0	1	1	0	0	0	0	1	1	0	1	1	0	0	0	0	17.391	18.624	13.0833	17.7061	17.3948	15.1447
PPIB_HUMAN	P23284	Peptidyl-prolyl cis-trans isomerase B OS=Homo sapiens OX=9606 GN=PPIB PE=1 SV=2	0.443909	0.8489	2.681	0.6844	0.127225	0	0	0	2	2	2	0	0	0	0	0	0	2	2	2	0	0	0	14.8432	18.7204	13.1761	14.222	18.8719	14.9775
TIM50_HUMAN	Q3ZCQ8	Mitochondrial import inner membrane translocase subunit TIM50 OS=Homo sapiens OX=9606 GN=TIMM50 PE=1 SV=2	-0.245816	0.849975	1.718	0.4214	0.146521	1	1	1	1	1	1	0	0	0	1	1	1	0	0	0	0	0	0	14.7279	16.3606	14.4401	16.8674	13.2083	14.7153
E2AK2_HUMAN	P19525	Interferon-induced, double-stranded RNA-activated protein kinase OS=Homo sapiens OX=9606 GN=EIF2AK2 PE=1 SV=2	-0.416761	0.849992	2.549	0.6158	0.071535	1	1	1	2	2	2	0	0	0	2	2	2	0	0	0	0	0	0	17.4807	17.3924	12.9959	18.334	14.7558	13.529
CSTOS_HUMAN	Q96C57	Protein CUSTOS OS=Homo sapiens OX=9606 GN=CUSTOS PE=1 SV=2	0.43114	0.850789	2.267	0.5717	0.988997	0	0	0	0	0	0	1	1	1	1	1	1	0	0	0	0	0	0	12.0501	13.2197	17.9001	16.6939	15.1665	12.6029
HMGCL_HUMAN	P35914	Hydroxymethylglutaryl-CoA lyase, mitochondrial OS=Homo sapiens OX=9606 GN=HMGCL PE=1 SV=2	-0.529908	0.850866	1.264	0.1709	0.364881	0	0	0	1	1	0	0	0	0	0	0	0	0	0	0	0	0	0	12.0458	20.8257	14.2618	15.3641	14.804	15.3754
DDX52_HUMAN	Q9Y2R4	Probable ATP-dependent RNA helicase DDX52 OS=Homo sapiens OX=9606 GN=DDX52 PE=1 SV=3	-0.222943	0.85164	3.009	0.6702	0.037302	2	2	2	4	4	4	3	3	3	5	5	5	1	1	1	3	3	3	17.8527	19.0523	19.4134	19.9294	16.5742	19.1459
EWS_HUMAN	Q01844	RNA-binding protein EWS OS=Homo sapiens OX=9606 GN=EWSR1 PE=1 SV=1	0.0959358	0.852131	6.816	0.8194	0.032233	10	8	8	12	9	9	11	7	7	12	7	7	9	6	6	12	8	8	23.9822	24.0977	25.384	24.2328	24.7301	24.7888
TF2H2_HUMAN	Q13888	General transcription factor IIH subunit 2 OS=Homo sapiens OX=9606 GN=GTF2H2 PE=1 SV=1	-0.371612	0.852707	1.983	0.5106	0.062158	2	2	0	0	0	0	0	0	0	0	0	0	1	1	0	0	0	0	18.0497	13.7145	13.3326	14.57	16.6287	12.7832
COPB2_HUMAN	P35606	Coatomer subunit beta' OS=Homo sapiens OX=9606 GN=COPB2 PE=1 SV=2	0.207258	0.852845	2.318	0.6933	1.15399	0	0	0	0	0	0	0	0	0	1	1	1	0	0	0	0	0	0	13.4113	14.7164	16.1315	14.991	13.7441	16.1459
DKC1_HUMAN	O60832	H/ACA ribonucleoprotein complex subunit DKC1 OS=Homo sapiens OX=9606 GN=DKC1 PE=1 SV=3	0.0917371	0.85362	3.462	0.6208	0.00902	5	5	5	5	5	5	3	3	3	4	4	4	6	6	6	3	3	3	20.1401	20.3469	19.923	20.5459	20.7988	19.3405
RT27_HUMAN	Q92552	28S ribosomal protein S27, mitochondrial OS=Homo sapiens OX=9606 GN=MRPS27 PE=1 SV=3	0.190742	0.854406	3.132	0.682	0.071756	5	5	5	3	3	3	3	3	3	3	3	3	6	6	6	2	2	2	19.706	18.6488	19.1807	19.8522	20.6758	17.5797
ZN233_HUMAN	A6NK53	Zinc finger protein 233 OS=Homo sapiens OX=9606 GN=ZNF233 PE=2 SV=3	-0.41818	0.854855	3.074	0.245	1.20271	0	0	0	0	0	0	0	0	0	0	0	0	1	1	0	0	0	0	13.4209	16.7175	14.2474	11.4431	17.9394	13.7488
TDRP_HUMAN	Q86YL5	Testis development-related protein OS=Homo sapiens OX=9606 GN=TDRP PE=1 SV=2	0.415698	0.857359	1.278	0.2731	1.29062	0	0	0	1	1	1	1	1	1	1	1	1	1	1	1	0	0	0	14.3681	19.2606	18.7805	19.381	19.4105	14.8649
EF1A1_HUMAN	P68104	Elongation factor 1-alpha 1 OS=Homo sapiens OX=9606 GN=EEF1A1 PE=1 SV=1	0.26134	0.857546	4.586	0.7242	0.022716	13	11	0	12	9	0	7	7	0	12	8	0	12	9	0	5	4	0	23.4727	25.1939	22.1183	24.8385	24.9446	21.7859
EF1A3_HUMAN	Q5VTE0	Putative elongation factor 1-alpha-like 3 OS=Homo sapiens OX=9606 GN=EEF1A1P5 PE=5 SV=1	0.26134	0.857546	4.586	0.7242	0.022716	13	11	0	12	9	0	7	7	0	12	8	0	12	9	0	5	4	0	23.4727	25.1939	22.1183	24.8385	24.9446	21.7859
TRI32_HUMAN	Q13049	E3 ubiquitin-protein ligase TRIM32 OS=Homo sapiens OX=9606 GN=TRIM32 PE=1 SV=2	-0.357693	0.858018	1.755	0.3903	0.062527	0	0	0	0	0	0	2	2	2	0	0	0	0	0	0	1	1	1	12.7954	13.2747	17.3363	14.7624	11.7836	15.7874
DNJC9_HUMAN	Q8WXX5	DnaJ homolog subfamily C member 9 OS=Homo sapiens OX=9606 GN=DNAJC9 PE=1 SV=1	0.145655	0.858209	2.97	0.6064	0.01158	3	3	3	4	4	4	2	2	2	2	2	2	4	4	4	3	3	3	19.9832	20.502	18.5368	19.8122	20.6701	18.9767
KT222_HUMAN	Q8N1A0	Keratin-like protein KRT222 OS=Homo sapiens OX=9606 GN=KRT222 PE=2 SV=1	0.52135	0.858714	2.491	0.5815	0.21447	0	0	0	0	0	0	1	1	0	0	0	0	0	0	0	1	1	0	12.0467	15.1152	20.0208	15.2694	14.3429	19.1345
LYL1_HUMAN	P12980	Protein lyl-1 OS=Homo sapiens OX=9606 GN=LYL1 PE=1 SV=3	-0.218845	0.858775	1.119	0.1626	1.41477	1	1	0	0	0	0	0	0	0	0	0	0	0	0	0	0	0	0	16.534	13.6214	13.2755	15.1693	13.3951	14.2098
TECR_HUMAN	Q9NZ01	Very-long-chain enoyl-CoA reductase OS=Homo sapiens OX=9606 GN=TECR PE=1 SV=1	0.307556	0.859223	2.725	0.5053	0.800775	0	0	0	0	0	0	0	0	0	0	0	0	1	1	1	0	0	0	13.048	15.9308	14.9115	13.9414	17.684	13.1875
MYCBP_HUMAN	Q99417	c-Myc-binding protein OS=Homo sapiens OX=9606 GN=MYCBP PE=1 SV=3	0.48202	0.859451	2.147	0.3787	0.472167	0	0	0	0	0	0	1	1	1	0	0	0	0	0	0	1	1	1	13.8323	14.4083	20.3526	15.102	15.3099	19.6274
ITPR2_HUMAN	Q14571	Inositol 1,4,5-trisphosphate receptor type 2 OS=Homo sapiens OX=9606 GN=ITPR2 PE=1 SV=2	-0.10351	0.860021	1.573	0.2924	0.003773	1	1	1	1	1	1	0	0	0	1	1	1	0	0	0	1	1	1	15.3909	16.0496	17.2588	16.2398	16.0229	16.1261
DDX46_HUMAN	Q7L014	Probable ATP-dependent RNA helicase DDX46 OS=Homo sapiens OX=9606 GN=DDX46 PE=1 SV=2	-0.188296	0.862647	2.744	0.5955	0.989227	2	2	2	1	1	1	0	0	0	0	0	0	0	0	0	0	0	0	15.4439	15.4367	15.2089	14.3709	13.9568	17.1968
ANO2_HUMAN	Q9NQ90	Anoctamin-2 OS=Homo sapiens OX=9606 GN=ANO2 PE=1 SV=2	0.81333	0.86291	1.99	0.5397	2.96242	0	0	0	1	1	1	0	0	0	0	0	0	2	1	1	0	0	0	13.7843	22.4867	12.5822	13.3257	23.3064	14.6611
ENOG_HUMAN	P09104	Gamma-enolase OS=Homo sapiens OX=9606 GN=ENO2 PE=1 SV=3	0.377553	0.863569	3.755	0.6663	0.050838	1	1	0	1	1	0	0	0	0	1	1	0	1	1	0	0	0	0	17.4435	18.6765	12.6918	17.7585	17.4473	14.7386
RPB1_HUMAN	P24928	DNA-directed RNA polymerase II subunit RPB1 OS=Homo sapiens OX=9606 GN=POLR2A PE=1 SV=2	-0.196472	0.863917	2.302	0.5588	0.16538	1	1	1	2	2	2	2	2	2	1	1	1	4	4	4	1	1	1	14.3503	16.1826	16.364	13.9979	16.9779	15.3316
WRN_HUMAN	Q14191	Werner syndrome ATP-dependent helicase OS=Homo sapiens OX=9606 GN=WRN PE=1 SV=2	-0.143385	0.865764	2.594	0.4079	0.172382	1	1	1	2	2	2	0	0	0	0	0	0	0	0	0	0	0	0	13.8899	15.7737	13.8666	13.4926	14.4448	15.1627
ZNF18_HUMAN	P17022	Zinc finger protein 18 OS=Homo sapiens OX=9606 GN=ZNF18 PE=1 SV=2	0.354677	0.866581	3.074	0.245	1.20271	0	0	0	0	0	0	0	0	0	0	0	0	1	1	0	0	0	0	14.1308	14.6738	15.0626	12.7515	18.8888	13.291
ZC3H1_HUMAN	O60293	Zinc finger C3H1 domain-containing protein OS=Homo sapiens OX=9606 GN=ZFC3H1 PE=1 SV=3	-0.198344	0.866875	2.899	0.6626	0.141831	2	2	2	0	0	0	2	2	2	1	1	1	0	0	0	3	3	3	15.653	13.3476	15.7941	13.8971	14.0174	16.2852
SF3B6_HUMAN	Q9Y3B4	Splicing factor 3B subunit 6 OS=Homo sapiens OX=9606 GN=SF3B6 PE=1 SV=1	-0.220941	0.868994	2.926	0.7235	0.057007	3	3	3	2	2	2	2	2	2	2	2	2	1	1	1	1	1	1	20.0862	20.0601	18.8591	21.6198	19.2028	17.52
CALX_HUMAN	P27824	Calnexin OS=Homo sapiens OX=9606 GN=CANX PE=1 SV=2	0.316023	0.869069	1.796	0.3435	0.073965	0	0	0	0	0	0	0	0	0	1	1	1	0	0	0	0	0	0	14.6845	14.4482	13.2394	17.6464	11.6559	14.0179
K2C73_HUMAN	Q86Y46	Keratin, type II cytoskeletal 73 OS=Homo sapiens OX=9606 GN=KRT73 PE=1 SV=1	-0.137262	0.869245	3.454	0.6413	0.052981	2	2	0	6	4	0	6	5	0	4	4	0	3	2	0	4	3	0	22.1681	22.3694	23.7016	22.6344	21.5282	23.6647
POP1_HUMAN	Q99575	Ribonucleases P/MRP protein subunit POP1 OS=Homo sapiens OX=9606 GN=POP1 PE=1 SV=2	0.275695	0.870016	2.579	0.5806	0.420765	2	2	2	1	1	1	0	0	0	0	0	0	1	1	1	0	0	0	16.4998	15.4711	11.7615	13.6574	14.9907	15.9115
RLA1_HUMAN	P05386	60S acidic ribosomal protein P1 OS=Homo sapiens OX=9606 GN=RPLP1 PE=1 SV=1	-0.0772947	0.870688	3.185	0.8229	0.03268	2	2	0	1	1	0	1	1	0	2	2	0	1	1	0	1	1	0	19.836	19.3911	19.8881	20.3253	19.6739	18.8841
ZN534_HUMAN	Q76KX8	Zinc finger protein 534 OS=Homo sapiens OX=9606 GN=ZNF534 PE=2 SV=1	-0.348273	0.871039	3.074	0.245	1.20271	0	0	0	0	0	0	0	0	0	0	0	0	1	1	0	0	0	0	14.9256	14.1084	14.4824	12.7425	18.1029	11.6261
NXF1_HUMAN	Q9UBU9	Nuclear RNA export factor 1 OS=Homo sapiens OX=9606 GN=NXF1 PE=1 SV=1	0.0882079	0.871987	4.157	0.7925	0.011585	15	15	15	10	10	10	16	16	16	12	11	11	14	14	14	14	13	13	21.9321	21.881	23.2707	22.0418	22.4393	22.8674
MKRN2_HUMAN	Q9H000	Probable E3 ubiquitin-protein ligase makorin-2 OS=Homo sapiens OX=9606 GN=MKRN2 PE=1 SV=2	0.162771	0.872722	2.098	0.5161	0.096491	4	4	4	2	2	2	1	1	1	1	1	1	2	2	2	4	4	3	18.9738	18.2683	17.3941	16.9635	18.3016	19.8594
PSA6_HUMAN	P60900	Proteasome subunit alpha type-6 OS=Homo sapiens OX=9606 GN=PSMA6 PE=1 SV=1	0.324908	0.872791	2.278	0.4113	0.008438	0	0	0	1	1	1	0	0	0	1	1	1	1	1	1	0	0	0	13.833	18.0444	15.2516	17.3772	17.5843	13.1422
K2C74_HUMAN	Q7RTS7	Keratin, type II cytoskeletal 74 OS=Homo sapiens OX=9606 GN=KRT74 PE=1 SV=2	-0.132465	0.873293	3.454	0.6413	0.052981	2	2	0	6	4	0	5	4	0	4	4	0	3	2	0	4	3	0	22.1681	22.3694	23.6872	22.6344	21.5282	23.6647
ALG2_HUMAN	Q9H553	Alpha-1,3/1,6-mannosyltransferase ALG2 OS=Homo sapiens OX=9606 GN=ALG2 PE=1 SV=1	0.041722	0.875009	1.519	0.2693	0.025136	1	1	0	1	1	0	1	1	0	1	1	0	1	1	0	1	1	0	23.5124	23.669	24.3218	23.8556	23.9213	23.8515
PCDGF_HUMAN	Q9Y5G1	Protocadherin gamma-B3 OS=Homo sapiens OX=9606 GN=PCDHGB3 PE=1 SV=4	-0.439026	0.875141	1.513	0.2949	0.456118	0	0	0	1	1	0	1	1	0	0	0	0	1	1	0	0	0	0	12.0392	17.7437	18.1737	15.7381	18.4287	12.4728
CHD8_HUMAN	Q9HCK8	Chromodomain-helicase-DNA-binding protein 8 OS=Homo sapiens OX=9606 GN=CHD8 PE=1 SV=5	-0.130731	0.87536	2.126	0.4807	0.596033	0	0	0	1	1	0	1	1	0	0	0	0	0	0	0	1	1	0	13.6652	14.4119	14.9162	14.8608	12.8157	14.9245
DDX42_HUMAN	Q86XP3	ATP-dependent RNA helicase DDX42 OS=Homo sapiens OX=9606 GN=DDX42 PE=1 SV=1	0.146757	0.876093	1.454	0.4512	0.351735	1	1	1	0	0	0	1	1	1	0	0	0	1	1	1	1	1	1	15.462	15.6913	16.6997	14.6055	16.3573	17.3304
DVL1_HUMAN	O14640	Segment polarity protein dishevelled homolog DVL-1 OS=Homo sapiens OX=9606 GN=DVL1 PE=1 SV=2	-0.190954	0.876218	1.543	0.2852	1.97642	0	0	0	1	1	0	0	0	0	0	0	0	0	0	0	0	0	0	12.2613	14.746	15.4514	14.6636	12.7206	14.5016
TDRD3_HUMAN	Q9H7E2	Tudor domain-containing protein 3 OS=Homo sapiens OX=9606 GN=TDRD3 PE=1 SV=1	0.0600713	0.876799	4.646	0.7915	0.011458	23	21	21	23	22	22	26	24	24	21	21	21	21	20	20	26	25	25	22.9476	23.402	24.1739	23.572	23.4547	23.677
NHP2_HUMAN	Q9NX24	H/ACA ribonucleoprotein complex subunit 2 OS=Homo sapiens OX=9606 GN=NHP2 PE=1 SV=1	0.301904	0.877775	1.681	0.3425	0.773947	0	0	0	1	1	1	1	1	1	0	0	0	0	0	0	1	1	1	13.5634	18.1514	18.2885	15.1285	17.2526	18.528
K2C71_HUMAN	Q3SY84	Keratin, type II cytoskeletal 71 OS=Homo sapiens OX=9606 GN=KRT71 PE=1 SV=3	-0.128113	0.8782	3.454	0.6413	0.052981	2	2	0	6	4	0	6	5	0	5	5	1	3	2	0	5	4	1	22.1681	22.3694	23.7016	22.6526	21.5282	23.674
ATP23_HUMAN	Q9Y6H3	Mitochondrial inner membrane protease ATP23 homolog OS=Homo sapiens OX=9606 GN=ATP23 PE=1 SV=3	0.217091	0.878516	1.909	0.3164	1.24125	0	0	0	0	0	0	0	0	0	0	0	0	0	0	0	1	1	1	15.3389	14.0045	15.3531	14.7041	13.1765	17.4673
FL2D_HUMAN	Q15007	Pre-mRNA-splicing regulator WTAP OS=Homo sapiens OX=9606 GN=WTAP PE=1 SV=2	0.14642	0.878544	1.989	0.6637	0.419394	0	0	0	0	0	0	0	0	0	0	0	0	1	1	1	0	0	0	13.8349	15.1998	14.1873	12.9641	15.5171	15.18
NOP9_HUMAN	Q86U38	Nucleolar protein 9 OS=Homo sapiens OX=9606 GN=NOP9 PE=1 SV=1	0.166052	0.879448	1.842	0.4907	0.501931	0	0	0	0	0	0	1	1	1	0	0	0	0	0	0	1	1	1	13.6831	13.3398	15.5636	13.9643	13.2891	15.8313
MYH3_HUMAN	P11055	Myosin-3 OS=Homo sapiens OX=9606 GN=MYH3 PE=1 SV=3	-0.144559	0.879599	1.397	0.4732	0.928883	0	0	0	0	0	0	1	1	0	0	0	0	0	0	0	0	0	0	13.8612	15.0533	12.5733	13.7824	12.7081	14.5637
ARFG3_HUMAN	Q9NP61	ADP-ribosylation factor GTPase-activating protein 3 OS=Homo sapiens OX=9606 GN=ARFGAP3 PE=1 SV=1	-0.322925	0.881442	1.757	0.247	0.959019	0	0	0	0	0	0	1	1	1	1	1	1	0	0	0	0	0	0	15.6776	14.2481	18.8078	18.9604	14.5584	14.2461
ACTBM_HUMAN	Q9BYX7	Putative beta-actin-like protein 3 OS=Homo sapiens OX=9606 GN=POTEKP PE=5 SV=1	0.366446	0.881566	3.912	0.6954	0.153979	1	1	0	1	1	0	2	2	0	2	2	0	1	1	0	0	0	0	17.2305	18.1672	18.9134	20.8944	20.5547	13.9613
CNDH2_HUMAN	Q6IBW4	Condensin-2 complex subunit H2 OS=Homo sapiens OX=9606 GN=NCAPH2 PE=1 SV=1	0.162423	0.882275	1.591	0.2212	2.35419	0	0	0	0	0	0	0	0	0	0	0	0	1	1	1	0	0	0	12.0275	13.4588	15.4454	13.5343	14.3637	13.521
ZCHC4_HUMAN	Q9H5U6	rRNA N6-adenosine-methyltransferase ZCCHC4 OS=Homo sapiens OX=9606 GN=ZCCHC4 PE=1 SV=3	0.143455	0.883274	1.394	0.3451	0.132325	1	1	1	0	0	0	1	1	1	0	0	0	1	1	1	1	1	1	15.6606	14.2143	15.9943	13.9784	16.3617	15.9596
F10A5_HUMAN	Q8NFI4	Putative protein FAM10A5 OS=Homo sapiens OX=9606 GN=ST13P5 PE=5 SV=1	0.314074	0.884162	1.895	0.3668	0.9744	0	0	0	2	2	0	0	0	0	0	0	0	0	0	0	0	0	0	12.4248	18.5778	12.9557	15.758	14.1382	15.0044
PROK2_HUMAN	Q9HC23	Prokineticin-2 OS=Homo sapiens OX=9606 GN=PROK2 PE=1 SV=2	-0.4011	0.885	1.616	0.2964	0.335638	0	0	0	1	1	1	1	1	1	0	0	0	1	1	1	0	0	0	12.8622	19.1636	20.0996	15.0587	19.3745	16.4889
ZN416_HUMAN	Q9BWM5	Zinc finger protein 416 OS=Homo sapiens OX=9606 GN=ZNF416 PE=2 SV=1	-0.218452	0.885254	1.457	0.2986	0.301402	1	1	1	0	0	0	0	0	0	1	1	1	0	0	0	0	0	0	17.7089	13.8392	14.2285	16.3014	14.9792	13.8407
TPM3_HUMAN	P06753	Tropomyosin alpha-3 chain OS=Homo sapiens OX=9606 GN=TPM3 PE=1 SV=2	0.222999	0.885898	1.926	0.4933	0.146994	0	0	0	1	1	0	0	0	0	0	0	0	0	0	0	0	0	0	13.5017	17.6856	14.365	14.3384	16.746	15.1369
GLD2_HUMAN	Q6PIY7	Poly(A) RNA polymerase GLD2 OS=Homo sapiens OX=9606 GN=TENT2 PE=1 SV=1	0.0501811	0.886024	2.459	0.4874	0.085716	5	5	5	3	3	3	4	4	4	4	4	4	3	3	3	3	3	3	19.804	18.895	19.2651	19.6702	19.4418	19.0028
PISD_HUMAN	Q9UG56	Phosphatidylserine decarboxylase proenzyme, mitochondrial OS=Homo sapiens OX=9606 GN=PISD PE=2 SV=4	0.338892	0.886461	1.474	0.5038	0.389328	1	1	1	0	0	0	2	2	2	0	0	0	1	1	1	1	1	1	16.8693	11.7079	18.292	14.0075	16.7882	17.0902
HP1B3_HUMAN	Q5SSJ5	Heterochromatin protein 1-binding protein 3 OS=Homo sapiens OX=9606 GN=HP1BP3 PE=1 SV=1	-0.11647	0.887898	2.568	0.6121	0.035242	3	3	3	2	2	2	5	5	5	2	2	2	5	5	5	2	2	2	18.4046	17.9997	19.4615	17.9998	19.7797	17.7369
AROS_HUMAN	Q86WX3	Active regulator of SIRT1 OS=Homo sapiens OX=9606 GN=RPS19BP1 PE=1 SV=1	-0.0973085	0.887959	3.401	0.6319	0.331677	1	1	1	2	2	2	1	1	1	2	2	2	1	1	1	1	1	1	19.8711	21.2531	20.3032	21.3089	20.2478	19.5788
PP1A_HUMAN	P62136	Serine/threonine-protein phosphatase PP1-alpha catalytic subunit OS=Homo sapiens OX=9606 GN=PPP1CA PE=1 SV=1	0.230295	0.888276	1.76	0.5074	0.464549	1	1	0	0	0	0	1	1	0	0	0	0	1	1	1	0	0	0	16.5544	12.7293	16.8466	15.0616	17.1457	14.614
CPSF4_HUMAN	O95639	Cleavage and polyadenylation specificity factor subunit 4 OS=Homo sapiens OX=9606 GN=CPSF4 PE=1 SV=1	0.250301	0.889976	2.441	0.5387	0.51775	1	1	1	0	0	0	1	1	1	1	1	1	0	0	0	0	0	0	17.782	13.7978	18.2394	18.5947	16.6366	15.3388
PAL4F_HUMAN	P0DN26	Peptidyl-prolyl cis-trans isomerase A-like 4F OS=Homo sapiens OX=9606 GN=PPIAL4F PE=3 SV=1	0.583176	0.890404	2.044	0.3244	0.082566	0	0	0	1	1	0	0	0	0	2	2	0	0	0	0	0	0	0	11.8495	20.8941	14.3957	22.1257	13.7213	13.0418
RPP25_HUMAN	Q9BUL9	Ribonuclease P protein subunit p25 OS=Homo sapiens OX=9606 GN=RPP25 PE=1 SV=1	0.336606	0.890509	2.163	0.4595	1.16206	0	0	0	1	1	1	0	0	0	1	1	1	0	0	0	0	0	0	14.3372	17.4438	13.1719	18.2648	15.9539	11.744
HS904_HUMAN	Q58FG1	Putative heat shock protein HSP 90-alpha A4 OS=Homo sapiens OX=9606 GN=HSP90AA4P PE=5 SV=1	0.356134	0.891667	1.696	0.3644	0.618413	1	1	0	1	1	0	0	0	0	1	1	0	1	1	0	0	0	0	18.1818	19.6864	14.8756	19.8727	20.005	13.9345
SI1L2_HUMAN	Q9P2F8	Signal-induced proliferation-associated 1-like protein 2 OS=Homo sapiens OX=9606 GN=SIPA1L2 PE=1 SV=2	0.0327403	0.896413	1.565	0.3744	0.085298	1	1	0	1	1	0	1	1	0	1	1	0	1	1	0	1	1	0	19.468	19.8057	20.2024	20.0651	19.7554	19.7539
RT35_HUMAN	P82673	28S ribosomal protein S35, mitochondrial OS=Homo sapiens OX=9606 GN=MRPS35 PE=1 SV=1	0.26416	0.89662	2.127	0.3748	1.39159	0	0	0	1	1	1	0	0	0	0	0	0	0	0	0	1	1	1	13.6659	17.9842	14.7785	14.9383	13.813	18.4698
TRA2A_HUMAN	Q13595	Transformer-2 protein homolog alpha OS=Homo sapiens OX=9606 GN=TRA2A PE=1 SV=1	0.0495523	0.897461	3.078	0.6543	0.089201	4	4	3	4	4	3	4	4	3	2	2	1	3	3	2	2	2	1	20.8613	20.6409	21.6303	20.7228	21.1449	21.4135
ZN285_HUMAN	Q96NJ3	Zinc finger protein 285 OS=Homo sapiens OX=9606 GN=ZNF285 PE=2 SV=2	0.279012	0.898038	3.074	0.245	1.20271	0	0	0	0	0	0	0	0	0	0	0	0	1	1	0	0	0	0	14.5101	14.0413	14.3367	11.481	18.4248	13.8192
[truncated: 134 more rows]
