# Supplementary material for: Receptor‐mediated clustering of FIP200 bypasses the role of LC3 lipidation in autophagy
Source: EMBO J. 2020 Nov 23;39(24):e104948. doi: 10.15252/embj.2020104948 (PMC7737610; doi:10.15252/embj.2020104948)
Supplement: Supplementary file 6 — Source Data for Expanded View [file EMBJ-39-e104948-s010.zip]

Archive with 11 entries (11 files):
- EMBOJ-2020-104948R_SourceDataEV5.pdf
- __MACOSX/._EMBOJ-2020-104948R_SourceDataEV5.pdf
- EMBOJ-2020-104948R_SourceDataEV4.pdf
- __MACOSX/._EMBOJ-2020-104948R_SourceDataEV4.pdf
- EMBOJ-2020-104948R_SourceDataEV3.pdf
- __MACOSX/._EMBOJ-2020-104948R_SourceDataEV3.pdf
- EMBOJ-2020-104948R_SourceDataEV2.pdf
- __MACOSX/._EMBOJ-2020-104948R_SourceDataEV2.pdf
- EMBOJ-2020-104948R_SourceDataEV1.pdf
- __MACOSX/._EMBOJ-2020-104948R_SourceDataEV1.pdf
- embj2020104948-sup-0006-SDataFigs.xlsx
