# Supplementary material for: Receptor‐mediated clustering of FIP200 bypasses the role of LC3 lipidation in autophagy
Source: EMBO J. 2020 Nov 23;39(24):e104948. doi: 10.15252/embj.2020104948 (PMC7737610; doi:10.15252/embj.2020104948)
Supplement: Supplementary file 6 — Source Data for Expanded View [file EMBJ-39-e104948-s010.zip › embj2020104948-sup-0006-SDataFigs.xlsx]

## Sheet: Fig 1B
Reporter:	tf-LC3			tf-NDP52			tf-SQSTM1			tf-TAX1BP1			tf-NBR1
replicate #:	1	2	3	1	2	3	1	2	3	1	2	3	1	2	3
sgControl treatment value:	1.09	1.2	1.41	1.83	2.3	2.65	1.37	1.43	1.43	1.38	1.5	1.5	1.9	2.42	2.17
sgATG9A treatment value:	0.73	0.77	0.75	0.86	0.91	0.9	0.73	0.72	0.73	0.88	0.95	0.9	0.79	0.86	0.79
sgATG7 treatment value:	0.74	0.78	0.76	0.86	0.96	0.95	0.84	0.83	0.82	1.05	1.05	1.12	1.45	1.86	1.78
calculated ratio (inhibition):	0.972222	0.976744	0.984848	1	0.964029	0.971429	0.828125	0.84507	0.871429	0.66	0.818182	0.633333	0.405405	0.358974	0.282609
average:		0.977938			0.978486			0.848208			0.703838			0.348996
equation =
(sgControl - sgATG7)/(sgControl - sgATG9A)					Data plotted in Fig 1B = (1 - value above)

## Sheet: Fig 1C
SUMMARY STATISTICS
	WT	WT+Baf	ATG7KO	ATG7KO+Baf	ATG10KO	ATG10KO+Baf	ATG3KO	ATG3KO+Baf	ATG9AKO	ATG9AKO+Baf	FIP200KO	FIP200KO+Baf	sample name
	2.70724	0.892325	1.66241	0.878581	1.71704	1.0025	1.38704	0.839691	0.709723	0.771977	0.780007	0.810871	median value
	10000	10000	10000	10000	10000	10000	10000	10000	10000	10000	10000	10000	count (n)
	WT	WT+Baf	ATG7KO	ATG7KO+Baf	ATG10KO	ATG10KO+Baf	ATG3KO	ATG3KO+Baf	ATG9AKO	ATG9AKO+Baf	FIP200KO	FIP200KO+Baf	sample name
DATA	3.10108	0.992176	2.324	1.12191	5.22961	1.29849	1.33424	0.88772	0.455997	0.296792	0.536717	0.728324
	3.80428	0.351597	1.63468	0.658425	2.22689	0.961847	1.09893	0.644104	0.781017	0.565219	0.651646	0.951945
	5.63705	1.13065	2.03938	0.861698	1.65383	0.877445	1.89197	0.954411	0.554358	0.729266	0.688028	0.796319
	3.76025	0.950714	0.907457	1.05573	4.07952	0.984505	2.62448	1.0834	0.612416	0.795289	0.8289	0.89002
	1.09326	0.8332	1.49317	1.25554	1.47971	0.687139	1.32736	0.86393	0.327452	0.631727	0.909808	0.768987
	1.43634	0.909808	1.64529	1.0025	2.25005	1.13065	4.40875	0.780007	0.865049	0.345734	0.784053	0.744517
	1.95415	0.954411	0.964339	0.89002	3.2912	1.05573	2.79621	0.832122	0.637473	0.734948	0.896954	0.712483
	3.58452	0.8332	2.42222	0.775982	1.59088	1.1663	0.976894	0.802523	0.648283	0.719894	0.816132	0.855036
	2.03938	1.81996	0.963092	0.673935	2.08202	0.984505	2.74248	0.933652	1.00639	0.777992	0.852827	0.815077
	2.17282	1.35336	0.826758	0.943364	4.19728	0.706974	1.15131	0.86393	1.01686	0.718034	0.70606	0.745481
	1.30691	1.69498	1.06396	0.999906	1.38883	0.874047	1.12481	0.795289	0.841867	0.595234	0.751289	0.857251
	1.13211	0.574804	1.49898	0.778999	2.60756	1.11901	0.650804	0.971852	0.603764	0.676555	0.566683	0.914528
	3.52475	2.44741	1.51849	0.938496	0.997323	1.05437	1.07503	0.8332	0.776986	0.784053	0.725503	0.335599
	2.63809	1.009	0.676555	2.65178	2.64493	1.69937	3.43918	0.948258	0.763042	0.749348	0.777992	0.777992
	1.33597	1.03545	1.53429	1.0025	2.73186	1.07225	1.82231	1.53429	1.16028	0.999906	0.852827	0.880857
	2.19827	0.745481	1.70818	1.0834	1.88464	1.20619	1.05573	0.623608	0.690704	0.596776	0.894637	0.615593
	5.20936	1.62415	0.817189	1.12481	1.16932	1.03277	1.74165	0.903943	0.711562	0.943364	0.765018	0.880857
	2.13659	0.839691	2.47287	0.635004	1.74165	1.19842	1.51457	0.763042	0.689811	0.622802	0.719894	0.723628
	7.42524	0.894637	1.19223	1.56435	1.53032	1.4382	1.34812	0.802523	0.671325	0.831047	0.725503	0.826758
	5.31829	1.61995	3.2447	0.781017	2.98304	1.46827	1.11901	0.762055	0.421945	0.824622	0.776986	0.8332
	1.14093	0.680065	2.2588	1.06396	0.657573	1.03277	0.824622	0.948258	0.846234	0.770979	0.710642	0.954411
	6.47384	0.727382	1.03144	1.05164	1.94156	1.13651	1.54824	0.673064	0.658425	0.644104	0.823556	0.885426
	8.38527	0.84514	2.70024	1.13065	2.52785	0.93124	1.05028	0.601425	0.56303	0.804602	0.798382	0.940927
	1.0848	0.837522	1.98472	0.801486	1.74616	1.12773	1.28512	0.666135	0.513624	0.727382	0.574804	1.01162
	1.20775	0.624415	2.36341	0.966837	2.01577	1.19842	0.925237	1.12191	1.03277	0.720826	0.755186	0.599872
	2.46329	0.901607	2.63469	0.726442	2.50831	0.595234	0.697888	0.742593	0.49728	0.536717	0.675681	0.826758
	1.11901	0.73021	2.61432	0.877445	2.82165	0.945808	2.02099	0.805643	0.861698	0.852827	0.798382	0.670457
	2.44109	0.736852	2.77819	0.690704	1.93154	1.02744	1.12191	0.66786	0.710642	0.679186	0.720826	0.928834
	2.70724	0.700602	1.91412	0.872917	0.741633	2.58406	2.9409	0.829973	0.831047	0.48458	0.774978	0.738761
	0.665273	0.453644	1.21874	0.901607	0.808776	0.731156	0.999906	1.71927	0.479591	0.80045	0.75421	0.8332
	4.20271	0.768987	0.767993	0.924041	2.62109	0.770979	1.58677	0.577039	0.80045	0.76107	0.73021	0.729266
	1.61159	0.765018	1.17539	1.10606	1.74165	1.04082	1.89933	0.755186	0.780007	0.826758	0.673935	0.883139
	1.24584	0.913345	4.20815	1.25717	2.40038	1.13065	2.81072	0.926434	0.80045	0.704236	0.739717	0.93124
	7.9316	1.32908	2.2588	0.914528	1.18455	1.15131	2.08472	1.17996	0.909808	0.846234	0.852827	0.612416
	1.2523	0.688919	2.01838	0.742593	2.84731	0.816132	1.05028	0.745481	0.773977	0.704236	0.801486	0.597548
	0.568151	0.865049	1.63257	0.694287	4.8579	1.32222	1.52046	0.824622	0.450136	0.623608	0.811921	0.704236
	1.46258	0.912165	1.67536	1.0806	3.40817	1.12481	1.21402	1.30185	0.610834	0.706974	0.618786	0.810871
	7.9934	0.762055	1.21559	0.857251	1.93905	0.976894	0.755186	0.906284	0.614003	0.49986	1.03813	0.997323
	1.74616	1.68405	3.37309	1.49317	4.46615	1.07781	0.577039	0.950714	0.56303	0.711562	0.680065	1.02214
	2.70024	0.65418	2.12556	0.690704	2.39728	1.64316	1.31369	0.718963	0.737806	0.739717	0.93124	0.899278
	3.71673	1.30522	5.41548	0.771977	2.02099	2.03411	1.65169	0.533947	1.22823	0.592162	0.810871	0.788121
	2.36036	0.649962	0.543705	0.865049	1.54424	1.41239	1.72595	0.93124	0.999906	0.731156	0.700602	0.804602
	0.775982	2.11186	1.21088	0.752261	0.330858	1.18915	3.02188	1.00379	0.508994	0.743555	0.827828	0.955646
	2.08742	1.31539	1.01162	0.638298	1.37631	0.984505	1.00639	0.703326	0.817189	0.767	0.78304	0.909808
	1.75295	1.71482	0.76403	0.866168	2.26172	0.849524	1.32564	1.22823	0.568151	0.569623	0.808776	0.866168
	1.29681	0.369311	0.729266	1.09751	0.999906	1.17084	0.563758	1.01424	0.782028	0.892325	0.552925	0.660985
	3.99079	0.673064	1.93404	0.910986	1.54624	0.662697	1.03947	0.745481	0.739717	0.826758	0.665273	0.846234
	4.23546	1.14241	1.93404	0.883139	2.69326	1.49124	0.172835	0.950714	0.846234	0.826758	0.688919	0.656723
	1.61576	0.89002	1.082	0.781017	1.79657	0.80045	1.68841	1.08621	0.729266	0.571837	0.820366	0.909808
	4.17022	0.342175	2.56408	0.614797	0.915711	1.07225	1.56637	0.880857	0.681827	0.782028	0.808776	0.775982
	2.79621	0.414909	4.60697	0.875178	1.24906	1.45881	1.73266	0.859472	0.987055	0.679186	0.719894	0.936071
	2.7354	0.839691	2.27934	1.10035	3.29546	1.03545	2.17001	0.707889	0.532568	0.738761	0.720826	0.912165
	2.81072	1.0301	1.05573	0.756164	1.79889	1.18608	1.2362	0.829973	0.73305	0.479591	0.675681	0.999906
	0.790162	1.9976	1.66671	0.950714	2.03411	1.20775	1.23461	0.575548	1.37631	0.571098	0.599872	1.02479
	1.61367	0.992176	4.39167	1.12191	1.29346	1.10035	1.02744	1.30691	0.724565	1.51261	0.802523	0.774978
	2.81436	0.766009	1.8294	1.39423	1.91412	0.86393	1.89933	0.787102	0.636649	0.734948	0.649122	0.850624
	2.53113	0.701509	1.3086	1.43263	3.92424	0.940927	2.01838	0.731156	0.912165	0.723628	0.89002	0.794261
	4.60697	1.35687	1.60742	0.66959	3.14959	1.43634	0.663555	0.454231	0.785068	0.839691	0.579282	0.80045
	8.06611	0.924041	1.37454	0.746446	2.04466	1.11036	1.17539	1.49898	0.865049	0.874047	0.80045	0.757143
	2.12556	1.01424	0.315804	1.14537	1.82231	0.8289	1.009	1.23142	0.786084	0.808776	0.498568	0.788121
	1.3308	1.18608	1.32564	0.763042	1.32222	1.21245	1.18149	1.0195	0.519638	0.76107	0.892325	0.621192
	4.04274	0.859472	1.45504	0.857251	3.59381	0.857251	2.76743	1.09467	0.727382	0.774978	0.700602	0.692493
	2.7248	0.954411	2.99077	1.31369	0.453057	1.01686	1.11901	0.636649	0.658425	0.789141	0.850624	0.901607
	0.700602	0.819306	2.26758	0.906284	2.02099	0.948258	1.00379	0.806686	0.585308	0.852827	0.787102	0.706974
	2.84363	1.97448	1.58882	0.547941	1.49124	0.608468	1.09893	0.823556	0.741633	0.748379	0.846234	0.784053
	2.43478	1.02214	4.17022	0.876311	0.708806	1.16178	0.65418	0.846234	0.546525	0.817189	0.786084	0.909808
	6.4072	0.846234	1.77807	0.93124	1.98472	0.855036	0.965587	0.924041	0.583041	0.767	0.810871	0.645772
	1.00379	0.912165	2.87693	0.966837	1.3171	0.919272	0.549361	1.0806	0.621192	0.564488	0.699696	0.959362
	3.18647	1.51261	0.899278	1.22506	1.34464	1.21088	1.1118	0.880857	0.851725	0.596004	0.634183	0.796319
	4.12195	0.507679	1.68405	0.740675	1.30017	2.23844	0.916897	0.871789	0.64078	0.614003	0.777992	0.88772
	3.39059	2.24424	1.92405	0.878581	1.96429	0.389931	2.04731	0.919272	0.718034	0.865049	0.734948	0.875178
	1.55225	0.711562	4.04798	0.88772	4.07952	2.03674	2.72128	1.27189	0.786084	0.663555	0.721759	0.894637
	1.66887	0.73305	1.65383	0.847329	0.984505	0.933652	1.42155	1.03277	0.852827	0.63091	0.859472	0.767
	2.03938	0.976894	0.835358	0.876311	1.38167	1.42708	1.24423	0.821428	0.391953	0.818247	0.794261	0.794261
	3.32974	1.64529	4.54776	0.810871	3.53845	1.10463	2.20967	0.908632	0.702417	0.716179	0.844047	0.767993
	3.14552	1.36921	3.62181	1.17235	0.738761	0.869536	0.903943	0.926434	0.716179	0.770979	0.78304	0.786084
	2.20396	0.580032	1.50092	0.877445	0.956883	0.627654	1.33252	0.850624	0.5423	0.700602	0.869536	0.80045
	3.52931	0.770979	1.58472	0.804602	2.05527	0.976894	2.22113	0.785068	0.758123	0.714328	0.73305	0.848426
	0.219563	1.51066	3.39497	0.912165	1.009	0.66013	0.961847	0.547233	0.770979	0.848426	0.596776	0.763042
	3.55221	0.368834	1.17387	1.02214	2.8695	1.13065	0.928834	0.88772	0.798382	0.674807	0.739717	0.767993
	2.17845	1.06396	0.906284	0.791185	4.13798	1.07503	3.01017	0.964339	0.8289	0.712483	0.770979	0.912165
	6.11567	0.750318	1.47208	1.14537	1.17996	0.979424	1.15579	0.659277	0.950714	0.744517	0.796319	0.839691
	2.43794	3.50656	1.39063	0.846234	0.665273	0.981961	0.976894	0.954411	0.673935	0.691598	0.852827	0.749348
	3.90399	0.992176	2.43478	0.950714	1.11901	0.671325	1.35336	0.936071	0.718034	0.747412	0.554358	0.682709
	2.90686	0.738761	2.23844	0.787102	2.63809	0.960604	1.68405	0.64078	0.777992	0.639951	1.13946	0.808776
	1.40692	1.73042	2.59075	0.89002	1.26696	0.620389	0.278925	0.744517	0.75421	0.657573	0.700602	0.740675
	4.45461	0.688028	0.971852	1.00639	3.23632	1.01162	1.48163	1.24101	0.926434	0.834278	0.869536	0.668725
	3.92424	2.89935	1.94156	0.852827	1.68841	1.25392	0.979424	0.527767	0.510313	0.718034	0.857251	0.687139
	1.78729	1.06396	1.04757	1.26369	1.05847	0.891172	2.39418	1.00639	0.284758	0.714328	0.756164	0.826758
	2.23554	0.284758	1.44566	0.948258	2.04466	0.819306	3.58452	1.49317	0.892325	0.851725	0.826758	0.755186
	1.42155	1.8294	2.318	0.777992	1.1528	1.15878	4.0063	0.964339	0.673935	0.753235	0.645772	0.678308
	5.90577	0.825689	2.41596	1.41971	3.52019	0.933652	1.63046	0.410106	0.611624	0.883139	0.560849	0.966837
	1.29346	0.819306	1.47398	0.726442	3.77976	0.690704	1.2362	0.738761	0.643271	0.529819	0.45777	0.768987
	2.91439	1.77118	1.75749	0.574061	1.72149	0.928834	0.564488	0.804602	0.777992	0.732102	0.665273	0.794261
	2.74248	0.675681	1.74616	1.59294	2.05261	1.45316	1.04622	1.40147	0.292978	0.892325	0.731156	0.846234
	1.39423	0.880857	5.01107	0.876311	1.46069	0.924041	2.03938	0.543002	0.84514	0.815077	0.796319	0.841867
	2.9869	0.919272	4.16483	0.850624	2.315	1.2378	1.82467	1.46258	0.756164	0.802523	0.987055	0.89002
	2.09825	0.866168	1.24423	0.824622	3.65948	0.987055	1.52637	0.844047	0.722693	0.691598	0.776986	0.753235
	4.15407	0.778999	1.07225	0.894637	1.94156	1.57246	2.52132	0.981961	0.871789	0.700602	0.860584	0.954411
	3.08907	1.34116	3.56141	0.841867	1.61367	0.76403	2.5344	0.808776	0.784053	0.672194	0.80773	0.936071
	2.33908	1.35512	2.03674	0.943364	0.413302	0.794261	1.17235	0.924041	0.850624	0.740675	0.80045	0.719894
	0.728324	0.748379	0.298332	0.763042	1.54225	0.836439	1.43077	0.981961	0.89002	0.743555	0.835358	0.686251
	2.24424	0.538804	0.796319	0.804602	3.46597	2.49537	1.85561	0.695185	0.850624	0.585308	0.622802	0.718034
	2.40038	0.874047	0.64244	1.04893	1.13505	0.976894	1.89442	0.776986	0.728324	0.596004	0.664413	0.808776
	1.42155	0.393987	1.28845	0.899278	0.943364	1.09467	1.74616	0.936071	0.653334	0.768987	0.741633	0.797349
	0.297946	0.618786	1.55225	0.876311	1.22348	0.899278	0.806686	1.15131	0.774978	0.827828	0.865049	0.768987
	1.27189	0.697888	0.704236	0.772976	1.53429	0.690704	0.852827	0.781017	0.874047	0.865049	0.772976	0.707889
	1.84843	0.647445	1.87249	1.00639	1.34812	1.17084	1.21559	0.668725	0.645772	0.776986	0.844047	0.818247
	1.89687	0.795289	3.56141	1.24262	1.21559	1.45316	1.86042	0.767993	0.787102	0.753235	0.93124	0.691598
	1.5087	0.610834	1.66671	0.683593	1.42523	0.950714	1.46069	0.582287	1.0025	0.705148	0.810871	0.956883
	2.23844	2.91062	2.13936	0.729266	1.04757	1.15878	1.60535	0.971852	0.606111	0.951945	0.912165	0.596004
	2.53768	2.38491	0.435249	0.903943	1.5684	1.11036	2.36341	0.551497	0.742593	0.806686	0.680065	0.839691
	2.60419	0.728324	1.54424	0.826758	1.63046	1.10749	1.24584	1.053	0.89002	0.750318	0.718034	0.763042
	2.19542	0.664413	1.2686	0.909808	3.42585	1.46258	0.831047	0.496637	0.592162	0.812971	0.689811	0.97437
	2.318	2.46968	1.10606	0.894637	2.41909	0.936071	1.01424	1.38524	0.605328	0.635826	0.589106	0.909808
	6.85299	1.26206	0.815077	0.673935	0.386416	0.659277	1.22823	0.568151	0.604545	0.804602	0.837522	0.704236
	2.18692	1.27354	3.05331	0.883139	1.56637	1.2378	1.12336	1.32564	0.525044	0.672194	0.928834	0.8332
	1.29012	0.97437	1.12481	0.536023	2.02099	0.837522	2.16721	0.772976	0.715253	0.577786	0.792209	0.950714
	4.0323	2.08742	1.64955	0.721759	2.7746	0.874047	1.30185	1.13651	0.785068	0.686251	0.689811	0.768987
	12.425	1.09467	0.768987	1.04893	1.06948	0.906284	0.961847	0.765018	0.964339	0.862814	0.712483	0.718034
	2.324	1.40147	0.645772	0.88772	1.97704	1.10035	0.901607	0.859472	0.703326	0.790162	0.668725	0.751289
	2.27345	0.866168	1.65597	1.52243	1.43263	1.03545	1.39063	0.752261	0.583041	0.63091	0.626843	0.954411
	0.658425	0.307341	2.4857	0.948258	0.495995	1.3429	0.227956	0.933652	0.760086	0.440346	0.969341	0.8289
	1.1528	1.03277	1.47208	0.997323	1.28014	0.8332	0.619587	0.804602	0.673935	0.714328	0.820366	0.912165
	1.60951	1.35687	2.88065	0.740675	1.52835	1.17843	1.20152	0.841867	0.576293	0.775982	0.8289	0.505059
	4.23546	0.666135	1.11612	0.769982	3.32113	0.903943	0.938496	0.938496	0.590632	0.65418	0.755186	0.672194
	3.43029	0.712483	1.25068	0.875178	1.82231	0.933652	4.46037	0.850624	0.725503	0.666997	0.8289	0.910986
	2.36953	5.17577	1.97193	1.43634	1.43263	1.25392	1.69278	0.933652	0.921653	0.7359	0.859472	0.784053
	2.13107	1.10749	1.80355	0.390941	1.70597	0.846234	0.644938	1.11901	0.769982	0.614003	0.837522	0.950714
	1.9491	1.26043	0.987055	0.89002	3.2912	0.979424	1.33943	0.840778	0.796319	0.702417	0.812971	0.727382
	2.07128	0.66184	1.44753	0.5423	1.0012	1.09609	2.7746	0.867289	0.61639	0.837522	0.938496	0.839691
	2.318	0.567416	4.1113	1.03545	3.01797	1.74165	3.29546	0.796319	1.39243	1.053	0.65249	0.824622
	5.45768	0.73021	0.955646	0.908632	1.0301	0.868412	0.338652	1.12919	0.51296	0.804602	0.649962	0.731156
	2.95615	0.537412	1.95922	1.85082	0.823556	0.979424	1.92904	0.964339	0.612416	0.65249	0.850624	0.672194
	2.36036	1.22032	1.19842	0.953177	1.44192	1.13651	1.76661	1.05437	0.950714	0.750318	0.657573	0.727382
	12.3449	0.733998	1.4382	0.906284	1.63257	0.835358	2.79621	1.04893	0.693389	0.802523	0.755186	0.76107
	1.19532	1.17387	1.17691	1.12191	2.58072	1.2818	1.89197	0.527085	0.880857	0.655027	0.788121	0.831047
	3.22795	0.871789	1.55829	0.806686	0.762055	1.33597	0.756164	1.34987	0.768987	0.415983	0.851725	0.824622
	4.49512	0.690704	1.60535	0.746446	0.453644	0.543002	1.06396	1.0025	0.662697	0.387417	0.453644	0.804602
	1.19069	1.19223	0.852827	1.38524	1.15579	1.13358	0.815077	0.76107	0.984505	0.607681	0.751289	0.620389
	3.57064	1.17387	0.786084	1.44006	2.23265	0.932445	0.918083	0.839691	0.660985	0.831047	0.745481	0.914528
	4.83283	0.93124	1.5087	1.14241	2.36953	0.733998	1.16781	1.50675	0.675681	0.901607	0.719894	0.798382
	1.40874	0.837522	1.09893	0.976894	1.01162	0.65249	0.703326	0.285496	1.12481	0.734948	0.767	0.817189
	2.851	0.610834	0.765018	0.701509	5.14241	0.859472	1.92655	0.914528	0.627654	0.672194	0.796319	0.858361
	3.60778	2.33908	1.64955	0.850624	1.94659	0.984505	0.427438	0.836439	0.73305	0.674807	0.916897	0.876311
	2.57405	0.34663	1.97193	1.14241	2.22689	0.948258	1.2588	1.00639	0.76107	1.13651	0.721759	0.649122
	3.67846	0.936071	2.00537	0.940927	2.34514	1.44192	0.455997	0.971852	0.78304	0.767	0.732102	0.772976
	2.01838	2.61432	1.29681	1.21559	3.60778	1.51066	1.64316	1.08902	0.644104	0.712483	0.763042	0.670457
	0.241931	0.956883	2.68978	0.861698	1.80589	1.03545	0.592162	1.25717	0.862814	0.804602	0.798382	0.786084
	2.63809	0.333868	1.17387	1.4778	1.47208	1.21716	2.23554	1.0195	0.590632	0.815077	0.618786	0.653334
	1.91908	0.450136	0.997323	0.966837	0.831047	0.912165	1.51066	0.899278	0.915711	0.770979	0.780007	0.780007
	3.29972	0.740675	1.59294	0.729266	1.16329	0.776986	1.09467	0.70606	0.721759	0.705148	0.826758	0.678308
	0.97437	1.46258	0.450136	0.755186	0.200037	0.862814	0.953177	0.670457	0.709723	0.649122	0.524365	0.776986
	2.67936	0.283288	3.84385	0.901607	1.12919	1.43263	1.88952	0.621192	0.468554	0.775982	0.718034	0.769982
	1.97704	0.912165	1.64955	1.30017	1.12481	0.961847	0.539501	1.10606	0.650804	0.573319	0.703326	1.20463
	2.62788	0.915711	4.48931	0.964339	1.18761	0.815077	1.11468	0.844047	0.689811	0.769982	0.680065	0.588344
	3.1212	1.06671	1.46448	0.740675	3.26153	0.811921	1.46448	0.994746	0.610044	0.593696	0.599872	0.774978
	3.70712	1.04082	1.3308	1.86042	2.27934	1.0301	1.54424	0.971852	0.325341	0.736852	0.841867	0.810871
	4.32963	0.73305	0.762055	0.776986	1.58267	1.2378	1.87492	0.859472	0.802523	0.739717	0.844047	0.869536
	3.12928	0.852827	2.42849	1.48546	3.08507	0.73305	1.22982	0.647445	0.881997	0.753235	0.804602	0.919272
	2.36341	0.999906	2.32701	1.10892	0.639951	0.953177	0.458362	0.921653	0.848426	0.672194	0.603764	0.78304
	2.17001	0.557233	2.47928	1.29179	2.46011	0.953177	0.632544	1.40692	0.878581	0.835358	0.869536	0.869536
	2.49214	0.787102	1.68187	1.05164	2.38183	0.829973	2.14212	0.880857	0.760086	0.763042	0.852827	0.855036
	1.39604	0.546525	0.999906	0.793235	3.57989	0.639951	1.44379	0.712483	0.319502	0.659277	0.692493	0.512297
	2.64493	0.924041	3.31684	1.09751	2.90686	0.609256	1.87734	1.37454	0.602983	1.05847	0.839691	0.874047
	5.51445	0.772976	3.18647	1.10463	3.11313	1.12481	0.66786	0.715253	0.827828	0.780007	0.901607	0.802523
	1.053	0.899278	1.27025	1.26696	2.2764	1.10463	1.54025	0.520984	0.770979	0.657573	0.639124	0.747412
	1.60535	1.16028	1.35512	0.523687	0.84514	1.40147	0.63091	1.13651	0.825689	0.767	0.869536	0.802523
	2.08742	0.969341	1.97193	1.26206	1.29513	1.49124	0.337777	1.04757	0.810871	0.815077	0.773977	0.815077
	1.27518	0.759104	1.47971	1.25717	0.394497	2.26172	1.42339	1.13651	0.73305	0.848426	0.699696	0.66786
	0.619587	0.846234	0.584551	0.936071	1.38704	0.981961	1.83889	0.741633	0.472204	0.689811	0.574061	0.767
	2.67936	0.950714	1.05847	0.981961	1.63892	1.0301	1.6797	0.511635	0.874047	0.844047	0.846234	0.7359
	3.23213	0.865049	1.50675	1.48546	0.429655	0.777992	1.18915	1.5244	0.896954	0.743555	0.775982	0.792209
	1.87492	0.414909	0.884282	0.943364	2.66554	1.0301	1.02479	0.857251	0.363153	0.794261	0.820366	0.89002
	4.54776	0.683593	0.645772	0.651646	2.08472	0.701509	0.902774	1.27189	0.765018	0.622802	0.766009	0.914528
	1.16178	1.23142	1.35161	0.273919	1.71039	2.47928	0.423038	1.2818	0.846234	0.759104	0.919272	0.711562
	8.84199	3.48395	2.9409	1.0834	1.54025	1.06396	1.71039	0.839691	0.841867	0.763042	0.844047	0.729266
	2.70374	0.789141	1.71039	0.675681	1.76204	1.55025	1.3781	0.746446	0.450136	0.765018	0.768987	0.757143
	0.546525	1.16781	1.13065	0.203167	2.35731	1.07503	1.12481	0.827828	0.715253	0.846234	0.729266	0.857251
	2.69326	0.899278	1.28845	0.915711	1.98216	1.09893	2.29413	0.550784	0.605328	0.780007	0.788121	0.768987
	0.159309	1.50286	1.33424	0.615593	0.940927	0.757143	0.699696	0.691598	0.97437	0.892325	0.750318	0.865049
	2.08472	1.48163	1.6368	0.814024	2.61094	1.26043	1.11756	0.885426	0.802523	0.765018	0.63091	0.919272
	1.25717	1.11323	3.10911	0.885426	1.92904	1.05164	1.46637	0.695185	0.466135	0.796319	0.70606	0.906284
	4.31844	1.95922	2.18409	0.720826	2.11186	1.16479	0.976894	0.943364	0.720826	0.777992	0.715253	0.793235
	3.72154	0.899278	2.7926	2.03674	1.9166	0.48458	1.99502	0.88772	0.552925	0.611624	0.820366	0.804602
	4.14333	2.19827	2.46011	0.816132	1.20619	1.20463	2.14212	0.912165	0.715253	0.759104	0.802523	0.786084
	8.17112	0.950714	3.98047	0.86393	0.969341	0.689811	1.84604	0.841867	0.644938	0.622802	0.757143	0.89002
	1.87249	0.513624	0.632544	0.606896	1.87977	1.75522	2.08472	1.01424	0.688919	0.852827	0.676555	0.660985
	2.30305	0.933652	1.5323	0.553641	2.5344	1.62625	1.3781	0.508994	0.65418	0.767	0.987055	0.852827
	2.47928	0.513624	1.80355	1.08902	1.44192	1.19223	0.997323	0.639951	0.676555	0.816132	0.80045	0.956883
	1.48739	0.583041	6.35766	0.38842	0.934861	0.693389	1.42523	1.07225	0.591396	0.816132	0.574804	0.819306
	0.390435	0.473427	1.01424	0.755186	2.43794	0.826758	2.17282	1.67753	0.689811	0.818247	0.568151	0.810871
	2.52132	0.856143	1.50286	0.410106	2.17564	0.792209	1.61159	0.928834	0.636649	0.8289	0.757143	0.775982
	5.05665	0.802523	2.30305	0.613209	1.77807	1.4494	1.19223	1.07225	0.88772	0.829973	0.668725	0.806686
	1.6368	1.87977	0.958122	0.924041	1.56233	0.673064	1.30522	0.660985	0.658425	0.892325	0.916897	0.903943
	2.92951	1.45692	2.90686	1.2523	1.06671	0.938496	1.009	0.770979	0.717106	0.748379	0.757143	0.841867
	6.77368	0.659277	1.72372	1.17691	2.68978	0.950714	2.8956	1.15131	0.798382	0.780007	0.675681	0.755186
	3.52931	0.812971	2.11186	0.841867	1.56233	0.796319	1.15728	0.933652	0.792209	0.70606	0.858361	0.953177
	1.95163	1.07781	1.60951	0.933652	1.65597	1.72818	1.72372	0.880857	0.966837	0.732102	0.644104	0.798382
	1.1663	0.919272	1.46069	1.34987	2.15602	0.97437	0.805643	0.556513	0.848426	0.496637	0.73305	0.73305
	2.07396	0.282191	1.36921	0.999906	1.41239	1.19223	1.36215	0.508994	0.587584	0.846234	0.818247	0.831047
	2.5344	1.57246	0.805643	1.08902	1.47208	0.818247	2.03938	0.626032	0.644938	0.65418	0.719894	0.637473
	0.950714	0.852827	1.2362	0.910986	1.5048	0.992176	3.2912	0.605328	0.695185	0.625223	0.844047	0.659277
	3.8638	1.53429	0.910986	0.812971	2.9031	1.03277	1.91165	0.689811	0.550784	0.678308	0.780007	0.810871
	6.20331	1.29179	0.781017	0.823556	1.35512	0.919272	1.15878	0.76403	0.701509	0.709723	0.936071	0.850624
	1.26533	2.23554	2.72833	1.09751	7.49278	1.01424	1.16028	0.883139	0.695185	0.786084	0.852827	0.959362
	1.6797	0.623608	3.77976	0.503754	1.05847	1.17387	0.936071	1.37454	0.894637	0.729266	0.802523	0.812971
	4.06372	0.541599	1.83889	1.56637	3.75539	0.938496	2.851	0.824622	0.703326	1.11612	0.736852	0.626843
	2.63469	1.41421	0.999906	0.808776	3.83889	0.825689	1.47971	0.644104	0.57036	0.792209	0.80045	0.852827
	1.98472	0.39757	1.96429	0.885426	2.04466	1.41971	1.54225	0.912165	0.914528	0.775982	0.718034	0.822491
	1.6797	0.352052	2.00537	0.768987	0.771977	0.837522	1.58472	1.02214	1.0195	0.466135	0.693389	0.639951
	3.02579	1.36391	2.7926	0.699696	3.57989	0.817189	1.04757	0.737806	0.720826	0.865049	0.824622	0.872917
	2.01577	0.835358	1.83651	0.698792	1.23461	0.908632	1.2818	1.06948	0.815077	0.371227	0.742593	0.622802
	3.42143	0.702417	1.63046	0.839691	4.95307	0.984505	0.792209	0.979424	1.06671	0.750318	0.848426	1.10749
	3.39937	1.54624	1.44006	0.922846	1.26369	0.805643	0.979424	0.938496	0.578533	0.826758	0.753235	0.787102
	4.58913	0.933652	3.18647	0.522334	1.47208	0.8289	2.9447	0.948258	0.437507	0.755186	0.725503	0.835358
	1.71704	1.24101	0.971852	0.984505	2.68978	1.40147	1.13651	1.16932	0.713405	0.671325	0.579282	0.984505
	1.16329	1.26696	2.61432	1.11756	0.915711	0.829973	0.536717	0.825689	0.545819	0.846234	0.708806	0.651646
	1.9976	0.711562	1.65169	1.38167	2.52459	0.838606	1.5244	0.37606	0.666997	0.674807	1.03277	0.767
	1.94659	0.909808	1.02214	0.88772	1.595	0.515621	1.75749	1.01686	0.608468	0.751289	0.867289	0.8332
	5.73265	0.575548	1.0195	0.649122	0.883139	1.26043	0.979424	0.846234	0.919272	0.810871	0.819306	0.73305
	3.32543	1.01686	5.14241	0.804602	0.572578	1.42155	1.07781	0.80045	0.562302	0.664413	0.723628	0.874047
	7.11495	1.009	0.625223	0.919272	3.9497	1.15131	1.84365	0.626032	0.606896	0.914528	0.746446	0.876311
	2.38491	0.880857	1.65597	1.3781	2.00796	1.39784	2.55085	1.009	0.736852	0.826758	0.687139	0.696085
	2.22689	0.674807	4.1487	1.03545	1.88708	1.22665	1.5684	1.2378	0.514289	0.631727	0.961847	0.589106
	1.29346	0.794261	5.3528	0.936071	3.69277	0.938496	2.48892	0.734948	0.865049	0.755186	0.788121	0.696986
	2.17001	1.4051	1.69717	0.719894	1.76661	1.10606	2.19542	0.447813	0.587584	0.786084	0.837522	0.751289
	0.621192	0.738761	1.79889	0.687139	4.73383	0.924041	0.921653	0.908632	0.860584	0.714328	0.757143	0.885426
	8.86489	0.88772	1.58677	0.948258	0.886572	1.14834	3.54303	0.959362	0.673064	0.648283	0.485207	0.76107
	1.8176	0.771977	1.55829	0.859472	2.15324	1.16479	0.708806	0.919272	0.603764	0.770979	0.688028	0.704236
	2.53768	0.832122	3.95993	0.852827	1.92157	0.921653	1.6012	1.28512	0.744517	0.774978	0.852827	0.790162
	5.10265	0.987055	1.56031	0.649122	1.36567	0.989612	1.95668	1.04082	0.867289	0.680945	0.745481	0.630094
	6.28408	0.511635	1.94659	1.56233	1.60951	0.908632	1.86524	1.18915	0.696986	0.909808	2.68283	0.799415
	0.564488	0.926434	1.23301	0.57036	1.89442	1.20308	2.9031	0.844047	0.605328	0.736852	0.850624	0.671325
	2.14212	0.821428	1.52637	0.634183	2.39109	0.950714	1.81525	1.27683	0.482079	0.561575	0.938496	0.73021
	5.1624	0.501803	0.936071	1.0571	3.65003	1.48163	0.789141	0.867289	0.549361	0.741633	0.773977	0.914528
	3.61245	0.782028	1.47971	0.894637	1.04082	0.806686	1.33597	1.31539	0.93124	0.905113	0.656723	0.794261
	5.46474	0.848426	0.508336	1.15131	1.32564	1.70818	0.984505	0.788121	0.391953	0.945808	0.767	0.777992
	1.16329	0.815077	0.942145	1.04082	3.8638	0.823556	0.874047	0.971852	0.393987	0.625223	0.874047	0.914528
	2.71074	0.992176	1.87492	1.67753	2.61432	0.885426	1.55225	0.759104	0.555794	0.817189	0.755186	0.810871
	5.08946	0.903943	1.90179	1.01162	1.0806	1.91908	1.27849	0.846234	0.726442	0.751289	0.919272	0.878581
	3.417	1.51457	1.19997	0.954411	1.14093	0.792209	0.66184	0.687139	0.707889	0.902774	0.73305	0.867289
	1.60951	1.39423	1.42339	0.892325	2.7746	1.46637	2.5941	0.992176	0.820366	0.674807	0.749348	0.835358
	8.09747	2.28821	2.17564	0.625223	2.13383	2.39728	1.87249	0.634183	0.919272	0.657573	0.769982	0.763042
	3.06518	0.535331	1.38704	0.979424	1.27354	1.47971	1.28678	1.3086	0.765018	0.641609	0.861698	0.841867
	2.95615	0.507679	1.04082	0.841867	4.95307	0.857251	1.37631	0.319916	0.732102	0.561575	0.738761	0.916897
	1.96938	0.57036	3.53845	0.924041	0.39603	1.03813	0.490254	0.742593	0.477734	0.437507	0.665273	0.812971
	2.16441	0.831047	2.46329	1.01424	1.67319	0.903943	1.49704	0.619587	0.632544	0.586824	0.713405	0.780007
	0.529134	1.23461	0.928834	0.725503	1.67319	1.04893	3.48395	1.44566	0.778999	0.753235	0.856143	0.792209
	4.38599	3.96506	1.93654	1.1118	3.41259	1.20308	2.13936	0.976894	0.776986	0.569623	0.614797	0.734948
	3.57064	1.49898	3.01407	1.27189	1.85322	0.683593	0.992176	0.806686	0.514954	0.553641	0.924041	0.784053
	1.76889	1.34116	0.614003	1.09609	2.09282	1.09751	2.28525	0.891172	0.618786	0.70606	0.878581	0.772976
	1.61159	0.650804	0.507023	0.777992	1.07225	0.718963	0.866168	0.758123	0.691598	0.78304	0.780007	0.706974
	4.87048	0.711562	5.5002	1.36038	1.69278	0.712483	2.71776	0.745481	0.635004	0.768987	0.639124	0.554358
	1.31539	1.21088	1.82231	0.809823	1.31369	0.648283	1.65597	0.936071	0.655027	0.739717	1.69717	0.802523
	2.27934	0.894637	1.35863	0.516957	1.55829	0.757143	1.3781	0.959362	0.969341	0.579282	0.727382	0.790162
	0.97437	0.999906	1.81291	0.878581	1.32736	1.28678	1.22665	0.78304	0.396543	0.794261	0.790162	0.878581
	1.5087	0.493435	2.12831	0.808776	0.838606	1.00639	1.03277	0.823556	0.770979	0.716179	0.755186	0.728324
	1.49704	0.639951	2.78899	0.857251	0.976894	1.58267	2.43478	0.959362	0.626032	0.831047	0.850624	0.49728
	4.99167	0.242558	1.15429	0.839691	3.72154	2.18692	0.918083	1.24423	0.798382	0.80045	0.853931	0.722693
	2.65521	0.765018	2.47928	0.878581	1.96683	1.04622	1.22506	0.703326	0.655027	0.790162	0.729266	0.76107
	1.37631	2.30008	0.606896	0.767	1.36215	1.65597	1.10749	0.999906	0.603764	0.852827	0.696986	0.885426
	2.07664	1.33252	1.44753	0.86393	2.3726	0.560849	1.67103	1.38704	0.73305	0.804602	0.771977	0.826758
	1.61576	0.439777	1.87492	1.01162	2.23554	0.867289	1.27518	0.70606	0.775982	0.721759	0.731156	0.713405
	2.7926	0.579282	1.80589	1.28845	3.39937	1.66456	1.42155	0.850624	0.555794	0.753235	0.751289	0.782028
	3.60312	0.718963	1.0025	0.722693	0.969341	0.992176	2.315	0.628466	0.671325	0.753235	0.906284	0.837522
	2.25296	1.02214	1.91165	0.855036	1.93404	2.12556	0.759104	1.21874	0.691598	1.03813	0.529134	0.791185
	3.36437	1.0195	1.8176	1.0571	0.885426	0.837522	0.793235	0.744517	0.799415	0.54865	0.753235	0.649962
	6.48222	1.053	2.33606	0.726442	0.871789	1.02744	1.24423	0.926434	0.679186	0.726442	0.729266	0.8332
	1.42339	0.908632	2.76028	1.34812	1.29513	1.30522	1.66026	0.789141	0.540899	0.737806	0.662697	0.903943
	2.39728	0.812971	2.20967	0.894637	2.74248	0.894637	0.958122	0.365037	0.505713	0.426886	0.959362	0.516288
	2.71074	0.868412	1.51849	0.774978	3.69277	1.22823	0.695185	1.02479	0.673935	0.688028	0.748379	0.731156
	1.28014	0.701509	1.75977	0.921653	1.0806	1.61785	0.453644	2.80346	0.725503	0.696986	0.769982	0.580783
	1.27189	1.36567	1.11036	0.750318	3.01797	0.848426	0.653334	0.76107	0.666135	0.794261	0.984505	0.776986
	3.4975	1.71704	4.93389	1.55628	2.10913	1.37631	1.3086	0.913345	0.737806	0.708806	0.765018	0.792209
	2.2588	0.812971	1.42339	0.919272	2.71074	0.891172	1.65811	0.788121	0.810871	0.16201	0.770979	0.865049
	1.35336	0.633363	1.47017	0.950714	0.786084	0.762055	0.589868	1.34987	0.627654	0.608468	0.938496	0.679186
	1.94659	1.02479	5.27036	1.23461	2.53113	1.36391	1.41788	0.826758	0.639951	0.603764	0.697888	0.810871
	3.82897	1.65811	1.27518	0.698792	3.74084	0.872917	0.759104	0.796319	0.466135	0.865049	0.853931	0.76107
	7.24497	1.26696	1.81996	1.11901	0.958122	1.61576	1.3308	0.650804	1.9976	0.621996	0.809823	0.837522
	2.9333	1.59913	1.31369	0.480834	1.97704	0.921653	1.11323	0.825689	0.649122	0.688919	0.903943	1.04351
	1.77118	0.88772	0.450719	0.997323	2.23844	1.35512	0.689811	0.739717	0.815077	0.788121	0.902774	0.878581
	4.05846	0.425783	0.768987	0.756164	2.65521	0.997323	1.54225	0.964339	0.618786	0.855036	0.649122	0.739717
	0.393477	0.649122	2.36647	0.795289	2.01838	1.01424	2.12556	0.933652	0.494714	0.749348	0.964339	0.742593
	2.52785	0.846234	1.98986	0.805643	1.81525	0.725503	1.47017	1.0195	0.755186	0.550784	0.733998	0.857251
	2.11186	0.636649	4.81411	0.65418	1.64316	0.635004	1.04216	0.741633	0.848426	0.88772	0.702417	0.844047
	9.78066	0.609256	2.66554	0.787102	0.969341	0.966837	1.69717	0.933652	0.684478	0.705148	0.786084	0.862814
	6.78244	0.979424	0.853931	0.866168	2.64493	0.424133	0.838606	0.979424	0.742593	0.798382	0.728324	0.742593
	2.71074	0.773977	1.61785	0.745481	2.33304	1.053	3.67371	0.992176	0.630094	0.780007	0.821428	0.304177
	4.79546	0.885426	2.23844	0.901607	2.12282	0.97437	1.5087	1.84365	0.794261	0.798382	0.62928	0.865049
	3.43918	0.714328	3.66422	0.714328	1.84127	1.23461	1.04351	0.799415	0.737806	0.709723	0.818247	0.580783
	10.1808	0.810871	2.38183	1.10606	1.84365	0.994746	0.605328	0.765018	0.684478	0.905113	0.883139	0.841867
	1.65811	2.07396	3.14959	1.11036	1.9491	0.994746	1.24423	0.914528	0.699696	0.630094	0.712483	0.592162
	1.86765	0.655027	2.88438	0.823556	1.06671	1.02744	2.11186	0.70606	0.635826	0.767	0.914528	0.804602
	7.72904	0.43864	2.45693	0.943364	3.78955	1.02744	1.06396	0.806686	0.533947	0.78304	0.814024	0.816132
	4.34646	0.97437	1.90179	1.15579	2.81436	0.565219	1.5745	0.771977	0.631727	0.755186	0.820366	0.743555
	4.70331	1.14982	1.18301	0.80045	2.75314	1.41604	2.43794	1.07503	0.770979	0.820366	0.852827	0.853931
	6.31667	0.634183	4.0848	0.869536	1.9491	0.808776	2.01317	0.599096	0.664413	0.866168	0.999906	0.844047
	0.947032	0.639951	3.14552	1.24423	0.624415	1.009	1.51066	0.781017	0.704236	0.770979	0.710642	0.93124
	2.62788	1.0025	3.34701	1.01162	2.64151	0.742593	1.3188	0.841867	0.781017	0.54865	0.579282	0.790162
	6.46547	1.05573	0.979424	0.607681	1.54424	1.2588	1.25068	0.987055	0.643271	0.691598	0.727382	0.724565
	4.94028	0.899278	2.50507	1.03813	2.29413	1.0834	0.989612	0.910986	0.792209	0.89002	0.796319	0.672194
	4.38599	1.15728	3.39059	0.919272	3.9395	0.709723	1.28845	0.88772	0.848426	0.731156	0.719894	0.447234
	5.1624	0.636649	3.01797	0.766009	1.86042	1.51066	1.09751	0.714328	0.480834	0.80773	0.679186	0.698792
	2.36953	1.18301	1.91165	0.928834	1.51653	0.645772	1.11036	1.52835	0.356175	0.694287	0.64244	0.766009
	6.61778	1.03813	1.60327	0.979424	3.67846	1.37631	3.01797	0.70606	0.634183	0.823556	0.794261	0.710642
	2.7746	0.581535	0.853931	0.840778	0.971852	2.05793	1.76661	0.767	0.738761	0.795289	0.915711	0.892325
	9.76802	0.938496	3.98563	0.8289	1.06121	0.757143	1.45881	1.10749	0.610044	0.706974	0.618786	0.820366
	2.30604	0.512297	4.85162	0.568886	1.42155	0.940927	1.76661	1.14537	1.00639	0.812971	0.646608	0.841867
	0.431884	0.908632	1.2818	1.38345	0.961847	1.12773	1.12046	0.870662	0.474654	1.29513	0.557955	0.853931
	3.06122	0.966837	2.5874	0.490254	3.01797	0.846234	1.36744	0.796319	0.80045	0.719894	0.673064	0.621192
	2.27345	0.969341	2.88812	0.602983	2.43164	1.13946	1.17387	0.767993	0.826758	0.720826	1.009	0.744517
	2.19827	0.865049	2.66554	0.903943	1.40328	0.797349	0.908632	0.532568	0.768987	0.883139	0.748379	0.792209
	0.611624	0.698792	4.03752	0.467948	1.56031	0.734948	1.58062	0.916897	0.592928	0.741633	0.767	0.818247
	3.43918	0.804602	1.62205	1.22032	1.11323	1.44006	1.46637	0.711562	0.670457	0.841867	0.850624	0.802523
	1.93654	0.839691	1.22982	0.529819	1.20463	1.03277	0.540899	0.984505	0.518967	0.522334	0.878581	0.848426
	1.22348	1.29346	1.2362	0.89002	1.34987	0.80045	1.12046	0.981961	0.572578	0.771977	0.892325	0.675681
	4.28505	0.857251	0.969341	0.84514	1.21245	0.748379	0.535331	0.835358	0.701509	0.826758	0.604545	0.796319
	5.01107	0.820366	0.75421	0.906284	1.24423	1.19223	1.30354	0.686251	0.796319	0.689811	0.598322	0.503103
	6.89746	0.434125	1.72372	0.901607	3.203	0.885426	1.47208	0.848426	0.719894	0.691598	0.837522	0.769982
	2.27345	1.06121	3.18235	0.593696	0.133264	0.903943	1.32393	0.76403	0.823556	0.619587	0.682709	0.806686
	2.05527	1.09751	1.07921	0.951945	1.4778	0.649122	2.24424	1.00379	0.966837	0.773977	0.525044	0.791185
	2.13107	0.945808	1.30185	0.892325	3.05331	1.27849	2.07933	0.580032	0.680065	0.940927	0.676555	0.627654
	1.11036	0.424682	1.2362	0.966837	1.28014	0.610044	1.84604	0.910986	0.896954	0.748379	0.727382	0.666997
	11.2035	1.44192	2.80346	0.51296	3.43473	0.913345	2.66554	1.06948	0.486464	0.810871	0.953177	0.757143
	3.69755	1.09467	2.56408	0.859472	1.54025	0.940927	1.50675	1.09467	1.04622	0.814024	0.638298	0.749348
	1.2219	2.07396	1.64104	0.89002	1.19687	1.04622	1.96175	0.846234	0.476499	1.0025	0.514954	0.770979
	1.60535	1.02744	1.46258	1.03813	2.14212	1.06948	1.00639	0.852827	0.674807	0.636649	0.738761	0.831047
	1.43263	1.02214	2.74248	0.728324	1.20308	1.66241	1.08761	0.933652	0.999906	0.712483	0.748379	0.810871
	0.848426	0.725503	1.65169	1.14241	1.16479	0.866168	2.64493	0.969341	0.680065	0.745481	0.70606	0.855036
	9.78066	2.32701	1.23301	0.550784	1.00379	0.719894	1.27189	0.914528	0.680945	0.674807	0.812971	0.581535
	0.502453	0.971852	3.02188	0.93124	2.30902	0.831047	1.41971	0.8289	0.555794	0.784053	0.773977	0.772976
	8.84199	0.93124	1.36567	0.796319	2.59746	0.903943	2.16721	1.13946	0.921653	0.835358	0.728324	0.786084
	2.00278	2.66899	1.19069	0.610044	3.70233	0.88772	1.11612	0.707889	0.583796	0.867289	0.680945	0.787102
	1.34638	1.009	0.786084	1.2378	0.969341	0.827828	1.74616	0.521659	0.701509	0.894637	0.788121	0.885426
	8.16056	0.752261	2.7354	0.903943	1.0848	1.14537	1.88221	0.40799	0.496637	0.777992	0.901607	0.706974
	1.43448	1.29513	2.64493	1.00639	2.15045	0.778999	1.3781	0.803562	0.707889	0.790162	0.871789	0.792209
	4.22451	2.82896	1.89197	0.953177	0.961847	1.1032	0.8332	0.859472	0.676555	0.718034	0.874047	1.18455
	1.03947	1.22665	3.08507	0.606111	1.86524	0.798382	2.07933	0.701509	0.682709	0.865049	0.89002	0.802523
	2.51806	1.10035	1.5048	0.740675	1.41239	0.600648	1.09043	0.852827	0.626032	0.606896	0.933652	0.714328
	1.5048	0.846234	1.53826	0.625223	0.673064	0.954411	1.0834	0.80045	0.357097	0.8332	0.757143	0.865049
	1.19223	0.940927	2.68631	1.0025	2.93709	1.28845	1.43263	0.836439	0.774978	0.633363	0.645772	0.870662
	1.55628	1.15878	2.43164	0.482079	3.8638	0.773977	0.740675	1.01424	0.504406	0.817189	0.686251	0.716179
	1.53826	2.44741	2.25296	1.08621	1.43263	1.59706	1.73715	1.39784	0.152454	0.804602	0.86393	0.749348
	3.98047	0.532568	1.33943	0.989612	1.49124	0.921653	0.73305	0.627654	0.680065	0.597548	0.751289	0.73021
	2.39109	0.537412	1.20308	0.551497	1.46448	0.837522	3.92932	0.738761	0.666135	0.679186	0.635004	0.653334
	0.407462	1.77118	0.689811	1.60327	2.47607	1.69278	1.3171	0.852827	0.601425	0.750318	0.531192	0.868412
	5.18247	0.676555	1.24584	0.771977	1.51457	1.19532	1.52637	0.765018	0.706974	0.871789	0.744517	0.765018
	0.943364	0.790162	2.07933	0.943364	1.52046	1.10606	1.62415	0.703326	0.798382	0.729266	0.839691	0.821428
	2.13936	0.945808	1.63257	0.871789	3.02971	0.850624	0.494714	0.801486	0.97437	0.709723	0.621996	0.756164
	2.67244	0.638298	1.6906	0.883139	1.27354	0.936071	1.87492	0.879718	1.03277	0.876311	0.792209	0.802523
	1.09326	0.757143	4.36901	0.903943	2.03411	1.01424	0.717106	0.831047	0.647445	0.837522	0.685364	0.8289
	1.86283	1.28346	1.09326	0.857251	2.41909	0.992176	1.57043	0.816132	0.806686	0.841867	0.848426	0.844047
	1.5684	0.510973	1.20308	0.512297	2.76743	0.848426	0.231821	0.921653	0.594464	0.491524	0.954411	0.907457
	6.35766	1.03813	2.33304	0.703326	2.25005	0.951945	2.04466	0.744517	0.916897	0.861698	0.725503	0.916897
	2.91062	0.686251	1.75522	0.919272	3.97533	0.869536	1.15728	0.826758	0.485835	0.825689	0.759104	0.768987
	1.57246	1.01686	1.16932	1.21402	1.60951	0.969341	1.9166	0.857251	0.774978	0.76107	0.819306	0.78304
	6.73872	1.4778	1.2378	0.653334	1.22665	0.885426	0.861698	0.804602	0.720826	0.768987	0.776986	0.683593
	1.48931	0.950714	0.921653	1.44566	3.36873	0.802523	0.641609	0.600648	0.66013	0.765018	0.66959	0.758123
	3.64531	0.729266	0.997323	0.684478	2.57072	0.950714	1.42339	0.724565	1.35161	0.765018	0.88772	0.562302
	5.71045	0.987055	1.56637	0.684478	1.11901	0.938496	0.987055	0.921653	0.631727	0.790162	1.01424	0.885426
	1.83651	0.894637	0.810871	1.10463	1.18608	1.13799	1.83651	0.776986	0.585308	0.763042	0.921653	0.753235
	4.44885	1.27683	1.18915	0.487094	0.916897	1.10892	0.427991	1.15429	0.731156	0.47404	0.784053	0.928834
	4.17022	0.778999	1.28678	0.770979	3.19472	1.0806	1.35512	0.832122	0.585308	0.80045	0.906284	0.680065
	1.89933	1.81525	1.50286	1.13065	2.50507	2.04996	2.89186	0.936071	0.808776	0.707889	0.725503	0.662697
	4.6851	0.964339	2.27345	0.819306	0.945808	0.775982	1.63046	0.831047	0.663555	0.841867	0.686251	0.63091
	5.24316	0.708806	1.26043	1.11612	0.739717	0.839691	2.46329	1.14834	0.644104	0.806686	0.775982	0.768987
	4.14333	0.736852	4.77689	0.839691	1.21402	0.637473	1.51066	0.969341	0.806686	0.630094	0.846234	0.681827
	3.43029	0.64244	1.57246	0.894637	3.09707	1.61159	2.79621	0.565219	0.545819	0.66184	0.871789	0.751289
	7.40605	1.06671	1.20775	0.742593	5.14241	1.9796	0.867289	0.899278	0.296026	0.788121	0.806686	0.909808
	0.799415	1.27025	1.14093	0.8332	2.4066	2.15324	2.15045	0.745481	0.680945	0.632544	0.976894	0.802523
	2.57405	0.385916	1.82231	0.979424	1.35512	0.527767	2.17001	0.883139	0.655027	0.867289	0.846234	0.774978
	2.88438	0.781017	2.19827	0.577786	2.03674	0.797349	1.30185	0.8332	0.715253	0.768987	0.984505	0.831047
	2.10096	0.638298	1.43634	0.950714	1.94407	1.0025	1.053	0.704236	0.577786	0.841867	0.522334	0.810871
	4.88942	1.10463	2.07128	0.76107	1.89442	0.747412	0.759104	0.680065	0.767	0.822491	0.659277	0.786084
	6.36589	1.55426	1.67319	0.885426	0.908632	1.13651	1.19069	0.643271	0.811921	0.714328	0.636649	0.869536
	3.02188	1.21402	2.0686	0.762055	1.64316	1.12481	2.50183	0.604545	0.475883	0.520984	0.621996	0.846234
	0.715253	0.722693	1.44192	0.848426	1.48354	0.994746	1.07503	0.858361	0.552925	0.731156	0.671325	0.625223
	1.3171	1.54824	1.65169	0.857251	2.19827	1.32564	1.27683	1.12191	0.641609	0.831047	0.666997	0.666997
	2.66899	0.961847	1.40874	0.918083	2.21539	1.31539	0.938496	0.841867	0.718963	0.679186	0.956883	0.796319
	1.78961	0.286235	0.971852	0.78304	2.62109	1.11901	1.66456	0.915711	0.691598	0.769982	0.705148	0.819306
	2.09825	0.519638	2.53113	0.844047	1.45316	0.697888	3.88887	1.06948	0.835358	0.851725	1.05437	0.97437
	1.13358	1.36744	2.3726	0.857251	2.45058	1.08621	0.615593	0.789141	0.467343	0.647445	0.680065	0.627654
	2.55085	1.20463	2.03411	1.0195	1.58882	1.05437	1.37276	0.940927	0.664413	0.763042	0.916897	0.772976
	2.76385	0.576293	3.84883	0.808776	1.14537	1.36921	1.38524	0.700602	0.789141	0.636649	0.515621	0.600648
	5.27036	0.558677	4.06897	0.603764	0.965587	0.901607	1.57043	1.22032	1.51261	0.815077	0.8332	0.623608
	1.45316	0.695185	1.98729	0.687139	1.47017	1.06121	3.32974	0.648283	0.552211	0.846234	0.696085	0.880857
	2.57405	1.03545	1.0195	0.604545	2.5941	0.861698	1.17996	0.219279	0.869536	0.822491	0.8332	0.585308
	1.13358	1.11612	1.06121	1.04216	1.13799	0.728324	1.41604	0.842956	0.595234	0.811921	0.757143	0.725503
	1.24745	1.14685	3.5111	0.550784	1.79424	0.981961	1.32908	0.928834	0.723628	0.686251	0.896954	0.721759
	0.989612	0.685364	2.57738	0.945808	6.77368	1.26369	3.02971	0.907457	0.682709	0.772976	0.755186	0.865049
	2.35731	1.26696	0.713405	0.943364	2.62788	0.928834	1.009	0.88772	0.624415	0.651646	0.994746	0.971852
	7.45411	0.743555	2.97149	0.56303	2.1449	1.9796	0.858361	0.964339	0.672194	0.731156	0.892325	0.826758
	4.05322	1.52046	1.44379	0.997323	1.66026	0.802523	1.14241	0.969341	0.691598	0.784053	0.826758	0.844047
	1.41971	0.953177	3.30399	0.662697	2.63469	1.47017	0.771977	0.561575	0.824622	0.794261	0.740675	0.746446
	1.4778	0.928834	1.79889	0.912165	2.06059	0.905113	1.3377	0.837522	0.641609	0.646608	0.437507	0.759104
	0.486464	1.05164	1.59913	1.28512	1.78268	1.23142	2.41284	0.715253	0.832122	0.767	0.720826	0.770979
	2.76385	0.375574	2.64493	0.992176	4.17562	0.649962	1.42339	1.24101	0.858361	0.7359	0.862814	0.772976
	1.97448	1.89197	1.57043	0.80045	2.02885	0.741633	3.43029	0.804602	0.363623	0.790162	0.876311	0.650804
	0.796319	1.36921	1.96175	0.523687	1.74616	0.97437	1.21716	0.901607	0.70606	0.721759	0.536023	0.896954
	2.12831	1.66456	1.25068	0.883139	0.856143	0.892325	1.99244	1.16479	0.589106	0.772976	0.88772	0.852827
	1.77118	0.623608	1.52835	0.910986	1.49898	1.26043	0.788121	1.01424	0.671325	0.316213	0.964339	0.80045
	1.3103	1.16178	2.24714	0.673935	0.945808	0.969341	0.531879	0.495354	0.969341	0.848426	0.698792	0.628466
	1.99502	0.614797	1.01162	0.446079	2.49214	0.926434	1.50286	0.714328	0.796319	0.644104	0.896954	0.739717
	1.6906	0.606111	0.483328	0.759104	2.62109	0.969341	1.41239	0.723628	0.551497	0.844047	0.697888	0.739717
	2.7746	0.662697	4.15407	0.692493	1.88952	0.825689	0.8289	0.869536	0.524365	0.755186	0.850624	0.841867
	2.07396	1.62205	0.84514	1.04351	1.85561	1.08761	1.74165	0.8289	0.571098	0.719894	0.97437	0.824622
	6.16332	1.42523	2.52459	0.490889	2.55415	0.984505	2.50183	1.11612	0.725503	0.848426	0.5594	0.909808
	2.39109	0.514954	0.781017	0.981961	1.4494	1.93905	1.75295	0.912165	0.670457	0.743555	0.780007	0.647445
	4.05322	0.89002	6.32485	1.40147	0.700602	0.948258	1.27849	0.690704	0.812971	0.433003	0.883139	0.878581
	2.10913	0.870662	1.17235	0.806686	3.00628	0.784053	1.68187	0.964339	0.740675	0.560849	0.839691	0.794261
	0.760086	1.05573	1.5745	0.803562	3.95993	0.992176	1.98986	0.976894	0.757143	0.809823	0.869536	0.874047
	1.57043	1.25068	0.516288	0.899278	2.68978	0.80045	1.39063	0.725503	1.21402	0.693389	0.794261	0.808776
	2.44109	0.635004	2.29117	0.93124	1.01424	1.09184	1.87249	0.844047	0.482703	0.790162	0.857251	0.919272
	2.2588	1.85082	1.5684	0.926434	1.81056	1.07225	0.681827	0.752261	0.56303	0.723628	0.770979	0.796319
	2.16441	0.806686	2.30008	0.855036	2.1064	0.689811	1.29179	0.565219	0.583041	0.49986	0.790162	0.553641
	6.34944	2.03411	2.65521	0.953177	2.41596	1.62625	1.64104	0.628466	0.686251	0.551497	0.751289	0.698792
	3.81414	0.696986	1.11612	0.691598	1.83177	1.49124	0.89002	0.675681	0.876311	0.821428	1.00379	0.663555
	7.25435	0.46916	1.56435	1.00639	2.46011	1.10749	1.82231	0.924041	0.755186	0.819306	0.698792	0.722693
	7.08739	0.604545	2.19827	0.823556	1.02214	0.955646	2.02099	0.795289	0.673064	0.8332	0.657573	0.862814
	7.73904	0.507023	4.31844	0.802523	1.84843	0.46313	1.16178	1.01424	0.821428	0.8332	0.689811	0.865049
	2.65865	1.18301	2.19259	1.00639	1.86283	1.06948	2.8956	0.866168	0.682709	0.851725	0.869536	0.765018
	12.2971	1.12191	2.53768	0.981961	3.6265	0.945808	0.842956	0.909808	0.712483	0.745481	0.719894	0.662697
	10.3803	0.45777	2.30008	0.660985	1.14685	0.601425	1.83889	0.839691	0.655874	0.644938	0.753235	0.625223
	3.8588	0.842956	2.10913	0.762055	6.9602	0.906284	1.85082	1.09184	0.716179	0.597548	0.919272	0.892325
	1.59706	0.668725	4.11662	1.16028	2.12556	1.17996	1.84604	0.584551	0.711562	0.798382	0.827828	0.727382
	3.59846	1.70377	2.3726	0.940927	1.81056	1.0195	0.907457	1.0195	0.760086	0.738761	0.659277	0.826758
	3.65475	1.25068	0.832122	0.664413	1.45692	0.999906	1.3103	0.778999	0.636649	0.751289	0.666135	0.767
	4.73383	0.812971	0.814024	0.75421	1.70597	1.15579	1.22665	0.611624	0.636649	0.837522	0.876311	0.62928
	2.9447	1.11323	0.971852	0.896954	2.22401	2.00019	1.78729	0.964339	0.49728	0.948258	0.711562	0.959362
	0.913345	1.0834	1.30522	1.26369	1.51457	2.30305	1.22823	0.726442	0.874047	0.708806	0.782028	0.45955
	4.38032	0.825689	1.55829	1.07225	4.02709	0.564488	3.95481	0.817189	0.802523	0.841867	0.839691	0.798382
	2.99077	0.870662	3.99595	1.54824	3.02971	0.928834	2.01577	0.829973	0.768987	0.757143	0.943364	0.712483
	4.38599	1.06671	1.87492	1.07225	2.99464	1.29346	2.39728	0.855036	0.710642	0.718034	0.926434	0.671325
	4.79546	0.823556	2.91062	1.15728	2.62109	0.959362	2.18409	0.36693	0.641609	0.772976	0.738761	0.718034
	5.54306	1.37988	1.34987	1.19687	1.94659	1.1663	1.64955	0.769982	0.625223	0.824622	0.660985	0.956883
	1.61367	0.549361	1.29513	0.969341	3.2447	1.32908	1.03679	0.914528	0.738761	0.720826	0.792209	0.736852
	2.88065	0.653334	1.37454	0.701509	1.64104	1.24423	1.2378	0.93124	0.742593	0.688028	0.782028	0.850624
	3.02188	2.07128	1.06121	0.470375	2.89935	1.02744	1.76204	0.671325	0.709723	0.757143	0.755186	0.798382
	2.06059	0.790162	2.42535	0.827828	1.41788	1.0301	0.933652	0.852827	0.508994	0.755186	0.770979	0.618786
	3.12524	0.883139	1.77348	0.78304	1.62205	1.68841	0.805643	0.896954	0.767993	0.677431	0.844047	0.655874
	5.84497	3.00628	1.66456	0.913345	0.895795	1.06948	1.39063	0.705148	0.89002	0.802523	0.909808	0.848426
	4.75839	1.05984	1.7439	0.841867	0.906284	0.576293	0.684478	0.604545	0.462532	0.999906	0.746446	0.818247
	1.18608	0.789141	1.09893	0.796319	1.50092	1.13065	1.26206	1.13065	0.596004	0.859472	0.718963	0.759104
	4.48351	1.57858	2.99077	0.641609	1.64742	1.13358	1.46448	0.777992	0.545113	0.802523	0.831047	0.846234
	2.00796	4.36901	4.36336	0.857251	1.29346	1.15131	1.20619	1.06948	0.715253	0.650804	0.774978	0.762055
	3.32543	0.819306	2.16441	0.933652	1.35512	0.976894	2.96765	1.17996	0.606896	0.704236	0.969341	0.763042
	3.97019	1.09467	1.20463	1.29179	2.71425	1.11901	2.91439	0.770979	0.737806	0.796319	0.660985	0.850624
	5.6663	0.866168	1.55628	0.487724	1.85802	1.0195	1.03277	0.969341	0.763042	0.560849	0.759104	0.89002
	5.59347	0.861698	1.54225	0.808776	1.53627	1.19997	0.953177	0.825689	0.865049	0.580032	1.0025	0.8332
	2.73894	0.666997	1.78037	0.466739	2.96381	0.938496	3.04542	0.543002	0.858361	0.860584	0.682709	0.815077
	2.851	0.859472	6.25974	1.05164	1.50286	1.09184	0.329151	0.883139	0.748379	0.857251	1.009	0.894637
	1.48931	0.874047	1.18455	0.876311	2.5874	1.35161	3.2113	0.994746	0.485835	0.741633	0.73305	0.501154
	2.46329	0.718034	3.02579	1.30185	4.77689	2.42535	0.157668	0.632544	0.705148	0.693389	1.06121	0.747412
	1.082	0.877445	2.28525	0.8332	0.727382	1.06671	1.4494	0.885426	0.682709	0.810871	0.874047	0.770979
	0.971852	0.926434	3.44808	1.65383	4.00112	0.89002	0.454819	0.880857	0.514954	0.804602	0.846234	0.857251
	1.76889	0.635826	1.55829	0.597548	1.11612	0.711562	2.78178	0.436942	0.671325	0.810871	0.491524	0.768987
	6.51585	1.09893	0.576293	0.899278	2.44109	0.832122	1.93404	0.999906	0.719894	0.846234	0.693389	0.811921
	1.52046	0.73305	1.86042	1.4951	1.48739	1.07225	1.41239	0.916897	0.78304	0.710642	0.820366	0.848426
	3.06518	0.655027	1.42339	0.75421	0.666135	0.778999	1.22982	0.564488	0.43864	0.768987	0.950714	0.984505
	4.19185	1.42523	1.11036	0.895795	1.41239	0.681827	0.341291	0.651646	0.796319	0.839691	0.427991	0.894637
	6.06055	0.758123	1.38883	0.628466	0.757143	1.17691	2.58406	0.684478	0.820366	0.794261	0.841867	0.786084
	2.88812	0.372189	1.22823	1.64742	1.32908	0.97437	3.54762	0.936071	0.63091	0.703326	0.909808	0.617987
	2.19827	0.966837	1.57858	0.763042	3.08507	0.997323	1.90918	1.07781	0.953177	0.765018	0.818247	0.62928
	4.87048	0.486464	1.20932	0.417061	1.15878	0.799415	1.30691	0.644104	0.673935	0.687139	0.821428	0.759104
	0.937283	1.59088	1.79192	0.805643	2.18127	0.981961	1.44566	0.839691	0.632544	0.747412	0.671325	0.861698
	0.992176	1.64316	1.14834	1.72149	3.01407	0.795289	1.19532	1.08902	0.490254	0.664413	1.32051	0.755186
	2.77101	0.574804	2.818	1.02744	1.42155	0.936071	0.80045	0.953177	0.662697	0.850624	0.819306	0.798382
	4.99813	0.705148	1.65811	0.821428	0.822491	0.908632	2.7746	0.857251	0.825689	0.78304	0.714328	0.589106
	3.417	0.880857	1.80122	0.994746	1.52637	0.928834	1.78961	1.12481	0.614003	0.727382	0.781017	0.933652
	5.56461	0.658425	1.12919	0.894637	2.50507	1.10035	1.86765	1.28678	0.65249	0.678308	0.961847	0.772976
	0.46373	0.357097	1.58882	0.829973	1.06121	0.883139	2.19259	1.10749	0.712483	0.796319	0.871789	0.765018
	2.66554	0.954411	2.55085	1.13211	0.827828	0.89002	1.39063	0.760086	0.590632	0.782028	0.729266	0.814024
	2.26758	1.13065	3.78465	1.03545	2.03411	1.36921	1.26533	0.596004	0.678308	0.825689	0.851725	0.693389
	16.0105	0.885426	0.557233	0.364094	1.595	0.862814	2.27934	0.643271	0.894637	0.759104	0.862814	0.725503
	2.43478	0.852827	2.44741	0.75421	1.79657	1.24101	2.56408	0.808776	0.674807	0.659277	0.987055	0.675681
	2.63128	0.759104	1.58267	0.940927	1.07364	0.979424	1.28346	0.876311	0.635004	0.850624	1.00639	0.693389
	2.18975	0.449555	1.40328	0.870662	1.27189	1.11901	0.565219	0.536717	0.45777	1.0195	0.759104	0.743555
	2.12556	1.57858	1.87977	1.04351	2.32701	0.912165	0.579282	1.35863	0.767	0.786084	0.857251	0.621996
	6.49901	0.666135	2.10913	0.831047	0.840778	0.836439	1.43634	0.708806	0.712483	0.759104	0.696986	0.625223
	4.82658	0.678308	5.4789	0.757143	0.860584	0.855036	0.206612	0.618786	0.626032	0.88772	0.793235	0.796319
	1.46637	1.95415	2.2588	1.06396	1.25392	0.560124	4.0323	0.928834	0.613209	0.696085	0.625223	0.775982
	4.38032	0.871789	0.341732	1.20932	1.49898	1.16178	1.10463	1.0195	0.892325	0.820366	0.921653	0.741633
	2.21253	1.07781	1.44192	0.748379	2.39728	0.976894	0.918083	0.852827	0.631727	0.724565	0.999906	0.93124
	1.48739	0.371227	3.12524	0.773977	0.908632	0.680945	0.900442	0.717106	0.775982	0.715253	0.806686	0.841867
	2.87693	0.852827	1.15878	0.878581	2.00537	0.992176	0.836439	0.772976	0.62928	0.767	0.987055	0.892325
	5.17577	0.487094	1.29681	0.964339	1.23461	0.836439	1.55829	0.964339	0.651646	0.802523	0.626843	0.663555
	1.25068	0.86393	3.49298	1.4951	0.999906	0.663555	1.17084	0.770979	0.620389	0.878581	0.599096	0.589106
	3.77487	0.594464	0.673935	0.63091	2.98304	0.997323	1.61995	0.475883	0.494074	0.706974	0.894637	0.707889
	1.9796	0.781017	1.69717	0.653334	2.45375	1.35336	2.28229	0.837522	0.819306	0.5402	0.816132	0.857251
	3.78955	0.89002	2.28229	0.738761	1.11323	1.16178	5.2161	1.46258	0.285865	0.753235	0.880857	0.704236
	7.79934	0.698792	1.78729	1.10035	1.17691	1.16479	2.99851	0.632544	0.832122	0.738761	0.956883	0.704236
	1.082	1.01162	0.851725	1.09467	1.49704	0.817189	1.36567	0.815077	0.773977	0.597548	0.643271	0.823556
	0.621996	1.12191	4.32403	0.896954	1.44379	0.728324	1.57654	0.815077	0.383428	0.712483	0.868412	0.784053
	3.42585	0.825689	0.839691	0.953177	0.989612	0.701509	1.22506	1.09467	0.62928	0.480834	0.938496	0.64078
	1.10749	0.587584	2.61432	0.662697	1.76661	1.08621	2.46329	0.768987	0.704236	0.8332	0.808776	0.88772
	2.43794	0.921653	1.94407	1.06121	1.88464	0.927633	2.28525	1.16781	0.73021	0.657573	1.0025	0.862814
	3.22795	0.719894	1.02214	0.672194	1.2588	1.4778	3.98563	0.97437	0.768987	0.837522	0.757143	0.706974
	1.83414	0.969341	1.09893	1.0848	7.0417	1.06948	1.99502	0.767993	0.709723	0.869536	0.871789	0.997323
	2.78538	0.885426	1.95415	0.785068	4.36336	0.921653	0.810871	0.966837	0.5594	0.778999	0.857251	0.802523
	1.12919	0.66786	3.1212	1.22982	1.28346	0.936071	1.13651	0.808776	0.699696	0.814024	0.839691	0.772976
	2.1064	0.191926	0.808776	0.633363	0.933652	0.839691	0.774978	0.834278	1.27025	0.827828	0.969341	0.861698
	4.11662	0.560849	3.19472	0.842956	3.47945	2.17001	1.88708	0.748379	0.376547	0.734948	0.876311	0.858361
	2.02361	0.633363	2.03411	1.24584	1.15579	0.717106	2.33002	0.878581	0.774978	0.722693	0.855036	0.622802
	2.7926	0.692493	0.892325	0.758123	1.92655	1.10749	1.24101	0.936071	0.870662	0.721759	0.938496	0.696986
	1.20152	0.748379	1.43634	0.715253	0.660985	0.883139	3.5111	0.821428	0.243501	0.8332	0.831047	0.753235
	1.05847	0.66184	0.836439	0.776986	1.5087	0.823556	1.39965	0.395007	0.607681	0.802523	0.905113	0.774978
	3.37745	0.66959	2.55085	0.771977	0.778999	1.16781	1.50286	0.871789	0.66959	0.999906	0.768987	0.767
	2.03411	1.80822	4.39167	0.790162	2.64835	1.19532	1.08621	0.789141	0.702417	0.568886	0.945808	0.796319
	1.03545	0.859472	0.419224	0.871789	2.48892	0.767	2.40349	0.749348	0.425783	0.66013	0.896954	0.846234
	5.57181	0.680945	1.14834	0.7359	1.19377	1.69937	1.11036	0.756164	0.733998	0.575548	0.685364	0.839691
	1.93154	1.9976	1.45128	0.649122	0.918083	1.34987	1.68187	1.08621	0.862814	0.647445	0.899278	0.745481
	2.12007	1.14241	1.74616	0.856143	1.28014	1.44753	1.07225	1.15728	0.745481	0.782028	1.2219	0.928834
	1.70597	0.921653	0.861698	0.706974	0.984505	0.756164	1.60951	0.8332	0.689811	0.747412	0.781017	0.852827
	1.78961	1.13946	1.64104	1.25717	3.47046	1.36921	0.741633	0.744517	0.701509	0.835358	0.707889	0.905113
	2.09553	1.29849	1.89933	0.798382	2.62109	0.997323	1.39243	1.06121	0.589106	0.687139	0.945808	0.596004
	2.87321	1.80822	3.42585	0.936071	2.8956	1.88708	1.58062	0.650804	0.567416	0.788121	0.773977	0.770979
	1.51066	0.838606	2.16441	1.20463	2.23265	0.771977	2.35731	0.787102	0.637473	0.867289	0.86393	0.635004
	2.8956	0.734948	0.966837	0.708806	0.752261	0.690704	1.6012	1.08621	0.857251	0.666997	0.815077	0.777992
	1.65811	0.680065	0.918083	0.772976	0.579282	0.999906	0.639951	0.940927	0.524365	0.80045	0.835358	0.820366
	2.33606	1.04351	0.903943	0.644938	1.35863	1.03813	1.5745	0.649122	0.696986	0.753235	0.839691	1.02479
	2.01838	1.71039	3.65948	0.675681	1.15579	0.894637	0.861698	0.776986	0.569623	0.848426	0.945808	0.713405
	2.84363	0.73305	2.18975	0.945808	1.37988	0.950714	1.33424	1.36567	0.239441	0.806686	0.731156	0.718034
	6.33304	0.744517	1.62835	1.009	1.19532	1.55025	1.4951	0.655027	0.781017	0.919272	0.869536	0.743555
	4.12195	0.743555	1.44379	0.659277	1.69278	0.859472	1.36038	0.671325	0.759104	0.741633	0.700602	0.580783
	2.02099	1.03545	0.994746	0.694287	1.78729	0.767	1.55426	0.919272	0.815077	0.774978	0.767	0.880857
	4.69723	0.40379	3.66896	0.958122	1.99502	0.874047	1.62205	0.906284	0.635004	0.716179	0.749348	0.757143
	0.586824	0.76403	1.92904	0.721759	1.59913	1.86524	3.15775	0.857251	0.812971	0.798382	0.519638	0.876311
	5.18918	0.574061	1.11036	0.646608	0.368834	0.89002	0.965587	0.777992	0.709723	0.80045	0.815077	0.75421
	3.36002	0.97437	1.80589	0.527767	2.64493	1.38524	0.714328	0.725503	0.841867	0.878581	1.00379	0.924041
	4.31286	1.36038	1.96683	0.959362	2.00278	1.25717	0.8289	1.25717	0.723628	0.835358	1.28014	0.525044
	2.6759	0.51296	4.25743	0.825689	4.06897	1.01162	1.82231	0.994746	0.476499	0.682709	0.751289	0.603764
	3.76999	0.969341	4.2136	0.309335	1.32051	0.622802	1.27849	0.78304	0.816132	1.18149	0.790162	0.759104
	4.21905	0.70606	0.736852	1.09751	0.685364	1.12191	1.51849	0.506367	0.247631	0.788121	0.666135	0.659277
	2.8956	1.06948	0.580032	0.916897	1.57043	0.903943	1.60742	0.964339	0.700602	0.837522	0.76107	0.728324
	2.43164	0.673064	4.77071	0.685364	1.55025	1.10749	1.31539	0.711562	0.835358	0.753235	0.724565	0.852827
	1.37988	1.20152	2.81436	0.765018	0.879718	1.29012	0.999906	0.694287	0.979424	0.604545	0.740675	0.837522
	3.25731	1.17996	2.53768	0.943364	1.0195	0.971852	0.999906	0.916897	0.561575	0.699696	0.65418	0.784053
	1.09893	0.633363	1.0195	0.636649	1.2219	0.759104	2.81072	0.892325	0.433003	0.751289	0.989612	0.916897
	1.29012	1.49898	1.13065	0.868412	1.70597	1.14982	1.03545	0.799415	0.439777	0.672194	0.878581	0.606111
	3.70233	0.731156	1.34116	0.772976	2.55415	1.48739	1.96175	0.822491	0.545113	0.907457	0.956883	0.903943
	3.37745	0.586824	1.62835	1.09467	1.42523	1.98986	0.847329	0.936071	0.644104	0.781017	0.844047	1.00639
	2.97918	0.656723	3.14959	0.792209	2.24424	0.994746	2.14767	0.867289	0.596776	0.821428	0.858361	0.619587
	4.12729	1.38524	2.02099	0.457178	0.872917	1.3429	1.69937	0.731156	0.592162	0.850624	0.731156	0.824622
	2.72833	0.66959	3.76512	0.574804	4.31286	0.793235	1.46069	0.924041	0.861698	0.836439	0.734948	0.909808
	2.63469	0.80045	0.925237	0.936071	1.22032	0.792209	1.68841	0.718963	0.798382	0.717106	0.831047	0.818247
	3.68799	1.87249	1.18608	0.656723	2.1064	2.29117	1.25392	0.803562	0.446079	0.76107	0.861698	0.841867
	1.29849	1.13358	0.424682	0.740675	0.66184	0.894637	1.62625	0.720826	0.723628	0.8332	0.748379	0.846234
	1.22032	0.93124	1.79192	0.936071	2.07128	1.15728	1.07642	0.531879	0.544409	0.878581	0.880857	0.792209
	5.65166	0.899278	4.98521	1.07781	2.4066	0.787102	0.859472	1.11612	0.614003	0.731156	0.750318	0.689811
	2.00796	1.93654	0.801486	0.638298	1.92904	0.943364	1.17387	0.919272	0.49728	0.618786	1.08902	0.633363
	2.23265	2.22977	2.9447	0.752261	1.07503	1.10035	0.930036	0.734948	0.688028	0.950714	0.78304	0.66786
	1.51261	1.18608	1.99244	0.880857	1.5244	1.32908	1.30354	0.954411	0.820366	0.444926	0.945808	0.89002
	6.65211	0.76107	1.13358	0.938496	1.52637	0.821428	3.15775	0.765018	0.622802	0.673064	0.966837	0.647445
	2.17564	1.06396	1.00639	0.825689	2.37875	1.24101	4.0063	0.8332	0.826758	0.693389	0.73305	0.901607
	6.02147	1.2818	0.997323	1.6012	0.856143	1.97704	1.08761	0.793235	0.566683	0.819306	0.826758	0.657573
	3.9446	0.721759	1.19687	0.715253	2.09553	0.899278	2.01577	0.806686	0.928834	0.772976	0.859472	0.778999
	0.767993	1.24101	0.500507	0.498568	2.97149	1.07225	2.10096	0.878581	0.468554	0.725503	0.8332	0.653334
	1.02744	0.5402	3.97533	0.86393	3.84385	1.12046	1.43634	0.772976	1.22823	0.808776	0.770979	0.706974
	2.12556	0.899278	1.1032	0.883139	1.54025	0.966837	1.07225	0.522334	0.776986	0.421399	0.869536	0.999906
	0.610044	0.785068	3.26153	0.57036	5.36667	1.02479	2.2971	0.817189	0.613209	0.892325	1.0301	0.73305
	5.85253	0.926434	1.75749	0.859472	1.56637	0.981961	2.3726	0.945808	0.743555	0.693389	0.73021	0.682709
	2.47607	0.389931	0.942145	1.21874	1.09609	0.66959	1.55628	1.77577	0.568151	0.684478	0.89002	0.906284
	2.31201	1.14241	0.97437	0.61639	1.21559	0.839691	1.59706	0.62928	0.850624	0.721759	0.753235	0.811921
	6.24356	0.785068	0.792209	0.850624	1.85802	0.680065	0.725503	0.590632	0.65249	0.938496	0.792209	0.824622
	0.745481	1.10177	0.89348	1.01424	3.07312	2.53768	1.93154	1.77348	1.2378	0.734948	0.61639	0.902774
	5.42951	0.745481	1.45692	1.02479	4.78307	0.916897	1.10749	0.894637	0.841867	0.660985	0.837522	0.725503
	1.4778	0.981961	2.92572	1.15728	0.908632	0.919272	1.20619	0.78304	1.48931	0.755186	0.653334	0.891172
	5.07631	0.354336	1.082	1.38345	1.8294	0.574804	1.22982	0.926434	0.758123	0.914528	0.902774	0.950714
	4.26294	0.815077	1.5048	0.93124	0.89002	0.880857	1.23142	0.702417	0.423585	0.862814	0.776986	0.583796
	2.83262	0.804602	0.966837	1.1663	0.809823	0.940927	2.1064	0.943364	0.620389	0.471594	0.776986	0.734948
	0.913345	0.793235	0.776986	0.563758	1.91412	1.4494	0.932445	0.815077	0.557233	0.790162	0.919272	0.810871
	4.87678	0.653334	1.32736	0.404836	0.899278	1.08621	1.80355	0.926434	0.711562	0.649962	0.546525	0.666997
	2.1064	0.770979	0.862814	1.04622	3.56602	0.987055	2.09282	0.821428	0.831047	1.13358	0.759104	0.874047
	3.10108	0.430212	0.885426	0.824622	1.32564	1.13358	1.60951	0.819306	0.664413	0.771977	0.901607	0.784053
	1.43634	0.880857	2.50831	0.940927	2.39418	0.693389	1.59913	0.971852	0.503103	0.822491	0.859472	0.883139
	2.90686	1.0301	2.60419	1.00379	1.22823	1.68187	2.24424	0.810871	0.632544	0.88772	0.80045	0.860584
	3.14552	0.924041	2.33606	0.520311	1.27189	1.17084	1.62835	0.732102	0.510973	0.733998	0.869536	0.924041
	1.75522	1.04082	2.07933	0.61639	0.294498	0.943364	1.58062	0.586824	0.878581	0.852827	0.768987	0.782028
	1.39243	1.92157	3.09707	0.950714	1.36038	1.17996	1.54025	1.07225	0.729266	0.933652	0.916897	0.723628
	1.57043	1.66456	3.92932	0.555075	6.82645	0.742593	1.46827	0.676555	0.628466	0.862814	0.908632	0.826758
	2.55745	0.547233	1.45881	1.02479	1.45692	1.08902	1.2523	0.688919	0.756164	0.688028	0.56595	0.810871
	1.41421	0.656723	1.07086	1.03277	1.05847	1.26043	1.3429	1.05028	0.674807	0.645772	0.686251	0.8332
	1.24262	0.588344	2.71425	0.933652	1.3103	0.908632	0.903943	0.831047	0.877445	0.953177	0.631727	0.773977
	3.11313	0.899278	1.4051	0.859472	1.41421	0.857251	2.11733	1.04082	0.844047	0.747412	0.742593	1.27354
	4.47193	1.93905	1.53032	1.01162	1.02479	0.981961	3.32974	0.846234	0.744517	0.885426	0.724565	0.66786
	5.78479	2.20681	3.64531	1.39063	1.53627	0.775982	1.0195	0.547941	0.759104	0.635004	0.875178	0.696085
	7.63958	2.26172	1.04351	0.482703	1.75522	1.06121	1.79192	1.32908	0.655027	0.581535	1.00639	0.745481
	1.03947	1.56233	2.15324	0.772976	2.18975	1.35336	1.55025	0.796319	0.742593	1.11323	0.948258	0.664413
	2.91062	1.21559	1.85082	0.914528	1.32393	1.07781	0.907457	1.09326	0.598322	0.49986	0.8289	0.769982
	2.09282	0.795289	1.00639	0.598322	4.73996	0.938496	1.28014	0.767	0.558677	0.7359	0.751289	0.862814
	2.81436	0.708806	3.76025	0.928834	1.10463	0.945808	1.84843	0.742593	0.66959	0.712483	0.859472	0.798382
	1.9491	0.767	1.82703	1.0025	1.31539	1.46258	1.35161	1.08902	1.05164	0.702417	0.814024	0.623608
	4.60697	1.5048	1.19377	0.494074	5.27718	0.921653	1.25717	0.987055	0.785068	0.86393	0.776986	0.97437
	5.40149	0.486464	2.22689	0.723628	1.04893	1.08902	1.44192	1.31539	0.65418	0.692493	0.657573	0.674807
	1.67753	1.28346	1.77807	0.748379	0.992176	1.00379	4.03752	1.10463	0.806686	0.777992	0.747412	0.804602
	3.8588	0.687139	2.30902	0.954411	1.08621	1.20775	1.67103	1.36567	0.651646	0.638298	0.792209	0.8289
	6.30035	0.630094	1.58677	0.817189	1.26696	1.06948	1.18301	0.86393	0.851725	0.903943	0.634183	0.961847
	5.54306	4.12729	0.471594	0.871789	2.64835	1.12481	1.41239	0.51296	0.520984	0.693389	0.763042	0.806686
	0.856143	0.810871	0.793235	0.799415	3.17413	1.53429	1.19997	0.841867	0.3986	0.611624	0.874047	0.826758
	6.25974	0.846234	2.23265	0.602204	1.55426	1.32222	0.488988	0.680945	0.5423	0.786084	0.835358	0.722693
	1.48354	1.0195	1.71039	0.901607	1.58677	1.50092	0.840778	0.912165	0.810871	0.905113	0.916897	0.649962
	2.12831	0.812971	2.388	0.994746	1.2588	2.77819	1.77807	0.731156	0.615593	0.916897	0.885426	0.774978
	4.92114	0.936071	2.40349	0.680065	3.39497	1.19532	1.86524	0.855036	0.719894	0.658425	1.0301	0.790162
	4.52429	0.840778	0.803562	0.621996	1.62835	0.909808	2.03411	0.66013	0.715253	0.385916	0.914528	0.778999
	1.55225	1.31199	0.791185	0.52845	0.885426	0.964339	1.59088	0.804602	0.572578	0.8289	0.719894	0.815077
	3.1212	2.20111	1.5745	0.73305	2.19827	0.841867	0.901607	1.0025	0.721759	0.793235	0.802523	0.794261
	5.91341	1.16479	1.04893	1.12481	0.445502	1.11901	2.28821	0.657573	0.734948	0.650804	1.02479	0.567416
	5.3528	0.621192	1.23301	1.1032	3.76025	0.97437	4.31286	0.555075	0.522334	0.252156	0.850624	0.86393
	0.680945	0.948258	2.20967	0.835358	0.992176	0.751289	0.836439	0.801486	0.940927	0.792209	0.841867	0.589868
	2.07664	1.12481	1.71039	0.745481	1.68405	0.899278	1.64955	0.928834	0.736852	0.855036	0.979424	0.796319
	1.50675	0.686251	1.79657	1.0025	1.62205	0.86393	1.62625	0.812971	0.89002	0.767	0.684478	0.907457
	1.37276	1.58267	1.61995	0.73305	1.39965	2.6177	0.399633	0.885426	0.827828	0.852827	0.822491	0.747412
	5.62249	0.821428	1.10749	0.728324	0.680945	0.924041	0.989612	0.715253	0.499213	0.741633	0.763042	0.989612
	1.28845	0.736852	1.50092	0.710642	1.46069	0.456587	1.24101	0.899278	0.660985	0.804602	0.608468	1.01686
	1.93404	0.832122	3.60778	1.22032	1.1528	0.687139	3.03755	1.08621	0.867289	0.798382	0.899278	0.792209
	2.93709	0.704236	1.38704	0.940927	2.24424	0.768987	0.771977	1.79889	0.89002	0.555075	0.818247	0.70606
	2.38183	0.666997	2.00537	0.881997	1.75749	0.93124	1.01686	1.33943	0.508336	0.868412	0.762055	0.961847
	5.22961	1.09467	3.06518	0.827828	2.29413	1.21559	3.14959	0.699696	0.757143	0.700602	0.826758	1.04893
	0.518296	1.05847	1.86042	1.00379	1.48354	0.846234	2.24134	0.822491	0.839691	0.878581	0.822491	0.73021
	6.45712	0.928834	1.63257	0.684478	2.26758	0.804602	2.17564	0.777992	0.553641	0.802523	1.00379	0.841867
	6.81763	1.07225	2.56408	0.617188	2.74603	1.28014	1.06396	0.852827	0.653334	0.635826	0.738761	0.883139
	3.03363	1.19842	1.34464	1.00379	3.0771	0.903943	3.21961	0.959362	0.406936	0.688919	0.752261	0.841867
	4.75839	0.820366	3.58916	1.06121	1.83177	1.0834	1.98729	0.823556	0.34933	0.716179	0.987055	0.696085
	2.46648	1.07503	1.52835	1.03813	2.91062	1.53826	1.95668	0.938496	0.666997	0.816132	0.718034	0.815077
	2.95233	1.33943	4.69723	0.673064	1.59088	1.04622	0.93124	0.840778	0.536023	0.679186	0.76403	0.563758
	1.65811	1.31539	1.69498	0.773977	1.81291	1.85561	1.68623	0.682709	0.679186	0.899278	0.878581	1.04622
	3.10911	1.55829	1.56031	1.14537	1.16178	0.969341	0.999906	0.66184	0.999906	0.678308	0.928834	0.539501
	3.8588	0.955646	4.30728	0.997323	1.42155	1.47398	0.97437	1.24262	0.64244	0.964339	0.926434	1.02214
	1.47208	0.507679	1.29849	0.695185	0.767993	1.47971	2.55415	0.89002	0.621996	0.726442	0.752261	0.817189
	1.58267	0.458956	1.85082	1.09893	1.96938	0.933652	3.32113	0.858361	0.824622	0.680065	0.824622	0.907457
	2.97149	2.41284	2.44109	1.17235	2.11459	1.09467	1.15878	0.878581	0.707889	0.808776	0.861698	0.835358
	3.73601	1.53429	3.9344	0.979424	3.28269	1.5745	0.720826	0.788121	0.52301	0.846234	0.921653	0.846234
	0.431326	1.31539	0.637473	1.08621	2.52132	0.56303	0.870662	1.06396	0.804602	0.792209	0.796319	0.788121
	1.82703	1.43263	1.82231	0.510973	0.742593	1.03813	1.42523	0.812971	0.738761	0.671325	0.971852	0.702417
	5.70306	0.713405	1.57043	0.650804	2.85838	1.05573	1.60535	0.781017	1.0025	0.776986	0.740675	0.656723
	10.2602	0.384919	1.27354	0.766009	1.43448	0.884282	1.31199	0.794261	0.695185	0.839691	0.710642	0.776986
	5.27036	0.655874	1.2588	1.10749	1.10749	1.33597	3.53388	1.5087	0.757143	0.802523	0.857251	0.670457
	0.514289	0.388923	1.32393	0.649122	1.17235	0.979424	0.898115	0.88772	0.792209	0.835358	0.894637	0.790162
	3.77487	0.817189	1.08902	1.05437	2.43164	0.961847	1.54025	1.13651	0.679186	0.710642	0.909808	1.45881
	5.27718	1.28678	1.95415	0.867289	1.55025	1.53429	0.569623	1.84843	0.693389	0.839691	0.831047	0.943364
	6.83529	1.19842	1.66026	0.651646	1.16479	1.18915	0.802523	0.86393	0.659277	0.767	0.739717	0.76107
	6.52428	1.34116	2.78178	1.51457	4.2906	1.009	1.32908	0.717106	0.63091	0.822491	0.757143	0.525044
	1.0025	0.731156	0.848426	0.919272	1.79424	1.35863	2.70024	0.992176	0.480212	0.786084	0.666135	0.646608
	0.40015	0.984505	1.21716	0.778999	1.12627	0.912165	1.09751	0.707889	0.861698	0.846234	0.841867	0.943364
	1.6368	0.395007	1.4778	0.892325	1.43077	0.825689	1.02744	0.961847	0.786084	0.742593	0.812971	0.837522
	3.0024	0.252809	0.928834	0.748379	1.82467	2.51481	0.726442	0.959362	0.8332	0.894637	0.790162	0.729266
	2.51806	0.748379	1.40147	0.827828	2.73186	0.871789	3.64531	0.799415	0.681827	0.817189	0.806686	0.314581
	3.32543	0.76107	4.18643	0.959362	1.21088	1.67753	1.93404	1.04351	0.774978	0.688028	0.731156	0.80045
	4.43162	1.58882	1.22665	1.05437	3.65948	1.51066	1.33943	0.608468	0.716179	0.709723	0.89002	0.844047
	3.9141	1.17084	2.95233	1.05847	1.05028	0.775982	0.855036	1.02479	0.618786	0.659277	0.818247	0.880857
	0.659277	0.802523	2.87693	0.700602	0.902774	0.992176	2.53768	0.692493	0.835358	0.56303	0.804602	0.721759
	7.44447	2.17282	2.41284	0.987055	2.11186	1.0834	0.809823	0.916897	0.698792	0.62928	0.860584	0.714328
	2.18975	0.987055	1.48354	1.13946	1.66887	1.37631	1.0195	0.632544	0.66959	0.812971	0.984505	0.802523
	1.85802	0.971852	3.11716	0.859472	1.35512	0.786084	0.753235	1.0571	0.655027	0.573319	0.749348	0.954411
	6.75617	0.846234	3.32113	0.825689	1.84604	1.02744	0.588344	0.767	0.816132	0.729266	0.804602	0.708806
	2.02361	0.648283	2.95998	0.411701	2.33908	1.22032	1.98216	0.76107	0.660985	0.673064	0.940927	0.966837
	0.617987	1.50092	0.832122	0.529819	2.43164	0.969341	2.10913	1.12481	0.443203	0.786084	0.841867	0.777992
	2.44425	0.523687	0.878581	0.984505	0.383428	0.796319	1.35336	1.36391	0.697888	0.768987	1.06948	0.997323
	3.61245	1.6368	2.09282	1.14241	0.558677	1.03813	0.503754	0.938496	0.831047	0.823556	0.93124	0.560124
	2.87693	1.5745	1.06948	0.734948	3.9497	0.838606	0.792209	1.1528	0.704236	0.540899	0.727382	0.914528
	1.13799	0.645772	0.987055	0.504406	2.04996	0.926434	1.32564	1.0025	0.767	0.490889	1.01424	0.798382
	3.27845	0.821428	1.43448	0.442058	2.04466	1.3188	1.42155	1.22665	0.808776	0.763042	0.841867	0.746446
	1.78037	0.383925	1.43634	0.771977	2.11186	1.2686	1.08902	0.892325	0.869536	0.831047	0.765018	0.880857
	1.70157	0.666997	3.40817	1.05573	2.10913	1.18455	5.55742	0.969341	0.685364	0.839691	0.86393	0.752261
	6.55813	0.715253	2.63809	0.899278	2.10096	0.592162	0.550784	0.822491	0.606111	0.814024	0.855036	0.655874
	3.11313	0.97437	1.12046	0.751289	1.14389	0.979424	1.24101	1.0301	0.861698	0.790162	0.959362	0.617987
	3.02579	1.15429	1.92655	0.97437	1.32908	0.984505	1.19997	0.788121	0.767	0.66959	0.677431	0.801486
	2.33002	1.16178	0.999906	0.908632	1.03679	1.0195	1.1663	0.727382	0.726442	0.792209	0.943364	0.723628
	2.41909	0.86393	2.73186	0.909808	2.31201	0.969341	0.636649	0.752261	0.659277	0.822491	0.744517	0.440916
	2.81436	0.648283	0.797349	0.655874	1.3429	1.16329	1.52637	1.21245	0.39757	0.841867	0.876311	0.919272
	1.74616	2.99077	1.67536	0.767	1.12336	0.782028	2.24424	0.788121	0.745481	0.624415	0.824622	0.76107
	4.19185	1.11901	1.19532	0.674807	1.48354	0.961847	0.837522	0.648283	0.831047	0.8289	0.88772	0.626032
	4.8579	0.32116	1.05164	0.756164	0.635004	0.852827	1.42339	0.885426	0.742593	0.892325	1.07781	0.780007
	3.23213	1.22032	1.32908	0.97437	3.35134	1.04351	0.653334	1.08621	0.624415	0.999906	0.880857	0.573319
	2.37567	1.47017	1.01424	0.981961	1.67753	0.976894	1.32736	0.808776	1.38704	0.469767	0.751289	0.913345
	1.49124	0.906284	1.3103	1.3171	1.28014	1.81291	1.43263	0.580032	0.643271	0.749348	0.615593	0.831047
	1.29179	0.685364	1.05573	1.09184	2.09282	0.916897	2.25588	0.999906	0.618786	0.624415	0.678308	0.70606
	2.61432	1.12191	4.09008	0.73305	0.483328	1.3086	2.24134	0.757143	0.731156	0.961847	0.86393	0.686251
	2.33002	1.03813	0.683593	0.812971	0.915711	1.02744	0.771977	0.805643	0.869536	1.01162	0.790162	0.583041
	3.05726	0.547941	2.12007	0.936071	1.53032	0.903943	1.48739	1.04082	0.63091	0.892325	0.921653	0.839691
	3.19472	0.855036	1.42892	0.846234	3.68323	0.815077	2.0686	0.738761	0.757143	0.816132	0.796319	1.0301
	2.46329	0.786084	1.48739	1.04351	1.19069	1.05847	0.826758	0.684478	0.749348	0.874047	0.792209	0.734948
	2.17001	0.741633	0.643271	1.06121	0.229732	1.15728	2.07933	0.943364	0.770979	0.796319	0.837522	0.876311
	2.41909	0.831047	2.33908	0.461934	1.85802	0.748379	1.84365	0.746446	0.718034	0.826758	0.778999	0.841867
	1.59088	1.48931	1.14389	0.921653	1.87734	1.11036	2.23554	0.803562	0.759104	0.950714	0.89002	0.772976
	2.76028	0.738761	2.62109	0.582287	1.01424	0.721759	0.847329	0.767	0.869536	0.66013	0.948258	0.907457
	0.981961	0.637473	1.11036	0.892325	1.42892	0.88772	0.571837	0.819306	0.588344	0.794261	0.731156	0.655874
	2.25296	0.831047	2.0686	0.870662	2.91816	1.1032	0.592162	0.846234	0.583796	0.869536	0.938496	0.839691
	2.30305	0.896954	1.30185	0.883139	2.41909	1.89442	2.39418	0.628466	0.635004	0.885426	0.994746	0.802523
	1.61367	1.15579	1.595	0.772976	2.8956	1.4051	2.37875	1.25717	0.562302	0.804602	0.76107	0.569623
	1.58472	0.773977	1.48739	0.684478	0.899278	1.9166	0.869536	1.03545	0.54865	0.912165	0.78304	0.62928
	1.1118	0.994746	1.4778	0.992176	1.07921	0.919272	0.767993	1.01686	0.693389	0.680945	1.06121	0.790162
	3.60312	0.945808	1.06121	1.18915	1.70818	0.829973	1.21559	0.714328	0.880857	0.731156	0.824622	0.914528
	1.91165	1.76432	2.06059	1.48163	2.81072	1.24745	1.05028	0.855036	0.746446	0.626843	1.11612	0.861698
	3.0024	0.901607	4.77689	0.671325	3.27845	0.671325	1.60742	0.715253	0.776986	0.871789	0.916897	0.822491
	3.12524	1.053	1.57246	0.892325	1.33943	0.708806	0.805643	0.631727	0.578533	1.01424	0.802523	0.914528
	2.43478	2.34818	0.747412	0.76107	1.79889	0.479591	2.32701	0.945808	0.596776	0.907457	0.774978	0.848426
	10.8892	0.790162	1.53032	0.802523	2.66899	1.09467	2.37875	0.831047	1.54225	0.786084	0.808776	0.865049
	4.60697	1.009	1.55225	0.718963	4.15407	0.894637	1.95163	0.65249	0.790162	0.746446	0.853931	0.765018
	4.63087	1.22506	1.90179	0.637473	1.61785	1.7349	0.518967	0.936071	0.989612	0.812971	0.874047	0.747412
	1.99502	1.70377	1.02744	0.792209	1.87492	0.719894	0.671325	0.870662	0.751289	0.719894	0.721759	0.792209
	4.06897	0.490254	0.896954	0.651646	1.07921	1.17691	0.771977	1.17084	0.839691	0.693389	0.600648	0.592162
	2.22401	2.77101	1.95415	1.01686	1.12773	0.903943	0.62928	0.712483	0.678308	0.819306	0.736852	0.808776
	1.12627	0.608468	3.46149	0.874047	3.75539	1.05437	1.29849	1.03813	0.702417	0.658425	0.774978	0.88772
	1.41239	1.02479	0.880857	1.04351	2.84731	0.791185	1.82703	0.700602	0.819306	0.757143	0.954411	0.818247
	3.63589	1.00379	1.38883	0.702417	2.44425	0.859472	1.75749	0.825689	0.772976	0.788121	0.846234	0.80045
	2.38491	0.644938	1.13651	0.802523	2.74603	0.852827	0.950714	0.846234	0.756164	0.8289	0.602983	0.901607
	3.14959	1.34464	4.2136	0.829973	0.791185	1.92405	0.49728	1.26369	0.655027	0.66013	0.88772	0.724565
	2.48892	0.964339	2.09553	0.719894	3.08907	1.0301	1.87007	1.05437	0.792209	0.657573	0.862814	0.841867
	2.02885	0.526404	1.85082	1.03545	1.24101	1.06948	2.02885	1.31199	0.655027	0.56303	0.649962	0.608468
	2.29117	0.617987	1.34638	0.806686	1.52243	1.04893	1.79657	1.04082	0.657573	0.885426	0.681827	0.755186
	11.4083	1.76889	2.71425	0.766009	2.09012	0.971852	1.0195	0.999906	0.713405	0.392461	0.825689	0.796319
	2.95998	0.865049	2.9333	0.879718	0.981961	0.846234	2.03674	0.966837	0.664413	0.591396	0.880857	0.76107
	2.75671	0.855036	1.69498	0.899278	0.847329	1.20152	1.45692	0.771977	0.630094	0.660985	0.759104	0.989612
	0.819306	0.894637	0.62928	0.558677	1.29012	1.77348	1.72149	0.827828	0.684478	0.725503	0.647445	0.943364
	4.87678	1.16781	1.08902	0.767	3.84385	1.05437	1.88464	0.859472	0.382933	0.635826	0.8289	0.919272
	4.13798	0.639951	1.81056	0.906284	1.86765	1.34987	0.608468	0.737806	0.729266	0.736852	0.820366	0.857251
	7.05082	0.750318	1.49317	0.737806	2.25005	0.568886	0.579282	0.999906	0.684478	0.933652	0.88772	0.753235
	2.12007	0.787102	0.819306	0.436942	1.80589	0.88772	0.713405	1.32736	0.52845	0.765018	0.816132	0.649122
	1.33252	0.440916	1.71704	0.678308	2.49214	1.88708	0.771977	0.871789	0.796319	0.731156	0.924041	0.961847
	1.94407	1.04082	1.90425	1.18915	0.611624	1.40874	1.50675	0.846234	1.0301	0.671325	0.739717	0.635004
	2.74248	0.727382	1.90425	0.812971	1.01424	1.29513	1.14982	0.914528	1.12773	0.612416	0.790162	1.02479
	2.85469	0.868412	2.99077	0.819306	1.97448	1.32564	2.69326	0.837522	0.690704	1.05847	0.674807	0.710642
	0.918083	0.536717	1.95922	0.673935	1.053	1.85561	1.25392	0.928834	0.811921	0.680065	0.719894	0.729266
	3.01407	0.88772	4.31844	0.612416	1.61159	1.11036	0.290713	0.822491	0.776986	0.907457	0.819306	0.647445
	3.3862	0.820366	1.009	1.26043	2.45693	0.883139	1.4382	0.872917	0.572578	0.959362	0.727382	0.820366
	1.44753	0.859472	1.23142	0.658425	0.664413	1.98729	1.9491	1.02744	0.446079	0.883139	0.777992	0.713405
	1.04216	0.852827	3.56602	0.617987	1.58472	1.06396	1.053	0.752261	0.696986	0.712483	0.80045	0.821428
	5.62977	1.00639	1.52243	1.0834	1.35336	1.10606	1.53032	0.906284	0.412767	0.786084	0.899278	0.747412
	1.83651	0.928834	0.414372	0.979424	4.73383	1.60535	1.3188	0.808776	0.322408	0.736852	0.746446	0.93124
	3.60778	0.89002	1.93154	0.815077	1.80122	1.13651	0.703326	0.740675	0.425783	0.757143	0.693389	0.819306
	1.61367	0.634183	1.05573	0.879718	0.933652	1.31199	1.19687	0.770979	0.765018	0.874047	0.835358	0.757143
	2.00278	0.76107	0.644938	1.3103	2.96381	0.916897	1.34464	0.861698	0.885426	0.936071	0.698792	0.885426
	1.93654	1.68187	1.98729	0.552211	4.91478	3.04542	3.0771	0.501154	0.839691	0.816132	0.894637	0.775982
	6.66072	0.524365	1.65597	0.790162	1.07781	0.815077	2.00537	0.950714	0.742593	0.885426	0.738761	0.76107
	2.06326	0.926434	2.6177	0.862814	3.82402	0.734948	1.37098	0.861698	0.646608	0.976894	0.850624	0.950714
	2.43164	1.40147	1.67103	1.54424	3.65948	0.971852	1.62205	0.876311	0.70606	0.837522	0.508994	0.76107
	1.78268	0.989612	2.92951	1.24262	1.81291	0.666135	3.39497	0.644104	0.93124	0.812971	0.806686	0.710642
	2.25296	1.17996	0.961847	0.655874	1.42892	0.639951	3.14959	0.635004	0.850624	0.727382	0.714328	0.624415
	4.85162	0.599096	2.45375	1.01424	1.54025	0.861698	0.338214	1.04082	0.665273	0.835358	0.928834	0.926434
	3.25731	2.02361	1.32222	1.05847	0.815077	1.39063	0.519638	0.727382	0.679186	0.584551	0.739717	0.933652
	7.06908	1.73266	1.61995	0.994746	1.74165	1.40692	1.04216	0.936071	0.52301	0.858361	0.964339	0.959362
	0.920462	0.940927	2.57738	0.795289	1.38883	1.09751	1.58882	0.571837	0.469767	0.641609	0.513624	1.03277
	3.03363	1.10463	2.87693	0.819306	2.51156	1.21402	1.29012	0.633363	0.718963	0.746446	0.832122	0.648283
	2.48892	0.948258	1.73266	0.954411	1.94659	1.29012	1.41604	0.821428	0.556513	0.892325	0.867289	1.02214
	5.63705	0.36693	1.27518	1.1032	1.64104	0.649962	1.6906	1.75977	0.685364	0.846234	0.866168	0.792209
	3.14145	2.02885	2.21539	1.61367	6.17929	1.15131	1.60742	0.550072	0.855036	0.518296	0.953177	0.796319
	4.37466	0.842956	1.10463	0.696085	1.28678	0.933652	0.829973	0.806686	0.599096	0.93124	0.894637	0.66786
	1.88464	0.725503	1.77807	0.787102	0.791185	1.74165	0.772976	1.64742	0.467948	0.883139	0.839691	0.824622
	7.45411	0.751289	2.8956	0.728324	2.46329	0.76403	1.58677	0.903943	0.73305	0.940927	0.885426	0.702417
	6.54965	1.29346	2.77819	1.06396	1.9166	0.614003	2.49537	0.75421	0.601425	0.844047	0.755186	0.919272
	5.4789	1.13358	2.25005	1.29346	1.02479	1.69937	0.423038	0.73305	0.467948	0.715253	0.806686	0.76107
	4.77689	1.69278	2.17001	1.33597	0.869536	1.08621	1.51066	0.961847	0.698792	0.8332	0.901607	0.796319
	8.03487	0.981961	1.44006	1.03545	2.44741	1.053	0.66184	0.880857	0.514954	0.976894	0.902774	0.909808
	2.34514	0.598322	1.36215	0.701509	2.08472	1.12773	0.778999	0.635004	0.575548	0.73305	0.592162	0.822491
	1.66456	1.01424	1.78961	0.938496	0.525044	0.762055	1.45504	0.773977	0.666997	0.543002	0.86393	0.631727
	2.18975	0.994746	1.595	0.672194	0.749348	1.6368	0.901607	0.819306	0.892325	0.240994	0.812971	0.841867
	11.9676	0.681827	1.9491	0.607681	0.782028	1.24423	1.27683	0.909808	0.692493	0.852827	0.698792	0.731156
	11.1457	0.5423	2.37567	0.981961	1.38883	0.997323	0.728324	0.924041	0.48962	0.307341	0.899278	0.741633
	4.61293	0.748379	1.97448	1.04622	0.963092	0.625223	1.21559	0.981961	0.992176	0.460145	0.984505	1.40147
	2.26758	0.757143	2.36647	1.10177	0.936071	1.03277	2.00278	0.976894	0.622802	0.933652	0.757143	0.852827
	4.25192	1.29346	4.95949	0.777992	3.02971	1.37988	2.76385	0.846234	0.713405	0.723628	0.80045	0.734948
	2.83996	1.90425	1.50675	0.899278	1.67753	0.981961	2.47607	0.772976	0.500507	0.801486	0.964339	0.794261
	2.36341	0.885426	1.27849	0.976894	3.23632	1.12773	1.96429	0.744517	0.916897	0.8332	0.66786	0.755186
	2.39418	1.63046	1.20775	0.859472	3.02971	1.07503	2.25588	0.698792	0.731156	0.914528	0.543002	0.696986
	2.09553	0.49216	2.18409	0.636649	2.388	1.19997	1.30185	0.871789	0.955646	0.850624	0.682709	0.835358
	2.89186	0.850624	1.45128	0.987055	2.71425	1.0025	1.20308	1.18301	0.649122	0.720826	0.844047	0.802523
	0.84514	1.10606	1.78729	0.80045	2.71074	0.692493	1.92655	0.880857	0.545113	0.844047	0.711562	0.885426
	2.78538	0.806686	0.626032	0.744517	5.69569	1.27518	1.30691	0.93124	0.451303	0.826758	0.837522	0.602204
	2.48892	0.861698	0.89002	0.767	2.23844	1.11901	0.706974	0.8289	0.867289	0.781017	0.626843	0.976894
	3.61713	0.815077	1.72372	0.915711	0.37899	0.859472	2.02361	0.748379	0.628466	0.718963	0.733998	0.950714
	3.45255	1.62205	1.85322	1.15131	3.36437	0.906284	1.54824	0.808776	0.791185	0.846234	0.892325	0.824622
	0.40536	0.687139	3.52931	1.28678	2.26172	1.24745	2.53768	0.64078	0.902774	0.592162	0.80045	0.746446
	2.36036	0.894637	0.479591	0.688919	2.70724	0.971852	1.32736	0.753235	0.653334	0.844047	0.630094	0.755186
	6.1713	0.620389	1.97193	1.48354	1.52637	0.696085	1.20932	0.610044	0.696986	0.802523	0.794261	0.648283
	3.81414	0.892325	0.372671	1.18608	1.72372	1.18608	0.89348	1.04622	0.693389	0.933652	0.695185	0.818247
	8.69455	0.589106	2.66899	1.04351	0.76107	1.15131	2.81436	0.796319	0.759104	0.759104	0.839691	0.901607
	9.51856	0.857251	2.62448	0.910986	0.749348	2.66554	0.892325	0.768987	0.804602	0.815077	0.76107	0.916897
	3.10911	1.17691	1.88952	1.09467	2.10913	1.04893	0.581535	0.725503	0.89002	0.938496	0.861698	0.926434
	1.30354	0.645772	1.0195	0.896954	3.09306	1.20152	0.875178	0.999906	0.964339	0.660985	0.901607	0.746446
	1.98986	0.347078	4.95949	1.04082	0.245716	2.46648	2.29117	0.772976	0.772976	0.868412	0.894637	0.797349
	1.62415	0.675681	1.09467	0.966837	1.07086	1.8294	0.93124	1.0806	0.561575	0.589868	0.721759	0.885426
	2.80709	0.455408	1.26696	0.928834	3.10509	0.921653	1.69717	1.0195	0.415446	0.858361	0.992176	0.948258
	1.4382	0.563758	1.40874	1.08621	0.76107	1.39965	1.01424	0.846234	0.784053	0.896954	0.638298	1.01162
	3.67846	0.617987	1.14093	0.752261	0.653334	1.55426	1.67753	1.35512	0.948258	0.885426	0.817189	0.894637
	1.51849	1.02479	0.76107	1.01686	1.88221	0.877445	2.20111	0.558677	0.651646	0.878581	0.852827	0.862814
	5.75494	1.11901	2.04996	0.3785	1.61159	1.07225	0.765018	0.694287	0.837522	0.765018	0.776986	0.981961
	6.06055	0.347078	1.22823	0.360345	1.44379	0.899278	2.69326	0.651646	0.504406	0.820366	0.8332	0.762055
	2.35122	1.42339	1.23461	0.80773	1.8294	2.48892	1.56233	0.850624	0.770979	0.673935	0.909808	0.679186
	1.22982	1.0025	1.6012	0.994746	1.37276	1.09467	0.879718	0.550784	0.51296	0.817189	0.89002	0.781017
	3.52931	2.45058	0.748379	1.27518	3.47945	1.42155	1.74165	0.75421	0.424682	0.954411	0.727382	0.89002
	3.47495	0.961847	1.5048	1.03813	2.4066	1.41056	3.10509	0.587584	0.220988	0.855036	0.950714	0.869536
	3.95481	0.758123	1.33424	1.11323	0.76403	0.933652	0.969341	0.829973	0.844047	0.818247	0.788121	0.718034
	7.77919	0.596776	1.50675	0.626032	1.56031	1.13651	2.28525	0.850624	0.487724	0.817189	0.831047	0.89002
	3.1212	0.717106	2.34818	1.56637	1.46069	0.794261	1.08902	0.859472	0.691598	0.767	0.869536	0.896954
	1.52243	0.997323	1.53032	0.885426	1.14982	0.979424	0.900442	0.819306	0.685364	0.584551	0.636649	0.794261
	3.80428	0.75421	1.53429	0.880857	2.07396	0.987055	1.09184	0.826758	0.536717	0.876311	0.706974	0.858361
	2.61432	0.626032	0.769982	0.679186	1.67103	0.736852	0.915711	0.846234	0.401186	0.80045	1.03277	0.822491
	2.00796	0.837522	1.29681	0.880857	0.675681	1.55628	0.488355	0.572578	0.782028	0.747412	0.651646	0.745481
	1.66026	1.17387	1.81056	0.587584	1.23461	1.56637	2.1064	1.11323	0.770979	0.841867	0.729266	0.780007
	2.98304	0.240683	1.05573	0.589106	0.802523	0.914528	3.13739	0.617987	0.65249	0.777992	0.361279	0.88772
	3.8588	0.796319	0.981961	0.994746	1.28014	1.0025	0.861698	0.719894	0.876311	0.865049	0.431884	0.782028
	9.86963	1.54225	0.915711	0.711562	1.29681	1.64955	0.264518	1.13946	0.603764	0.723628	0.826758	0.831047
	1.69937	1.06396	3.48846	1.31199	3.80921	2.45375	1.35863	0.857251	0.582287	0.876311	0.746446	0.709723
	4.22998	0.919272	3.22795	0.75421	1.91908	1.4051	2.29117	0.728324	0.590632	0.835358	0.865049	0.688919
	3.02971	0.653334	1.95922	0.76403	0.870662	1.08902	1.29012	0.964339	0.683593	0.723628	0.796319	0.707889
	3.79445	1.08621	2.22977	0.698792	1.2588	1.23461	1.44753	0.859472	0.822491	0.614797	0.774978	0.620389
	6.58363	1.05573	1.38167	0.832122	2.17564	0.502453	1.17235	0.758123	0.868412	0.862814	0.695185	1.26206
	1.68623	1.37631	1.13358	0.449555	1.84604	1.91412	1.80822	1.25068	0.574804	0.948258	0.796319	0.919272
	2.91816	1.51849	1.75522	0.550072	1.96429	1.18915	1.27354	0.802523	0.267962	0.770979	1.05164	0.70606
	3.88384	0.899278	2.72833	0.921653	0.736852	1.02479	1.73042	0.93124	0.804602	1.00379	0.670457	0.848426
	2.68283	1.24745	3.31684	1.1032	0.971852	1.00639	1.79657	0.302607	0.66184	0.894637	0.799415	0.896954
	6.08411	0.631727	1.43634	1.19223	3.0771	1.10892	2.85838	0.758123	0.707889	0.704236	0.855036	0.857251
	2.99851	0.806686	0.943364	1.02479	1.12773	0.752261	0.703326	1.28014	0.711562	0.744517	0.712483	0.839691
	1.93654	0.956883	1.88464	2.06326	2.66209	0.808776	1.27518	1.0025	0.837522	0.860584	0.673935	0.770979
	3.09306	1.05847	2.15045	1.24906	2.99464	0.801486	1.84127	0.639951	0.653334	0.70606	0.850624	0.708806
	2.83628	0.710642	0.992176	1.12481	1.49317	1.26043	0.901607	0.97437	0.696986	0.639124	0.70606	0.971852
	6.46547	0.446656	0.919272	0.789141	1.36921	1.68405	0.44263	0.639124	0.841867	0.643271	0.808776	0.896954
	1.87977	0.633363	1.68405	0.868412	1.02744	1.15728	1.74842	0.64078	0.633363	0.796319	0.725503	0.894637
	1.43263	0.948258	1.32564	1.17084	2.91439	0.726442	1.37098	1.7394	0.851725	0.816132	0.839691	0.839691
	3.67371	0.933652	2.95998	0.831047	0.876311	1.05028	1.54225	0.792209	0.73021	0.902774	0.794261	0.943364
	4.67299	1.0195	3.10108	1.29179	1.54624	1.54624	0.960604	1.09467	0.707889	0.883139	0.841867	0.686251
	4.56544	0.943364	1.39243	0.841867	2.12556	1.13651	1.56233	0.899278	0.749348	0.763042	0.862814	0.790162
	3.44363	1.46448	2.26465	0.818247	2.77819	1.20308	1.05028	0.878581	0.610834	0.776986	0.812971	0.726442
	5.49309	2.91439	0.607681	1.18608	1.64955	0.492797	1.40328	1.24423	0.725503	0.613209	0.776986	0.901607
	2.86208	0.7359	1.35161	0.859472	1.27849	1.09326	1.01162	0.781017	0.776986	0.825689	0.812971	0.819306
	1.66241	0.981961	1.31199	0.66959	2.68978	0.948258	1.26043	0.909808	0.44263	0.482703	0.88772	0.860584
	1.14093	0.960604	3.18647	1.42339	2.1449	1.35687	1.71482	0.876311	0.744517	0.78304	0.790162	0.727382
	0.89348	0.583041	2.89186	0.871789	1.47398	1.29513	1.31199	0.267269	0.78304	0.760086	0.76107	0.720826
	3.35568	1.35687	3.72154	0.989612	2.04731	1.20152	1.58472	0.742593	0.66959	1.15728	0.80045	0.738761
	3.22378	0.646608	1.99244	1.45692	2.03148	1.13651	1.04351	0.753235	0.46433	0.780007	0.839691	0.815077
	1.71704	1.71039	0.812971	0.916897	2.47607	1.15579	1.95922	1.04893	0.322408	0.786084	0.767	0.835358
	5.79228	0.610834	1.33252	1.40147	1.53826	1.26533	0.786084	0.989612	0.610044	0.812971	0.737806	0.729266
	3.03363	0.765018	2.5674	0.992176	1.61995	1.38704	3.08907	0.728324	0.601425	0.657573	0.670457	0.770979
	0.270749	0.611624	1.83177	0.936071	1.11036	0.778999	1.16932	1.01424	0.694287	0.677431	0.637473	0.811921
	5.03056	2.09553	1.50286	0.93124	1.88464	1.36391	3.15775	1.48931	0.703326	0.921653	0.600648	0.589106
	10.7215	1.02214	0.912165	0.938496	1.71927	0.454819	0.89002	0.747412	0.768987	0.584551	0.916897	0.792209
	4.33523	0.770979	1.36391	1.17387	1.87734	1.17084	1.80355	0.666135	0.338652	0.837522	0.914528	0.716179
	2.03411	0.466135	1.79657	0.950714	2.33002	2.67244	1.85561	1.12191	0.688028	0.878581	0.770979	0.707889
	9.28747	0.906284	1.34638	1.12919	4.00112	1.24101	1.12627	1.61785	0.745481	0.924041	0.725503	0.848426
	2.70024	0.790162	0.883139	0.835358	1.0195	1.22665	1.31539	1.93154	0.434687	0.678308	1.06396	0.753235
	2.06059	0.591396	1.55225	0.969341	3.07312	1.03545	1.92157	0.966837	0.429655	0.841867	0.856143	0.824622
	1.16329	0.653334	1.32222	0.819306	1.41239	0.954411	0.768987	0.780007	0.824622	0.969341	0.852827	0.643271
	1.16028	0.798382	2.88065	1.02479	0.960604	0.959362	0.914528	0.659277	0.791185	0.786084	0.966837	0.665273
	4.16483	0.785068	1.48546	0.444926	0.639951	0.93124	0.885426	1.49898	0.724565	0.772976	0.901607	0.839691
	1.21402	0.66184	0.692493	2.78178	4.88942	0.662697	0.758123	0.992176	0.857251	0.859472	0.892325	0.676555
	2.321	0.924041	2.61432	0.771977	1.92904	1.3086	1.60327	0.772976	0.718034	0.876311	1.09467	0.726442
	2.67936	1.58882	0.922846	0.503754	0.803562	0.855036	0.608468	0.767993	0.950714	0.817189	0.88772	0.727382
	3.05726	1.02479	0.801486	1.01424	0.906284	0.709723	1.27354	1.04486	0.75421	0.798382	0.7359	0.8332
	1.86283	1.52637	3.17002	1.03813	1.93404	0.653334	1.13358	0.984505	0.865049	0.716179	0.860584	0.88772
	2.0686	1.44006	0.698792	0.950714	3.65003	1.4051	1.6012	0.644938	0.716179	0.896954	0.690704	0.790162
	3.48846	0.914528	5.08946	1.25717	1.65811	1.39604	0.606111	0.680065	0.538804	0.899278	0.837522	0.876311
	1.2588	0.8332	2.76385	0.821428	1.09043	0.855036	1.05847	0.999906	0.584551	0.80045	0.867289	0.93124
	5.45062	0.574804	1.65383	1.01424	1.85802	0.870662	0.740675	0.84514	0.727382	0.804602	1.0301	0.726442
	2.10913	0.605328	1.92405	0.835358	0.989612	0.870662	4.10599	1.10463	0.574061	0.810871	0.737806	0.577786
	6.01369	0.794261	1.24101	0.999906	0.774978	1.73715	1.55426	0.885426	0.552925	0.857251	0.926434	0.948258
	1.75522	0.718963	1.25717	1.40147	1.35512	1.05437	3.79936	0.714328	0.836439	0.848426	0.740675	0.933652
	1.6797	1.53627	2.66554	0.999906	2.51806	1.21716	1.22665	0.696085	0.676555	0.892325	0.821428	0.835358
	1.62625	0.907457	1.59088	1.1663	1.68841	1.50092	1.61159	0.808776	0.604545	0.790162	0.826758	0.855036
	5.02405	0.543705	0.686251	0.686251	2.32701	1.0195	1.09184	0.808776	0.753235	0.70606	0.835358	0.822491
	2.74248	0.798382	2.82165	0.817189	1.71482	0.566683	1.37276	1.02744	0.713405	0.999906	0.818247	0.734948
	5.7475	1.52835	2.53768	0.885426	2.7926	0.839691	2.14212	0.770979	0.638298	0.472204	0.8332	0.835358
	2.70374	1.02214	3.92424	0.708806	2.97149	0.855036	2.10368	0.665273	0.333436	0.885426	1.2362	0.718034
	2.17564	0.806686	1.35863	0.385916	1.66026	1.07503	1.20932	1.12481	0.938496	0.681827	0.70606	0.948258
	4.39167	0.940927	3.16593	0.688028	1.04351	0.823556	1.74165	1.21402	1.02479	0.621192	0.820366	0.683593
	2.20967	0.688919	1.02744	0.705148	2.01056	0.914528	1.61367	0.879718	0.635004	0.815077	0.871789	0.684478
	4.82034	0.874047	3.8688	0.834278	1.42339	0.857251	1.83414	0.812971	0.86393	0.618786	0.768987	0.824622
	5.3528	0.804602	3.57989	0.901607	1.01162	0.765018	1.14982	0.832122	0.707889	0.768987	0.812971	0.859472
	2.40349	2.37875	2.24714	1.52243	0.639124	1.01686	0.963092	0.949485	0.465533	0.742593	0.948258	0.738761
	3.76999	0.731156	1.97193	1.04893	1.5745	1.06671	0.834278	0.649962	0.948258	0.767	0.926434	0.645772
	1.05573	1.03545	2.52785	1.11612	1.64955	1.04351	1.75977	0.728324	0.747412	0.8332	0.808776	0.722693
	0.913345	0.827828	1.22823	1.01424	2.13107	0.940927	1.0848	0.838606	0.612416	0.908632	0.876311	0.691598
	5.9364	0.574061	0.859472	1.10035	5.29085	1.73715	0.997323	0.602204	0.674807	0.867289	0.850624	0.903943
	2.13107	0.662697	2.60082	1.06671	0.855036	1.13651	0.49986	1.13651	0.547941	1.0571	0.844047	0.945808
	2.20967	0.552211	4.81411	0.933652	1.40874	2.73186	1.20152	0.872917	0.615593	0.632544	0.65418	0.812971
	2.95615	0.80045	1.54025	1.11612	1.72818	0.812971	1.2378	0.896954	0.691598	0.819306	0.768987	0.811921
	1.19997	1.71927	2.18975	0.743555	2.33002	0.97437	1.26369	1.36921	0.844047	0.444351	0.687139	0.751289
	3.87882	1.35161	6.12359	0.894637	2.81072	0.894637	0.507679	0.810871	0.66013	0.614797	0.921653	0.878581
	1.26043	0.738761	2.66209	0.597548	4.74609	0.919272	1.6797	0.774978	0.633363	0.808776	0.644104	0.742593
	3.39497	0.580783	2.10096	0.989612	3.88384	0.34933	2.26172	0.857251	0.760086	1.03277	0.73305	0.763042
	1.73266	1.19532	3.01797	1.40328	1.53826	1.28346	1.0301	0.979424	0.610044	0.819306	0.747412	0.76107
	3.42585	0.682709	0.810871	0.89002	2.95615	1.47017	0.644104	0.872917	0.680065	0.808776	0.844047	0.823556
	1.25554	1.08902	1.33943	0.924041	2.27345	1.62625	0.901607	0.582287	0.704236	0.774978	0.912165	0.76107
	2.321	0.855036	1.13651	0.555794	1.07642	2.5344	2.04996	0.823556	0.733998	0.765018	0.808776	0.80045
	0.868412	0.536717	1.56233	0.57036	2.23265	1.23142	1.2686	0.948258	0.776986	0.892325	0.829973	0.954411
	1.25554	0.66786	1.07364	1.60535	4.53015	0.961847	2.70724	0.5594	0.525723	0.790162	0.8332	0.794261
	5.48599	0.592928	3.54762	1.15579	1.12191	0.675681	1.09043	1.11612	0.706974	0.718034	0.936071	0.765018
	10.4342	0.66959	1.30017	0.959362	1.58267	0.657573	1.89687	0.505059	0.687139	0.61639	0.781017	0.933652
	3.19886	0.844047	4.32963	0.699696	1.78961	0.918083	1.18149	0.834278	0.702417	0.700602	0.748379	0.738761
	8.48346	0.825689	0.866168	1.85561	2.03938	0.767	1.27025	0.453057	0.814024	0.819306	0.673935	0.802523
	2.29117	0.683593	1.09326	0.989612	2.67244	0.948258	2.99464	0.914528	0.880857	0.808776	0.940927	0.70606
	1.11323	0.837522	1.39784	0.799415	3.06122	1.09751	1.79424	0.417061	0.791185	0.719894	0.945808	0.767
	2.28229	0.695185	0.832122	1.32908	1.53826	0.80045	2.62448	1.10606	0.746446	0.653334	0.786084	0.848426
	2.67936	0.619587	2.12556	0.919272	1.0025	0.989612	1.2378	0.84514	0.439777	0.80045	0.755186	0.880857
	3.68323	0.65249	0.8289	2.29117	0.446656	1.16479	0.247631	0.836439	0.852827	0.723628	0.871789	0.714328
	7.27314	0.78304	2.9333	0.819306	1.71927	1.21088	3.43473	0.892325	0.538108	0.688028	0.865049	0.892325
	5.82233	0.574804	5.17577	1.16329	0.860584	0.520984	0.984505	0.885426	0.723628	0.855036	0.912165	0.753235
	2.30604	0.955646	0.812971	1.05164	1.59088	1.03813	0.713405	0.892325	0.817189	0.73305	1.02479	0.663555
	0.992176	0.8332	2.02885	0.97437	4.98521	1.0195	1.70377	0.637473	0.878581	0.907457	0.88772	1.01686
	3.74569	1.93404	2.47928	1.02744	0.796319	1.3188	2.20967	0.814024	0.726442	0.749348	0.758123	0.763042
	3.50202	1.0025	1.27849	0.912165	0.937283	0.649962	1.42155	0.703326	0.871789	0.594464	0.768987	0.818247
	3.40377	0.943364	2.3726	0.720826	3.22378	3.0024	2.01838	0.705148	0.66013	1.00639	0.80045	0.804602
	2.53113	1.12481	1.95415	0.903943	0.407462	0.690704	2.51481	0.734948	0.721759	0.788121	0.844047	0.753235
	6.29221	1.17084	2.4857	0.701509	1.77577	0.715253	1.05847	0.966837	0.678308	0.89002	0.876311	0.827828
	3.3862	0.581535	1.67753	1.12191	1.17996	0.945808	1.72818	0.859472	0.700602	0.722693	0.844047	0.784053
	6.38238	1.60951	2.3726	2.24134	1.22982	1.1032	1.98472	0.961847	0.7359	0.746446	0.874047	0.716179
	3.43473	1.4778	1.70597	1.0195	0.997323	0.924041	2.2588	0.802523	0.804602	0.867289	0.786084	0.782028
	5.09605	0.896954	2.11459	1.0806	5.27718	0.811921	0.844047	0.746446	0.488355	0.696986	0.907457	0.679186
	4.48351	0.948258	0.446079	1.11612	1.41421	0.912165	0.236058	1.0195	0.560124	0.7359	0.979424	0.880857
	2.28525	1.79889	2.73186	0.969341	1.91908	1.0806	1.86042	0.948258	0.789141	0.76107	0.827828	0.966837
	0.824622	0.747412	1.08902	0.855036	2.06326	1.15429	2.4986	0.959362	0.666997	0.894637	0.956883	0.841867
	2.66209	0.658425	0.225026	1.06671	0.8332	0.945808	2.83996	0.899278	0.672194	0.822491	0.560849	0.767
	2.44741	0.857251	1.57043	0.529134	1.56233	1.11323	2.02623	0.861698	0.815077	0.780007	0.913345	0.806686
	3.65003	0.650804	1.65169	1.4778	0.705148	0.93124	1.28346	0.874047	0.773977	0.798382	0.956883	0.726442
	3.1212	2.5344	2.36953	1.2378	1.37276	0.896954	1.35161	0.872917	0.799415	0.88772	0.834278	0.844047
	4.7216	0.697888	2.72128	0.643271	1.98986	0.802523	0.510313	0.708806	0.76107	0.862814	0.871789	0.749348
	5.52873	0.880857	3.62181	1.29513	2.4986	0.844047	0.645772	0.596776	0.547941	0.788121	0.859472	0.723628
	1.17387	0.579282	1.24262	0.907457	2.50183	0.886572	3.26575	1.11901	0.638298	0.966837	1.0301	0.808776
	3.73118	0.697888	0.940927	0.460145	2.42849	0.979424	3.64059	1.39423	0.844047	0.490254	0.721759	0.933652
	8.20289	0.66013	2.12556	0.903943	1.64104	1.14834	1.39423	1.49704	0.802523	0.810871	0.812971	0.763042
	3.64059	2.89186	1.81056	1.2378	1.04351	1.08621	1.36215	0.89002	0.760086	0.685364	0.722693	0.876311
	4.26846	0.97437	0.896954	0.624415	4.40875	0.896954	1.62415	0.663555	0.555794	0.835358	0.841867	0.835358
	7.79934	0.903943	2.96765	0.866168	1.09893	1.10749	2.50831	1.00639	0.945808	0.660985	0.773977	0.871789
	2.52785	0.778999	3.17413	0.940927	2.80709	1.3188	0.945808	0.802523	0.543002	0.876311	0.777992	0.839691
	6.54965	0.872917	2.34211	0.992176	1.20619	1.79657	1.84604	0.517626	0.61639	0.899278	0.657573	0.943364
	7.96244	0.762055	1.34812	1.02214	0.886572	0.852827	1.33943	0.810871	0.699696	1.01424	0.647445	0.856143
	4.55365	1.05847	2.46648	1.14241	3.11716	1.29179	1.3171	0.837522	0.577786	0.857251	0.670457	0.819306
	0.825689	0.857251	1.3103	0.804602	1.74842	1.07781	2.03148	1.32222	0.912165	0.862814	0.721759	0.8332
	3.83889	0.839691	1.28845	0.607681	2.00278	0.52301	1.72372	1.18608	0.860584	0.784053	0.819306	0.885426
	3.77487	0.841867	1.03277	0.97437	3.13739	1.10606	2.57738	0.681827	0.792209	0.526404	0.786084	0.865049
	5.11587	0.924041	1.16329	0.78304	3.35568	1.33597	2.07396	0.633363	0.698792	0.660985	0.950714	0.837522
	1.34638	0.677431	2.29413	1.18915	1.64104	0.819306	1.70818	1.0301	0.628466	0.643271	0.791185	0.818247
	2.08472	0.778999	1.87734	0.994746	0.976894	1.20152	0.566683	0.680065	0.734948	0.763042	0.793235	0.75421
	6.88854	1.17084	1.4951	0.647445	1.3171	0.745481	1.45128	0.999906	0.572578	0.921653	0.649962	0.814024
	5.71045	2.50183	0.765018	0.516288	1.29513	0.989612	2.47928	0.858361	0.555794	0.698792	0.589868	0.933652
	5.49309	1.06121	1.51653	1.08621	2.7248	2.318	1.52243	0.451887	0.755186	0.976894	0.45777	0.883139
	7.73904	1.07503	1.64742	0.66013	2.11733	1.1118	2.46011	0.88772	0.861698	0.821428	0.729266	0.810871
	0.600648	0.926434	1.62415	1.04082	0.466739	0.683593	1.02744	1.17084	0.604545	0.855036	0.782028	0.768987
	4.31844	0.812971	6.79122	0.373153	1.27849	1.08621	1.55829	1.12773	0.501803	0.679186	0.704236	0.8289
	2.11459	0.66786	0.814024	0.772976	0.80773	0.994746	2.03938	0.302216	0.627654	0.848426	0.578533	1.15728
	1.79192	0.910986	1.71261	0.535331	1.92904	0.900442	0.945808	1.2588	0.658425	0.573319	0.902774	0.775982
	2.92572	0.896954	5.07631	0.601425	1.09609	0.824622	1.39423	1.11323	0.57036	0.876311	0.901607	0.826758
	2.51806	0.525723	3.39497	0.743555	3.01017	0.88772	0.197211	2.05527	2.03148	0.903943	0.777992	0.80045
	5.75494	1.68405	3.55681	0.726442	2.31201	1.15131	1.21245	1.93404	0.510973	0.874047	0.702417	1.17387
	1.24906	1.01424	2.41909	1.02479	2.35122	1.7439	3.84883	0.93124	0.802523	0.901607	0.810871	0.899278
	3.17002	0.928834	1.14389	1.25392	1.6906	1.28512	2.30604	0.906284	0.701509	0.850624	0.796319	0.954411
	1.66026	0.89002	1.43263	0.738761	2.47287	1.25717	0.884282	0.581535	0.908632	0.514954	0.839691	0.86393
	2.4986	0.820366	1.32222	0.636649	1.65597	1.0806	3.37309	0.673064	1.04893	0.675681	0.700602	0.794261
	0.797349	0.636649	1.60951	1.64742	1.83414	0.901607	0.848426	0.961847	0.715253	0.781017	0.894637	0.510973
	2.9409	0.748379	0.767	0.80045	3.10108	0.883139	2.00537	1.17084	0.892325	0.674807	0.700602	0.796319
	2.95998	1.09893	1.96429	1.10606	3.89894	0.976894	1.22032	0.672194	0.702417	0.901607	0.812971	0.810871
	2.95615	0.720826	0.673935	1.19842	3.04148	0.997323	2.02885	0.786084	0.611624	0.725503	0.802523	0.767
	2.62788	0.88772	0.927633	0.834278	2.21826	0.875178	1.18761	0.829973	0.639124	0.76107	0.750318	0.786084
	1.14982	1.3086	1.92405	1.45504	0.976894	1.1032	0.606896	0.926434	0.80773	0.699696	0.816132	0.916897
	11.6318	1.36744	4.04798	0.966837	1.63892	0.819306	1.71482	0.869536	0.844047	0.76107	0.844047	0.883139
	3.78465	0.522334	2.85838	0.746446	3.47046	0.966837	0.45777	1.009	0.740675	0.907457	0.8289	0.933652
	2.08202	1.24101	3.70233	2.25005	1.7394	1.45881	0.664413	0.820366	0.602983	0.806686	0.716179	0.796319
	6.96921	1.04622	2.74248	1.12191	1.56435	1.39784	2.70374	0.997323	0.780007	0.883139	0.903943	0.411169
	6.00592	1.01686	0.981961	0.678308	1.25068	0.97437	0.989612	0.617987	0.850624	0.805643	0.809823	0.822491
	0.994746	1.0195	0.827828	0.659277	1.78729	2.21253	1.62415	1.10035	0.677431	0.679186	0.80045	0.844047
	1.18149	0.586066	1.27189	0.709723	2.33606	1.03813	0.959362	0.852827	0.680065	0.806686	0.753235	0.841867
	0.918083	0.531192	1.70818	0.933652	2.69326	0.964339	1.31199	0.799415	0.738761	0.753235	0.853931	0.776986
	1.95668	5.22285	2.54426	1.36391	3.92424	0.705148	1.66241	0.837522	0.480212	0.637473	1.06396	0.822491
	1.75522	0.690704	2.02885	0.708806	3.34268	0.912165	0.745481	1.60327	0.555794	0.294498	0.804602	0.89002
	1.0195	0.666997	0.499213	1.43634	1.83177	0.924041	1.55025	1.10035	0.684478	0.8332	0.907457	0.86393
	3.54762	0.666997	2.2971	0.778999	0.80773	0.765018	2.39109	1.13358	0.517626	0.241931	0.721759	0.892325
	2.16161	1.26043	1.17996	0.844047	1.26533	1.40328	1.09893	1.22032	0.736852	0.734948	0.70606	0.80773
	0.450136	1.09184	2.24134	1.21559	1.09326	1.07503	3.02579	0.961847	0.722693	0.812971	0.791185	0.743555
	5.08289	0.612416	4.92114	0.506367	1.2378	0.883139	1.2362	0.790162	0.89002	0.693389	0.902774	0.746446
	2.25588	0.723628	2.851	0.504406	1.05847	1.17996	2.40349	0.348428	0.740675	0.763042	0.866168	0.831047
	2.15045	2.00796	0.976894	0.948258	2.15324	1.11901	1.85322	0.928834	0.391447	0.749348	0.789141	1.01162
	1.66671	1.72818	1.57246	0.950714	5.58624	0.688919	0.507023	1.06121	0.825689	0.556513	0.964339	0.878581
	4.01149	1.56031	1.56233	0.840778	1.84127	0.707889	0.706974	0.86393	0.678308	0.750318	0.775982	0.749348
	4.85162	0.844047	0.895795	1.04622	1.21716	0.899278	1.23461	0.689811	0.752261	0.73021	0.964339	0.825689
	2.83262	1.61785	4.24643	0.862814	0.627654	1.03277	1.64955	0.817189	0.628466	0.817189	0.855036	0.839691
	0.811921	0.252156	1.85322	1.09467	1.41056	1.85322	0.844047	1.12773	0.867289	0.412234	0.772976	1.02744
	4.48931	0.89002	2.18975	1.07781	0.818247	1.06121	1.36038	1.06671	0.721759	0.747412	0.950714	0.815077
	3.87882	0.93124	1.73715	1.19532	1.5048	1.22032	1.33943	0.989612	0.553641	1.03277	1.04351	0.704236
	5.05012	0.804602	1.83414	1.04351	5.47182	1.13065	1.27025	0.5423	0.525723	0.786084	0.856143	0.86393
	1.81291	1.07781	1.78498	0.835358	1.45881	1.13651	2.6177	0.774978	0.670457	0.852827	0.869536	0.894637
	2.78538	1.1663	1.15579	1.11323	4.67299	0.820366	1.27354	1.595	0.921653	0.587584	0.969341	0.806686
	2.72128	1.24745	2.43478	1.37988	3.4975	0.768987	1.46827	0.969341	0.861698	0.702417	0.969341	0.803562
	4.02709	0.825689	3.29546	0.680945	4.91478	2.34818	1.64104	0.748379	0.679186	0.696986	0.712483	0.999906
	7.02351	1.30522	2.23265	0.65418	0.639124	1.13946	3.48846	0.823556	0.751289	0.744517	0.723628	0.867289
	4.67904	0.781017	1.92904	0.8332	1.26696	1.70818	0.781017	0.868412	0.487724	0.745481	0.857251	0.852827
	0.877445	0.773977	3.32543	1.37098	0.945808	0.774978	1.59913	0.948258	0.532568	0.818247	0.8289	0.855036
	2.11186	1.03277	1.8176	1.02744	1.39423	0.919272	1.7349	0.86393	0.718034	0.822491	0.483953	0.622802
	1.74165	0.862814	0.933652	0.955646	1.40328	0.878581	0.8332	1.13065	0.772976	1.009	0.694287	0.802523
	3.11313	0.73305	0.815077	0.520311	2.54426	1.07225	1.27518	0.969341	0.663555	0.853931	0.912165	0.750318
	6.49061	1.80589	2.15602	0.88772	2.03148	0.711562	1.83889	1.39784	0.638298	0.921653	0.75421	0.97437
	1.53032	1.03813	0.61639	1.03545	3.87882	0.964339	1.98472	0.781017	0.885426	0.734948	0.867289	0.788121
	3.38183	1.4778	0.922846	0.916897	1.053	1.05164	2.77101	0.731156	0.776986	0.723628	0.837522	0.896954
	0.802523	0.869536	1.79657	1.0195	2.69675	2.50507	1.23941	1.05437	0.677431	0.763042	0.810871	0.901607
	4.22998	0.679186	3.30399	0.960604	0.925237	0.826758	1.51653	1.12773	0.569623	0.655874	0.676555	0.759104
	5.79228	0.971852	1.86042	0.850624	1.58882	0.576293	0.786084	1.30185	0.487724	0.894637	0.700602	0.844047
	2.60082	0.383925	1.10749	1.03277	2.95233	1.5244	1.25554	0.951945	0.698792	0.710642	0.688919	0.860584
	2.80709	1.14834	2.09012	1.09893	4.4431	0.938496	1.43634	0.861698	0.691598	0.675681	0.867289	0.806686
	4.79546	0.902774	2.53768	0.56303	1.94407	1.29346	1.51261	0.896954	0.789141	0.65249	0.788121	0.989612
	1.97448	1.27025	1.32564	0.745481	1.58062	1.57654	0.969341	0.802523	0.550784	0.8332	0.773977	0.867289
	1.97704	0.815077	3.66896	0.631727	1.8294	1.3781	2.38491	0.690704	0.666135	0.908632	0.852827	0.715253
	1.99502	0.938496	0.987055	1.02214	1.9796	0.984505	1.12481	0.787102	1.19532	0.823556	0.89002	0.604545
	0.862814	0.720826	0.966837	1.06671	2.31201	2.17001	1.34464	1.16178	0.600648	0.919272	0.885426	0.905113
	6.44877	1.08621	2.80709	1.13065	1.595	1.13651	1.32564	1.12773	0.738761	0.820366	0.676555	0.759104
	3.80428	0.981961	2.19542	0.487724	1.40692	0.762055	1.25717	0.992176	0.37606	0.871789	0.837522	0.883139
	2.38491	0.618786	1.39243	1.78268	1.33252	0.8332	0.945808	0.850624	0.587584	0.852827	0.814024	1.17084
	2.38183	0.5594	1.32908	0.850624	1.58677	1.58677	1.44753	0.8332	0.34395	0.675681	0.831047	0.912165
	1.54025	0.777992	1.42523	0.903943	1.11612	1.03813	0.902774	0.880857	0.628466	0.80045	1.33943	0.747412
	5.86769	1.03277	1.92405	0.680065	1.23301	0.943364	1.58267	0.808776	0.704236	0.75421	0.816132	0.824622
	1.94659	0.707889	1.67103	1.0301	3.40377	0.47404	1.89442	0.626843	0.469767	0.649962	0.907457	0.804602
	0.503103	2.10096	3.65003	0.926434	2.37567	1.37276	1.76889	0.824622	0.999906	0.749348	0.721759	0.857251
	3.9395	0.560124	1.38167	1.25068	0.868412	1.05573	1.44753	0.997323	0.894637	0.8332	0.770979	0.766009
	2.35731	1.60327	1.52046	1.18608	2.85838	1.37276	1.70377	0.66786	0.602204	0.848426	0.796319	0.959362
	2.12007	0.571837	1.04757	1.11901	0.328725	1.17387	1.44006	1.25068	1.14093	0.725503	0.984505	0.724565
	3.66896	2.10368	2.50831	1.32222	2.36953	1.31199	3.02188	0.465533	0.571098	0.765018	0.716179	0.729266
	1.83177	0.49728	0.733998	0.680945	1.70818	0.852827	2.82165	0.89002	0.812971	0.914528	0.815077	0.852827
	2.63469	0.663555	1.45881	1.37988	1.44006	0.727382	0.778999	0.954411	0.503103	0.498568	0.689811	0.826758
	4.97877	1.05028	0.810871	0.933652	0.480212	0.774978	1.87007	0.780007	0.8332	0.948258	0.699696	0.867289
	2.50183	0.75421	2.55415	0.883139	2.87693	0.969341	1.74842	0.475268	0.664413	0.670457	0.820366	0.97437
	4.97233	0.984505	0.879718	0.921653	1.28845	1.40874	2.97918	0.718034	0.621192	0.80045	0.839691	0.826758
	4.97877	0.787102	2.62448	0.56303	1.47398	1.12191	1.99244	0.716179	0.765018	0.861698	0.765018	0.950714
	1.9976	0.999906	5.9904	0.766009	4.01668	1.37988	1.6906	0.976894	0.634183	0.789141	0.835358	0.798382
	1.4494	0.896954	1.09326	0.655874	1.27025	0.997323	3.08907	0.924041	0.658425	0.706974	0.831047	0.896954
	1.37454	1.17691	1.02479	0.574061	1.80355	1.0806	1.6906	0.912165	0.541599	0.869536	0.781017	0.910986
	3.65003	0.617188	2.15602	1.05164	0.544409	0.859472	2.79621	0.732102	0.723628	0.714328	0.837522	0.683593
	2.2764	1.13065	1.8294	0.469767	2.71776	0.89002	0.989612	0.89002	0.817189	0.839691	0.880857	0.75421
	1.35161	0.66013	1.29012	1.12191	3.09707	0.767	0.33909	1.0195	0.725503	0.950714	0.777992	0.826758
	2.64151	0.883139	0.8289	1.27354	1.26369	0.780007	1.39063	0.906284	0.749348	0.757143	0.649962	0.733998
	2.30902	0.953177	1.27683	0.879718	3.38183	0.347528	1.17235	0.874047	0.901607	0.806686	0.784053	0.984505
	0.61639	1.17691	0.970596	0.938496	0.936071	0.799415	2.02623	1.04893	0.679186	0.852827	0.806686	0.976894
	9.45719	0.793235	3.13333	0.899278	2.43164	1.46637	1.04082	0.821428	0.776986	0.883139	1.13358	0.707889
	5.26354	0.562302	2.81072	1.20152	0.979424	1.19997	1.65383	0.576293	0.700602	0.774978	0.599872	1.00639
	3.26153	0.801486	2.07396	0.958122	1.44566	0.894637	0.964339	1.04893	0.969341	0.822491	0.772976	0.994746
	4.47193	1.18149	2.26465	1.29849	1.18761	0.815077	1.16781	0.736852	0.675681	0.717106	0.648283	0.93124
	1.91165	1.03277	2.34211	0.892325	3.2531	1.09893	1.57858	0.678308	0.688028	1.05437	0.734948	0.943364
	4.10599	1.01162	1.27849	0.66786	1.88708	0.791185	1.38345	1.11036	0.610044	0.900442	0.862814	0.876311
	1.47971	0.796319	2.92951	0.639951	3.35568	0.966837	1.95922	0.936071	0.688919	0.665273	0.885426	0.874047
	1.48931	0.555075	1.10606	0.728324	1.25068	1.64742	3.46597	0.632544	0.883139	0.749348	0.718034	0.907457
	2.48892	0.692493	2.64151	1.29346	1.47971	0.857251	1.83889	0.926434	0.822491	0.627654	0.763042	0.93124
	1.41788	0.688919	1.71704	1.0301	0.5423	1.07503	1.75977	0.752261	0.736852	0.794261	0.625223	0.956883
	0.861698	0.906284	3.45702	1.13946	0.823556	1.41239	2.71425	0.926434	0.659277	0.767	0.781017	0.865049
	2.9409	1.08902	3.78465	0.831047	1.21088	0.844047	1.05573	2.24134	0.650804	0.763042	0.792209	0.819306
	7.96244	0.518296	1.42892	0.75421	1.68841	1.17084	2.70024	1.17235	0.80045	0.885426	0.606111	0.660985
	5.50732	1.12481	1.16479	1.01424	1.03277	1.24423	1.21245	0.981961	0.999906	1.05847	0.852827	0.76107
	4.70331	1.78498	2.59746	0.797349	1.45692	0.712483	1.06671	0.938496	0.580783	0.916897	0.625223	0.97437
	0.273565	0.645772	2.22689	0.909808	3.13333	0.767	1.88464	0.86393	0.678308	0.824622	0.780007	0.878581
	3.01797	0.623608	1.14093	0.568151	5.31142	1.16932	1.14389	0.792209	1.11612	0.552925	0.689811	0.956883
	4.96591	1.42523	0.340849	1.3086	3.02188	1.88708	2.07933	0.778999	0.913345	0.689811	0.740675	0.739717
	6.28408	0.841867	2.17001	1.03545	1.27683	0.672194	0.741633	0.894637	0.727382	0.885426	0.696986	1.0834
	7.65937	1.93654	0.924041	0.704236	0.903943	1.0301	1.082	0.883139	0.651646	0.765018	1.03813	0.880857
	2.78538	1.43077	0.960604	1.02214	1.55829	1.20775	2.83262	0.797349	0.607681	0.954411	0.837522	0.869536
	3.17002	0.928834	2.74603	0.495354	0.906284	0.971852	1.75295	0.693389	0.772976	0.66013	0.808776	0.740675
	1.32222	1.04622	1.69717	0.770979	2.4066	1.38704	1.90179	0.632544	0.637473	0.753235	0.752261	0.808776
	1.19069	1.07781	3.17002	0.506367	1.2588	1.84365	0.759104	0.690704	0.73305	0.397056	0.901607	0.912165
	4.31844	0.757143	1.01686	0.876311	4.24643	1.2219	3.50656	1.38345	0.741633	0.625223	0.878581	0.919272
	1.6797	1.48546	0.971852	0.713405	1.29012	0.66013	1.70818	0.48962	0.770979	0.676555	0.835358	0.753235
	2.26758	0.896954	0.767993	0.950714	2.18975	0.971852	2.84731	0.971852	0.866168	0.802523	0.539501	0.869536
	5.55742	0.737806	9.06199	0.966837	1.96683	0.899278	1.20152	0.728324	0.497924	0.776986	0.858361	0.781017
	0.635826	1.03545	2.64151	1.3188	2.0686	1.10892	0.720826	0.45955	0.443203	0.774978	0.759104	0.868412
	2.22113	0.665273	2.18409	1.06121	1.3308	2.34211	2.14212	0.943364	1.19997	0.704236	0.874047	0.883139
	3.65003	0.590632	3.8588	0.797349	1.5323	1.5745	1.09326	0.715253	0.673935	0.632544	1.04351	0.93124
	2.51806	0.703326	1.63468	0.885426	1.18149	1.04893	1.96938	1.05437	0.742593	0.64244	0.475883	0.802523
	5.91341	0.716179	1.62415	1.07781	1.18301	0.626032	1.5745	1.03813	0.750318	0.844047	0.65418	0.831047
	3.10911	2.70374	1.90671	0.866168	3.21545	1.35161	1.55225	1.50092	0.718034	0.815077	0.914528	0.955646
	3.2113	0.804602	4.79546	0.793235	1.08761	0.869536	1.13946	0.901607	0.719894	0.682709	0.862814	0.612416
	1.18761	0.726442	0.397056	1.04757	1.48739	0.896954	2.63809	0.903943	0.790162	0.768987	0.869536	0.912165
	2.09825	1.02744	4.2906	0.738761	0.879718	0.75421	1.59088	0.809823	0.810871	0.763042	0.580783	0.809823
	2.35731	1.53826	1.77348	0.762055	1.93154	0.867289	1.68187	0.557233	0.742593	0.877445	0.700602	0.718034
	3.63589	0.694287	0.73305	0.93124	2.16441	1.09751	1.10749	0.999906	0.478971	0.871789	0.86393	0.874047
	8.19229	1.2219	6.44043	1.26206	1.14093	0.731156	2.5941	1.01162	0.780007	0.86393	0.731156	0.846234
	5.98266	1.47017	1.61576	0.684478	4.63087	2.07664	1.55829	0.720826	0.614797	0.765018	0.912165	0.824622
	1.69937	1.66887	0.994746	0.894637	0.848426	2.05527	0.684478	0.623608	0.551497	0.662697	0.745481	0.824622
	3.39937	0.829973	1.49124	0.732102	2.99851	0.701509	2.19542	0.979424	0.818247	0.637473	0.560849	0.945808
	2.76385	0.80045	2.65178	1.3103	2.06326	1.36391	1.06948	0.861698	0.533257	0.354336	0.846234	0.771977
	1.14093	0.705148	0.752261	1.2378	1.45881	1.29012	1.21088	0.701509	0.806686	0.827828	1.22348	1.10892
	1.53826	0.804602	0.970596	0.926434	3.20714	0.702417	0.847329	1.1118	0.885426	0.971852	0.73305	0.894637
	3.9344	0.745481	1.0012	0.950714	2.53768	1.26206	1.3429	0.656723	0.57036	0.759104	0.871789	0.809823
	1.74842	0.976894	2.76385	1.06396	1.67319	1.79889	0.722693	0.718963	0.913345	0.701509	0.756164	0.80045
	3.32543	3.39937	2.45693	0.704236	1.93404	1.32222	1.85802	0.850624	0.747412	0.767	0.812971	0.784053
	6.10777	1.31369	1.86042	0.814024	1.9166	1.45881	0.689811	0.908632	0.676555	0.555794	0.790162	1.0025
	2.03938	0.848426	1.24262	1.42892	0.855036	0.811921	0.46074	0.938496	0.586824	0.768987	0.775982	0.878581
	2.69326	1.06948	1.11901	1.17691	1.23142	0.905113	2.35426	0.834278	0.776986	0.565219	0.926434	0.767993
	3.9497	0.368834	2.23265	1.63468	1.18301	1.68187	1.45692	0.874047	0.792209	0.80045	0.871789	1.00379
	7.60999	0.867289	1.70597	0.718963	1.04082	1.15429	2.34818	0.446079	0.662697	0.560849	1.05847	0.806686
	4.01149	0.810871	1.22982	0.608468	0.80773	0.733998	0.936071	0.855036	0.823556	0.820366	0.808776	0.621192
	1.61576	1.14093	1.43634	1.10463	1.14982	1.78729	1.00639	0.592928	0.815077	0.684478	0.692493	0.839691
	6.38238	1.18608	1.92157	0.851725	1.79192	0.636649	1.053	1.20619	0.462532	0.80045	0.802523	0.767
	3.47495	0.481456	0.720826	0.866168	3.09306	1.70157	0.635826	0.70606	0.614797	0.731156	0.831047	0.820366
	3.49298	0.871789	1.86524	0.705148	0.770979	0.997323	0.663555	0.568151	0.657573	0.621192	0.715253	0.933652
	4.31286	0.908632	2.0686	0.921653	2.77819	1.40692	1.12191	0.874047	0.802523	0.808776	0.727382	0.627654
	1.55225	1.0834	3.2405	0.936071	0.775982	1.21559	1.42523	0.703326	0.531879	0.670457	0.715253	0.831047
	4.10068	1.02479	1.14834	0.880857	1.72149	0.976894	1.33597	0.594464	0.785068	0.750318	1.29513	1.01424
	1.71261	0.713405	0.516288	0.989612	3.31255	1.009	0.773977	0.745481	0.672194	0.725503	0.880857	0.844047
	3.04542	0.503103	1.64529	0.959362	1.28346	1.36921	1.05847	0.943364	0.776986	0.751289	0.688028	0.871789
	1.71927	0.909808	1.65169	0.729266	1.04757	2.68978	1.69278	0.675681	0.894637	0.765018	1.02479	0.852827
	5.8148	0.383428	0.525044	0.707889	3.87882	0.953177	2.36953	1.07503	0.70606	0.788121	0.794261	0.662697
	2.50507	0.636649	3.65948	0.870662	0.953177	0.901607	1.98986	1.05164	0.623608	0.696986	0.734948	0.787102
	4.81411	1.07781	1.47398	0.989612	2.98304	0.874047	1.37098	0.739717	0.467343	0.702417	0.839691	0.89002
	3.46597	0.906284	4.4431	1.2588	2.78178	0.670457	0.535331	0.787102	0.733998	0.839691	0.741633	0.738761
	2.24714	2.21253	1.9491	0.86393	2.45375	0.8289	1.72595	0.739717	0.721759	0.678308	0.815077	0.867289
	4.52429	2.09282	3.18647	0.712483	0.984505	0.511635	2.10913	0.868412	0.660985	0.745481	0.999906	0.695185
	0.945808	1.7349	1.3429	0.704236	2.59075	1.34638	1.6368	0.964339	0.512297	0.835358	0.707889	0.821428
	7.88047	1.12773	1.71704	0.861698	1.22506	1.22032	0.44263	0.666135	0.997323	0.699696	0.984505	1.0834
	5.04359	1.36215	2.60082	1.04082	1.95922	1.05847	1.41421	0.961847	0.804602	0.901607	0.719894	0.804602
	2.90686	1.11612	0.953177	0.948258	1.1528	1.04351	1.03947	0.677431	0.600648	0.857251	0.885426	0.621192
	3.40817	0.989612	3.23213	0.507679	2.76028	1.00639	1.05028	0.857251	1.06948	0.550072	0.820366	0.867289
	3.83889	0.553641	2.78899	0.792209	2.43794	0.883139	1.45504	0.694287	0.780007	0.566683	0.896954	0.66013
	1.71261	0.88772	1.6797	0.856143	1.63468	0.679186	2.73894	0.698792	0.46433	0.54865	0.964339	0.909808
	1.36391	1.60951	0.767993	1.30185	1.14537	3.64531	2.09825	0.812971	1.11612	0.684478	0.780007	0.806686
	1.46637	0.507679	2.61432	0.740675	0.446079	1.44753	0.76403	0.75421	0.826758	0.907457	0.734948	0.782028
	9.94653	1.21716	1.72818	0.867289	2.81436	1.009	1.20775	0.84514	0.713405	0.822491	0.721759	0.680065
	1.01424	0.70606	1.65169	0.675681	2.50831	1.11036	0.726442	0.878581	0.63091	0.608468	0.852827	0.704236
	4.37466	1.0806	4.26294	0.971852	1.62205	1.09467	1.22982	0.696085	0.762055	0.860584	0.780007	0.865049
	6.44877	0.701509	1.6012	0.80045	1.55025	0.821428	1.20932	0.790162	0.604545	0.756164	0.549361	0.619587
	8.3528	1.29179	1.97448	1.10892	1.99502	1.32051	0.718963	0.602204	0.319502	0.720826	0.670457	0.88772
	1.96175	0.476499	2.57738	1.22032	2.20396	1.00379	0.891172	1.10035	0.891172	0.628466	0.850624	0.88772
	8.68331	0.781017	1.88464	0.744517	1.17387	1.47208	0.557233	0.63091	0.641609	0.859472	0.722693	0.76107
	2.95615	0.924041	1.67103	0.961847	1.87977	0.940927	4.47771	0.93124	0.483328	0.734948	0.784053	0.88772
	1.77348	1.19842	3.76512	0.841867	4.03752	0.936071	2.44741	0.806686	0.688919	0.679186	0.750318	0.817189
	1.54424	1.27354	1.70157	0.772976	2.26172	1.04351	0.790162	0.75421	0.66786	0.690704	0.950714	0.850624
	3.89894	1.19532	1.76889	1.53627	2.45693	0.906284	1.39423	0.940927	0.801486	0.820366	0.693389	0.856143
	1.21716	0.393477	1.3377	1.15429	1.10749	0.999906	0.815077	0.805643	0.802523	0.674807	1.02479	0.680065
	2.87693	0.757143	1.70597	0.680945	1.9976	0.994746	2.39418	0.852827	0.692493	0.855036	0.945808	0.933652
	5.5002	0.65249	0.744517	2.2971	4.05322	1.51457	1.52835	0.885426	1.00379	0.643271	0.848426	0.820366
	1.13505	0.802523	2.2971	0.858361	1.3781	0.834278	0.819306	1.053	0.509653	0.841867	0.631727	0.850624
	1.13065	1.35512	3.82897	1.2219	1.15579	1.11468	1.17996	0.746446	0.743555	0.587584	0.695185	0.715253
	1.05847	1.39243	2.2588	1.0195	2.48249	1.16329	1.009	0.593696	0.729266	1.10035	0.772976	0.979424
	2.27345	0.892325	0.955646	1.04893	1.09467	0.757143	0.844047	0.716179	0.808776	0.769982	0.66959	0.788121
	1.93404	1.39063	1.80589	1.40874	1.3086	1.78729	1.93154	0.814024	0.644938	0.89002	0.583041	0.824622
	1.92655	0.647445	2.04996	1.28845	1.10749	1.09184	0.940927	0.776986	0.784053	0.657573	0.636649	0.905113
	6.87964	0.763042	1.07086	0.768987	1.97704	0.76107	1.78961	1.19842	0.66786	0.274629	0.961847	0.850624
	1.13799	1.24423	2.76028	0.940927	2.8253	0.762055	0.727382	0.797349	0.657573	0.8289	0.677431	0.901607
	0.338652	1.39063	1.35512	0.531192	2.54755	0.896954	1.37098	0.623608	0.892325	0.759104	0.508336	0.634183
	6.27595	1.53429	1.54225	0.787102	1.77807	0.971852	2.00796	0.859472	0.70606	0.804602	0.76107	0.743555
	4.38599	0.850624	2.23554	1.08621	1.24101	1.00639	1.59294	0.943364	0.748379	0.695185	0.885426	0.907457
	1.70818	0.492797	1.89442	0.812971	1.26206	1.27025	0.825689	0.578533	0.924041	0.786084	0.837522	0.720826
	4.30728	0.80045	4.17562	1.46069	2.11459	1.2686	1.06671	0.867289	0.774978	0.869536	0.676555	0.693389
	3.19059	1.4778	1.43263	0.979424	1.92405	0.737806	1.01162	0.921653	0.539501	0.513624	0.635004	0.841867
	2.9447	1.58677	1.43263	0.485207	1.6797	1.20152	1.20932	0.979424	0.867289	0.804602	0.690704	0.802523
	7.22625	0.749348	2.86208	1.14834	1.20308	1.18608	1.66241	0.958122	0.926434	0.721759	0.850624	0.739717
	1.68405	0.756164	4.93389	0.655874	1.80355	0.823556	2.00537	1.05437	1.16932	0.597548	0.702417	0.86393
	5.60071	1.13211	2.26172	0.987055	1.17843	0.626032	0.73021	1.04622	0.443777	0.782028	0.580032	0.736852
	1.93154	1.32908	1.9796	0.695185	1.19687	0.655027	0.486464	0.940927	0.639124	0.772976	0.846234	0.785068
	13.9591	0.696085	2.57072	0.997323	0.924041	0.695185	0.93124	0.803562	0.837522	0.871789	0.634183	0.80045
	2.99077	0.737806	2.77101	0.933652	0.645772	1.3308	1.42155	0.867289	0.750318	0.861698	0.846234	0.61639
	1.28346	0.680065	1.49898	1.2219	2.71074	0.770979	1.36391	0.989612	0.940927	0.657573	1.04893	0.844047
	2.95615	0.718963	2.56076	1.75522	0.723628	0.668725	2.06593	0.951945	0.482079	0.666135	0.534639	0.869536
	4.72771	0.481456	2.315	1.06671	1.53032	0.837522	1.37454	0.919272	0.66959	0.502453	0.778999	0.908632
	1.96429	0.409047	1.27354	1.13065	2.04466	0.950714	1.90918	1.30522	0.787102	0.693389	0.66184	0.916897
	16.3242	1.39063	0.878581	0.919272	1.96429	0.567416	1.71482	0.633363	0.663555	0.744517	0.638298	0.823556
	2.46329	0.694287	0.870662	0.798382	2.21539	0.892325	1.77118	0.76107	0.622802	0.866168	0.816132	0.683593
	3.37745	0.657573	1.69717	0.984505	1.72372	0.596004	1.41971	0.718963	0.626843	0.66786	0.971852	0.969341
	6.34944	0.871789	1.61576	1.78037	2.321	1.13065	0.597548	1.25392	0.709723	0.599096	1.05847	1.11901
	2.95998	0.924041	0.908632	0.7359	1.35863	1.02744	1.19842	0.742593	0.909808	0.647445	0.769982	0.746446
	1.85561	0.622802	1.33252	1.2362	3.58452	1.10463	1.27849	0.912165	0.721759	0.786084	0.909808	0.848426
	3.35134	0.315396	0.781017	1.26696	1.15878	0.933652	0.803562	0.976894	0.726442	0.664413	0.659277	0.876311
	3.17413	1.61785	2.14212	0.714328	0.476499	1.01162	2.56076	0.681827	0.720826	0.677431	0.796319	0.808776
	1.31539	0.451303	1.87734	1.05437	1.40874	0.861698	1.13651	1.17996	0.837522	0.806686	0.831047	0.841867
	2.96765	1.27025	1.78729	0.869536	2.18975	0.817189	0.969341	0.75421	0.610044	0.555794	0.825689	0.870662
	5.98266	0.822491	2.39109	0.955646	0.762055	1.8176	1.21402	0.926434	1.0571	0.663555	1.01424	0.558677
	0.553641	1.01162	2.44109	1.03545	2.8253	0.65418	1.17691	1.13946	0.657573	0.956883	0.8332	0.859472
	5.05665	0.44263	1.64316	1.43263	2.33908	1.11901	0.960604	1.01686	0.688028	0.805643	0.736852	0.945808
	4.60697	0.78304	0.999906	0.655027	1.99502	0.774978	1.01162	0.666135	0.840778	0.819306	0.825689	0.644104
	0.908632	2.20396	0.984505	0.924041	2.07933	0.992176	2.53113	0.711562	0.892325	0.914528	0.780007	0.802523
	0.383925	0.202118	2.77819	1.81525	2.46011	1.16028	0.547941	0.529134	1.19842	0.660985	0.774978	0.753235
	2.00019	0.700602	0.781017	0.840778	1.7439	0.666997	1.31199	0.794261	0.647445	0.693389	0.759104	1.13651
	2.22689	0.981961	0.510973	1.24262	3.57526	0.599872	2.89186	0.834278	0.66184	0.739717	0.658425	0.866168
	3.4975	1.88221	1.98216	0.881997	1.12627	1.35687	0.93124	0.728324	0.568151	0.865049	0.821428	0.951945
	1.3308	0.724565	1.91908	0.758123	2.17845	0.848426	0.903943	0.960604	0.454819	0.964339	0.804602	0.812971
	1.082	0.999906	4.0323	0.812971	1.37454	0.673935	1.99502	1.68187	0.725503	0.596004	0.535331	0.841867
	2.04466	1.1032	5.38057	1.27354	2.5874	1.12191	1.03813	0.720826	0.839691	0.906284	0.841867	0.768987
	1.71482	0.945808	2.04996	0.928834	1.12627	1.15429	0.749348	0.850624	0.837522	0.869536	0.711562	0.903943
	0.719894	0.850624	1.20775	0.762055	2.18127	0.663555	2.59075	0.755186	0.748379	0.702417	0.729266	0.894637
	2.27345	1.19532	2.17282	0.810871	3.36873	0.869536	2.54755	0.618786	0.723628	0.8332	0.786084	0.815077
	4.07952	1.42155	1.45316	0.866168	1.28014	0.969341	1.16329	0.530505	0.645772	0.739717	0.896954	0.999906
	1.07921	1.03813	1.31539	0.943364	1.11036	1.38345	1.55426	0.989612	0.565219	0.656723	0.835358	0.862814
	3.19059	0.981961	1.12627	0.621996	0.910986	1.04893	2.66899	0.817189	0.461934	0.664413	0.802523	0.774978
	0.731156	0.976894	1.31369	1.04351	2.65865	0.820366	1.29513	0.896954	0.588344	0.655874	0.794261	0.678308
	2.27934	0.733998	3.59846	0.926434	2.96381	0.921653	0.718963	0.903943	0.852827	0.572578	0.589868	0.772976
	6.17929	1.2362	2.17564	0.817189	0.708806	0.853931	2.40349	1.15131	0.746446	0.943364	0.687139	0.820366
	9.07372	0.648283	1.87007	0.681827	2.23554	1.26043	1.25554	1.36567	0.742593	0.558677	0.723628	0.865049
	9.74278	1.29012	2.41284	0.649962	1.8294	0.981961	1.2818	0.938496	0.635004	0.698792	0.999906	0.808776
	3.42585	1.45881	1.61576	1.05164	1.30522	1.13358	2.98304	0.93124	0.625223	0.729266	0.883139	0.89002
	2.07933	0.976894	1.70818	0.613209	3.89894	0.959362	1.58267	0.926434	0.671325	1.06948	0.674807	0.747412
	2.19827	1.16028	3.10911	0.880857	1.31539	1.16329	1.43263	0.740675	0.49216	0.846234	0.832122	0.822491
	3.43029	1.09467	4.17562	0.574061	1.23461	0.936071	0.552925	0.848426	0.592928	0.66786	0.778999	0.987055
	1.5087	0.831047	0.979424	1.009	0.989612	1.56233	1.72372	1.32222	0.810871	0.802523	0.802523	0.776986
	3.8638	0.812971	2.28525	0.724565	1.11036	0.919272	1.57858	0.871789	0.722693	0.815077	0.8332	0.811921
	2.60082	0.771977	1.26533	1.07503	3.12524	1.00379	2.51481	0.746446	0.723628	0.599096	0.718034	0.999906
	0.875178	0.857251	1.29513	0.771977	1.61367	1.17084	0.703326	0.867289	0.825689	0.351597	0.943364	0.902774
	1.0025	0.141618	0.583041	0.896954	3.0024	1.21088	2.8695	1.01686	0.80773	0.874047	0.883139	0.746446
	1.04082	0.61639	0.859472	0.755186	3.07312	0.644938	2.22401	1.40328	0.712483	0.688919	0.907457	0.808776
	0.605328	0.748379	1.13358	1.09467	1.4951	1.24423	0.992176	0.971852	0.66959	0.865049	0.824622	0.796319
	5.65897	0.945808	2.08472	0.677431	1.62415	0.938496	1.23941	0.756164	0.500507	0.815077	0.8332	0.839691
	3.13333	0.529819	3.50202	0.921653	0.595234	0.896954	3.04542	1.44753	0.711562	0.723628	0.715253	0.894637
	2.30305	0.752261	2.67244	1.05164	1.61576	1.36391	0.658425	0.933652	0.519638	0.649122	0.899278	1.01162
	0.741633	0.961847	2.90686	1.01424	0.964339	1.02744	0.958122	0.948258	0.740675	0.820366	0.842956	0.8332
	0.903943	0.844047	1.76204	0.47404	1.95415	1.15579	1.7394	0.717106	0.411701	0.816132	0.742593	0.684478
	3.92932	0.527085	3.73601	0.841867	1.8294	1.29849	1.92405	0.781017	0.857251	0.885426	0.940927	0.857251
	1.79889	1.77118	0.915711	0.815077	2.6759	1.2378	2.74248	0.894637	0.264176	0.804602	0.835358	0.790162
	2.60419	1.35161	2.96381	0.686251	1.86524	0.916897	0.589868	0.596776	0.711562	0.65418	0.685364	0.820366
	8.04527	0.605328	4.53601	1.48354	2.29117	1.05573	2.45058	0.816132	0.740675	0.908632	0.955646	0.700602
	12.7506	0.639951	5.62249	1.06671	1.34638	1.14834	2.6177	0.595234	0.538108	0.933652	0.692493	0.841867
	3.47945	1.92157	1.35512	0.805643	1.64104	1.10606	2.02885	0.817189	0.655027	0.771977	0.835358	0.961847
	1.63468	1.04893	8.71707	0.926434	1.61576	0.680945	0.533257	1.0025	0.725503	0.936071	0.916897	0.649962
	2.34818	0.723628	2.88812	0.994746	2.9447	1.52046	1.75749	0.64244	0.681827	0.786084	0.75421	0.945808
	1.55225	2.03674	2.05527	0.680945	1.94659	1.04893	1.6906	0.943364	0.774978	0.728324	3.48395	0.786084
	3.64531	0.666997	2.13659	0.760086	1.3429	1.35863	2.64151	0.964339	0.749348	0.488988	0.751289	0.909808
	1.0848	0.608468	0.86393	0.532568	1.96175	0.631727	0.959362	0.865049	0.615593	0.657573	0.744517	0.774978
	3.2405	0.66786	0.686251	1.80589	0.803562	1.23461	2.33304	0.826758	0.839691	0.810871	0.732102	0.733998
	4.25192	1.07225	0.485207	0.483328	4.02188	1.0025	2.07396	1.23301	0.578533	0.756164	0.777992	0.782028
	1.35512	1.40874	2.04731	0.915711	0.839691	0.956883	1.15579	0.437507	0.731156	0.796319	0.757143	0.878581
	0.405884	0.894637	1.01162	0.872917	1.07225	0.919272	1.95668	0.876311	0.531192	0.73305	0.737806	0.926434
	2.05793	0.97437	1.28346	0.752261	4.2906	1.44753	1.59913	0.701509	0.551497	0.599872	0.778999	0.901607
	1.71704	0.482079	0.178284	1.3377	1.84127	1.23142	0.801486	1.07503	0.802523	0.815077	0.73305	0.999906
	1.70597	0.755186	1.28346	0.720826	1.03813	1.74165	2.97918	0.798382	0.792209	0.700602	1.01162	0.714328
	6.25164	0.620389	1.73266	0.650804	1.09184	1.90671	0.796319	0.846234	0.221274	0.739717	0.567416	0.919272
	5.14241	1.14537	1.4051	1.02744	1.9976	0.785068	1.19377	0.880857	0.539501	0.686251	1.02479	0.871789
	2.21539	2.7746	1.49124	0.756164	2.02885	1.07225	2.09553	0.857251	0.696986	0.821428	0.880857	0.778999
	2.38491	0.839691	1.16178	0.945808	0.419767	1.04893	2.10368	0.516957	0.725503	0.66184	0.784053	0.810871
	3.13739	0.839691	0.688028	1.6012	2.02361	0.950714	2.39728	0.933652	0.499213	0.850624	0.804602	0.785068
	0.788121	1.80589	1.61576	0.878581	1.94156	0.768987	1.17691	0.885426	0.825689	0.680065	0.883139	0.684478
	3.73118	1.02479	1.44753	0.989612	0.926434	1.1032	2.52132	1.45881	0.796319	0.710642	0.788121	0.903943
	1.80822	0.585308	3.56602	0.989612	2.55415	0.959362	0.42031	0.530505	0.948258	0.788121	0.808776	0.534639
	3.19472	0.612416	0.465533	0.997323	1.71261	0.961847	2.851	0.936071	0.588344	0.938496	0.89002	0.950714
	4.7094	0.901607	1.54025	0.959362	1.91412	0.759104	2.35426	0.587584	0.772976	0.576293	0.822491	0.894637
	10.7492	0.419767	0.347528	0.910986	1.47589	1.19223	1.75295	0.912165	0.736852	0.841867	0.73305	0.744517
	3.53845	1.06396	2.54755	0.945808	3.11716	1.26369	0.901607	1.34116	0.533257	0.748379	0.626843	0.885426
	4.40875	1.19842	0.816132	0.63091	2.95615	0.940927	0.684478	0.778999	0.673064	0.763042	0.617987	0.88772
	2.4857	2.68978	2.90686	0.861698	2.76385	0.727382	2.14767	1.09184	0.680065	0.856143	0.551497	0.921653
	2.13659	0.795289	2.65521	0.726442	1.84127	1.13946	0.959362	1.009	0.846234	0.901607	0.726442	0.994746
	2.48249	1.45504	3.2405	0.727382	1.06121	0.443203	1.66671	1.0806	0.815077	0.755186	0.660985	0.892325
	1.55426	0.686251	0.75421	1.16329	2.41596	0.861698	0.8332	0.736852	0.706974	0.776986	0.753235	0.860584
	1.25068	1.10749	3.87882	0.840778	1.10463	0.881997	1.20463	1.27354	0.592162	0.694287	0.605328	0.861698
	2.10368	0.969341	1.96429	0.66786	2.67936	1.1118	1.54225	1.10892	0.776986	0.736852	0.581535	0.905113
	6.97823	0.431884	1.18608	1.26696	0.930036	1.07503	1.06671	1.06121	0.713405	0.634183	0.614797	0.880857
	4.86418	1.21402	1.26533	0.880857	1.38704	1.00639	2.29117	0.802523	0.609256	0.921653	0.852827	0.772976
	3.47046	2.92951	2.33908	1.08902	1.17387	0.945808	0.48458	0.93124	0.955646	0.880857	0.308137	0.844047
	6.80881	0.512297	1.68841	0.829973	3.99079	0.720826	1.2378	0.713405	0.880857	0.804602	0.657573	0.723628
	5.74007	0.720826	2.315	1.12773	5.40848	0.859472	1.17235	0.841867	0.680945	0.703326	0.707889	0.914528
	2.38183	0.676555	1.69278	1.69717	2.15324	0.524365	2.27052	1.86042	0.760086	0.861698	0.850624	0.812971
	2.55415	1.63892	1.96429	0.959362	1.84127	0.633363	2.83996	0.657573	0.695185	0.680945	0.841867	0.742593
	2.7248	0.738761	2.20111	2.54426	2.19259	0.984505	1.89442	0.969341	0.824622	0.573319	0.791185	0.835358
	11.512	1.20619	1.96683	0.796319	1.2818	0.837522	0.46433	0.325341	0.695185	0.765018	0.852827	0.822491
	2.2971	0.926434	1.32908	1.18915	1.25068	0.719894	2.5674	0.526404	0.533257	0.660985	0.862814	0.753235
	4.11662	2.12556	1.94659	0.806686	2.88438	0.921653	2.21253	1.02214	0.765018	0.914528	0.620389	0.772976
	10.1808	1.71261	1.98729	1.02479	1.68187	0.721759	1.04757	0.555075	1.08761	0.844047	0.694287	0.896954
	1.45128	0.997323	1.60535	0.690704	2.8956	0.981961	1.57858	0.738761	0.516957	0.945808	0.950714	0.781017
	2.10368	0.901607	1.48931	0.633363	1.62625	0.846234	0.401186	0.739717	0.802523	0.876311	0.736852	0.876311
	3.02579	0.759104	1.44753	0.801486	2.58406	0.885426	1.96429	0.989612	0.688028	0.666135	0.796319	1.18149
	3.27845	0.908632	1.70377	0.673064	1.46637	0.806686	3.78955	0.812971	0.602204	0.760086	0.714328	0.545113
	2.54426	0.354336	4.09008	1.21874	2.39418	0.752261	0.855036	0.724565	0.878581	0.841867	0.89002	0.812971
	1.78268	0.803562	1.32564	1.49124	1.20932	1.01686	3.96506	0.839691	0.871789	0.589868	0.776986	0.959362
	4.47193	1.54424	0.971852	0.684478	1.9796	1.34116	0.940927	0.907457	0.844047	0.670457	0.768987	0.892325
	3.64531	0.718034	6.9602	0.714328	1.19069	1.23142	1.3308	0.715253	0.617188	0.56303	0.766009	0.89002
	3.64059	0.769982	1.75522	0.894637	1.4051	1.02214	0.635004	0.992176	0.861698	0.747412	0.817189	0.719894
	4.39167	1.61367	1.3188	0.731156	1.5745	0.857251	1.68623	0.945808	0.837522	0.38842	0.8332	0.869536
	1.88708	0.653334	2.10096	0.506367	2.78538	1.13799	0.61639	1.25392	0.757143	0.592162	0.822491	0.966837
	3.47046	0.701509	0.836439	0.892325	1.29346	1.02744	1.5323	0.984505	0.48962	0.649962	0.716179	0.815077
	1.14685	2.48249	1.04216	0.868412	3.47945	0.876311	0.707889	0.748379	0.765018	0.780007	0.763042	0.691598
	3.15775	0.794261	1.80589	0.844047	4.22998	1.70377	0.618786	0.844047	0.857251	0.601425	0.788121	0.896954
	6.73001	0.747412	3.92424	0.910986	3.88887	1.48163	2.23554	0.824622	0.486464	0.804602	0.848426	0.874047
	5.87529	1.01162	1.39243	0.678308	1.58472	0.771977	0.994746	0.953177	0.817189	0.728324	1.26043	0.755186
	6.57512	1.09751	2.61432	1.02744	1.38704	1.36744	0.580783	0.822491	0.740675	0.846234	0.753235	0.883139
	1.72818	0.742593	2.30008	0.812971	2.23844	1.02744	1.26206	0.776986	0.750318	0.808776	0.841867	0.899278
	0.766009	0.784053	2.45375	0.785068	2.67244	2.61094	1.46258	0.773977	0.808776	0.265546	1.04893	0.46313
	2.21826	1.35161	1.44753	0.933652	2.13383	1.93905	1.49124	0.781017	0.563758	0.969341	0.659277	0.979424
	3.45702	0.88772	1.90179	1.17235	4.63686	0.956883	0.410637	0.855036	0.553641	0.817189	0.924041	0.777992
	1.92157	1.02744	2.22113	1.20152	1.78498	0.912165	1.51066	0.715253	0.744517	0.914528	0.809823	0.894637
	4.4431	1.55426	0.964339	0.961847	0.938496	1.06121	2.7354	0.924041	0.731156	0.695185	0.936071	0.770979
	4.0063	0.945808	3.97533	0.793235	1.49704	1.7349	1.38167	1.24423	0.869536	0.943364	0.826758	0.785068
	3.10108	1.47017	1.46258	1.1032	1.43263	1.73042	1.0301	0.379972	1.05847	0.862814	0.876311	0.711562
	0.315804	1.24101	3.09707	0.78304	0.502453	1.71482	1.595	0.632544	0.685364	0.753235	0.729266	0.894637
	2.91439	1.39965	1.27518	0.93124	1.29681	0.916897	2.53768	0.824622	0.718034	0.731156	0.824622	0.846234
	5.13576	1.1663	1.53429	0.918083	2.02099	1.17084	1.95922	0.948258	0.644938	0.775982	0.802523	0.855036
	2.08472	0.871789	3.44363	0.823556	0.910986	1.04622	1.60535	1.0301	0.879718	0.703326	0.768987	0.880857
	2.46011	1.13065	1.78037	0.839691	0.908632	1.26696	1.3188	0.70606	0.5402	0.687139	0.780007	0.822491
	3.80921	0.821428	1.89197	0.561575	1.17387	1.30185	1.86283	1.009	0.716179	0.844047	0.792209	0.901607
	0.718963	1.48163	0.773977	1.39423	3.40377	1.3188	1.17539	1.1032	0.612416	0.802523	0.822491	0.763042
	10.2867	1.01686	3.59846	0.883139	0.866168	0.815077	0.711562	0.487724	1.14241	0.790162	0.733998	1.04622
	2.67244	1.59706	3.17413	0.915711	0.976894	0.810871	0.409047	1.04486	0.606896	0.519638	0.65418	0.798382
	1.55628	1.09751	2.59746	0.948258	2.21826	1.30522	0.455408	1.07781	0.912165	0.617987	0.767	0.933652
	3.19472	0.482703	3.70233	0.997323	1.76661	0.976894	1.25554	1.10606	0.5594	0.596004	0.909808	0.806686
	2.9031	1.33424	1.76889	1.09184	1.53429	0.901607	2.13936	0.88772	0.641609	0.63091	0.896954	0.578533
	0.772976	0.718034	1.65383	0.859472	1.38167	1.64316	1.73266	0.793235	0.834278	0.643271	0.926434	0.599872
	3.80428	0.720826	3.30399	1.33424	4.15944	1.28014	0.906284	0.549361	0.695185	0.809823	0.51296	0.874047
	1.18149	0.964339	0.688028	0.950714	1.47017	1.25717	1.34464	0.916897	0.49216	0.719894	0.631727	0.869536
	3.61245	0.855036	2.09825	0.692493	2.56408	2.42849	0.571098	1.02479	0.817189	0.808776	0.770979	1.27849
	2.86579	0.785068	1.22348	0.555794	2.3726	0.460145	2.64151	0.794261	0.814024	0.738761	0.810871	0.999906
	5.61522	0.936071	1.76432	0.749348	1.2219	1.14241	1.1528	0.768987	0.646608	0.835358	0.848426	0.617188
	2.388	1.07225	0.649122	1.40692	3.15366	0.796319	3.66896	0.936071	0.825689	0.631727	0.755186	0.716179
	1.31199	1.02479	3.25731	0.724565	0.573319	0.913345	0.748379	0.860584	0.65249	0.860584	0.812971	0.870662
	1.23461	0.894637	1.0195	1.20619	0.688919	0.756164	1.94407	0.577786	0.740675	0.794261	0.933652	0.876311
	4.56544	1.3429	2.07396	0.93124	1.3188	0.936071	2.09825	1.09467	0.734948	0.89002	0.808776	0.48458
	1.51457	0.709723	1.66241	0.792209	1.77118	1.57654	0.777992	0.872917	0.467343	0.684478	0.899278	0.89002
	1.82467	1.0195	2.93709	0.918083	0.552211	1.06121	2.01577	0.758123	0.52845	0.76107	0.902774	0.987055
	3.15775	1.09184	2.54755	1.01162	3.84385	0.992176	0.953177	0.938496	0.806686	0.880857	0.878581	0.899278
	6.71262	1.76661	3.38183	0.825689	6.34944	0.568886	2.03938	1.08902	0.413302	0.812971	0.798382	0.588344
	1.18301	1.4778	0.963092	0.981961	5.62977	0.875178	0.621192	1.06671	0.369311	0.874047	0.626843	0.894637
	2.37567	0.618786	1.75977	0.485207	1.9491	2.60756	1.85561	0.78304	0.851725	0.869536	0.921653	0.871789
	3.47945	0.5594	0.928834	1.03277	1.05573	1.02214	1.73042	0.884282	0.325762	0.673935	0.814024	0.940927
	14.0496	0.857251	1.38704	0.928834	0.706974	1.17996	2.21539	0.747412	0.903943	0.8332	0.999906	0.485207
	2.388	1.16329	1.74842	0.883139	0.940927	0.948258	1.41971	0.971852	0.916897	0.802523	0.659277	0.762055
	7.86011	1.03545	3.5111	0.876311	1.3429	0.861698	1.04486	1.06396	0.837522	0.899278	0.928834	0.681827
	2.27052	0.976894	2.4986	0.886572	1.38345	0.685364	1.02479	0.527767	0.579282	0.718034	0.999906	0.878581
	5.60796	1.92405	1.20308	0.953177	1.28678	1.23461	0.557955	0.702417	0.709723	0.361279	0.758123	0.945808
	13.905	0.673935	2.22401	1.58062	1.11036	0.885426	1.62835	1.06396	0.610044	0.710642	0.617987	0.924041
	2.05793	1.04893	0.956883	1.22982	2.16441	0.693389	0.915711	0.809823	0.794261	0.820366	0.808776	0.788121
	1.89442	0.782028	0.958122	0.66184	3.50202	1.10035	2.18409	0.811921	0.756164	0.796319	0.772976	0.76107
	2.59746	1.3103	2.78538	0.808776	1.74842	1.47017	2.38183	1.04082	0.624415	0.837522	0.88772	0.65418
	2.18692	0.919272	3.71673	0.510973	0.913345	1.44566	2.00278	0.78304	0.614797	0.725503	0.676555	0.883139
	0.494074	0.711562	1.26043	0.671325	1.9166	1.15131	1.009	1.3103	0.763042	0.773977	0.717106	0.696986
	3.23213	0.901607	1.89933	0.785068	0.933652	1.07503	1.35512	0.681827	0.850624	0.579282	0.883139	0.818247
	3.23213	0.812971	1.95922	0.294498	2.09825	1.49704	1.37988	0.770979	0.837522	0.844047	0.827828	0.648283
	2.4986	0.625223	2.25296	0.389426	3.35134	1.16479	0.32492	0.531192	1.18455	0.818247	0.611624	0.647445
	7.84995	1.13358	2.324	0.540899	2.71074	1.18608	1.79192	0.702417	0.785068	0.586066	1.009	0.589868
	3.65475	0.686251	2.42222	0.453644	6.39064	0.340409	1.80355	0.799415	0.635826	0.770979	0.916897	0.928834
	2.30305	0.720826	1.39063	1.04622	1.11901	1.75749	0.847329	1.08621	0.733998	0.614797	0.914528	0.855036
	1.58472	0.855036	3.67371	1.99502	0.999906	1.053	2.05527	0.951945	0.713405	0.759104	0.788121	0.638298
	14.6624	0.80045	1.54225	1.00379	4.83283	0.812971	0.757143	0.674807	0.748379	0.824622	0.733998	0.857251
	4.03752	0.834278	1.30522	0.848426	1.30185	0.525044	1.0025	0.989612	0.909808	0.228251	0.874047	0.954411
	1.63892	5.9364	2.57405	1.11323	1.17843	0.861698	0.37899	0.722693	1.26696	0.775982	0.810871	0.839691
	1.57858	0.836439	1.60535	0.371708	1.02744	1.35687	1.01162	1.06948	0.678308	0.757143	0.8332	0.757143
	0.762055	0.768987	1.93905	0.646608	1.44379	2.51481	0.918083	0.722693	0.760086	0.677431	5.86011	0.686251
	0.894637	0.66184	1.66671	0.919272	3.89894	0.768987	0.866168	0.824622	0.420854	0.933652	0.782028	0.822491
	2.87321	1.01686	0.795289	0.786084	1.29346	1.41421	2.2588	1.16479	0.768987	0.806686	1.00639	0.680945
	5.86769	0.537412	0.705148	1.00639	1.24262	1.13358	1.11756	0.793235	0.940927	0.896954	0.772976	0.912165
	5.87529	0.534639	2.20111	1.19532	1.54424	1.06671	2.26465	0.842956	0.683593	0.956883	0.940927	0.731156
	2.02361	0.668725	2.88438	0.971852	1.20619	0.961847	3.66422	0.766009	0.837522	0.692493	0.88772	0.97437
	5.82233	2.38491	1.56637	1.15131	1.55628	1.00639	3.02579	0.950714	0.610044	0.696986	0.822491	0.933652
	5.30455	0.468554	1.60535	0.896954	3.78955	0.824622	0.516288	0.793235	0.746446	0.745481	0.880857	0.921653
	2.43794	0.791185	1.46637	0.981961	3.53388	0.682709	0.8332	0.869536	0.76403	0.289587	0.852827	0.672194
	2.70724	0.778999	2.13383	0.502453	2.59746	1.47017	2.45058	0.987055	0.933652	0.772976	0.826758	0.848426
	2.88065	0.948258	1.61367	0.678308	1.57654	1.5048	1.13211	0.857251	1.17996	0.919272	0.837522	0.740675
	2.70374	0.829973	3.08907	1.60535	0.591396	0.928834	1.48739	0.73305	0.806686	0.913345	0.786084	0.774978
	3.47945	1.39063	2.01317	0.70606	1.63046	1.02744	0.829973	0.964339	0.537412	0.681827	0.855036	0.909808
	1.4382	0.64244	2.06593	1.08902	3.17002	0.969341	0.660985	0.635826	0.599096	0.598322	0.852827	0.908632
	2.64151	0.715253	5.26354	0.303784	2.7248	0.776986	0.300656	0.791185	1.22348	0.826758	0.622802	0.88772
	2.79983	0.536717	2.54426	0.781017	2.86579	0.979424	1.36567	0.760086	0.485835	0.732102	0.7359	0.770979
	9.55557	0.709723	2.56408	0.958122	0.953177	0.561575	1.06948	0.510973	0.76107	0.701509	1.02479	0.788121
	2.11459	1.07225	1.93905	0.88772	0.844047	0.892325	2.12007	1.23461	0.861698	0.857251	0.777992	1.06671
	3.23213	0.610044	0.999906	0.487094	2.50831	1.27683	1.38883	0.76107	0.812971	0.763042	0.869536	1.39423
	7.00536	1.73042	1.02479	1.07503	2.70024	0.945808	1.12336	0.903943	0.703326	0.727382	0.810871	0.912165
	1.8176	0.883139	0.910986	0.826758	1.67753	1.21402	1.0834	0.583796	0.614003	0.835358	0.688919	0.706974
	3.41259	1.17691	1.64104	0.787102	0.792209	0.810871	1.02744	0.596004	0.767	0.810871	0.956883	0.871789
	8.23479	3.04148	4.34646	1.15429	0.875178	0.817189	0.992176	1.24423	0.54865	0.883139	0.984505	0.66959
	6.37413	0.767	1.053	1.07781	0.86393	0.825689	3.80921	0.514954	0.796319	0.770979	0.802523	0.802523
	2.58406	0.605328	1.79657	1.53826	2.51156	0.955646	2.68978	0.989612	0.770979	0.742593	0.671325	0.650804
	2.55085	0.823556	3.79936	0.404312	3.07312	1.00639	0.714328	0.852827	0.976894	0.739717	0.938496	0.752261
	2.01838	1.40692	0.884282	0.881997	1.97704	0.751289	0.639951	0.869536	0.755186	0.819306	0.809823	0.903943
	1.60535	0.659277	1.30017	0.871789	1.27189	1.17084	0.581535	0.564488	0.632544	0.621192	0.677431	0.883139
	3.35568	0.614003	2.66209	1.04757	3.50202	0.984505	0.915711	0.821428	0.694287	0.656723	0.605328	0.987055
	2.78538	0.727382	2.1449	1.11612	2.55085	0.938496	0.898115	0.743555	0.999906	0.940927	0.788121	0.696986
	2.18127	0.717106	2.30604	1.36215	1.62415	1.49317	0.89348	0.610834	0.571098	0.749348	0.729266	0.852827
	2.43478	0.756164	1.02214	0.883139	1.04486	1.04351	0.885426	1.24584	0.994746	0.780007	0.796319	0.804602
	1.06121	0.966837	0.777992	1.20152	3.33405	0.762055	1.98216	1.09751	0.3245	0.602204	0.894637	0.940927
	2.51156	0.444351	1.11901	0.73021	2.11459	1.2362	1.54624	0.721759	0.971852	0.867289	0.770979	0.772976
	0.317853	0.690704	1.39784	0.688919	4.47193	1.45128	1.45128	0.738761	0.617188	0.563758	0.818247	0.822491
	2.48892	0.926434	2.01838	0.994746	2.01577	1.03277	1.77577	1.24262	0.578533	0.804602	0.953177	0.865049
	3.0024	1.64104	4.05846	1.00639	2.0686	1.66456	0.617987	1.07225	0.517626	0.706974	0.677431	0.940927
	1.36038	1.18915	3.5111	1.45692	2.47607	0.715253	1.15131	1.11612	0.749348	0.475883	0.769982	0.723628
	4.53015	1.49317	2.73894	0.485207	1.77348	1.33252	1.14834	0.903943	0.502453	0.964339	0.825689	0.749348
	4.57727	3.13333	2.66554	0.816132	1.24584	0.976894	0.892325	0.617987	0.557233	0.696085	0.880857	0.971852
	4.93389	1.19223	2.38183	0.715253	1.87734	1.24423	0.832122	1.07781	0.808776	0.876311	0.892325	0.810871
	3.52019	0.903943	1.5087	0.868412	4.34646	1.10749	2.01838	0.549361	0.670457	0.681827	0.798382	0.790162
	2.29413	2.68631	1.20152	0.7359	3.82402	1.46069	1.53032	0.722693	0.73021	0.788121	0.846234	0.874047
	5.38057	0.926434	2.02885	0.880857	1.14389	1.26043	0.650804	0.733998	0.778999	0.574061	0.774978	0.862814
	0.492797	0.824622	3.72154	0.870662	1.14834	1.51653	1.82703	0.543705	0.693389	0.892325	0.804602	0.821428
	1.46069	1.22665	1.38167	0.840778	1.31539	1.03813	1.28346	0.727382	0.848426	0.837522	0.66959	0.599872
	1.78268	1.04622	0.820366	0.75421	2.4857	1.93404	1.19377	0.689811	0.592928	0.751289	0.80045	0.860584
	8.33121	1.62625	2.70024	0.683593	1.12627	0.717106	1.30522	0.880857	0.748379	0.64078	0.774978	0.795289
	3.74084	0.953177	0.999906	0.712483	2.44741	0.693389	0.688028	0.504406	0.683593	0.824622	0.902774	0.955646
	3.63589	0.726442	1.87492	0.721759	0.537412	0.847329	0.767	0.987055	0.701509	0.896954	0.916897	0.812971
	7.8398	0.672194	1.28845	1.06948	1.50675	1.22982	1.53032	1.65169	0.450136	0.718034	0.76107	0.831047
	1.69278	0.808776	0.914528	0.938496	3.65948	1.13651	0.914528	1.02479	0.752261	0.739717	0.820366	0.876311
	2.95233	0.620389	0.841867	1.42892	1.58882	1.07503	0.618786	0.666135	0.713405	0.632544	0.611624	0.816132
	0.784053	0.25843	1.44753	0.632544	1.90918	0.704236	1.06396	0.97437	0.832122	0.924041	0.841867	0.64244
	0.999906	0.86393	1.23142	0.812971	5.03056	1.20308	1.94156	1.08902	0.516957	0.703326	0.812971	0.742593
	4.6851	0.749348	1.82703	1.15131	1.09609	1.04893	1.66241	0.950714	0.723628	0.70606	0.806686	0.605328
	5.08946	1.0025	2.18409	1.26369	2.73894	0.880857	1.70377	0.622802	0.473427	0.772976	0.921653	0.835358
	4.28505	1.22982	3.57989	0.763042	1.082	1.13946	3.59846	0.840778	0.390941	0.806686	0.727382	0.987055
	2.06059	0.938496	2.75314	0.936071	2.1064	0.635826	1.30185	1.0806	0.5423	0.874047	1.02479	0.670457
	3.0024	0.747412	1.01424	1.04351	1.15878	1.17539	1.67753	0.926434	0.636649	0.734948	0.736852	0.677431
	4.83283	0.717106	1.89197	0.614797	0.606111	1.27849	0.485207	0.423585	0.341732	0.76107	0.848426	0.740675
	3.17824	0.848426	3.25731	0.705148	2.25296	0.533947	2.315	0.869536	0.710642	0.759104	0.905113	0.841867
	0.169075	2.37567	0.510973	0.88772	1.76432	0.683593	2.68631	0.954411	0.612416	0.903943	0.817189	1.16781
	2.69675	1.06121	2.41596	0.909808	2.75314	0.901607	1.04757	0.859472	0.448393	0.705148	0.924041	0.855036
	1.29681	0.631727	0.722693	1.6012	2.02361	1.24745	1.80355	0.802523	0.767	0.852827	0.808776	0.620389
	3.45255	1.84365	3.14145	0.750318	2.57405	0.928834	1.3377	0.914528	0.734948	0.695185	0.896954	0.755186
	0.713405	1.67753	0.656723	0.75421	1.71927	0.768987	3.11716	0.618786	0.510973	0.814024	0.841867	1.02479
	5.27036	1.13946	1.90179	0.976894	1.48546	0.976894	0.86393	1.20463	0.790162	0.641609	0.717106	0.846234
	2.99464	0.645772	1.84604	0.836439	2.02885	0.984505	1.83651	0.762055	0.747412	0.765018	0.848426	0.788121
	1.27189	1.87249	2.23265	0.901607	1.44753	1.22348	1.79657	0.725503	0.707889	0.336034	0.926434	0.919272
	5.26354	0.711562	1.9796	1.25392	1.25068	1.54424	1.79657	0.681827	0.644938	0.919272	0.706974	0.647445
	3.39497	0.701509	2.43794	0.721759	1.21716	1.06671	1.0806	0.842956	0.569623	0.844047	0.724565	0.821428
	6.78244	1.39423	1.14685	1.01162	3.90904	0.727382	0.314988	1.04622	1.07503	0.688028	0.726442	0.924041
	3.28694	1.3086	2.19542	0.40536	1.39423	0.926434	0.515621	1.053	0.297561	0.765018	0.999906	0.817189
	4.66695	0.446656	1.1118	0.97437	3.23213	1.64316	1.87977	0.742593	0.765018	0.664413	0.948258	1.00639
	1.98216	0.66013	1.41421	0.966837	1.56233	1.61995	3.18647	0.916897	0.775982	0.698792	0.751289	0.300656
	1.92157	0.689811	2.47607	1.41239	1.51653	1.06948	1.08761	0.791185	0.465533	0.796319	0.658425	0.919272
	1.90425	1.41971	2.02623	1.2378	1.69278	2.33908	1.57043	0.954411	0.841867	0.636649	0.733998	0.914528
	0.302216	0.802523	1.84127	1.61367	1.34987	0.956883	1.47971	0.948258	0.878581	0.8332	0.591396	0.700602
	3.67846	1.2378	3.74084	1.17235	1.16932	0.903943	0.876311	0.883139	0.42031	0.644938	0.725503	0.688028
	4.22451	0.707889	1.9976	0.597548	2.70374	0.732102	0.746446	1.13358	0.695185	0.734948	0.698792	0.768987
	1.78498	1.11901	2.16721	0.702417	2.30604	1.02214	1.32908	1.15131	0.701509	0.765018	0.774978	0.610044
	5.12249	0.51296	1.44006	1.35512	1.47208	1.42708	1.2686	0.820366	0.601425	0.712483	0.727382	0.8289
	2.81072	0.44263	1.66456	0.694287	1.34638	0.981961	1.58472	0.734948	0.708806	0.691598	0.696986	0.553641
	1.73715	0.729266	1.00379	0.885426	0.649122	0.899278	1.76204	0.806686	0.753235	0.675681	0.781017	0.924041
	1.19069	1.17387	2.4986	0.80773	1.84604	0.529134	2.83628	0.530505	0.770979	0.844047	0.837522	0.912165
	5.37362	0.964339	2.59075	0.964339	2.48249	1.10892	1.74165	0.770979	1.00639	0.841867	0.777992	0.763042
	5.71784	1.29849	1.75749	1.48931	2.45058	0.86393	3.75539	0.832122	0.664413	0.771977	0.825689	0.723628
	0.503103	1.27189	5.15573	0.626032	1.78268	0.89002	1.98216	0.901607	0.352508	0.804602	0.894637	0.771977
	1.19069	1.75749	3.09707	1.35687	1.39063	0.747412	1.59088	0.966837	0.689811	0.27145	0.798382	0.770979
	2.96381	1.59294	1.14389	0.940927	1.59706	0.451887	0.304177	1.0834	0.89002	0.808776	0.649122	0.859472
	5.64435	1.053	2.15045	1.25717	2.4986	1.00379	1.02744	0.630094	0.668725	0.591396	0.852827	0.787102
	8.42877	0.479591	2.97533	0.914528	2.22113	0.817189	1.3377	0.971852	0.51296	0.78304	0.644938	0.677431
	3.74084	0.817189	3.02579	1.29681	0.697888	0.825689	0.46433	0.857251	0.725503	0.683593	0.746446	0.93124
	2.5874	1.39965	1.81056	0.470984	1.28678	0.999906	1.40692	1.66671	0.835358	1.05573	0.876311	0.827828
	1.86042	1.009	2.97918	0.819306	1.89197	1.55025	1.36038	0.86393	0.812971	0.839691	0.824622	0.981961
	4.47193	1.17691	4.75839	0.89002	2.315	0.958122	1.68623	0.666997	0.767	0.757143	0.961847	0.848426
	1.81525	0.979424	2.44741	0.583796	2.02099	0.950714	0.789141	0.885426	0.495354	0.880857	0.672194	0.790162
	1.79889	0.80045	0.379481	1.0025	3.32974	1.78268	1.30185	0.732102	0.826758	0.88772	0.727382	0.716179
	5.15573	1.47398	1.18149	0.924041	1.73042	0.7359	2.46968	0.961847	0.533257	0.89002	0.892325	0.903943
	1.96175	0.874047	1.98729	1.09467	1.57654	1.00379	1.68841	0.916897	0.709723	0.755186	0.8289	0.871789
	2.45375	0.73305	1.16781	1.10463	1.98729	1.25392	0.592928	0.589868	0.765018	0.681827	0.790162	0.750318
	1.72149	0.823556	1.95163	0.808776	1.59294	0.915711	1.26696	0.999906	0.821428	0.835358	0.987055	0.734948
	1.19223	1.50092	0.571098	0.458956	1.11036	1.36921	1.34638	0.760086	0.706974	0.763042	0.686251	0.786084
	0.288092	1.51066	2.78538	0.567416	1.28845	1.09184	1.72595	0.943364	0.767993	0.880857	0.780007	0.826758
	5.38754	0.971852	3.08108	0.921653	0.678308	1.33252	0.943364	0.971852	0.803562	0.885426	0.774978	0.726442
	1.84127	0.316213	2.34514	0.76403	1.37631	1.32393	2.12556	0.835358	0.533947	0.945808	0.740675	0.746446
	2.42535	0.883139	0.582287	0.733998	2.33304	0.657573	1.04216	0.874047	0.507679	0.689811	0.744517	0.759104
	3.70233	0.561575	2.93709	0.653334	1.5244	1.47017	1.28512	0.969341	0.726442	0.418141	0.831047	0.824622
	1.17235	1.24745	2.19827	0.725503	0.943364	0.738761	1.92405	0.827828	0.704236	0.8289	0.901607	0.778999
	0.900442	1.5323	2.4857	0.940927	1.52046	1.03277	0.849524	0.867289	0.724565	0.966837	0.741633	0.663555
	3.79936	0.88772	1.98729	1.5323	1.82231	0.966837	2.58406	0.52301	0.66786	0.536023	0.771977	0.883139
	4.06897	0.906284	1.17084	0.971852	2.76743	1.28512	2.59075	0.8332	0.811921	0.796319	0.698792	0.822491
	0.621192	1.52637	0.938496	1.11901	2.20396	1.07503	2.01056	0.742593	1.10463	0.80045	0.756164	0.857251
	1.39965	1.0301	1.38524	1.2588	2.83996	2.12282	1.64104	0.903943	0.736852	0.814024	0.594464	0.848426
	1.3429	0.736852	1.63257	0.914528	2.77101	0.801486	0.999906	1.07781	0.799415	0.751289	0.831047	0.997323
	0.721759	0.635826	2.69326	0.760086	2.94851	2.03674	1.6012	0.969341	0.611624	0.835358	0.885426	0.899278
	1.4382	0.903943	3.0771	1.05847	1.24101	0.915711	1.15131	0.803562	0.736852	0.865049	0.938496	0.658425
	0.984505	1.01686	1.64104	1.54824	2.18409	0.615593	0.916897	0.852827	0.734948	0.364094	0.579282	0.856143
	2.58072	1.28512	1.00379	0.89002	1.09326	0.76403	2.52785	0.997323	1.06121	0.954411	0.778999	0.924041
	3.39059	0.841867	2.36647	0.804602	1.25392	1.20463	1.35512	0.868412	0.666135	0.885426	0.724565	0.747412
	3.28694	0.901607	1.40874	0.438073	1.52637	1.15429	1.10177	1.03277	0.731156	0.689811	0.883139	0.862814
	2.34818	0.599872	0.930036	1.05847	1.65597	1.25392	1.19069	0.885426	0.635826	0.839691	0.778999	0.810871
	3.91916	0.811921	1.10177	0.478352	6.02147	0.945808	0.964339	0.759104	0.792209	0.824622	0.878581	0.717106
	3.8738	0.879718	3.45255	0.449555	2.08742	2.10913	1.87492	0.5594	0.5594	0.8332	0.737806	0.894637
	4.86418	0.673064	2.36647	0.848426	1.62415	0.856143	1.83651	1.10035	0.324081	1.009	0.602983	1.00639
	2.41284	1.5048	1.12481	1.80822	1.51457	1.19842	1.23941	0.716179	0.505713	0.816132	0.841867	0.880857
	1.25717	0.844047	2.40038	0.395518	1.20775	1.009	0.419224	0.821428	0.649122	0.757143	0.909808	0.916897
	0.875178	1.41239	2.40038	1.0025	2.85469	0.883139	2.22401	0.817189	0.627654	0.46373	0.896954	0.827828
	0.567416	1.26043	1.082	0.933652	1.63257	0.8289	1.84843	0.796319	0.603764	0.606111	0.901607	0.892325
	2.91062	0.676555	2.41596	0.663555	2.01577	1.2219	1.56435	0.802523	0.748379	0.846234	0.826758	0.648283
	8.95711	3.04936	1.82467	0.791185	3.84883	0.674807	1.05847	0.921653	0.557233	0.844047	0.755186	0.806686
	0.992176	0.855036	1.5323	0.841867	2.15045	1.37276	1.22506	1.69498	0.912165	0.774978	0.804602	0.796319
	2.36341	0.734948	2.6759	0.928834	1.74842	0.97437	0.637473	0.644104	0.773977	0.812971	0.865049	0.907457
	1.0195	1.18608	2.09825	1.17387	1.76661	1.04893	1.52046	0.878581	0.777992	0.73305	0.820366	0.660985
	2.17001	1.01162	2.60419	0.891172	2.03411	1.03277	1.31199	1.0025	0.810871	0.660985	0.649962	0.794261
	4.01149	1.65597	1.92405	0.762055	0.626032	1.01686	1.18915	1.67319	1.09326	0.634183	0.588344	0.794261
	3.2912	0.906284	1.5048	1.11036	1.95415	1.3171	1.2588	1.13946	0.901607	0.43864	0.804602	0.8332
	1.79657	0.794261	1.21088	0.89002	3.0024	1.17539	0.767993	0.981961	0.821428	0.798382	0.662697	0.979424
	1.6797	1.89442	1.59294	0.806686	0.577039	1.20152	1.42155	0.921653	0.733998	0.741633	0.878581	0.860584
	0.470984	1.37454	1.01686	0.846234	1.41788	0.721759	0.781017	0.757143	0.531879	0.66786	0.876311	0.824622
	4.13798	1.10035	0.908632	0.73305	1.46448	1.0025	1.95415	0.655874	0.613209	0.518967	0.859472	1.27518
	2.83628	0.673935	1.84365	0.681827	2.14212	1.01424	3.15366	0.763042	0.738761	0.623608	0.711562	0.753235
	5.33207	1.10606	1.7394	1.72149	1.59913	1.29849	1.71704	0.969341	0.696085	0.727382	0.827828	0.680945
	0.950714	3.02579	1.43077	0.868412	2.25588	0.921653	0.696085	0.885426	0.537412	0.700602	0.831047	0.93124
	1.57654	0.914528	3.19472	1.16329	4.15944	0.759104	1.03545	0.755186	0.398085	0.819306	0.707889	0.835358
	2.34514	0.576293	1.68841	0.700602	1.16178	1.05437	1.48739	1.04622	0.582287	0.555794	0.768987	0.755186
	1.93654	1.47589	1.71261	0.757143	1.67536	1.42708	1.20308	1.05984	0.907457	0.552925	0.653334	0.829973
	3.82402	0.705148	0.999906	0.763042	1.44753	1.12481	1.5323	0.966837	0.714328	0.905113	0.80045	0.822491
	1.51066	0.447813	1.48163	0.760086	1.29849	0.885426	0.680945	0.78304	0.571837	0.603764	0.790162	0.858361
	7.19826	0.924041	2.21826	0.774978	1.34638	1.95922	1.99502	1.10606	0.644104	0.685364	0.950714	0.914528
	3.20714	0.740675	1.31539	0.610044	4.45461	1.74842	1.06396	1.20775	0.635004	0.727382	1.15131	0.899278
	4.64888	0.895795	2.96765	1.13065	5.65897	0.660985	1.35863	0.97437	0.321992	0.5423	0.876311	0.743555
	1.86524	1.0195	1.41604	0.797349	1.42339	1.04351	1.05847	0.781017	0.762055	0.673935	0.880857	0.948258
	1.19842	0.763042	1.12191	0.868412	3.79445	1.20619	1.5048	0.954411	0.721759	0.39757	0.788121	0.676555
	2.43478	0.622802	1.12336	0.997323	3.75054	0.586066	1.62625	0.840778	0.871789	0.759104	0.690704	0.97437
	3.66896	1.00639	1.65383	0.767993	2.52459	0.750318	1.9796	0.704236	0.62928	0.514954	0.824622	0.765018
	10.847	0.855036	1.45881	0.706974	1.96175	0.956883	2.60756	1.009	0.350689	0.926434	0.892325	0.903943
	4.40305	0.536023	0.678308	1.13065	2.04996	0.971852	2.09012	0.919272	0.850624	0.775982	0.901607	0.878581
	2.19542	1.32564	3.21961	1.60742	2.43164	1.28346	2.02623	0.883139	0.5423	0.339529	0.592928	0.766009
	1.17235	0.808776	1.30185	1.08621	1.41056	1.51457	0.822491	0.892325	0.802523	0.691598	0.331715	1.08621
	4.8579	0.861698	5.4789	1.24101	1.12919	0.758123	0.64244	0.885426	0.679186	0.817189	0.865049	0.867289
	1.02214	1.5684	0.715253	0.494074	0.745481	0.711562	1.02479	0.966837	0.89002	0.680945	0.536717	0.768987
	3.52931	0.485835	0.606896	1.0806	1.07781	1.25068	1.09609	0.976894	0.712483	0.477116	0.871789	0.97437
	2.13107	0.745481	1.3781	1.20775	1.45316	1.19223	1.59913	0.989612	0.651646	0.901607	0.924041	0.768987
	0.617987	0.921653	0.858361	0.950714	3.77976	0.785068	0.76107	0.774978	0.384421	0.587584	0.647445	0.740675
	2.87321	0.859472	1.51849	0.912165	1.83651	0.815077	2.03938	1.29849	0.928834	0.70606	0.732102	0.589868
	2.1064	0.765018	3.92932	0.552211	1.45692	1.0834	2.10913	0.696986	0.585308	0.222134	0.812971	0.857251
	1.16479	1.35863	1.07086	0.86393	2.12831	0.997323	2.28525	0.647445	0.777992	0.757143	1.05847	0.905113
	3.42585	0.899278	3.03755	0.729266	2.17845	0.748379	2.33304	1.13065	0.989612	0.648283	0.855036	0.673935
	0.858361	0.989612	2.14767	1.0195	1.87492	0.668725	0.861698	0.756164	0.78304	0.723628	0.89002	0.810871
	1.42708	0.682709	2.60756	0.919272	2.07933	1.51066	0.166256	1.11323	1.06671	0.716179	0.66184	0.678308
	10.8892	0.657573	1.97448	1.16479	1.53627	1.06671	3.33405	1.01686	0.711562	0.8289	0.855036	0.89002
	3.50656	0.989612	0.958122	0.729266	3.54762	0.802523	0.773977	0.791185	0.734948	0.602983	0.855036	0.780007
	4.5126	1.80822	1.05573	1.16329	1.61576	0.984505	1.39965	0.470375	0.518967	0.835358	0.631727	0.894637
	1.13358	2.17564	0.624415	1.26533	1.06396	1.87007	2.55415	0.93124	0.576293	0.615593	0.742593	0.898115
	2.76385	1.26043	4.26846	0.928834	1.43263	0.896954	1.66456	0.857251	0.728324	0.844047	0.660985	0.966837
	4.29615	0.555075	0.731156	1.06948	1.49704	0.757143	1.25068	0.838606	0.756164	0.738761	0.687139	0.959362
	12.0296	1.0025	4.28505	0.73305	1.67753	1.03813	2.01838	0.885426	0.885426	0.659277	0.610834	0.814024
	1.89442	0.725503	1.64955	1.2818	3.19059	0.896954	0.703326	1.29513	0.663555	0.819306	0.943364	0.926434
	2.87321	1.25392	1.17539	1.05847	1.18761	1.58472	0.989612	0.790162	0.733998	0.798382	0.603764	0.89002
	1.3188	0.569623	3.15775	0.956883	1.24101	2.42222	1.76889	0.789141	0.914528	0.802523	0.682709	0.738761
	2.13107	1.59913	1.84604	0.878581	2.80346	0.997323	0.870662	0.80045	0.736852	0.532568	0.901607	0.727382
	1.14389	0.916897	1.13358	0.763042	1.83651	0.805643	0.603764	0.915711	0.750318	0.66786	0.928834	0.871789
	1.75977	0.537412	0.367881	0.989612	2.94851	1.50092	1.58267	0.772976	0.643271	0.770979	0.658425	0.926434
	3.33405	0.782028	0.490889	0.93124	2.44741	0.951945	1.45316	1.75295	0.739717	0.835358	0.855036	1.20152
	0.497924	0.670457	0.827828	0.676555	1.7394	0.626843	1.14685	0.907457	0.713405	0.745481	1.17539	0.826758
	4.1113	0.817189	1.17539	0.915711	1.39604	1.13358	2.11733	0.592928	0.593696	0.767	0.850624	1.07781
	6.59215	4.13263	0.213956	1.03277	2.44109	1.67319	0.999906	0.984505	0.819306	0.826758	0.778999	0.921653
	2.43794	0.979424	1.28346	0.913345	1.07781	0.987055	1.81525	0.634183	0.767993	0.808776	0.763042	0.76107
	11.4972	1.4051	1.8176	0.658425	1.65383	1.3308	1.18455	0.656723	0.683593	0.865049	1.99502	0.780007
	3.54762	1.49704	2.57738	0.97437	1.03679	1.06121	1.33597	0.663555	0.457178	0.753235	0.945808	0.835358
	2.22689	0.969341	4.14333	0.839691	2.7926	1.009	1.06396	0.984505	0.715253	0.602983	0.948258	0.839691
	2.16441	0.518967	0.491524	1.12191	1.59294	2.00278	0.997323	0.755186	0.446656	0.605328	0.744517	0.817189
	0.900442	1.22982	1.17843	0.704236	1.38167	0.701509	1.83889	0.876311	0.679186	0.702417	0.678308	0.866168
	5.4789	0.583796	1.60742	1.009	0.546525	1.07503	1.67753	1.00379	0.64244	0.686251	0.829973	0.788121
	1.83177	2.04202	2.51806	1.56637	2.04466	0.772976	1.36744	1.19842	0.614003	0.878581	0.852827	0.768987
	2.34211	0.921653	2.30604	1.31539	2.25005	1.11036	1.65597	1.08902	0.668725	0.928834	0.874047	0.759104
	3.89894	0.850624	1.15579	0.834278	2.08742	1.18608	1.38883	1.01424	0.740675	0.780007	0.731156	1.05847
	1.19842	0.88772	4.05846	0.785068	2.0686	0.515621	1.20932	0.293357	0.639124	0.660985	0.786084	0.808776
	6.1713	2.48249	1.51849	0.959362	1.86524	0.912165	1.26369	0.924041	0.720826	0.88772	0.700602	0.971852
	3.23632	0.97437	6.44877	0.673064	3.26153	1.31539	0.641609	1.06671	0.874047	0.509653	0.850624	0.716179
	3.62181	0.63091	1.73266	0.552211	1.64955	0.837522	2.37567	0.705148	0.80045	0.812971	0.951945	0.921653
	0.475883	0.781017	0.347528	0.981961	1.36921	0.655027	0.782028	0.57036	0.64078	0.902774	0.858361	0.747412
	2.20681	1.0025	0.812971	1.06671	0.751289	1.06396	2.46329	0.562302	0.737806	0.80045	0.867289	0.742593
	1.43077	1.11612	1.05847	1.06948	2.26758	0.999906	1.80122	0.711562	0.819306	0.839691	0.757143	0.940927
	5.1624	0.981961	1.57654	0.969341	0.571098	0.683593	0.955646	0.981961	0.713405	0.742593	0.768987	0.824622
	0.56303	1.13946	2.75671	0.861698	2.15881	1.29849	1.12191	0.516957	0.924041	0.841867	0.773977	0.790162
	4.24643	0.614797	2.28821	0.811921	1.69717	1.05573	0.568886	0.788121	0.773977	0.896954	1.01162	0.822491
	2.25296	0.948258	0.759104	0.812971	1.44192	1.23142	1.77577	0.695185	0.804602	0.808776	0.841867	0.926434
	5.42249	0.39603	0.725503	1.66241	1.64104	0.948258	0.793235	0.770979	0.604545	0.880857	0.656723	0.824622
	5.08946	0.778999	0.997323	1.27025	0.913345	0.656723	1.84604	0.776986	0.422491	0.855036	0.637473	0.806686
	1.60742	0.933652	2.18975	0.760086	0.895795	1.12191	0.670457	1.03813	0.716179	0.45777	0.698792	0.876311
	2.62109	0.736852	3.87882	1.0025	1.4951	0.760086	1.06671	1.12191	0.614003	0.89002	0.658425	0.908632
	4.33523	1.39784	1.22348	1.23142	2.79983	0.943364	1.12481	1.01162	0.914528	0.775982	0.720826	1.24423
	1.11756	1.48163	1.29513	0.513624	2.24714	0.666135	1.26043	0.945808	0.819306	0.696085	1.07503	0.871789
	1.18149	1.11323	3.66896	0.657573	1.79424	1.51457	1.48931	1.05573	0.586066	0.808776	0.869536	0.647445
	1.10463	0.852827	0.707889	1.20308	2.06059	1.17996	4.26846	0.954411	0.707889	0.718034	0.796319	0.712483
	2.08202	2.96765	1.64316	0.999906	1.52046	0.906284	2.39109	0.954411	0.530505	0.8289	0.811921	0.745481
	1.6797	0.76403	1.6797	0.76403	1.01162	1.13358	1.28512	1.00379	0.696986	0.716179	0.796319	1.33252
	3.32113	2.22977	1.84604	0.997323	1.58267	0.621192	0.981961	0.70606	0.811921	0.663555	0.796319	0.841867
	0.903943	0.688919	1.92655	1.14537	1.42339	2.08472	1.00639	0.969341	0.487094	0.744517	0.846234	0.73305
	2.47607	1.22032	1.2686	1.27849	1.46637	1.43077	3.42585	0.823556	0.409576	0.894637	0.746446	0.690704
	2.24424	1.02479	1.06121	0.892325	0.720826	0.894637	1.3781	0.8332	0.775982	0.806686	0.829973	0.8289
	4.18102	0.829973	2.20396	0.810871	1.5244	0.788121	1.22348	0.894637	0.8332	0.859472	0.959362	0.903943
	12.85	1.07781	1.48546	0.703326	2.11459	0.880857	0.879718	1.43263	0.948258	0.743555	0.841867	0.907457
	3.5111	0.478971	1.39423	0.482079	2.59075	0.961847	1.24584	0.943364	0.782028	0.585308	0.829973	0.899278
	4.34646	0.992176	1.48163	0.744517	1.59913	0.808776	0.744517	0.992176	0.778999	0.987055	0.899278	0.753235
	3.8939	1.03545	1.78498	0.702417	2.95233	1.11323	3.04148	0.736852	0.709723	0.8289	0.755186	0.903943
	1.05573	1.0025	1.20308	0.644938	1.43634	1.00639	1.13505	0.852827	0.617188	0.486464	0.848426	0.806686
	1.80122	1.41239	2.62109	1.03545	2.57072	0.721759	1.41239	0.768987	0.603764	0.804602	0.572578	0.8332
	2.78538	0.831047	1.44192	0.933652	3.10509	0.987055	2.23265	0.589106	0.878581	0.909808	0.538804	0.839691
	1.65811	1.49317	5.49309	1.25717	1.66026	1.54025	1.35336	0.780007	0.637473	0.759104	0.776986	1.17387
	1.74616	0.959362	1.9166	0.772976	1.23461	0.804602	0.93124	0.495354	0.607681	0.765018	0.8332	0.900442
	1.19069	1.20775	1.54424	1.02744	2.23265	0.950714	2.22977	0.855036	0.802523	0.839691	0.860584	0.997323
	3.59846	0.80045	3.91916	0.903943	1.41056	0.815077	1.90918	0.729266	0.703326	0.718034	0.674807	0.731156
	0.356636	1.21716	3.22795	0.488988	3.80428	1.68841	2.4857	0.987055	0.760086	0.586824	0.948258	0.961847
	2.50831	0.716179	0.739717	0.999906	0.832122	3.9141	1.18149	1.03813	0.885426	0.804602	0.814024	0.792209
	1.78037	0.880857	2.25588	0.826758	0.992176	0.826758	1.21716	1.33597	0.808776	0.902774	0.7359	0.817189
	1.46827	0.751289	2.68631	0.777992	2.33908	0.894637	1.23142	0.871789	0.806686	0.808776	0.583041	0.867289
	1.92405	1.0571	2.318	1.36038	1.61367	0.984505	1.009	0.866168	0.771977	0.966837	0.916897	0.924041
	1.06121	2.41909	1.92157	0.796319	2.18975	1.0834	0.51296	0.725503	0.841867	0.729266	0.675681	0.817189
	5.54306	0.848426	4.32403	1.0195	1.38167	0.903943	1.37988	0.781017	0.696085	0.874047	0.738761	0.880857
	2.64835	1.69937	2.03411	0.734948	2.13936	1.12773	2.59746	0.894637	0.832122	0.635004	0.553641	0.658425
	1.60535	1.24745	1.92904	0.876311	2.04466	1.03545	0.879718	1.49704	0.545819	0.765018	0.651646	0.8332
	2.84363	0.714328	1.6797	0.472815	5.10925	0.976894	0.842956	1.03813	0.839691	0.73305	0.802523	0.896954
	3.88887	0.910986	1.43634	0.865049	1.54624	0.999906	1.46069	0.794261	0.527085	0.93124	0.703326	0.748379
	0.718034	0.916897	1.88464	0.848426	0.664413	1.26369	1.07781	0.66786	0.778999	0.943364	0.80045	0.901607
	3.0771	0.905113	1.25392	0.859472	1.13651	1.08621	1.6797	0.88772	0.573319	0.913345	0.984505	0.959362
	4.18643	1.33597	1.46448	1.09184	2.07933	1.32222	2.01838	1.44566	0.772976	0.841867	0.951945	1.11901
	2.91439	0.768987	1.23941	1.05573	2.28229	1.08902	1.88464	0.892325	0.8332	0.822491	0.586824	0.588344
	1.97448	1.61367	2.52132	0.824622	4.73383	1.27189	1.36215	1.11323	0.921653	0.729266	0.919272	0.822491
	2.30008	1.61159	0.637473	0.997323	2.30604	1.00639	1.1032	0.959362	0.812971	0.635826	0.936071	0.816132
	1.58882	1.12773	4.78926	0.539501	2.83262	1.85802	1.46637	0.907457	0.688028	0.798382	0.65418	0.824622
	1.69498	0.430212	2.91062	0.744517	1.59294	0.999906	0.742593	0.831047	0.680945	0.706974	0.848426	0.732102
	2.41909	0.899278	0.922846	0.785068	0.930036	1.3429	2.70024	1.49124	0.412767	0.660985	1.02744	0.926434
	2.4857	0.770979	0.821428	1.009	3.39497	0.971852	0.880857	0.618786	0.876311	1.01162	0.842956	0.809823
	4.77071	0.598322	2.46968	0.867289	1.02214	1.07503	1.06121	0.855036	0.73021	0.765018	0.703326	0.758123
	0.603764	1.41239	1.78961	0.572578	3.68323	0.914528	0.839691	0.786084	1.10177	0.560849	0.549361	0.896954
	1.46069	1.00379	0.965587	0.994746	1.97448	0.636649	2.13936	0.916897	0.533947	0.662697	0.625223	0.589868
	4.5832	1.45881	2.95233	1.13065	3.34701	0.785068	1.21245	0.713405	1.35863	0.714328	0.850624	0.598322
	4.00112	0.564488	2.02361	1.6368	1.42339	1.22348	1.41421	0.564488	1.06396	0.850624	0.810871	0.714328
	3.59846	0.928834	1.38883	1.02744	1.00639	1.08902	1.5244	1.009	0.834278	0.699696	0.885426	0.768987
	1.57043	0.896954	1.51849	0.848426	0.903943	1.18608	1.08902	1.21559	0.812971	0.687139	0.778999	0.798382
	1.55225	0.837522	2.71776	0.969341	4.39167	0.738761	1.83177	0.926434	0.70606	0.525723	0.749348	0.784053
	2.55745	0.750318	1.1528	0.880857	1.02214	1.02479	2.50183	1.17387	0.80045	0.689811	0.823556	0.786084
	7.80943	1.18608	1.95415	1.32908	4.09008	0.3986	1.42339	0.844047	1.04893	0.837522	0.976894	0.999906
	7.11495	0.859472	0.696085	1.15878	2.15602	1.15131	2.61432	1.03277	0.806686	0.672194	0.773977	0.826758
	4.63087	1.15579	1.61995	0.804602	2.33908	0.964339	0.697888	1.04351	0.626032	0.798382	0.876311	0.831047
	2.84363	1.13946	1.20932	1.09467	2.39418	0.93124	1.66241	0.969341	0.721759	0.702417	0.734948	0.523687
	0.981961	0.649962	1.88464	0.720826	1.00379	1.39243	0.883139	0.987055	0.600648	0.852827	0.723628	0.892325
	3.84883	1.01424	2.68283	0.697888	1.0195	0.989612	1.26043	1.08621	0.699696	0.678308	0.815077	0.959362
	1.61576	0.857251	1.5323	1.10749	1.80122	0.852827	1.72149	0.861698	0.689811	0.589106	0.820366	0.907457
	3.8638	0.749348	2.35122	1.10892	2.27052	0.93124	0.922846	1.04622	0.812971	0.835358	0.772976	0.755186
	2.03938	0.892325	1.24745	0.66184	0.600648	0.819306	1.47971	0.758123	0.620389	0.867289	0.916897	0.823556
	6.89746	1.31199	1.04622	2.315	4.16483	1.04622	1.41421	0.848426	0.798382	0.739717	0.78304	0.896954
	2.22401	3.71673	3.66896	0.689811	1.2818	1.02744	2.03938	0.885426	1.02479	0.76107	0.867289	0.66786
	2.05261	1.54624	0.969341	0.940927	1.14241	1.14537	1.35863	0.984505	0.560849	0.806686	0.589106	0.892325
	7.49278	0.622802	1.47971	0.792209	0.898115	0.928834	2.48892	0.872917	0.924041	0.856143	0.981961	0.97437
	0.963092	0.876311	2.4986	0.527085	1.94407	1.11323	1.50092	0.742593	0.767	0.820366	0.763042	0.664413
	1.87734	0.257096	1.53032	1.05573	3.73601	1.56233	1.02744	0.89002	0.787102	0.855036	0.802523	0.837522
	0.778999	0.788121	4.48351	0.774978	1.45881	1.05164	0.894637	0.787102	0.804602	0.727382	0.875178	0.902774
	8.68331	0.382438	1.27189	0.78304	2.71425	2.52785	1.25554	0.543705	0.618786	0.862814	0.721759	0.837522
	2.47607	1.76889	1.36215	0.63091	1.14241	0.578533	2.33908	0.762055	0.788121	0.794261	0.821428	0.691598
	1.65811	0.591396	1.31199	0.880857	1.86283	0.994746	0.575548	0.955646	0.808776	0.577039	0.751289	0.907457
	3.95993	0.639124	1.60951	0.865049	1.65383	1.31199	1.06121	0.989612	1.86765	0.894637	0.966837	0.76107
	5.95178	0.785068	2.02361	0.784053	1.58882	1.64742	1.97704	0.666997	0.73021	0.839691	0.823556	0.815077
	1.4951	0.892325	1.77807	1.14982	0.989612	1.36921	0.832122	0.881997	0.954411	0.430768	1.04351	0.787102
	5.53589	0.808776	3.56602	1.05573	1.42339	1.02214	2.25005	0.3343	0.752261	0.606896	0.936071	0.768987
	2.34818	1.24423	2.88065	1.42892	0.817189	0.867289	1.0301	0.909808	0.827828	0.554358	0.806686	0.502453
	3.84385	0.881997	1.99244	0.765018	1.24423	0.855036	1.14685	0.708806	0.531192	0.700602	0.615593	0.850624
	1.06948	0.93124	1.41971	1.00379	0.705148	0.948258	0.806686	0.732102	0.66184	0.655874	0.987055	0.846234
	7.68915	1.2378	2.00537	0.937283	0.987055	1.81996	1.00379	0.756164	0.740675	0.860584	0.734948	0.814024
	1.63892	0.711562	2.03411	0.943364	0.981961	1.13651	0.891172	0.954411	0.790162	0.682709	0.660985	1.00639
	4.37466	0.976894	1.3377	1.39965	0.743555	0.859472	1.64955	0.536023	0.650804	0.612416	1.03947	0.901607
	1.75749	2.40038	0.932445	0.789141	0.649962	1.20619	1.49704	0.715253	0.725503	0.773977	0.698792	0.725503
	2.55745	0.810871	2.03148	0.859472	1.18915	1.05164	0.707889	0.696986	0.922846	0.700602	0.608468	0.89002
	3.03363	0.899278	1.73715	0.64244	2.40038	0.936071	0.477734	0.787102	0.961847	0.73305	0.933652	0.734948
	3.75539	1.00639	2.17282	0.70606	0.580032	0.855036	1.22506	0.89002	0.853931	0.885426	0.894637	0.846234
	4.70331	1.03545	2.12556	1.04082	2.52785	0.903943	0.574061	0.736852	0.73305	0.673064	0.775982	0.894637
	4.61293	0.945808	2.65178	0.832122	1.36744	0.93124	1.06396	0.964339	0.512297	0.788121	0.994746	0.919272
	3.8688	1.04893	1.12191	0.49728	1.64742	1.0834	1.15429	1.15131	0.596004	0.839691	0.883139	0.940927
	2.1064	0.835358	1.48354	0.748379	3.62181	0.611624	1.93404	0.997323	0.639124	0.718034	0.66013	0.928834
	5.01107	0.574804	0.894637	0.902774	1.86042	1.04622	3.51564	0.924041	0.916897	0.841867	0.713405	0.769982
	3.09707	0.950714	2.5941	1.36744	1.17235	1.95163	2.2764	0.710642	0.471594	1.10749	0.641609	0.765018
	1.55426	1.3429	0.976894	0.903943	2.71776	0.525044	2.83262	1.21088	0.80773	0.80773	0.936071	0.912165
	2.86208	1.4778	3.0771	0.969341	1.3308	0.848426	3.47495	0.857251	0.945808	0.816132	0.594464	0.755186
	1.62415	0.865049	1.18149	1.6906	2.94851	0.919272	1.11036	0.453057	1.04622	0.835358	0.933652	0.740675
	4.66092	0.984505	2.25296	0.741633	1.27683	0.971852	1.07921	0.550072	0.734948	0.959362	0.768987	0.820366
	2.10913	0.64244	1.82231	0.899278	1.60742	0.981961	1.7439	0.850624	0.738761	0.481456	0.865049	0.723628
	6.44043	0.564488	2.9869	1.16479	0.430768	0.631727	1.52046	0.976894	0.817189	0.649122	0.798382	0.707889
	7.84995	1.39784	0.555794	1.22823	3.13333	0.926434	1.77348	1.27683	0.723628	0.835358	0.708806	0.824622
	1.5087	1.25717	6.03707	0.919272	1.05847	0.767	1.3188	0.808776	0.584551	0.806686	0.695185	0.846234
	4.40875	0.624415	3.02971	0.909808	1.54624	1.01686	2.68283	0.912165	0.766009	0.630094	0.837522	0.914528
	3.19472	0.926434	3.73118	0.775982	1.21874	0.97437	1.79889	0.612416	0.687139	0.753235	0.831047	0.821428
	3.09707	1.18608	2.60419	0.885426	1.17691	0.892325	1.17235	1.06396	0.745481	0.729266	0.719894	0.894637
	2.388	0.596004	0.906284	0.680065	2.07933	1.39063	0.963092	0.798382	0.822491	1.21716	0.757143	0.677431
	3.16593	0.573319	1.24745	0.736852	0.868412	0.859472	1.39784	0.901607	0.772976	0.56303	0.862814	0.812971
	4.91478	0.938496	3.02971	1.01424	2.96765	1.053	0.739717	0.910986	0.579282	0.812971	0.80773	0.796319
	4.21905	0.649962	1.0806	0.781017	1.16479	1.74616	1.71261	0.981961	0.999906	0.607681	0.651646	0.876311
	2.09282	0.655874	2.5874	0.796319	1.29849	1.4494	3.14145	1.89687	0.697888	0.681827	0.720826	0.596004
	2.78178	1.55025	1.86765	0.525044	2.73894	1.58267	2.7248	0.746446	0.748379	0.721759	0.753235	0.696085
	1.75522	1.41604	2.48892	1.009	1.48546	1.04351	1.19223	0.943364	0.955646	0.821428	0.878581	0.710642
	5.52873	1.20932	1.36038	1.15131	1.24584	0.909808	0.480834	0.88772	0.908632	0.844047	0.787102	0.858361
	1.19687	0.793235	0.781017	0.924041	2.16161	1.21716	1.47017	0.574061	0.628466	0.837522	0.745481	0.907457
	4.53601	1.10035	1.84604	0.956883	2.7746	1.15429	2.04466	0.810871	0.956883	0.808776	0.718963	0.623608
	5.69569	0.395007	2.28525	2.04466	1.09893	0.677431	1.73715	0.806686	0.792209	0.798382	0.700602	0.909808
	12.6194	0.903943	1.88952	1.23142	1.2686	0.892325	1.62415	0.838606	0.398085	0.663555	0.638298	0.739717
	1.0301	0.728324	1.70157	0.994746	2.81436	0.839691	3.37745	0.790162	0.682709	0.715253	0.753235	0.820366
	3.69277	1.09184	1.80589	0.956883	1.76889	2.10096	0.969341	0.976894	0.770979	0.815077	0.76107	0.880857
	0.950714	0.785068	1.80122	0.86393	2.97918	0.950714	1.61367	0.979424	0.892325	0.61639	0.954411	0.658425
	2.07664	1.84127	2.92194	0.871789	1.59913	0.199521	3.44808	0.877445	0.762055	0.727382	0.928834	1.1032
	2.17845	1.48931	1.54624	0.867289	1.67319	1.2378	2.43794	0.892325	0.933652	0.817189	0.816132	0.818247
	5.62977	2.74603	2.13383	1.05847	1.19842	0.839691	2.22401	1.01162	0.603764	0.707889	0.901607	0.878581
	2.42849	1.32908	1.43077	1.47589	3.87882	1.22506	1.08902	0.780007	0.727382	0.812971	0.584551	0.668725
	2.91816	1.12773	0.913345	1.37276	1.64529	1.16028	2.60419	1.66241	0.495354	0.733998	0.839691	0.700602
	2.91062	0.663555	3.10108	1.22982	1.17996	0.809823	3.17824	0.861698	0.866168	0.814024	0.721759	0.894637
	3.09306	0.52845	1.81996	0.718034	3.2405	0.70606	1.06948	0.892325	0.657573	0.796319	0.916897	0.776986
	4.38599	0.684478	1.09043	0.994746	1.21559	0.822491	1.06396	0.66959	0.822491	0.822491	0.866168	0.73305
	2.69326	0.702417	3.03363	1.06396	1.58677	0.848426	1.53627	0.943364	0.752261	1.01162	0.819306	0.631727
	2.6177	0.892325	1.49317	0.792209	0.772976	1.02479	3.45255	0.439208	0.618786	0.80045	0.909808	0.505059
	1.24745	0.706974	1.58882	0.63091	0.684478	0.976894	1.46827	0.866168	0.678308	0.777992	0.857251	0.869536
	2.82896	0.775982	1.10177	0.88772	1.14982	1.14834	1.44753	0.903943	0.770979	0.552925	0.655874	0.880857
	1.39965	0.969341	1.57654	0.938496	2.02885	1.14834	0.378011	0.938496	0.861698	0.73305	0.901607	0.678308
	1.58062	1.43263	1.07642	1.87007	0.841867	0.80773	2.82896	0.908632	1.20932	0.835358	0.73305	0.623608
	6.09987	1.34812	2.2588	0.987055	3.4975	1.11323	1.58882	0.870662	1.05437	0.64244	0.855036	0.792209
	2.60756	0.97437	1.35161	0.912165	1.35863	0.815077	2.57405	1.053	0.604545	0.885426	1.06396	0.784053
	1.45504	0.928834	1.39243	0.950714	2.15324	0.950714	1.13799	1.03813	0.848426	0.668725	0.700602	0.846234
	6.65211	2.33002	0.883139	0.835358	0.817189	1.39965	0.25843	0.880857	0.803562	0.804602	0.816132	0.859472
	3.97533	1.26696	0.537412	0.653334	2.06326	1.12773	2.15602	0.869536	0.61639	0.606111	0.834278	0.689811
	1.60951	0.3986	0.247951	1.00639	1.18301	1.10606	1.14537	0.782028	0.600648	0.631727	0.936071	0.860584
	4.41445	0.867289	1.35336	0.673064	1.35161	1.0195	0.557233	0.945808	0.710642	0.703326	0.763042	1.17539
	1.31369	0.945808	1.11468	0.981961	1.60327	1.12773	2.39418	1.74842	0.956883	0.530505	1.11468	0.765018
	1.98986	1.13651	1.61576	0.997323	1.08761	0.835358	2.70024	1.02479	0.850624	0.759104	0.740675	0.776986
	0.938496	0.648283	1.14093	0.604545	1.27849	1.68187	1.22348	0.727382	0.907457	0.798382	0.737806	0.727382
	1.54624	0.819306	3.33836	0.867289	2.13107	0.650804	1.96683	0.850624	0.329577	1.16329	0.711562	0.656723
	2.11733	1.29346	1.82703	1.2219	2.46648	0.829973	0.856143	0.817189	1.41604	0.831047	0.80045	0.788121
	6.33304	0.803562	1.89197	1.86524	3.60778	1.11612	2.24714	0.981961	0.709723	0.831047	0.673064	0.710642
	1.43634	0.875178	1.40328	0.926434	0.628466	1.89197	1.89197	0.961847	0.65418	0.695185	0.736852	0.73305
	0.879718	1.22665	0.950714	0.770979	3.203	2.03411	1.92904	0.768987	0.908632	0.273565	0.705148	0.759104
	1.89442	1.33943	1.56233	0.657573	2.9333	0.820366	1.3188	0.644938	1.07781	0.557233	0.776986	0.933652
	5.05012	0.604545	1.87249	0.236976	1.30017	0.992176	4.66092	0.821428	0.850624	0.572578	0.70606	0.78304
	6.94221	0.744517	0.809823	0.776986	2.73186	0.788121	1.18301	0.959362	0.586824	0.700602	0.638298	0.65418
	1.22982	1.59088	1.2818	0.64244	0.919272	1.04622	0.580783	0.823556	0.916897	0.649962	0.750318	0.899278
	2.64151	0.606896	1.07225	1.17084	1.85082	2.96765	2.70374	0.657573	0.571837	0.798382	0.704236	0.86393
	4.78307	1.20152	2.818	0.748379	2.35731	1.28512	1.58472	1.12191	0.565219	0.747412	0.633363	0.662697
	2.1449	0.874047	2.72833	0.774978	1.69278	0.914528	1.82231	0.829973	0.520984	0.903943	1.03277	0.750318
	3.61245	3.10911	1.60742	0.883139	2.42535	1.13946	2.57072	0.744517	0.831047	0.759104	0.740675	0.818247
	7.05082	0.651646	2.38491	0.697888	2.84731	0.772976	1.57858	0.862814	0.636649	0.768987	1.01162	0.851725
	7.43485	0.543705	1.91908	0.835358	1.75977	1.91412	0.758123	0.641609	0.898115	0.902774	0.631727	0.839691
	3.9344	0.678308	0.491524	0.821428	1.78961	0.940927	2.84363	1.43263	1.06948	0.789141	0.959362	0.896954
	1.48546	1.49704	2.78899	1.06671	1.40874	1.07781	2.93709	1.08621	0.839691	0.790162	0.478352	0.89002
	2.43164	1.24423	1.38704	0.662697	1.08761	1.06121	1.21559	0.729266	0.613209	0.848426	0.825689	0.798382
	2.35731	2.71074	1.02744	0.393987	2.01317	1.11612	1.17691	1.56637	0.767993	0.600648	0.776986	0.862814
	0.855036	1.58267	1.80355	0.743555	1.75522	0.872917	2.15045	0.66184	0.795289	0.841867	0.659277	0.694287
	5.1624	1.18608	1.37454	1.06396	3.203	0.846234	1.21402	0.802523	0.382438	0.794261	0.645772	0.702417
	5.38057	0.940927	1.15878	1.1032	0.950714	1.69278	1.70818	1.02744	0.755186	0.979424	0.883139	0.824622
	6.76492	0.401186	1.43634	0.910986	2.36341	1.26696	2.48892	0.896954	0.823556	0.686251	0.781017	0.734948
	4.50677	1.41421	1.34116	0.869536	1.97704	0.899278	1.57246	0.706974	0.496637	0.505059	0.729266	0.837522
	1.46637	0.694287	1.0195	0.797349	0.981961	1.09184	1.14241	0.933652	0.810871	0.731156	0.596776	0.940927
	4.01149	0.885426	1.8294	0.818247	0.419767	1.08621	1.41056	0.710642	0.883139	0.737806	1.0571	0.852827
	7.90088	0.614797	1.70377	1.23461	0.668725	0.765018	1.42155	0.645772	0.395007	0.775982	0.810871	0.819306
	2.60082	0.413837	1.27354	0.763042	4.02188	0.314174	1.595	0.600648	0.673064	0.517626	0.766009	0.894637
	2.9447	0.635826	1.87492	1.0571	1.98472	1.28014	3.21961	0.709723	0.668725	0.782028	0.919272	0.874047
	2.97533	0.866168	1.35336	1.01686	1.00639	1.66456	1.53627	0.671325	0.624415	0.792209	0.806686	0.948258
	1.28678	1.2378	1.80589	1.5244	1.53627	0.815077	0.692493	1.053	1.04082	0.815077	0.839691	0.541599
	2.35426	0.384919	1.47398	0.950714	1.25068	1.36391	1.3781	0.989612	0.568886	0.725503	0.876311	0.712483
	8.29895	0.842956	0.680065	0.880857	2.78899	1.39423	1.89442	0.784053	0.824622	0.916897	0.66959	0.835358
	2.35426	1.17387	2.03411	0.73021	1.73042	1.68623	1.32393	0.880857	0.964339	0.729266	0.76107	0.899278
	4.01149	0.880857	2.62788	0.926434	6.55813	0.696986	1.96429	0.859472	0.32492	0.912165	0.862814	0.776986
	8.27751	1.62625	1.58267	0.831047	1.66026	1.06396	1.08621	0.97437	0.812971	0.485835	0.97437	0.773977
	4.80788	0.73305	1.73266	0.798382	0.749348	1.13946	2.35426	0.945808	0.576293	0.702417	0.969341	0.906284
	1.66241	2.47607	2.00537	1.0806	0.894637	1.80589	1.47589	0.529134	0.583041	0.691598	0.782028	0.681827
	3.01797	0.578533	1.07781	0.651646	1.61785	0.619587	0.535331	0.903943	0.347528	0.804602	0.66786	0.519638
	6.03707	0.961847	2.30008	0.808776	3.00628	1.16028	1.07225	0.553641	0.646608	0.749348	0.8332	0.815077
	4.70331	1.18915	1.42523	0.49728	3.07312	0.826758	0.906284	0.914528	0.723628	0.607681	0.743555	1.00639
	1.04757	0.731156	1.17539	0.623608	1.43077	0.643271	0.713405	0.377034	0.685364	0.966837	0.848426	0.719894
	0.984505	1.7439	4.12195	0.804602	1.47589	0.663555	0.994746	0.835358	0.700602	0.767	0.770979	0.746446
	3.14145	0.647445	2.14767	0.594464	0.909808	0.999906	2.15045	0.815077	0.771977	0.734948	0.336469	0.816132
	3.14552	0.971852	3.9446	0.883139	2.02099	0.950714	1.5323	0.597548	0.912165	0.780007	0.558677	0.763042
	0.918083	1.87492	1.35161	0.488988	1.88708	1.07781	1.90671	0.850624	0.751289	0.716179	0.527085	0.874047
	3.56602	0.720826	1.69717	2.05527	0.950714	1.08902	4.38032	0.696986	0.80773	0.78304	0.794261	0.781017
	1.03545	1.07503	2.9333	0.711562	1.34638	1.05847	0.446656	1.17996	0.788121	0.527767	0.717106	0.901607
	2.35122	4.37466	0.448973	1.06948	3.84385	0.892325	1.42155	0.767993	0.664413	0.28772	0.612416	0.602983
	1.9166	0.685364	5.03056	2.388	0.36693	1.55225	1.75522	0.8332	0.869536	0.674807	0.93124	0.675681
	4.7094	0.510973	1.8176	1.02479	2.36036	1.12191	1.43263	0.785068	0.994746	0.767993	0.865049	0.790162
	2.87321	0.655874	1.14685	1.19842	0.643271	0.912165	1.16781	1.22348	0.837522	0.790162	0.786084	0.839691
	3.28269	1.04082	0.56303	0.969341	1.0025	1.05164	1.79424	0.663555	0.821428	0.837522	0.618786	0.855036
	3.92932	0.908632	1.6797	1.10177	1.98729	1.03277	1.73042	0.953177	0.591396	0.609256	0.694287	0.701509
	3.61245	0.733998	1.82231	1.02479	1.54225	0.767	2.25296	0.770979	0.880857	0.747412	0.837522	0.772976
	1.40328	0.65418	0.727382	1.56233	2.67936	0.894637	1.19377	0.716179	0.8332	0.905113	0.921653	0.820366
	2.18692	0.714328	1.28845	0.789141	0.624415	0.966837	0.651646	0.943364	0.816132	0.717106	0.732102	0.88772
	1.54424	0.950714	2.67244	0.731156	0.994746	0.981961	1.64742	0.940927	0.710642	0.824622	0.685364	1.06396
	0.714328	0.692493	1.20152	0.804602	1.03947	1.01162	0.477116	0.602204	0.581535	0.804602	0.8332	0.916897
	5.57181	0.892325	1.6906	0.874047	1.92405	1.57858	2.00019	0.945808	0.643271	0.65418	0.757143	0.984505
	2.81436	1.18915	1.60742	0.815077	1.58677	0.615593	2.11733	0.606896	0.903943	0.574804	0.89002	0.734948
	2.41284	1.20463	2.78899	0.792209	3.42585	0.920462	1.2588	0.913345	0.926434	0.558677	0.76107	0.933652
	2.64493	1.63468	1.45504	0.774978	2.10368	1.22348	0.964339	0.928834	0.57036	0.608468	0.63091	0.621996
	1.7439	1.46637	2.315	0.88772	1.12191	0.994746	1.83414	1.02214	0.73305	0.747412	0.824622	0.804602
	1.77118	0.844047	1.07086	0.550072	1.14834	1.05164	1.71261	0.892325	0.676555	0.745481	0.775982	0.8332
	5.94409	0.955646	1.31199	1.34812	1.94156	1.20932	1.43634	0.711562	1.65597	0.848426	0.649962	0.867289
	2.3726	0.901607	1.04216	1.01162	3.03363	1.01162	1.09043	0.883139	0.739717	0.440916	0.782028	0.97437
	2.97918	0.278564	0.851725	0.76107	1.09184	1.06671	1.04216	0.831047	0.791185	0.802523	0.734948	0.892325
	4.7094	0.734948	1.49317	1.01424	2.21253	0.818247	1.67103	0.981961	0.704236	0.933652	0.814024	0.894637
	2.15324	1.02744	2.37567	0.855036	2.36341	0.910986	1.68187	1.06948	0.512297	0.723628	0.731156	0.767
	2.60756	1.0301	1.90179	1.10463	1.84127	0.861698	0.608468	0.426334	1.06396	0.80773	0.781017	0.916897
	2.54755	0.936071	1.61785	1.15429	0.605328	1.48546	0.837522	1.03813	0.78304	0.738761	0.623608	0.912165
	3.27845	1.60951	0.861698	0.328725	1.053	1.12481	0.918083	0.809823	0.473427	0.712483	0.852827	0.874047
	2.69326	0.622802	2.50183	1.36921	1.11756	0.741633	1.20463	0.93124	0.816132	0.798382	0.767	0.738761
	3.04936	0.591396	1.2378	0.879718	3.88887	1.96683	2.76028	0.461934	0.589868	0.633363	0.80045	0.782028
	4.10599	0.624415	1.63257	2.20967	1.53826	1.07225	1.18915	0.880857	0.876311	0.564488	0.793235	0.778999
	2.89935	0.745481	2.33908	0.866168	1.63892	0.768987	0.369311	1.29179	0.834278	0.637473	0.850624	0.747412
	6.1474	1.48354	2.28229	0.945808	2.75671	1.39784	1.01162	0.711562	0.820366	0.790162	0.747412	0.912165
	1.93654	0.586066	1.07781	1.04486	4.55365	1.79889	1.32564	0.848426	0.984505	0.66013	0.733998	0.976894
	4.78307	0.738761	1.17691	0.653334	1.26533	1.03277	2.03938	0.583796	0.717106	1.02479	0.747412	0.693389
	2.34514	1.24745	1.46069	0.825689	0.493435	0.850624	1.48354	0.66184	0.705148	0.66786	0.62928	0.810871
	1.3781	1.42708	0.373636	1.45692	2.70024	1.22506	0.930036	0.769982	0.708806	0.682709	0.701509	0.835358
	2.9333	0.999906	1.34987	1.34464	0.330858	0.8332	0.586824	0.852827	0.473427	0.52301	0.959362	0.76107
	3.52475	0.76107	0.118466	1.61367	1.33597	0.850624	2.24134	1.03813	0.48458	0.610044	0.623608	0.837522
	3.23213	0.575548	1.48163	0.760086	1.42708	0.827828	2.39418	0.729266	0.919272	0.770979	0.979424	0.794261
	5.53589	0.641609	2.44741	0.75421	2.64151	1.07225	0.393987	0.861698	0.457178	0.914528	0.698792	0.874047
	6.83529	0.623608	1.74616	0.671325	1.60742	1.05847	0.940927	0.869536	0.649962	0.8332	0.721759	0.876311
	2.18692	0.999906	2.74603	0.885426	3.17413	1.11612	0.976894	0.704236	0.824622	0.772976	1.00379	0.846234
	2.03674	0.18606	1.60951	0.503103	1.83177	0.903943	2.12831	1.11036	0.553641	0.700602	0.684478	0.740675
	2.98304	1.45316	1.10749	0.75421	0.831047	1.0301	1.65383	0.848426	0.75421	0.855036	0.536023	0.580783
	2.40349	0.770979	2.52785	0.876311	2.30604	1.11901	0.891172	0.839691	0.790162	0.309736	0.745481	0.78304
	3.97533	0.671325	0.739717	0.921653	3.29546	0.506367	2.15324	1.09893	0.731156	0.672194	0.725503	0.717106
	1.91412	1.0834	1.59706	0.775982	1.68187	0.791185	1.78037	0.713405	0.466135	0.871789	0.862814	0.8332
	1.88464	1.02479	5.12912	1.04351	1.11756	0.924041	1.51066	0.919272	0.979424	0.511635	0.869536	0.812971
	2.41909	0.916897	1.67753	0.766009	5.35973	0.912165	1.15429	0.713405	0.644104	0.765018	0.73305	0.798382
	3.30827	0.602983	1.14389	1.22506	0.992176	0.724565	0.718034	0.901607	0.677431	0.796319	0.582287	0.914528
	7.48309	1.26696	1.61367	0.992176	2.22401	1.23301	0.389426	0.861698	0.533257	0.262473	0.746446	0.959362
	5.50732	1.25392	4.48931	0.692493	1.11323	1.07225	1.62415	1.10177	0.802523	0.755186	0.76107	0.837522
	1.98472	0.953177	0.617188	0.805643	1.61995	1.57654	4.27951	0.655874	0.80045	0.772976	0.894637	0.327452
	6.01369	0.819306	2.58406	0.763042	1.6906	1.00379	1.61159	0.694287	0.851725	0.851725	0.806686	0.949485
	4.90208	0.650804	4.57135	0.716179	2.78899	0.744517	0.817189	0.666135	0.371227	0.602204	0.874047	0.855036
	3.17824	0.690704	0.776986	0.698792	2.13936	1.57043	1.32051	0.768987	0.832122	0.737806	0.618786	0.788121
	1.71039	0.707889	2.09012	0.979424	1.35161	1.06948	0.235753	0.501154	0.621996	0.746446	0.649962	0.835358
	3.96506	0.5402	2.35731	1.07503	1.93154	1.55829	0.906284	0.709723	0.645772	0.848426	0.860584	0.867289
	1.10749	0.984505	1.64955	0.999906	0.673935	1.93404	2.02885	1.19377	1.16781	0.469767	0.808776	0.622802
	1.99244	0.668725	2.68631	0.529819	0.765018	0.767	1.082	0.954411	0.423585	0.774978	0.772976	0.680945
	5.82986	0.52845	1.80355	1.05847	0.796319	1.2378	2.10368	0.774978	0.700602	0.835358	0.731156	0.909808
	4.80167	0.810871	5.01756	1.44379	2.34514	1.08902	1.67536	1.11323	0.733998	0.774978	0.812971	0.956883
	5.87529	0.314581	1.63046	1.3308	1.82231	0.964339	0.960604	0.738761	0.821428	0.817189	0.708806	0.792209
	5.31142	1.49704	2.30008	0.573319	1.64529	1.22823	1.05028	0.912165	0.673935	0.702417	0.411169	0.812971
	1.67319	0.831047	2.7354	0.872917	0.802523	0.999906	1.47017	0.894637	0.650804	0.707889	0.950714	0.686251
	0.376547	0.841867	0.630094	0.747412	1.67536	0.908632	1.45692	0.670457	0.630094	0.286977	0.697888	0.80045
	2.8956	1.3103	1.19223	1.06948	1.31199	2.21253	1.35863	0.392461	0.672194	0.859472	0.812971	0.767
	4.40305	0.713405	1.55025	0.806686	2.26465	1.35687	1.69278	0.478352	0.810871	0.876311	0.650804	0.734948
	5.10265	1.02479	3.44808	0.871789	3.20714	0.928834	1.75295	0.596004	0.677431	0.794261	0.631727	0.790162
	3.11313	1.04351	2.69675	0.964339	2.50183	0.874047	2.22113	2.09282	0.567416	0.80045	0.916897	0.770979
	2.28821	0.537412	2.41596	0.971852	1.38883	1.49124	1.30522	0.540899	0.713405	0.919272	0.588344	0.818247
	1.85561	0.300656	1.87734	1.3086	0.891172	1.04622	2.03674	0.839691	1.03813	0.867289	0.655027	0.763042
	3.6265	0.960604	1.35336	0.910986	0.483328	0.643271	2.09825	0.878581	1.17084	0.615593	0.686251	0.936071
	2.71074	0.373153	3.26575	0.866168	1.69498	0.814024	0.707889	0.713405	0.969341	0.816132	0.676555	0.734948
	1.27354	0.819306	1.75749	1.24262	1.58472	1.60951	1.082	1.17387	0.855036	0.614003	0.901607	0.855036
	1.70818	0.467343	1.34638	0.806686	2.1064	1.18608	1.64742	1.11036	0.698792	0.938496	0.703326	0.943364
	2.8956	0.817189	0.969341	0.8332	3.84883	0.486464	1.43263	0.313363	0.726442	0.708806	0.710642	0.89002
	3.48846	0.597548	1.05847	0.713405	3.74084	0.865049	1.83651	0.810871	0.490889	0.820366	0.668725	0.848426
	6.04489	0.997323	2.37875	0.395007	1.69498	1.21874	1.0301	0.907457	0.618786	0.785068	0.816132	1.16932
	1.63468	0.505713	0.816132	0.651646	1.14685	0.97437	2.83262	1.40692	0.808776	0.56303	0.971852	0.821428
	1.89442	0.961847	1.09893	0.999906	1.96175	1.22823	0.922846	0.634183	1.10035	0.808776	0.883139	0.679186
	2.88065	1.01162	0.292599	1.0834	1.5087	0.621996	0.639124	1.00639	0.683593	0.749348	0.876311	0.706974
	1.7394	0.778999	2.62448	1.54624	2.01577	1.55225	2.27052	0.846234	0.600648	0.826758	0.831047	0.981961
	0.302999	0.913345	0.936071	0.979424	2.74603	2.11459	1.57654	0.787102	0.575548	0.89002	0.757143	0.852827
	6.61778	1.49704	1.49704	1.40874	1.33252	0.508336	0.850624	0.750318	0.543705	0.901607	0.810871	0.924041
	4.17022	1.0301	1.14093	0.981961	1.63892	0.872917	1.43634	0.665273	0.883139	0.698792	1.14834	0.806686
	3.3862	0.796319	2.30902	0.596776	1.64955	0.749348	1.67103	0.880857	0.78304	0.914528	0.806686	0.796319
	4.0848	1.15579	1.28845	1.14537	0.785068	1.18915	0.960604	0.971852	0.327876	0.648283	0.723628	0.88772
	2.95233	0.855036	2.50507	0.710642	2.49214	1.1663	1.39423	1.08902	0.753235	0.852827	0.658425	0.76403
	1.29681	1.23142	3.19886	0.765018	2.19259	1.00379	1.98472	1.06121	0.771977	0.894637	0.850624	0.579282
	2.67244	1.27354	3.27845	0.785068	2.23844	1.33597	1.07364	0.989612	0.874047	0.909808	0.772976	0.665273
	2.37567	1.06948	1.90425	1.38704	1.33597	0.334732	1.77807	0.717106	0.613209	0.853931	0.73305	0.880857
	1.23941	0.791185	0.934861	1.11901	5.40149	0.844047	1.53429	0.886572	0.773977	0.862814	0.773977	0.725503
	1.68187	1.51261	0.908632	0.994746	3.72154	0.844047	2.53113	0.850624	0.832122	0.721759	0.928834	0.547233
	6.9602	1.10177	1.02744	0.533257	2.6177	2.18127	1.40692	1.05437	0.585308	0.708806	0.831047	0.791185
	1.59706	0.819306	2.30305	0.631727	3.06518	1.2219	2.71074	0.899278	0.656723	0.655874	0.674807	0.844047
	1.84604	0.861698	2.38183	1.39604	2.04731	0.797349	1.53627	0.819306	0.912165	0.557233	0.720826	0.938496
	2.28821	0.794261	2.79621	0.861698	1.24423	0.598322	0.940927	0.743555	0.750318	0.846234	0.798382	0.525723
	6.20331	2.57405	5.54306	1.03545	1.69278	0.959362	1.82231	0.999906	0.869536	0.767	0.702417	0.804602
	4.20815	0.819306	2.46011	1.00639	2.73894	0.757143	0.771977	0.73021	0.631727	0.767	0.65418	0.792209
	1.63046	0.538108	1.2219	0.45777	1.03277	1.2523	2.47287	1.13651	0.505059	0.677431	0.753235	0.8332
	1.47208	0.766009	0.899278	1.32564	1.77348	1.36567	0.877445	1.15728	0.781017	0.80045	0.763042	0.768987
	2.69675	0.724565	2.24424	0.704236	1.45128	1.12481	1.86042	1.04622	0.804602	0.861698	0.664413	0.848426
	5.30455	1.05847	0.927633	0.950714	1.54424	1.19842	1.39423	1.06396	0.765018	0.852827	0.633363	0.759104
	1.18149	1.91165	2.67936	1.38704	1.81996	0.914528	2.09282	1.10892	0.517626	0.940927	0.721759	0.912165
	2.78899	1.62205	3.8688	1.06948	2.03411	1.55628	1.2219	0.817189	1.04622	0.896954	0.883139	0.954411
	2.54426	2.93709	1.71261	0.834278	2.17282	1.07503	1.92655	1.23301	0.750318	0.622802	0.714328	0.909808
	3.40377	0.832122	2.13659	0.78304	1.32222	0.772976	1.80822	0.757143	0.715253	0.8289	0.858361	0.699696
	3.77976	1.31199	2.56408	0.999906	1.20308	0.819306	1.78268	0.93124	0.720826	0.699696	0.780007	0.790162
	0.872917	0.64078	0.994746	1.21559	2.43164	0.89002	0.365509	0.999906	0.903943	0.763042	0.727382	0.765018
	1.75977	1.06121	0.885426	0.747412	2.22401	0.869536	1.38704	0.971852	0.698792	0.630094	0.766009	0.869536
	1.86524	0.738761	4.48931	1.10035	2.08202	2.55085	1.73715	1.02479	0.757143	0.773977	0.740675	0.822491
	4.62488	0.57036	2.76385	1.13065	3.15366	0.981961	3.03363	1.00639	0.73305	0.744517	0.787102	0.778999
	1.16178	1.2378	0.905113	0.785068	1.17843	0.715253	1.29179	1.10749	0.635826	0.899278	0.632544	0.841867
	2.99464	0.381449	1.50675	0.979424	2.62448	0.855036	1.3781	0.926434	0.490889	1.01686	0.822491	0.954411
	1.42523	0.804602	1.27189	1.00639	2.55085	0.769982	2.03148	0.768987	0.790162	0.846234	0.755186	0.831047
	4.7155	0.919272	1.10749	0.509653	3.45255	0.926434	2.68978	0.829973	0.846234	0.926434	0.76107	0.788121
	1.13799	0.756164	5.6663	1.2378	4.58913	0.73305	1.52637	0.940927	0.858361	0.831047	0.738761	0.837522
	14.7384	0.498568	0.771977	1.40874	1.04216	1.40147	1.29346	1.11901	0.639951	0.703326	0.691598	0.876311
	7.46376	0.718034	1.009	0.861698	3.28269	1.09467	1.56637	0.984505	0.581535	0.773977	0.778999	0.844047
	2.51481	0.602204	1.72595	0.531879	2.66209	0.894637	2.55415	1.01686	0.595234	0.673935	0.785068	1.01162
	0.412767	0.66184	3.83392	1.0834	0.963092	0.866168	1.07503	1.28014	0.436942	0.878581	0.684478	0.717106
	2.72833	0.719894	2.76743	0.80773	1.5323	0.984505	2.22113	0.872917	0.685364	0.770979	0.835358	0.855036
	2.96765	0.286606	1.54424	0.883139	1.13358	0.750318	0.786084	1.07225	0.999906	0.617188	0.859472	0.966837
	7.75909	0.823556	2.13383	0.997323	1.81525	1.19997	0.824622	0.560124	1.20775	0.46074	0.716179	0.89002
	1.96683	0.794261	4.73996	0.938496	3.95481	0.78304	3.28694	0.768987	0.687139	0.798382	0.767	0.850624
	3.45702	1.63046	4.82658	0.776986	0.803562	0.907457	1.2378	0.602983	0.850624	0.796319	0.865049	0.876311
	2.12831	0.926434	4.10599	1.05437	0.969341	0.945808	0.78304	0.901607	0.866168	0.665273	0.798382	0.770979
	2.54755	1.2686	0.653334	1.3171	1.49704	1.40147	1.62835	0.727382	0.521659	0.70606	0.874047	0.776986
	6.48222	1.16028	2.06059	0.731156	2.71425	0.984505	3.9395	0.909808	0.587584	0.731156	0.755186	0.8332
	3.68799	0.844047	1.10749	1.14834	0.635826	1.12191	1.47017	1.01424	0.560849	0.999906	0.880857	0.648283
	4.48351	0.578533	1.98216	0.744517	3.61245	1.06948	1.18915	0.677431	0.729266	0.767	0.837522	0.912165
	7.12416	0.852827	1.75295	0.593696	0.960604	1.13358	1.75295	0.772976	0.940927	0.680065	0.592162	0.921653
	2.12556	1.32222	1.15131	0.989612	3.21961	1.17387	1.11901	0.78304	0.713405	0.733998	0.748379	0.753235
	6.76492	0.926434	4.25743	0.971852	0.806686	0.54865	0.824622	0.719894	1.18301	0.820366	0.713405	0.880857
	13.4104	1.26206	2.65521	0.64078	1.34812	1.00639	0.673064	0.728324	0.857251	0.848426	0.903943	0.97437
	10.1021	1.52046	2.30008	0.679186	2.01838	1.08621	1.62835	1.23142	0.586824	0.778999	1.00639	0.812971
	3.0024	1.18301	1.75977	0.984505	1.09467	1.34987	1.5048	0.743555	0.852827	0.8289	0.696085	0.775982
	2.42222	1.14834	3.10509	0.823556	0.821428	0.602204	2.45375	0.602983	0.580783	0.894637	0.575548	0.741633
	1.9976	0.969341	1.7394	1.83651	1.49317	1.11323	2.13107	1.15131	0.844047	0.839691	0.740675	0.824622
	5.16908	0.500507	4.34646	1.0195	1.59706	1.72818	1.22348	0.737806	0.524365	0.844047	0.784053	1.009
	6.62635	1.10749	1.11323	1.07225	1.90425	0.693389	4.38032	0.442058	0.729266	0.602204	0.741633	0.662697
	1.83414	0.739717	2.64151	0.711562	2.42849	0.971852	1.0301	0.945808	0.791185	0.844047	0.690704	0.844047
	3.52019	1.01424	1.81291	0.610044	2.55415	1.97193	1.35161	0.696986	0.512297	0.878581	0.778999	0.834278
	5.36667	1.02214	0.994746	0.671325	0.88772	0.841867	0.865049	0.919272	0.533257	0.725503	0.786084	0.899278
	3.05331	0.971852	2.36036	2.42222	1.12773	1.41971	1.36391	0.953177	0.734948	0.749348	0.835358	0.818247
	1.11612	0.759104	1.34116	0.736852	1.44192	0.821428	1.7349	0.615593	0.797349	0.716179	0.837522	0.73305
	2.11186	1.0806	1.30185	1.04893	3.22795	0.912165	0.507023	0.945808	0.588344	0.811921	0.89002	0.810871
	2.54097	1.02479	2.26172	1.14685	3.72154	0.959362	4.84534	0.472204	0.812971	0.907457	0.689811	0.871789
	4.06897	1.38345	0.551497	0.708806	2.18692	0.810871	4.66092	0.846234	0.572578	0.999906	0.66184	0.817189
	0.909808	0.804602	2.7248	1.17084	2.64493	0.702417	1.37631	0.989612	0.855036	0.899278	0.856143	0.792209
	5.84497	0.870662	1.94659	0.725503	0.485835	0.933652	0.999906	1.03545	0.826758	0.728324	0.666997	0.721759
	2.93709	0.821428	1.79192	0.837522	0.842956	1.15131	2.40038	0.742593	0.745481	0.788121	0.693389	0.684478
	1.92405	0.883139	2.57738	0.681827	3.19059	0.442058	2.52785	0.593696	0.881997	0.924041	0.743555	0.740675
	4.11662	1.01424	2.84731	0.964339	1.51066	1.35687	1.63257	0.892325	0.88772	0.722693	0.772976	0.820366
	1.88221	1.71482	0.56303	0.866168	2.54097	1.06121	1.06948	1.03545	0.865049	0.896954	0.591396	1.00379
	5.57181	0.803562	0.994746	0.885426	2.51481	0.66959	0.540899	0.685364	0.832122	0.816132	0.822491	0.790162
	1.9166	0.736852	1.38883	1.07503	1.5244	1.24745	1.28512	0.861698	0.821428	0.763042	0.874047	0.553641
	2.18692	1.90671	3.01017	1.04622	1.3188	0.914528	2.60419	0.552925	0.769982	0.66013	0.76107	0.846234
	1.2219	0.955646	0.811921	0.812971	1.053	1.44753	1.7439	0.756164	0.987055	0.763042	0.75421	0.574804
	3.70712	0.834278	2.5674	1.07781	2.92572	1.33943	1.45881	0.905113	0.602983	0.817189	0.950714	0.811921
	0.880857	3.2113	1.29179	0.704236	1.64742	0.774978	0.476499	0.43864	0.936071	0.700602	0.823556	0.871789
	2.75314	0.989612	1.43634	0.782028	1.81996	1.61367	0.744517	0.714328	0.738761	0.744517	0.815077	0.532568
	1.11612	0.719894	3.04148	0.921653	4.1487	0.899278	2.20967	0.752261	0.806686	0.964339	0.714328	0.732102
	8.40699	1.90179	1.32564	1.22982	2.46011	0.883139	1.2588	0.856143	0.951945	0.818247	0.933652	0.812971
	5.27718	0.865049	1.04622	1.05437	2.27934	0.909808	2.35731	0.763042	0.772976	0.649962	0.739717	0.869536
	1.64955	0.513624	2.66209	0.781017	0.748379	0.78304	2.87693	0.714328	0.571837	0.819306	0.689811	0.933652
	2.56076	0.810871	2.87693	1.02214	1.0806	1.18608	1.3377	0.772976	0.787102	0.694287	0.858361	1.0195
	2.52785	0.758123	1.32051	1.14537	1.91165	0.894637	0.739717	0.798382	0.576293	0.680065	0.703326	0.862814
	5.05012	0.880857	2.23844	0.818247	2.06593	1.23461	0.969341	0.857251	0.848426	0.811921	0.822491	0.719894
	1.53032	0.956883	1.9796	1.2523	1.13211	0.73305	0.851725	0.821428	0.76403	0.954411	0.766009	0.871789
	2.40972	0.434125	3.09707	0.612416	1.14685	1.04893	1.45504	0.737806	0.549361	0.835358	0.896954	0.804602
	2.21539	1.98986	1.34638	0.86393	2.27345	0.769982	3.08108	0.781017	0.774978	0.954411	0.876311	0.814024
	5.02405	0.954411	1.88464	0.817189	0.772976	0.899278	1.05573	0.644104	0.969341	0.614003	1.22032	0.711562
	19.5903	0.78304	1.66456	0.762055	0.769982	0.892325	1.67753	0.791185	0.766009	0.688028	0.748379	0.798382
	7.79934	0.691598	1.07781	0.808776	3.15775	0.846234	1.67536	0.899278	0.690704	0.588344	0.874047	0.919272
	7.6297	1.14834	6.36589	1.04351	1.63046	0.66786	0.868412	0.521659	0.815077	0.844047	0.896954	0.747412
	1.19842	1.03813	2.64493	0.966837	3.00628	1.03813	0.32116	0.924041	0.586066	0.695185	0.66786	0.848426
	2.05793	0.876311	1.4051	1.053	1.2818	1.30185	0.784053	0.713405	1.19532	0.812971	0.907457	0.848426
	0.886572	0.777992	1.14834	0.850624	3.12524	1.49704	1.78498	0.827828	0.693389	0.829973	0.662697	0.726442
	5.08289	0.707889	7.87028	2.23554	2.52132	1.01162	2.29117	0.994746	0.789141	0.839691	0.712483	0.829973
	4.66092	0.945808	1.20152	0.883139	2.62788	0.755186	2.22977	0.861698	0.951945	0.715253	0.885426	0.76107
	1.09893	1.29012	1.06809	1.07781	1.58677	0.651646	1.07225	0.802523	0.614003	0.916897	0.509653	0.772976
	10.7215	0.62928	2.10368	0.956883	3.35568	1.06396	1.89442	0.812971	0.520984	0.672194	0.846234	0.701509
	7.23561	0.685364	4.60697	0.666135	2.07664	1.19377	1.88221	0.815077	0.826758	0.733998	0.837522	0.926434
	0.670457	1.43263	1.86765	0.717106	1.87249	1.41971	1.5087	0.797349	0.859472	0.759104	0.690704	0.531879
	3.17413	1.03277	1.25554	0.961847	3.43029	0.928834	1.37454	1.0834	0.948258	0.880857	0.695185	0.878581
	7.0417	0.522334	3.55681	0.945808	1.06948	1.27025	0.711562	0.753235	0.877445	0.790162	0.743555	0.583796
	5.90577	0.751289	3.59846	0.649962	0.759104	1.44753	1.46637	0.649962	0.687139	0.673064	0.665273	0.680945
	2.25005	0.727382	0.590632	0.63091	2.18127	0.971852	0.302999	0.894637	0.790162	0.684478	0.694287	0.850624
	0.717106	0.724565	0.563758	1.08621	1.43077	1.51849	1.0195	0.866168	0.299105	0.804602	0.672194	0.814024
	3.20714	0.961847	2.70724	0.955646	0.585308	1.11323	2.02099	0.727382	0.694287	0.449555	0.867289	0.706974
	2.08472	0.789141	2.20111	1.01686	1.45128	0.979424	1.51457	0.918083	0.806686	0.818247	0.860584	0.743555
	4.09538	1.43448	3.79445	1.46637	1.60951	1.50092	1.38524	1.06671	0.763042	0.835358	0.792209	0.859472
	7.38692	1.24423	3.50656	1.52046	2.15324	0.959362	1.34812	0.928834	1.52243	0.824622	0.883139	0.780007
	0.453057	0.921653	2.50183	0.999906	2.318	0.984505	0.580783	1.04893	0.575548	0.620389	0.852827	0.772976
	7.39648	0.714328	3.65003	1.04622	2.53768	1.04351	1.05028	0.936071	0.657573	0.620389	0.89002	0.8289
	2.66554	0.994746	2.9333	1.16329	3.9344	1.02479	1.65169	0.955646	0.293357	0.731156	0.862814	0.919272
	3.67846	1.01424	1.19223	0.943364	1.99502	0.964339	0.984505	1.51457	0.912165	0.798382	0.794261	0.601425
	1.80589	0.905113	1.73266	0.73021	1.40692	1.52046	2.29413	0.742593	0.681827	0.785068	0.704236	0.804602
	8.20289	0.672194	1.07781	0.901607	2.91062	1.58882	2.18409	0.850624	0.793235	0.767	0.876311	0.760086
	1.49704	0.850624	2.7926	0.992176	1.53429	0.850624	1.97704	0.961847	0.66959	0.768987	0.880857	0.903943
	2.69326	0.874047	2.05793	1.14537	1.0834	0.726442	2.04996	0.708806	0.708806	0.790162	0.789141	0.580783
	3.60312	0.860584	0.867289	1.009	3.55221	1.2588	0.913345	0.690704	0.560849	0.584551	0.725503	0.591396
	2.40349	0.656723	2.36036	0.762055	1.67103	1.1118	0.892325	0.959362	0.70606	0.743555	0.984505	1.04757
	3.80428	1.29849	2.01838	0.910986	1.83651	0.675681	1.85322	0.692493	0.713405	0.808776	0.894637	0.767
	5.9364	1.29179	3.81907	0.688028	2.08742	1.34812	0.691598	0.919272	0.744517	0.725503	0.815077	0.718034
	2.66554	1.21402	0.999906	0.907457	1.3429	1.39243	2.17001	0.769982	0.798382	0.874047	0.844047	0.765018
	1.85082	1.0195	1.47208	0.756164	3.20714	0.499213	1.10035	1.02744	0.867289	0.857251	0.371708	0.901607
	7.18896	1.73266	0.787102	0.52845	1.95922	1.13946	1.80589	1.09184	0.912165	0.716179	0.860584	0.841867
	5.2977	0.901607	1.48546	0.758123	2.20111	0.907457	0.774978	1.16028	0.659277	0.885426	0.987055	0.798382
	0.836439	0.673064	3.35134	0.741633	2.2588	1.58062	1.68841	0.850624	0.701509	0.860584	0.768987	0.66013
	6.53273	0.981961	2.47928	0.837522	2.23554	0.894637	2.0686	0.936071	0.869536	0.680065	0.768987	1.12191
	1.0195	1.12773	1.03545	1.28014	1.7439	1.28845	1.16781	1.04082	0.662697	0.649962	1.14537	0.933652
	0.620389	1.41239	4.95949	0.607681	2.04996	1.45504	0.673064	0.902774	0.919272	0.729266	0.816132	0.880857
	3.63119	2.50183	3.04542	0.921653	1.62205	0.829973	1.5087	0.840778	0.529819	0.683593	1.0025	0.802523
	3.01407	2.28821	2.34818	0.551497	1.57043	0.871789	2.62788	0.709723	0.641609	0.871789	0.790162	0.862814
	4.76455	1.24101	1.1118	1.15429	2.43794	0.892325	1.80822	0.926434	0.816132	0.682709	0.65418	0.831047
	4.11662	2.3726	2.90686	0.738761	0.590632	1.01162	0.989612	0.755186	0.818247	0.784053	0.914528	0.916897
	10.4477	0.622802	1.10606	0.874047	1.50675	0.987055	0.853931	0.630094	0.749348	0.837522	0.826758	0.724565
	8.02448	1.18915	2.31201	0.984505	1.53032	0.994746	1.46258	0.680065	0.644104	0.655874	0.620389	0.763042
	7.09657	1.01162	2.03938	1.09751	1.4051	1.85322	1.66241	1.14241	0.97437	0.266234	0.788121	0.848426
	1.75749	0.688919	1.63046	0.390435	2.40038	0.979424	1.84604	0.756164	0.359414	0.543002	0.782028	1.02479
	1.97448	1.09467	4.54776	0.795289	1.25392	0.921653	0.610044	0.837522	0.688919	0.981961	0.780007	0.896954
	2.08472	0.872917	2.1449	0.771977	2.13659	1.05573	1.18608	0.61639	0.672194	0.786084	0.685364	1.13065
	6.80881	1.00639	4.7155	1.12919	1.28678	1.79424	1.21245	0.997323	0.666135	0.65249	1.10606	0.808776
	2.52132	0.956883	2.39728	0.855036	2.82896	0.871789	1.14389	0.961847	1.09467	0.796319	0.778999	0.765018
	3.17002	0.615593	3.89894	1.05164	0.86393	0.841867	0.56303	1.04351	0.684478	0.850624	0.93124	0.954411
	1.96938	0.919272	1.77807	1.06396	1.95922	0.70606	1.29012	1.17996	0.815077	0.822491	0.583796	0.591396
	2.54755	0.415446	0.767	0.938496	2.04996	0.899278	2.44425	0.687139	0.711562	0.837522	0.599096	0.940927
	2.18692	1.0806	2.25588	1.01424	0.520311	0.938496	1.25717	0.785068	0.857251	0.806686	0.634183	0.943364
	1.71039	1.09326	4.88942	0.638298	1.20463	1.02479	0.901607	0.999906	0.597548	0.824622	0.73021	0.859472
	1.90425	0.760086	2.06593	1.27683	1.48739	0.824622	1.69937	0.792209	0.774978	0.804602	0.788121	0.876311
	0.353421	1.32222	2.89935	0.945808	1.21874	0.681827	1.11036	0.773977	0.964339	0.870662	0.680065	0.894637
	3.52475	0.796319	3.41259	1.0025	1.27025	1.56233	2.09012	0.867289	0.819306	0.912165	0.885426	0.644104
	2.57072	0.596776	3.21545	1.21716	0.963092	1.18301	3.12524	0.738761	0.696986	0.856143	0.590632	0.916897
	1.69717	0.577786	1.25717	0.780007	1.72372	0.97437	1.48739	0.997323	0.767	0.788121	0.950714	0.731156
	2.58406	0.979424	1.15878	0.325341	2.95615	2.11459	2.48892	0.752261	1.18608	0.792209	0.689811	0.639951
	1.65383	0.86393	1.41056	0.8289	2.26758	0.461337	1.55426	1.04622	0.859472	0.796319	1.009	0.682709
	1.27354	0.516288	1.54424	1.13946	1.4951	0.984505	0.44263	0.815077	1.21245	0.804602	0.770979	0.692493
	1.61367	2.16441	1.40328	0.821428	2.53768	0.698792	0.370268	0.626032	1.06671	0.786084	1.16178	0.712483
	0.752261	0.841867	1.58882	0.433564	1.34987	1.009	2.91816	0.774978	0.702417	0.736852	0.695185	0.832122
	6.18728	1.61785	1.59913	1.52243	2.78899	0.976894	0.992176	0.756164	0.62928	0.511635	0.966837	0.750318
	0.599096	1.10892	1.58472	0.885426	1.5745	0.853931	2.27052	0.852827	0.690704	0.732102	0.718034	0.768987
	3.27421	2.38491	2.52459	0.685364	0.596776	0.924041	2.86208	0.572578	0.592928	0.810871	0.976894	0.909808
	1.56233	0.746446	2.61094	0.953177	1.20619	0.796319	0.906284	0.953177	0.75421	0.755186	0.810871	0.503103
	1.75977	0.786084	1.87977	1.32736	1.70818	1.23142	1.57246	0.622802	0.575548	0.860584	0.798382	0.611624
	5.25674	0.562302	2.05527	0.994746	1.38345	1.27683	0.814024	0.676555	0.908632	0.681827	0.742593	0.921653
	3.84883	0.38842	2.89935	0.790162	3.38183	0.841867	2.02885	0.848426	0.721759	0.753235	0.680945	0.846234
	3.98563	1.22348	2.318	0.66786	1.21716	0.693389	1.48546	0.810871	0.551497	0.892325	0.723628	0.610834
	0.744517	0.859472	1.89197	1.12481	1.79657	2.57738	0.703326	0.901607	0.520311	0.753235	0.788121	0.848426
	3.9497	0.690704	2.26758	0.846234	1.01424	0.617188	1.90918	0.8332	1.06121	0.846234	0.907457	0.76107
	1.53032	0.966837	2.9447	0.953177	1.48546	1.21088	2.64835	0.762055	0.795289	0.460145	0.874047	0.720826
	0.723628	1.03277	2.93709	0.791185	1.9976	0.848426	1.22665	1.03545	0.693389	0.940927	0.583041	0.674807
	3.97019	0.918083	2.45375	0.950714	1.52637	1.19532	1.60327	0.839691	0.446079	0.767	0.645772	0.731156
	0.878581	1.03545	1.14685	0.994746	2.27934	1.44379	2.26172	0.859472	0.798382	0.755186	0.878581	0.688028
	2.10096	0.455997	2.74248	1.19223	2.72128	0.992176	0.793235	0.793235	0.73305	0.775982	0.727382	0.659277
	5.18918	1.17691	0.562302	0.725503	1.08621	1.25068	1.62835	0.593696	0.66959	0.774978	0.763042	0.790162
	5.55742	0.794261	0.888869	0.964339	0.371708	0.777992	1.34116	0.571098	0.46433	0.759104	0.817189	0.858361
	1.39063	0.404312	2.36953	0.601425	4.27951	0.819306	1.40328	0.908632	0.987055	0.846234	0.812971	0.811921
	2.52132	0.571837	0.808776	0.76107	3.65475	1.25717	0.788121	0.757143	1.37098	0.763042	0.716179	0.606896
	3.72636	1.13946	1.80822	1.31199	1.053	0.73305	1.6906	1.30017	0.885426	0.624415	0.663555	0.767
	2.40038	1.3308	3.13739	0.894637	2.84731	1.41056	1.05573	0.453644	0.649122	0.865049	0.999906	0.812971
	0.345287	2.90686	2.20111	0.685364	4.73383	0.960604	1.53627	0.718034	0.660985	1.25392	0.961847	0.865049
	1.71482	1.09184	3.74084	0.901607	0.736852	0.602983	1.42523	0.994746	0.736852	0.7359	0.794261	0.874047
	3.32113	0.948258	3.16593	0.659277	1.2686	1.07781	0.680945	0.771977	0.745481	0.810871	0.755186	0.784053
	1.61995	0.959362	2.10913	0.781017	3.29546	0.826758	2.76743	0.70606	0.789141	0.696085	0.745481	0.848426
	2.66209	1.25392	1.0301	0.680065	3.02579	1.0025	0.671325	0.663555	0.65249	0.8289	0.912165	0.848426
	1.45881	1.16028	1.91165	0.646608	1.02744	1.0195	1.37276	0.924041	0.697888	0.989612	0.729266	0.76107
	3.17824	1.20308	1.92405	0.763042	1.09326	0.508994	1.58882	1.06121	0.613209	0.596004	0.810871	0.788121
	2.42849	1.16932	1.05164	1.13651	1.74165	1.67753	2.35426	0.835358	1.07225	0.850624	0.614797	0.865049
[truncated: 8,005 more rows]

## Sheet: Fig EV1B
SUMMARY STATISTICS
	WT+sgControl	WT+sgATG9A	ATG7KO+sgControl	ATG7KO+sgATG9A	sample name
	2.19602	1.10731	1.63263	1.07329	median value
	15336	14498	15337	13999	count (n)
	WT	WT+sgATG9A	ATG7KO	ATG7KO+sgATG9A	sample name
DATA	4.78069	1.88803	1.54603	0.944404
	2.10253	4.3952	3.40319	0.930836
	1.08624	1.42837	2.80566	1.10652
	2.39596	1.03606	2.67598	1.10461
	1.89963	0.957078	2.00146	0.900317
	7.22131	1.15035	2.2771	0.776891
	0.948384	1.53929	1.80242	1.38816
	3.8483	1.755	2.4291	1.4094
	7.81679	3.87589	-2.0153	1.28215
	3.57213	1.51967	1.78176	0.822753
	3.25678	2.03636	3.97708	1.36027
	3.03905	2.76744	3.063	1.14053
	4.40933	1.39026	0.932636	1.2723
	1.37512	1.12168	1.02397	1.22383
	1.43798	1.03593	1.52503	1.162
	2.34818	1.07501	-0.428949	1.14896
	2.83109	1.65231	0.79425	1.7446
	0.95466	1.28137	0.225114	0.762341
	0.843925	1.17669	2.28144	1.53227
	2.62169	0.986733	1.47917	0.394772
	4.23048	1.05539	1.01016	0.940844
	3.1572	1.80719	2.15285	1.05784
	0.6797	1.10532	2.59062	1.09811
	5.80733	0.852133	3.67121	1.41555
	4.11404	0.920641	4.68055	0.803591
	2.32059	1.15874	1.9013	1.14253
	1.95314	1.04835	2.85501	1.14112
	2.21588	0.695344	2.71189	0.965413
	0.303432	1.25598	5.44692	1.14676
	1.98463	0.323341	2.27357	1.11751
	4.98531	1.39238	1.19424	1.10312
	4.343	1.0772	1.95412	1.34377
	1.79405	1.56223	0.846453	1.3123
	2.93876	1.24307	1.87321	1.33982
	3.40639	1.58735	1.96403	1.05625
	2.65455	0.972647	1.1816	1.09107
	5.8127	0.970674	0.983926	1.10648
	0.579096	0.359025	1.93341	3.6685
	1.64859	4.53158	1.46821	1.09956
	0.478512	0.855535	1.46618	1.04937
	2.23311	1.85227	0.478352	1.27479
	1.04528	0.905171	0.978829	1.23967
	1.06722	1.0788	1.54701	1.4268
	0.91922	0.954699	1.94599	1.08867
	3.37942	0.550368	0.574447	0.067344
	0.894239	0.727778	2.62615	1.12746
	2.39551	0.91454	1.45732	1.06484
	2.70067	1.01765	2.12213	1.00834
	1.54596	1.55969	1.76854	1.22461
	4.08863	1.0673	0.815957	3.73826
	5.68191	1.15606	4.04619	1.19047
	2.50881	4.03382	3.47305	1.47621
	2.66417	1.27319	2.24946	0.650323
	1.51719	0.270098	0.693826	0.641506
	3.37153	1.05095	2.2066	0.928733
	5.86146	0.724355	1.61505	0.983205
	0.846272	1.04678	1.00222	0.911841
	0.164959	0.309818	0.39412	1.01859
	6.00141	0.989743	2.85571	1.21524
	2.49878	1.17294	1.2129	1.58146
	3.39065	0.308546	2.37936	1.07923
	4.85779	1.26661	1.86877	1.32615
	1.38587	1.20208	1.9127	1.22194
	3.41348	1.07007	2.21646	1.23541
	3.1786	1.10128	3.06027	1.11974
	2.85028	1.12922	3.19421	0.780603
	0.156434	1.41587	0.980579	0.662359
	1.81486	0.988297	2.579	1.16335
	0.807235	2.64327	3.02531	0.248173
	1.00588	0.968098	3.2683	1.78537
	1.80537	1.1502	1.57301	1.19301
	0.798211	1.08148	2.6426	0.629215
	2.28029	1.20964	1.59758	1.03613
	2.1752	1.0734	3.5327	1.31892
	2.17668	0.480828	1.90762	1.90168
	0.449511	1.61904	2.23932	1.16139
	2.99897	2.23202	2.01817	0.52355
	2.36444	2.02387	2.50682	0.895213
	4.8651	0.934868	0.921584	0.661777
	6.80589	1.01435	1.65675	1.19712
	1.64263	1.10448	1.88111	0.952689
	0.851619	0.921549	1.12766	1.04432
	2.22016	1.11311	1.97637	1.31902
	3.38752	1.05323	2.38091	1.16327
	9.64564	1.14398	2.31247	0.933273
	2.5133	0.925113	0.868937	1.19171
	4.73113	1.20998	1.40958	0.908137
	1.6083	1.31244	2.25191	1.07178
	2.20656	0.727782	1.9224	1.38933
	0.557936	0.916039	1.332	0.998987
	3.86268	1.1016	3.88815	1.26715
	2.31427	0.575559	1.77029	1.14375
	1.17731	1.63037	1.04141	1.35335
	3.23129	1.69329	1.55274	0.950457
	3.84567	1.19398	2.9777	1.05994
	1.75627	1.09253	2.56663	0.984431
	0.947694	1.15543	2.79414	0.995674
	2.50863	1.25301	1.20714	0.702963
	2.55099	1.13257	1.23421	0.619687
	3.30116	2.82454	0.690315	1.20296
	1.89153	0.680547	1.7221	1.29172
	5.22159	1.01594	1.07641	1.20892
	3.65557	1.07103	2.19236	1.01343
	2.72654	0.913272	2.95065	0.84876
	2.77088	1.03853	3.25237	1.23558
	4.32527	1.00733	0.640643	1.00663
	0.806771	0.963661	0.574833	1.13856
	3.5217	1.23985	1.71225	1.36582
	1.95742	0.625137	2.49286	0.946106
	3.81712	0.4293	2.39045	1.62174
	2.3537	0.971325	1.82933	1.1365
	3.15433	0.801423	0.441002	1.10604
	6.45046	1.31413	1.89049	0.833421
	1.24875	3.36234	1.24264	0.961663
	1.90387	1.57633	1.83366	1.2393
	1.09204	1.1892	2.51448	1.38793
	2.75487	1.3717	2.11981	0.941064
	2.33092	1.7338	1.54402	1.24803
	2.11584	1.0781	3.09282	1.47119
	1.64506	1.48433	2.04702	0.956677
	3.35274	1.03465	0.827838	1.11513
	3.30614	0.149959	0.490786	0.898885
	4.45131	0.369001	5.19422	1.0808
	1.0958	0.963671	2.21639	0.988653
	1.43499	1.21242	2.11285	1.22858
	3.10436	0.958456	0.32996	1.31045
	2.37174	0.779926	2.86052	0.914637
	3.72112	2.76396	1.07929	0.808601
	1.57124	0.823367	2.17118	0.728939
	1.25495	0.629219	1.51072	1.22155
	0.851606	1.27007	3.39841	0.958915
	0.264137	0.993025	1.11365	0.980465
	1.47343	0.647742	1.975	1.20558
	3.86173	1.10844	2.12539	1.30915
	0.457319	4.76825	1.7515	0.321259
	2.39116	1.31328	2.08873	1.20499
	1.30804	0.318579	3.2527	1.07775
	3.32346	1.07014	2.88351	0.981494
	3.05563	0.939232	3.72904	1.18212
	2.52208	1.05291	2.98515	3.24897
	0.398764	1.05301	1.20184	1.25128
	3.50877	0.99424	2.4296	0.82652
	0.345304	1.54498	1.92441	1.20924
	4.31787	1.22736	7.89751	1.25194
	6.1221	1.6258	1.35124	1.26101
	1.50901	1.61203	1.02391	-0.352215
	3.80305	0.754053	12.6584	1.12981
	4.26796	2.10253	1.94366	1.26988
	1.37906	0.883756	2.32271	1.31183
	1.70574	1.03991	1.5019	1.20343
	16.8854	1.18629	1.61294	1.21627
	4.58667	1.2563	8.29732	1.11592
	3.38312	0.745067	1.67311	1.23643
	3.43815	0.888676	0.954487	1.68191
	2.06683	2.71841	6.78043	1.17416
	5.01264	0.977919	2.45466	1.45208
	2.56799	1.13921	1.36448	0.931802
	1.94978	1.10001	2.0675	1.0439
	1.49332	0.914545	2.90501	0.788241
	0.923781	1.17895	1.81192	1.01608
	2.69758	1.08515	1.52666	1.21002
	3.80408	0.918109	2.69214	2.30908
	0.870976	1.0434	2.14727	1.13519
	1.02974	0.813549	2.68147	1.19031
	2.69243	0.989708	2.28627	1.71262
	3.90435	11.366	0.757372	0.991449
	2.15442	0.548545	2.86212	1.21119
	2.91602	0.920603	1.4049	1.11814
	4.3223	1.51051	1.63353	0.759909
	1.85335	0.908602	0.411091	1.32177
	2.60164	1.02037	2.18073	0.754953
	4.11196	1.2081	2.84952	1.36256
	1.56114	0.972003	2.62261	1.48085
	2.67923	1.62034	0.350556	1.57842
	3.46646	1.06668	5.66331	1.11395
	1.70014	0.946494	3.08109	1.13373
	3.72429	1.06174	3.22473	0.949183
	0.449896	4.61463	1.95438	0.739811
	9.02356	1.02248	1.58409	1.2683
	10.2872	1.31015	1.70546	1.37183
	1.98583	1.06174	1.27371	1.08745
	2.72859	1.07918	1.88397	1.27105
	8.973	1.30847	1.96167	1.30139
	6.18234	1.11295	2.25369	1.08247
	2.6952	2.84687	1.4137	1.55576
	11.5154	1.14814	2.86377	1.00912
	4.9088	1.12609	4.17502	2.49457
	1.80024	2.05529	1.77015	1.69035
	0.356396	0.738915	0.41142	1.17236
	1.56624	0.311182	0.900235	0.727799
	1.46082	0.954638	0.478523	1.40272
	0.768081	0.7777	0.503081	1.47758
	0.539138	1.13615	1.2188	1.07293
	1.58163	1.02424	4.37977	1.14126
	1.66005	0.847013	1.0477	1.18077
	4.37367	0.772771	1.19377	1.21235
	1.62777	1.36633	1.54944	1.30037
	0.348731	0.962518	5.32825	1.05271
	1.88328	1.00541	2.59237	1.09336
	1.77444	0.607439	1.02215	0.535583
	1.99812	0.680729	1.06263	1.41238
	2.15404	8.45702	2.28175	1.09315
	3.83795	1.23802	1.32245	1.21897
	2.68861	1.70794	1.29343	1.00515
	1.03854	1.00769	1.41748	0.942897
	4.74988	1.05907	1.61878	1.06795
	13.5123	1.80001	2.85996	1.04842
	6.58886	0.835701	2.92049	1.00086
	1.86866	1.51625	0.883254	1.08515
	1.38749	1.00821	4.96363	1.02404
	2.60179	0.970683	2.07896	1.13733
	1.24721	1.37679	2.25111	0.85504
	2.39685	0.972976	4.4639	1.12879
	1.67468	0.889959	1.61302	0.870951
	1.1978	0.84934	1.16235	0.913155
	4.59139	1.04823	0.622615	1.12235
	1.39594	1.08634	6.17572	1.27963
	4.94201	1.17385	2.71888	1.21391
	1.29969	0.66904	1.24212	1.08808
	10.834	1.52683	1.34722	1.22376
	1.40622	0.806956	4.13202	1.08655
	3.70784	0.891352	2.12559	1.44179
	2.2131	0.954304	1.80492	1.32218
	5.89125	0.675345	1.21185	1.5427
	10.9235	0.973711	1.59761	1.07726
	14.1935	1.09378	2.68329	1.40682
	2.90634	1.35797	6.84973	1.1214
	0.69698	1.00296	2.45948	2.45676
	3.60923	6.71106	1.7517	0.896085
	3.72911	4.23539	1.97322	1.29516
	1.30894	1.13253	2.12299	1.0276
	2.21792	1.14034	1.99564	1.27896
	2.51407	1.04681	0.613477	1.55044
	3.54468	0.168048	1.77837	1.00898
	2.51567	1.16238	1.33576	5.22101
	2.32435	1.79058	4.29016	1.09103
	4.93467	1.00171	1.21186	1.0484
	1.93449	1.66569	1.86022	1.01405
	1.45197	0.883591	0.965362	1.24537
	1.81547	1.04159	2.20321	1.87313
	2.07821	1.20199	1.68588	0.58827
	0.281773	1.01809	2.75227	0.964126
	0.242625	1.2933	1.46784	1.00634
	2.10401	1.11912	3.90941	1.1163
	3.12575	1.11498	1.19859	1.2608
	3.4095	0.590639	1.75167	1.46785
	3.52813	3.00066	3.45217	1.32025
	2.7768	0.296986	3.00569	0.929887
	1.66967	2.55317	1.04262	1.03597
	6.86033	1.15569	2.39516	1.33232
	1.16913	1.39874	1.51522	1.03852
	4.9032	1.05804	1.10001	2.46029
	2.35078	0.873716	1.68027	1.36361
	2.19894	1.00276	1.29101	1.36006
	2.51203	0.989915	3.31676	1.08737
	1.08257	1.1374	2.32746	1.45951
	2.82023	1.06425	0.881223	0.668022
	1.1142	1.28029	0.622539	0.849271
	3.02092	1.10812	1.61882	0.40458
	2.47266	0.993652	0.783524	0.226415
	7.74628	1.70246	3.10237	0.142986
	5.04211	0.956173	5.52314	1.09015
	2.36119	0.389345	2.32943	1.25948
	4.36811	0.978332	1.25816	1.11641
	0.980433	2.92561	2.30308	1.24541
	4.192	1.18439	1.3085	1.13855
	1.92508	1.15087	1.63671	1.1237
	7.57095	1.02645	1.27969	0.57765
	0.940845	0.987802	1.8584	1.24964
	2.86119	0.882673	1.71598	1.08
	0.474289	1.1899	1.14919	1.23234
	3.04993	1.07578	2.24768	1.17565
	3.16533	1.05228	0.35786	1.29612
	0.708521	0.681928	0.890457	0.916876
	3.84026	3.14677	1.2879	1.00019
	2.88486	1.07313	0.160671	1.16219
	4.69655	1.71667	1.94047	1.15208
	6.53823	1.12133	1.31861	0.987503
	2.22243	1.25459	0.54192	0.820465
	0.526897	0.974328	3.31141	0.651752
	2.36068	0.642427	0.648061	0.862699
	2.57409	1.0468	0.599219	0.578414
	2.12716	1.6102	4.86114	0.580859
	1.58132	1.90438	0.921539	0.898618
	3.26325	1.20473	1.15702	0.303931
	2.50966	1.19893	4.09502	1.73088
	1.98538	2.61273	1.3132	1.27276
	0.800018	1.2563	1.16389	1.04653
	6.27895	0.903334	2.71256	0.320137
	3.48766	1.5489	1.85571	1.12149
	3.14081	1.12698	1.24597	0.689244
	0.922959	0.256969	1.1894	0.450155
	2.11408	2.78218	1.314	0.967913
	9.01963	1.17099	2.35194	0.931989
	1.88641	1.46936	1.68199	1.24457
	4.04004	1.26794	1.73882	1.15401
	2.22215	1.23819	0.869136	1.1713
	2.91727	1.08813	1.40417	1.70614
	3.9733	0.788741	2.53104	1.00848
	6.73542	2.4505	1.10402	1.17613
	1.87177	3.10711	2.29186	0.956772
	3.79252	1.02485	6.27756	1.23771
	2.45501	1.7139	3.32498	1.19181
	6.83444	1.07837	1.51083	1.10836
	4.38656	1.0855	1.34431	1.27536
	5.06387	1.01072	1.8021	1.12769
	0.396375	1.13975	2.12167	1.46869
	7.72774	1.13364	1.99342	0.830957
	5.20425	4.10564	2.12984	0.681322
	2.77528	1.40394	3.20454	2.3338
	0.99359	9.00836	5.69304	0.917244
	1.94811	0.647227	2.52149	1.21536
	1.23138	1.11441	1.42212	1.16605
	3.11721	1.07492	1.27772	0.967474
	1.01512	1.24051	0.849967	1.35697
	1.3201	2.96316	0.819175	1.16051
	3.15923	1.00476	1.88394	1.27664
	6.73788	1.2366	1.11782	1.17721
	1.81143	1.43161	2.5238	1.31042
	1.13117	1.11493	1.66518	1.42006
	4.20015	1.22075	1.13609	1.06126
	5.30183	1.20024	2.06142	0.926092
	3.1434	1.33487	0.955221	2.21297
	3.3916	0.855327	1.70667	1.2141
	1.44726	1.18548	2.14994	1.06498
	3.13623	0.863197	2.26011	1.06865
	0.438431	0.584167	1.79143	0.708825
	2.65145	1.35088	2.41677	1.11363
	1.59858	0.629818	2.18707	1.1524
	2.30185	0.488631	1.90053	1.04715
	2.55048	1.13271	1.4862	1.85072
	2.82376	1.22272	1.94502	0.897828
	2.21855	1.5338	2.22002	1.25871
	1.11117	0.843313	1.19527	1.40287
	1.9146	0.979917	1.16499	1.33419
	0.423694	1.05947	0.825272	1.06532
	5.85351	0.379694	3.09268	1.11077
	2.0814	1.23948	2.66833	0.949611
	1.33045	1.12383	1.73195	1.04827
	0.204483	3.37135	9.92923	0.78784
	2.16011	1.2132	2.47527	1.3212
	3.29506	1.00906	3.47453	1.53388
	3.90598	1.48644	1.12018	1.16805
	11.8797	1.78844	1.65223	1.03136
	2.97367	0.460716	1.73754	0.275205
	5.03107	1.13294	1.00153	1.34907
	6.86605	1.0235	1.75384	1.12302
	0.978167	1.01984	3.8965	0.912815
	5.57762	1.8492	1.6035	0.990814
	1.40262	1.30192	-0.635532	1.81416
	3.52505	1.31121	2.19542	1.16586
	5.43026	1.55705	1.7633	1.33169
	0.254502	2.27904	3.29852	1.1313
	1.84023	2.64203	2.1992	1.32859
	1.51946	2.43676	2.85903	1.34149
	1.6617	0.880603	0.893076	1.02162
	0.932213	1.6504	1.38287	1.59039
	1.83293	1.08313	4.11876	0.495988
	2.84259	0.49721	0.972804	1.25338
	1.43396	0.964349	3.40053	2.43361
	1.55452	1.42284	1.97306	1.37457
	2.81188	1.03077	2.42053	1.19068
	2.58515	0.462387	1.23137	1.30578
	2.88033	1.17253	2.2325	1.06578
	3.80351	1.16836	0.74729	1.17504
	2.23668	1.09685	1.37898	1.17675
	3.63152	0.952345	1.46455	1.23802
	1.53364	1.43214	1.9902	1.21157
	0.310009	0.805858	1.82413	1.20668
	2.85339	1.00361	1.85651	1.09186
	3.26528	1.25013	1.57023	1.36942
	-48.5166	0.300626	1.32497	1.37654
	4.09632	1.09339	1.41695	1.00576
	1.55832	4.17759	1.753	0.773185
	5.68843	0.946999	2.40071	1.25459
	2.39236	1.03537	2.21785	1.08753
	2.19694	2.90941	1.89302	1.16598
	1.21186	0.416173	1.37768	1.20127
	0.413697	1.52735	3.22625	0.887304
	1.99743	0.905107	1.3016	0.856778
	3.88674	0.987821	1.38728	0.845511
	1.00573	1.07705	1.41829	1.06908
	5.41192	1.05736	3.12785	0.920547
	5.69907	1.23903	2.79944	1.22672
	3.40808	1.06706	1.3634	1.29633
	0.989278	1.07746	3.53618	1.19994
	1.32518	1.81103	2.00055	1.08874
	1.79852	0.474266	2.26896	0.936425
	0.970491	0.639935	0.695976	0.845565
	2.16762	1.02136	1.33246	1.29296
	1.89014	0.442401	4.66777	0.426297
	1.75544	0.782379	3.28292	1.27178
	1.47234	1.16481	2.26485	1.24143
	2.94019	0.644142	0.363931	1.24147
	2.94803	2.05106	5.65319	1.27218
	7.68005	1.18359	4.17813	0.725029
	2.87768	1.16079	1.64152	1.1104
	3.0767	0.868829	1.54155	1.2584
	0.967953	0.640415	0.527889	1.10583
	2.37337	1.28867	1.04932	2.69115
	0.908102	0.909441	3.0422	1.40086
	2.83468	1.2472	1.72843	1.83813
	1.62769	0.669032	2.22894	0.992186
	4.95448	1.02613	1.79703	0.417008
	2.17743	1.09165	2.05188	1.30029
	1.1212	1.04552	2.58798	1.0597
	1.31855	1.06538	0.665751	1.18019
	2.41588	0.938997	3.95887	1.29958
	3.71134	1.8491	1.72899	0.97637
	10.6516	1.46178	1.82605	2.23102
	0.893124	1.31322	1.17348	0.858652
	1.84966	0.91326	2.40609	0.911958
	3.8716	1.23458	1.22389	1.1781
	3.01506	0.038997	0.679278	1.20006
	0.840977	3.45471	4.84159	1.32386
	3.59302	1.03822	2.93027	1.09514
	2.58547	1.10578	3.02994	0.767152
	2.34906	1.06102	4.69245	1.02126
	2.82515	0.378148	1.22232	0.184919
	2.9593	0.411915	2.12444	1.03224
	1.27362	1.07619	2.58665	0.720606
	2.67255	0.765002	1.25206	0.725858
	2.96833	1.00554	2.27304	1.06299
	2.25493	1.94186	2.49304	1.26053
	3.79064	1.0586	0.455575	0.921934
	2.13179	1.14337	1.72508	0.789317
	4.12687	2.25867	3.18641	1.48707
	1.45779	1.13766	4.16602	1.58578
	2.74081	1.06299	1.41311	1.2461
	4.1545	1.40153	2.30568	1.10734
	2.0061	0.424279	2.23816	1.11956
	3.48866	0.833975	2.68507	0.89919
	4.61191	1.15801	0.501939	1.19346
	1.58032	1.01749	2.17745	1.21176
	1.2832	1.04189	0.822733	0.734597
	3.09103	2.38702	1.53537	0.42346
	5.39536	0.639858	0.794076	1.08871
	2.8603	1.65762	3.28618	1.84557
	0.503579	0.901096	1.08681	2.03202
	2.60512	1.26766	1.34865	1.12928
	1.5775	0.670394	1.69132	1.06669
	1.50831	0.952197	1.96186	1.02328
	3.94482	1.04223	3.32467	1.37515
	2.1973	0.936531	2.70187	1.18738
	1.62363	1.10942	1.23743	1.05551
	5.81288	3.74655	1.28593	1.373
	13.7215	1.91708	6.9173	1.27269
	4.31567	1.55945	5.02736	1.44144
	1.42188	0.300165	2.08401	1.41976
	4.42247	1.2616	2.14669	1.59924
	20.6931	1.33629	2.43663	0.923159
	2.35936	0.983577	0.921748	1.24259
	3.23491	1.20951	1.99457	1.30909
	3.14955	1.00334	2.75866	0.977706
	1.95191	1.6559	1.17776	0.862195
	2.10167	1.0053	1.78569	1.17277
	2.64021	2.74837	3.85885	0.964359
	2.90625	1.29556	2.90699	0.847933
	0.991011	1.4716	3.50155	1.1712
	0.81835	1.23137	1.78778	1.05926
	2.07535	0.965967	1.76235	1.65192
	1.63544	1.11325	2.864	1.14789
	0.590715	0.979284	2.04274	1.03115
	3.95525	0.867464	3.31024	1.03003
	4.14195	1.22547	0.729989	0.689745
	5.22429	0.95306	1.37671	1.35658
	1.68923	0.999552	2.01304	1.00699
	4.50145	1.05671	1.90869	1.16167
	3.45451	1.25189	2.92101	1.06512
	3.48438	0.548252	1.73334	1.14004
	4.62236	3.85983	1.45564	1.18355
	0.217018	1.08625	1.50385	0.762858
	6.27787	0.902548	0.991398	1.35243
	3.27787	0.992343	3.0309	1.30973
	2.02954	1.13975	1.75931	0.615913
	2.59897	1.08497	0.893203	1.25409
	5.29579	0.7467	1.34082	1.10883
	1.17476	1.58097	3.88229	1.23103
	8.6703	1.19015	2.2531	1.83911
	1.35045	0.88217	1.63016	1.19401
	2.15518	0.337075	1.11452	0.802656
	1.7676	1.25596	0.377469	1.3802
	3.74621	2.95475	2.21733	1.40768
	5.57757	1.22832	1.28189	1.18334
	1.39653	1.02128	1.814	1.02541
	3.65226	1.24155	0.268489	0.296566
	2.87874	1.24516	2.06547	1.03919
	1.38107	1.60518	2.90318	1.37159
	3.29469	1.34916	2.31656	1.11162
	2.45425	1.15361	2.33731	1.13092
	5.64172	0.984887	2.07454	1.23691
	1.75213	0.856833	1.80299	1.56554
	2.10312	3.73924	1.47999	1.37197
	2.07362	1.07407	1.88677	1.47387
	2.73729	0.734518	1.56272	1.20424
	3.11065	1.26505	3.02322	1.36855
	4.19735	1.02242	1.72448	1.15113
	1.63899	0.897997	2.14197	1.3049
	3.61698	1.06048	4.05212	1.27063
	0.444394	2.37338	1.34954	1.29621
	7.16901	1.95965	3.50332	1.03938
	2.88114	0.940847	0.836796	1.23396
	-0.152294	1.8007	2.59467	1.23616
	2.0043	1.0534	1.30565	1.13476
	0.40237	1.11509	0.498557	1.58708
	3.15275	0.866348	0.367273	1.11288
	3.14024	0.824647	1.03605	0.815192
	3.66367	1.06579	2.56112	1.35557
	1.46872	1.10639	2.30202	1.32404
	3.74202	1.23683	2.4384	0.733759
	2.16653	1.47137	2.29176	1.22516
	1.77936	9.22504	1.04682	1.24079
	3.41306	1.30234	0.431111	0.373708
	1.62918	1.04897	0.372602	1.21676
	2.04471	1.41463	1.25445	0.904445
	0.767561	1.15142	0.346075	1.10469
	1.38371	1.00879	0.788539	1.21752
	1.09747	1.08355	0.567248	1.12447
	0.601778	0.930377	2.20022	0.892862
	1.72965	2.42957	1.07261	1.13272
	2.73228	1.32127	1.05476	0.442635
	1.19099	1.02919	4.11838	1.05347
	1.56628	4.26739	1.25137	1.0806
	2.43039	1.4255	2.83305	1.35283
	2.44104	1.35383	3.08875	1.15038
	2.46015	1.08855	0.666245	1.01489
	0.6019	1.08728	6.4661	1.95439
	2.06538	0.554376	2.5959	0.169219
	1.44689	1.01876	1.67974	1.27453
	1.56683	0.994086	0.969607	0.958216
	1.48388	1.24987	0.995325	0.813348
	6.04831	0.962534	1.04918	1.04801
	0.962503	1.09063	1.64641	1.3823
	2.62918	0.530544	2.02286	1.34807
	3.27386	1.19331	0.457354	1.18225
	2.66291	1.08421	2.93235	1.19328
	1.98775	0.953026	3.8367	0.913405
	2.74772	1.01784	0.499232	1.03467
	1.23718	0.060698	2.54319	1.52436
	3.04217	1.35046	2.77722	0.806448
	0.3004	2.0551	5.45982	1.10243
	3.41214	0.987247	1.67318	0.316623
	0.354617	1.57151	1.79755	1.06961
	1.43714	0.944956	1.2782	2.66412
	9.09409	0.493556	0.329041	1.19353
	1.30097	1.01716	2.00528	0.99171
	1.94178	1.18558	6.69544	1.01333
	1.158	-4.05102	2.74559	0.99298
	7.53893	0.455705	2.87765	1.22556
	4.50326	1.14284	2.37057	0.996713
	4.07788	1.01679	2.13954	1.22939
	1.44266	0.881094	1.10831	0.904736
	1.45985	0.766493	1.69856	0.750621
	1.49965	0.947291	1.1488	1.04594
	5.77518	0.963993	2.04293	1.12795
	5.35471	0.602846	1.99627	1.3439
	0.608424	1.29359	4.87007	1.23147
	4.36661	4.61858	1.18426	1.26131
	2.37492	1.16398	1.16634	1.27453
	8.25445	1.51305	1.59645	1.33008
	1.3071	2.76017	0.942612	1.71222
	1.49852	1.26534	1.01172	1.27237
	1.71478	1.51123	1.6742	1.6362
	1.48542	0.955189	0.595567	1.21294
	4.64006	1.79623	1.78391	1.12685
	2.09273	5.61371	2.6433	1.70715
	1.54334	1.10505	3.09605	0.851042
	5.09915	1.40681	5.00035	1.04372
	0.503111	1.47189	2.4458	1.33393
	3.37091	0.359701	2.11714	1.04619
	0.97598	0.798804	1.75993	0.714413
	3.15784	1.00936	-0.982299	1.36031
	2.5923	0.888105	3.10222	1.07735
	0.276287	0.973244	4.06614	1.20339
	3.31196	1.47489	0.849411	1.31337
	1.25821	0.742038	4.70318	0.517036
	1.65782	0.677619	0.971191	0.982587
	1.11902	2.97083	1.7135	2.14313
	2.11996	0.796353	1.5623	0.924873
	3.43609	2.35112	1.27201	1.18321
	2.61225	-0.044303	1.52963	1.37245
	1.71671	0.980176	1.1998	1.08211
	1.66234	1.00519	1.56784	0.834844
	2.09701	1.26709	4.11407	0.72795
	0.840839	1.29243	2.15402	0.767536
	9.61969	1.03703	0.874945	1.02021
	1.89516	1.23132	1.34276	0.948837
	0.653073	1.29965	4.22667	0.39158
	2.59478	0.758196	1.35568	1.10092
	5.72076	0.945737	0.764127	0.697914
	3.54163	1.89277	1.11432	1.12294
	0.261716	2.22732	1.97869	1.16478
	3.28009	0.850996	1.49739	1.02623
	3.94204	0.953363	0.883368	0.985613
	5.84777	1.56865	1.30464	0.974058
	0.459429	1.19388	1.33558	1.19612
	5.24787	0.994459	1.90195	1.08576
	2.573	0.960651	3.86162	1.80228
	3.66309	0.99572	3.44777	1.09842
	1.19889	2.00651	0.262368	1.1721
	2.33034	1.03702	1.97767	1.24939
	2.43326	1.01776	2.97531	1.25035
	0.872469	1.08246	3.29119	1.81697
	4.7075	0.578423	5.07357	0.862664
	0.668937	1.15633	1.80202	0.653293
	3.84101	1.10808	2.41206	1.08281
	1.12834	0.914713	0.428968	1.09328
	2.66234	1.16142	4.0336	0.903696
	3.20259	0.59143	5.25087	1.27026
	4.33465	0.907962	1.96094	1.03016
	3.52781	11.2867	2.56667	0.360386
	2.69109	1.11286	2.80045	1.69146
	1.63054	1.08542	1.276	0.772136
	7.43834	1.22191	1.03596	1.01667
	3.07702	1.13711	1.28398	1.04937
	5.92249	1.15849	2.75818	0.890091
	4.41514	0.965954	3.02086	1.37916
	0.719295	1.08607	4.87902	1.02751
	5.30962	1.19033	2.03389	1.15632
	4.45523	1.16411	0.969037	1.20107
	0.353588	0.915132	4.6916	1.0094
	1.64401	0.959064	2.2062	1.017
	4.7407	0.806256	2.49277	0.630002
	4.23247	5.89756	0.894722	1.21207
	1.05138	0.637013	0.524239	2.83929
	2.35136	1.19069	1.17	1.08499
	1.47908	1.04761	0.708603	1.07871
	1.68587	6.58117	1.10291	1.24505
	10.9407	5.62659	1.45221	0.308693
	5.42253	1.07266	1.70335	0.881485
	1.7888	1.04215	1.07244	1.34409
	1.12715	0.875066	2.12688	0.981637
	1.19253	2.9442	2.09457	1.37
	6.61334	1.08054	2.27127	0.880164
	2.12984	0.726331	0.460369	0.964561
	1.93121	1.0173	4.70934	1.33799
	2.24892	0.781822	0.907678	1.03345
	2.02288	1.51827	2.48997	0.766202
	0.875648	1.05048	2.22053	1.3164
	0.330953	2.05878	2.19696	1.11374
	0.729573	0.990695	1.44757	1.01777
	4.00107	1.0808	1.30075	0.884645
	5.02016	0.982505	2.69021	0.836952
	0.396779	1.02042	2.04668	1.14014
	3.94578	1.44796	1.39171	1.19517
	-0.640895	0.829089	2.01458	0.995193
	3.01905	1.19003	1.48455	1.29372
	7.3738	1.19157	1.07184	1.14085
	4.34496	1.01521	2.43916	1.05504
	2.38989	0.999066	5.92601	1.27094
	1.35333	1.05891	1.59885	0.912
	0.527398	1.52508	4.60752	0.904136
	3.54369	1.01981	1.63935	1.03441
	2.83657	1.1721	1.24246	1.22393
	6.22618	1.63396	1.32477	1.16927
	4.9991	1.34531	1.8303	1.02543
	1.87381	5.69649	3.57256	1.03004
	0.367041	0.901802	0.815248	1.14744
	4.04055	1.37382	1.77278	1.30805
	4.27472	1.14218	5.76378	1.11632
	1.39794	0.797989	2.66109	1.0045
	1.25499	0.775478	1.92849	1.26173
	5.01718	0.692655	1.74014	1.1175
	9.57538	1.26409	2.21546	0.886558
	1.03758	1.16419	4.32345	1.79315
	0.421996	1.09964	1.57442	0.931564
	4.50769	1.75184	0.939998	0.78848
	1.13475	1.02205	1.65036	1.59405
	1.24701	1.18164	1.01495	1.08634
	1.41384	1.14489	7.01283	1.39623
	1.22786	1.22259	3.3608	1.62645
	2.60803	1.16553	1.34746	0.756401
	2.21943	1.26248	1.0678	1.01605
	5.00885	0.770618	1.21722	1.11193
	1.03958	1.12801	1.97932	1.42322
	3.86709	1.18693	2.56983	1.21099
	1.06695	1.2766	2.09866	0.66443
	3.62742	0.826242	4.36188	1.08213
	1.21304	1.01362	1.38097	1.79823
	3.37301	1.15127	2.4515	1.37922
	3.56287	1.87562	1.75262	2.2816
	2.87944	2.08957	3.18467	1.09881
	8.58289	1.07462	2.01862	1.30335
	2.75267	1.26984	1.65066	1.1292
	2.31145	1.279	1.27985	1.19275
	2.64579	1.48034	1.30886	0.972955
	1.37709	1.16388	1.65997	0.808271
	6.8091	1.83953	1.96296	1.96505
	1.89361	0.757237	4.0774	1.09179
	4.03967	1.06926	1.16439	1.05072
	0.684129	1.06427	4.27499	0.955598
	1.47681	1.15674	2.07226	0.905145
	1.87372	0.460273	2.71257	0.981216
	2.10284	1.08898	2.33544	0.793425
	2.47307	1.27638	2.02319	1.28682
	2.51797	1.02015	1.68877	1.33166
	2.14475	6.90292	1.36059	0.987884
	1.79435	1.08878	1.54668	1.02688
	2.31201	1.00843	2.07232	1.23035
	1.12841	0.854598	3.97096	0.94599
	4.12945	1.03585	2.39454	1.34127
	6.1065	1.94142	3.21016	1.06812
	3.02722	1.13922	4.29901	0.91512
	1.08721	2.46261	2.15643	1.30868
	1.44555	0.996198	0.654025	1.02871
	2.67184	0.926711	2.1145	1.02837
	2.18465	1.0728	2.81699	0.848868
	2.49097	1.74917	1.43829	1.13602
	8.11745	1.24083	1.07263	0.624601
	1.24841	1.19544	2.20758	0.456906
	1.97382	0.894102	1.36503	1.12371
	3.62726	1.16004	1.50585	1.0529
	0.794428	1.09715	0.650505	1.06635
	0.832642	1.20984	1.75246	1.13439
	1.89894	1.40906	2.55268	1.13528
	3.74421	1.15348	1.30706	1.11441
	4.47505	1.15104	0.973937	1.0847
	4.40435	0.971985	0.909653	1.01645
	1.51162	1.12866	3.38736	0.458818
	0.616036	0.772518	2.31033	1.06907
	0.320819	1.19232	1.99986	0.853607
	0.447847	1.06912	1.01939	0.459932
	1.37027	2.29359	5.83405	1.19101
	2.16466	1.08556	1.07183	1.21893
	8.64598	3.41867	1.46699	1.5566
	5.03757	0.891054	0.424602	1.37494
	1.21445	1.16645	2.77285	1.28541
	5.03978	1.43595	5.29025	1.16157
	1.21059	3.01258	2.70225	1.04686
	1.71777	0.529938	1.24669	0.827129
	3.29462	0.696066	2.21299	1.17713
	9.1411	1.05869	2.38034	1.2761
	0.922082	0.715901	1.84066	1.50514
	0.750641	1.88549	3.17065	1.01085
	2.42885	1.17603	0.72792	3.30053
	1.43914	1.12759	1.88108	0.704987
	0.918368	0.826981	4.13194	1.23335
	0.707153	1.01775	1.87586	1.28876
	1.86432	1.19771	1.65175	1.29344
	1.70519	1.20391	1.73152	0.574987
	1.05727	2.03023	0.836658	1.39617
	3.23358	1.808	2.4343	0.875353
	3.3629	0.991769	1.62481	0.793863
	5.83168	1.04679	2.12747	1.12309
	3.85141	0.882338	0.654166	1.20453
	2.06768	0.542358	6.40687	1.27771
	4.59847	1.17283	1.22315	1.31221
	3.27233	1.04718	1.72919	1.03661
	1.3016	0.484375	1.4911	0.580525
	1.5966	1.15101	0.911571	1.36398
	1.59611	1.28498	1.05999	1.20779
	1.60607	1.30996	4.01537	1.05548
	0.472619	0.853995	1.2402	1.04893
	4.73938	1.51304	3.56944	1.25922
	3.21892	1.23998	2.21879	1.06785
	1.95319	1.06999	1.18275	1.35772
	5.2655	1.13183	2.27078	1.1329
	0.629857	1.54154	1.26214	1.05088
	4.92699	1.19317	1.83957	1.36369
	3.28436	1.19243	0.740789	1.17507
	3.14457	1.06036	2.66401	1.23286
	3.34019	1.44945	1.94142	1.14307
	3.10748	2.45163	3.14974	0.703957
	0.507923	2.24631	2.12078	1.22014
	6.64935	1.06084	1.37481	2.99507
	1.26797	0.618982	2.34262	1.30126
	17.6265	0.800865	1.08229	1.18224
	1.83239	0.704489	2.25328	1.19812
	3.16627	1.16213	0.879166	1.64296
	1.59598	1.19863	1.47909	1.20722
	3.48779	1.18688	1.09761	1.05781
	2.97799	0.500644	0.314501	0.687569
	9.64658	1.04944	1.65255	1.43704
	0.548063	1.03662	1.18131	0.567107
	5.10205	0.942507	1.2494	1.28985
	4.86695	1.06258	0.552769	1.35209
	2.75733	1.09654	0.306118	0.905246
	1.51887	1.39782	2.46904	0.765258
	0.498068	1.08274	1.322	1.09824
	2.54415	1.21301	2.15619	1.24078
	2.1029	0.987902	1.4147	2.76525
	0.859567	1.02652	2.58866	1.05513
	3.27989	1.03974	0.316507	0.798712
	3.04061	0.953202	1.168	1.46769
	6.09404	1.00851	1.68579	0.975808
	2.54182	1.05977	2.51161	0.94083
	1.613	1.27228	2.9109	1.14263
	2.09936	0.952409	0.675717	1.35173
	5.01896	1.38821	0.471654	1.01042
	5.83104	1.19739	1.30372	1.05317
	3.785	1.0739	2.04975	1.03421
	4.02808	1.04165	1.74424	1.14375
	2.3444	1.05481	3.69398	0.449476
	2.3817	0.975447	3.43009	1.03368
	4.67031	1.26764	1.53561	0.874471
	4.40244	2.79531	2.0939	0.762358
	3.16981	0.629118	1.24113	0.809672
	1.591	1.09469	1.45274	1.39533
	-0.08744	1.27069	1.98125	0.959248
	3.47123	1.15738	1.14274	1.93939
	2.64039	1.10037	1.37694	0.78262
	1.16294	1.05288	1.44686	1.15738
	9.85596	1.08599	1.84441	1.19444
	0.827425	1.30193	1.04686	1.21108
	2.8228	1.274	2.79429	0.836529
	1.74812	1.1329	2.6344	1.20935
	4.96525	1.10375	2.15036	0.903633
	2.72757	1.46706	1.35585	1.03715
	1.26638	1.29014	3.51078	1.15124
	1.20175	1.02755	1.95846	1.09113
	2.46197	1.00008	1.85835	1.29982
	6.68095	0.955545	1.72714	0.881572
	4.43532	1.09259	2.43232	1.01441
	4.64602	1.14878	1.67562	1.47476
	1.53936	0.991379	1.68238	1.21161
	10.7306	1.06819	1.11224	1.2861
	3.20188	1.05829	1.25738	1.06938
	8.46	0.749788	0.319591	1.46527
	1.41397	1.03492	2.7442	1.02055
	1.33649	1.18535	1.38511	1.07902
	3.33674	0.792032	4.20941	0.94331
	1.46101	0.906625	1.60724	0.96122
	1.56922	1.06944	0.871554	0.982816
	6.1039	1.17364	0.639474	0.889145
	3.98771	1.23309	1.10352	1.00068
	3.22836	1.27293	3.06103	1.36207
	4.92486	1.54105	1.18251	1.26127
	2.3317	1.63097	3.8428	1.11469
	2.24004	1.30467	1.98791	0.65396
	1.73867	0.752395	3.29483	1.24827
	2.61365	5.74622	1.02292	2.2791
	8.12884	1.10671	1.90799	0.537473
	2.33067	1.12955	2.42368	2.75006
	0.617717	1.28214	0.419091	0.753918
	8.4674	1.51289	1.48425	1.53381
	6.39928	0.907898	0.59686	1.12595
	3.68243	0.899671	2.59287	1.24386
	5.10781	1.07461	1.61193	0.987427
	4.75181	0.985733	1.15394	1.31569
	0.799936	2.87382	2.85285	1.1611
	2.11028	1.08684	2.61271	1.07377
	5.70914	1.19256	1.56709	1.04743
	1.81909	1.07834	2.49752	0.815125
	2.7446	1.14776	1.50149	0.457441
	4.54348	1.10833	1.6667	1.13275
	1.1229	1.24514	2.41739	1.5914
	3.12793	1.11883	2.11102	1.32398
	5.39703	1.0999	1.7808	0.888682
	3.50341	1.07567	1.88155	2.57288
	2.86752	1.29244	1.13894	4.17265
	0.999383	0.854098	1.14353	1.50946
	3.3187	1.15699	1.06442	1.47865
	7.69221	1.09384	92.1089	0.915041
	1.4671	0.535574	3.19016	1.46042
	4.80584	0.969488	2.16531	1.0301
	1.24052	0.955661	1.52416	1.21073
	3.89225	0.995606	4.40381	1.14262
	0.90726	1.23271	2.02161	1.10157
	2.64525	0.991927	0.928996	0.616529
	2.95181	1.42633	2.27777	1.08532
	1.41063	1.07374	2.74042	1.635
	2.97755	1.26233	1.15602	1.10928
	6.59475	1.091	3.62229	1.13708
	1.85441	1.23311	1.29895	1.11918
	1.67679	1.16776	4.44321	0.965418
	1.62129	2.12835	2.3126	1.73774
	2.01398	1.15433	1.116	1.27424
	2.27771	1.3349	3.56399	0.637611
	6.4391	1.08073	0.879513	1.03648
	1.69269	1.55465	1.47097	1.03676
	2.06349	1.06479	1.66923	1.46982
	1.57828	1.51877	5.33242	0.93221
	3.24412	1.11549	1.5676	0.855412
	0.946954	0.877966	0.865684	0.222694
	0.781755	0.859076	2.22505	0.975404
	3.99032	1.12242	0.136608	0.931591
	3.93882	1.25668	2.23437	1.16182
	1.49518	0.747027	1.62727	1.20238
	2.36066	1.25427	3.12398	0.662497
	2.44888	0.681125	1.02296	1.17631
	2.53718	3.77373	2.45076	1.04346
	1.4539	1.04868	1.33142	1.30879
	3.21228	1.14261	2.61353	1.77398
	1.21013	2.74252	1.71902	0.935103
	2.23796	1.3068	1.6101	1.08042
	2.7071	1.29602	1.7837	0.655599
	2.26283	1.10898	3.43667	0.792219
	2.90492	0.78724	1.45329	0.732412
	4.61188	1.15435	1.04998	1.15432
	0.933026	1.13437	1.05295	1.16408
	4.32724	1.74231	3.54451	1.20861
	0.346088	1.12759	2.14741	1.03016
	2.33548	1.11069	1.32376	0.831495
	3.52091	0.913496	2.56226	1.35525
	5.38499	1.06975	1.38293	1.93694
	1.53088	1.05468	1.68238	1.08656
	2.42589	1.21779	0.316121	0.269471
	2.46754	1.27538	1.62021	1.19429
	5.44989	0.742076	2.40585	0.974089
	2.24586	0.831075	1.80199	1.1378
	2.10932	1.31447	2.19127	1.66239
	1.85184	1.21431	0.06165	0.601574
	8.4109	1.42083	0.840564	0.496305
	1.07889	1.02437	1.66848	1.22467
	0.938815	1.04393	1.56922	0.991001
	1.90098	1.26915	2.07036	1.13396
	2.48202	0.973423	4.20549	0.913095
	9.85914	0.656737	3.44544	0.848473
	4.64997	0.327539	2.29615	1.11277
	11.7823	2.20036	3.09841	1.05648
	3.00549	1.04743	1.85712	1.62434
	4.35558	0.725345	1.26108	0.837209
	5.64132	0.99708	2.60075	1.51165
	3.35851	0.971565	2.3957	1.16869
	8.95904	0.974793	3.05158	1.15345
	0.991933	0.875141	1.27803	1.14312
	1.66641	0.621227	4.14971	1.15541
	0.644336	1.1457	2.63992	1.24191
	1.21887	0.975423	1.45919	1.16898
	3.19562	0.893051	0.737567	1.32944
	2.30853	7.02818	1.51119	1.33489
	2.69828	1.04056	1.80366	1.10555
	0.407936	1.17321	0.402782	0.98697
	2.95511	0.974499	0.924091	0.746484
	1.13266	1.07204	0.957455	1.06168
	3.14276	1.08388	1.07539	0.95979
	3.80047	1.47445	1.90788	1.05453
	3.63603	2.99997	0.630333	1.4652
	3.36284	1.20856	0.15506	1.38119
	3.04049	0.968169	2.29647	1.08292
	6.40477	0.935119	3.97861	1.36043
	6.33774	0.965753	2.27961	1.03524
	3.22142	0.782736	1.34799	1.00566
	5.61826	1.37156	1.09634	1.08608
	1.83649	1.15425	1.00261	1.08152
	2.8059	1.19317	2.88295	1.11846
	4.08847	1.02358	3.0825	1.1541
	1.43975	1.41354	1.62134	1.80148
	5.3585	2.96522	3.97117	1.02679
	7.56959	6.36485	2.59684	1.20033
	2.98625	1.16923	1.52755	0.993465
	2.14758	0.503296	1.89211	1.26455
	3.31374	1.29764	3.25443	1.20088
	2.42948	1.07824	1.93138	1.20146
	4.25045	9.56701	1.87979	1.24761
	8.12728	1.09356	1.72482	1.27679
	2.47477	1.28486	0.707758	1.21166
	2.16417	1.25595	1.96192	1.84978
	1.74836	0.732369	2.39776	0.896093
	1.87784	1.22752	1.14652	1.07035
	7.30149	0.963088	1.53858	0.961969
	1.01206	1.02838	1.66276	1.23425
	3.62729	1.18748	2.55023	1.23633
	2.34098	0.767404	1.18153	1.03641
	2.56268	0.863304	1.84703	1.1052
	3.46074	0.958412	3.06511	0.74549
	1.01813	1.30937	2.10566	1.06486
	0.383931	4.29656	1.63515	0.951827
	1.94619	1.15929	1.39354	1.66816
	2.02871	0.930969	0.694525	1.18268
	1.21828	4.85611	2.54161	1.22403
	1.48572	1.06381	1.74359	0.902406
	2.6893	1.14365	2.55127	1.2339
	0.977609	0.954578	1.94792	1.06423
	5.91403	0.952943	1.2768	0.611682
	2.58959	0.907685	0.49377	1.12271
	5.02037	1.94331	1.26132	0.947251
	0.334856	1.04671	1.15081	1.12744
	0.978374	1.10272	1.7432	1.0831
	3.72401	1.62362	0.721265	1.03043
	2.66988	1.23018	2.89595	1.3129
	1.81065	0.785961	1.53011	1.37869
	10.0607	-2.447	1.1311	0.944675
	6.14711	0.842374	0.589086	1.16197
	3.74768	5.86429	2.27329	1.43169
	3.6885	1.13196	0.626009	1.08316
	2.20212	0.348191	1.65331	1.52538
	2.72001	3.85449	1.35217	1.304
	2.87419	1.42055	0.881259	1.2745
	1.50694	1.19203	2.21385	0.99716
	3.33327	1.02409	1.85546	1.20472
	13.6492	0.382215	1.82359	1.33081
	2.34512	1.15655	2.5432	1.16325
	0.863607	1.23752	-0.086435	1.29882
	2.21528	1.28482	2.15607	0.817993
	4.58147	3.8598	1.1399	1.12786
	1.5243	1.13912	2.0046	1.26413
	4.64254	0.643217	1.1653	1.01862
	3.02251	1.11851	0.200599	0.555979
	5.6419	1.14546	0.436559	1.73155
	3.914	1.1134	2.344	1.53143
	1.66239	2.85589	2.14182	1.24097
	3.21785	1.42905	1.14543	1.01039
	1.84427	2.211	1.21309	1.33318
	3.11035	1.47854	2.81581	0.892562
	5.8624	2.34232	2.54918	1.00103
	3.37116	1.05255	0.530632	1.45585
	1.19817	0.814458	3.13941	0.756184
	8.62128	0.939436	1.89512	0.697156
	1.22703	0.848321	1.83987	0.972319
	0.85824	1.06164	2.46724	0.966796
	3.78662	0.98806	-1.22063	1.93798
	9.60116	1.40396	2.13748	1.1712
	6.12721	1.04261	1.74022	1.23439
	3.01263	0.968346	2.40234	1.18743
	1.5721	1.49708	2.46052	0.75526
	1.65212	1.29441	0.375053	1.21536
	1.41226	1.34988	1.07042	1.16573
	1.95896	2.78905	1.14026	1.1551
	1.04486	0.954955	2.42999	1.09434
	3.1644	0.808282	1.97723	0.658138
	9.01491	0.881645	2.9169	1.03435
	1.78554	0.940845	1.90993	0.905824
	1.56271	1.01548	0.919104	1.09682
	2.01873	1.07067	0.86245	1.21134
	8.29485	1.17879	4.47186	1.41098
	1.69281	1.5739	1.47712	1.3593
	0.720007	1.01839	1.05144	0.642045
	1.92762	0.490423	0.946617	1.07429
	2.14251	0.550557	2.0002	1.25644
	0.952438	1.1446	1.71216	1.09926
	3.15299	1.37468	2.15524	0.768535
	3.67929	0.887617	-0.366427	1.21047
	0.811058	1.05815	3.64916	-7.31384
	3.29058	0.768133	1.93959	1.16565
	8.20401	1.29238	1.8374	1.00596
	1.4228	0.778116	3.70191	1.23025
	0.801124	4.81151	0.615015	1.50718
	0.516064	1.68937	3.99015	0.51966
	1.42549	1.5007	2.5175	0.966146
	4.91951	1.11814	0.840626	1.13549
	1.21073	1.18201	1.39171	0.498218
	2.42949	1.00783	1.4156	1.01126
	4.73068	1.13469	1.38331	1.52973
	6.86595	1.08796	1.77639	0.799637
	3.09597	0.782335	1.43531	1.0172
	2.03905	1.00992	1.28426	0.870677
	14.6055	0.909463	1.05772	1.17281
	3.79329	1.01569	3.05651	0.363735
	4.49431	1.33838	1.48528	1.12989
	4.40066	0.26805	4.13398	0.59012
	3.76663	0.974869	1.06381	1.214
	2.23965	0.997882	3.4677	1.07946
	1.15258	0.613324	4.53176	0.724897
	0.816066	4.0609	1.88431	1.12837
	4.50138	0.726642	1.96183	1.51095
	0.597959	1.13331	1.42036	1.02699
	2.13289	1.15954	2.17532	1.27965
	1.3277	1.1798	3.41176	0.816711
	0.517433	1.23986	0.958688	1.02325
	1.71453	0.98724	1.72531	0.893556
	3.07549	1.24092	0.69126	1.09789
	0.73689	9.38626	2.87393	1.07244
	5.16593	0.743243	1.34284	0.938978
	0.715409	0.984648	1.45199	0.990966
	1.45937	1.27759	1.09621	0.716828
	1.68212	1.55202	2.02554	0.972201
	8.21508	0.989436	1.41196	0.854486
	1.11109	0.869676	3.63786	1.32703
	0.849405	0.855599	2.08907	0.999105
	1.19518	1.84527	1.22958	0.995425
	2.78578	1.03491	2.29214	1.23087
	1.44598	1.11619	3.97148	1.53847
	2.25825	0.634339	1.42379	1.02238
	4.03044	1.25158	1.69362	1.08084
	2.2494	1.14442	6.29802	1.14123
	4.75341	1.15899	2.93757	0.509095
	2.6872	0.866787	1.10962	0.930459
	1.19737	0.373324	3.81136	0.786709
	2.13956	1.3028	1.49077	0.912671
	1.41748	2.94537	1.3413	0.887751
	2.86317	1.18363	1.44919	1.14566
	3.11487	0.824505	1.57761	2.18372
	2.04195	0.686383	3.10356	1.3886
	0.527509	1.18047	1.05012	0.890019
	0.748786	0.661751	1.67483	1.68394
	4.15313	0.369803	2.16949	0.917201
	0.28354	1.10654	2.33691	1.26747
	1.44814	1.2264	1.4292	1.19607
	1.71865	1.57531	1.22312	1.18925
	5.92626	1.21378	0.924577	0.699529
	1.50262	4.65333	2.96359	1.03064
	0.74831	3.61325	2.09604	1.14195
	1.36105	1.51262	-0.525196	1.12687
	2.76654	1.13769	1.22884	1.14091
	2.45803	0.554774	2.54146	1.61193
	-0.13978	0.959558	4.5067	1.35441
	1.44169	1.16213	1.69541	1.21474
	4.86899	1.09455	1.25899	0.967041
	3.75198	1.09678	1.51207	1.18315
	2.79096	1.02938	2.56201	1.08801
	1.24705	1.32807	2.48548	1.27032
	5.84695	1.22401	2.38958	1.06138
	5.93562	0.942427	1.2661	1.11043
	1.53427	0.843502	1.73874	0.533818
	0.307728	0.85609	3.30526	1.3507
	2.88595	2.84338	2.05181	0.836495
	2.97191	1.13663	1.76842	1.19331
	4.01032	0.982172	3.09275	1.24539
	1.09849	0.656287	1.55099	1.20735
	2.81994	1.2311	0.843588	1.36086
	2.49209	1.08258	1.02502	1.2241
	1.4999	1.33405	1.33114	1.23364
	-1.02526	1.73854	1.60817	1.51809
	0.119496	0.973553	0.712843	0.985438
	6.85809	1.13415	1.04077	1.23537
	4.37138	1.11033	2.49599	1.15754
	5.26021	1.27213	0.821096	1.04817
	3.56389	1.02846	1.34043	1.26352
	7.12775	0.974263	1.57521	0.630472
	0.69941	0.993294	1.2213	1.05556
	3.52508	1.345	9.95931	1.16509
	3.02071	0.849204	1.2266	0.941034
	3.21258	1.08157	0.627279	1.23857
	3.54479	1.06039	1.6672	1.00396
	0.564466	0.915015	0.880443	0.679092
	2.55543	1.07641	1.06569	1.05359
	2.34167	0.862835	0.761752	1.02916
	1.95348	1.04975	0.823295	1.37142
	2.8693	1.26622	1.84457	1.29556
	1.12171	1.42097	0.791882	0.829515
	1.51913	0.939247	3.90556	0.689081
	0.647235	1.32313	2.56385	1.39262
	2.75631	1.01367	0.761962	0.466768
	3.57379	1.27258	1.13396	0.977512
	2.63374	0.773749	-0.161235	1.04693
	1.9246	1.19841	3.05555	1.59411
	0.242218	0.841086	1.12237	2.86493
	8.31227	0.332162	1.05734	0.024295
	3.68501	0.652058	1.23155	2.08376
	5.56221	1.0278	2.41357	1.0876
	3.45467	1.37976	2.02989	1.0933
	0.368387	1.52426	1.37429	1.24453
	2.51881	1.35482	1.79879	1.1153
	5.73557	1.19736	0.751257	0.761885
	1.15016	1.00396	1.61678	1.27633
	4.58006	1.05528	2.60968	1.10186
	3.68417	1.26165	1.26454	1.9279
	5.48167	5.35731	1.56958	0.898287
	1.27356	1.51463	1.97285	0.981167
	2.03864	1.11195	2.37289	1.0651
	0.823151	0.703307	1.73472	1.23684
	0.843688	0.975342	2.86937	1.01835
	2.63566	1.55455	2.35877	0.903988
	0.366655	0.944824	2.47726	0.655722
	1.24415	0.994611	1.91823	1.50406
	2.84155	2.23591	2.92394	1.21525
	3.28614	0.89666	0.906865	1.16471
	1.47064	0.958173	1.69565	0.71754
	7.50877	1.32302	2.40545	0.923892
	3.27283	1.18294	0.816116	1.10171
	2.8803	0.669373	1.61162	1.03831
	4.84518	0.93881	1.03523	1.12912
	2.21166	1.18509	4.26892	0.752126
	1.94689	0.928189	1.81818	1.22375
	2.01662	1.1286	0.693672	1.52341
	4.6808	0.864919	1.67356	1.08099
	1.27917	0.935224	2.05685	0.926731
	7.46763	1.03791	1.20844	1.18963
	3.71741	1.12352	0.926301	0.814411
	6.27937	0.884576	2.27849	1.66604
	1.54207	0.599118	1.25466	1.24953
	4.14199	1.20028	3.06719	1.22713
	2.51106	0.782667	2.86332	1.3824
	6.00569	0.911509	2.2199	0.895
	1.15196	1.91972	1.42235	1.06025
	1.77099	1.00773	1.22029	1.4767
	9.44045	1.10266	3.6152	0.386417
	1.2851	1.06982	3.90151	1.16519
	6.52945	1.13357	2.4305	0.897502
	2.98767	1.38258	2.85805	1.21817
	1.3892	3.22098	1.86519	1.19054
	9.37585	3.26712	1.68773	1.48886
	2.01143	1.12972	3.4525	1.09829
	1.13042	1.07803	1.7784	0.741661
	0.244514	1.20765	5.11458	1.01463
	4.00594	1.20765	0.494807	1.67088
	1.53886	0.765665	2.3186	5.64542
	2.23757	0.959685	1.53928	2.82805
	2.30521	1.02699	1.60577	1.06746
	0.116214	1.10587	2.78671	1.81226
	10.7362	1.25085	1.98687	0.86258
	8.75548	0.938309	0.60576	0.883103
	0.949981	1.36804	0.853516	1.32259
	1.15977	0.81626	0.950063	1.31777
	4.45506	1.04198	1.6212	1.1417
	2.90863	0.72036	6.37411	0.742014
	4.02637	1.00244	0.518698	1.08293
	2.03652	1.45295	0.731882	1.2829
	2.66868	1.22188	1.25789	0.760214
	1.10987	1.03843	1.15749	1.16073
	4.38003	1.23987	1.52576	1.24758
	2.98793	1.19992	1.33431	0.770682
	1.58499	1.1952	3.54692	1.28643
	5.25957	1.9458	4.50651	1.00208
	2.16796	0.979413	2.30691	0.811806
	1.55841	1.11031	2.61135	1.27562
	3.90154	2.44482	0.912427	1.06994
	7.37746	1.15209	2.36417	0.264852
	1.41463	4.81901	2.49755	1.1479
	2.14143	2.82019	2.54562	1.22413
	2.14981	1.35099	1.05445	1.19928
	2.83034	1.10314	1.75157	1.14074
	1.25073	1.32695	2.14777	0.645052
	2.42163	0.805938	1.76629	1.847
	1.11905	1.56039	1.32393	0.935709
	11.7656	1.09009	2.85942	1.15467
	2.30296	1.41695	2.6255	1.06448
	2.18333	1.00613	2.17299	0.974887
	1.90815	1.15223	3.06315	0.79277
	3.40342	0.800639	3.49907	0.898787
	1.32855	1.03605	3.32122	0.693243
	2.18026	2.42585	1.03333	-0.093241
	0.883927	1.06316	5.2523	1.39489
	3.36934	1.14621	3.05801	3.34088
	4.9121	3.77023	1.50706	0.982958
	3.531	1.04454	2.47326	2.22171
	2.1225	0.784397	0.921094	1.11394
	1.84609	1.34947	3.39867	1.32844
	3.34747	1.2635	0.905077	4.27203
	2.42387	0.399565	1.44711	1.10503
	2.49964	1.13223	2.13924	1.24008
	5.64086	0.978645	1.92462	1.23673
	1.71515	1.04051	2.20751	0.771873
	2.4551	1.14338	3.70049	1.0148
	1.77107	1.36394	1.58869	1.52566
	4.77243	0.690253	1.22133	0.624834
	0.970246	1.15155	2.65295	0.810299
	4.69157	1.71148	2.1661	1.02642
	4.29348	1.33123	1.45673	1.03628
	3.18678	1.35499	1.09777	0.813684
	5.42521	1.14089	1.69588	0.54019
	1.21789	1.03605	1.20045	0.850189
	2.90385	0.422283	2.45616	1.27611
	1.43716	1.06073	5.00986	1.14539
	4.49413	0.792991	1.05502	12.5521
	2.70885	1.03299	2.79226	2.79169
	2.84593	1.40692	0.394997	1.21011
	0.828301	1.09338	0.643608	1.03965
	2.59054	2.75033	0.40513	1.45345
	7.46872	0.877774	10.4405	0.595042
	8.8269	1.38163	0.144404	1.23598
	5.20741	0.925579	3.23376	1.79695
	1.34692	1.89722	3.81373	1.97025
	0.556482	5.6144	1.59183	0.907259
	0.476693	0.840726	1.10517	3.65361
	10.3665	0.803331	0.779031	1.16966
	1.50896	1.40781	1.82714	1.1829
	0.917587	0.995449	0.515554	1.10119
	3.76781	1.09554	1.25773	0.945123
	2.08164	2.30193	3.90481	1.16243
	2.13418	0.881939	0.801913	1.22382
	6.04293	0.863315	2.18564	1.03517
	4.42429	1.21264	2.42987	1.01075
	0.148709	1.05684	0.961223	1.16387
	2.18416	1.08802	1.23227	0.414403
	7.42374	0.928773	0.948673	1.27476
	5.19233	0.906431	3.30658	1.22018
	0.729013	0.96418	2.07719	1.23775
	5.30424	1.12904	0.724785	0.972263
	0.803542	0.894896	1.59648	1.16141
	1.29189	0.737793	2.05234	1.0858
	0.091701	1.06644	1.38271	1.86938
	2.04253	1.83367	1.62444	0.957339
	4.26938	1.08191	1.78223	1.16645
	0.88756	1.51502	1.08911	1.18319
	3.48313	1.34125	1.65957	1.01398
	4.08116	1.05728	1.77165	1.1823
	4.18812	1.03275	1.39887	1.1389
	4.83958	1.15141	1.66465	1.03738
	3.76564	1.04872	1.12196	0.894486
	1.75412	0.628889	2.40957	0.981874
	4.27478	0.958066	2.06965	1.47466
	2.06559	0.856123	0.485889	1.29551
	4.1988	1.42468	2.69951	1.05444
	6.86722	0.794905	3.97537	1.01339
	2.98342	1.21808	1.57188	1.04008
	0.357641	1.09167	1.97965	1.01035
	1.98102	1.10437	1.65373	0.998697
	0.886839	1.08247	1.29843	1.35769
	5.68618	1.11265	1.71682	1.2597
	1.83974	1.08964	2.39237	0.799031
	2.30578	0.987223	1.26842	1.07713
	4.45981	1.03057	3.10972	0.983651
	4.04417	1.14759	2.1044	0.972918
	9.31991	2.46021	1.38449	0.135191
	1.77799	1.18909	1.72088	1.09243
	5.11185	0.964336	1.51185	1.19255
	5.67986	1.12969	2.66765	1.18953
	4.3726	1.49016	2.08047	1.22499
	1.30085	1.50032	0.910001	1.11368
	4.8982	1.30681	1.21908	0.809653
	3.43214	1.161	1.61781	1.18688
	10.398	1.14512	0.402695	1.37786
	7.11502	1.00917	2.35944	0.931202
	2.93087	1.02027	0.922043	1.01122
	3.13736	1.32741	2.21069	1.28017
	1.79693	1.20111	2.5771	1.04908
	2.65761	0.978543	1.27284	0.548944
	3.33356	3.36972	7.51031	0.972811
	2.00623	1.66458	3.37393	1.18155
	3.58109	1.28178	2.36251	1.22345
	2.7729	1.32015	1.00964	0.867091
	1.92476	1.89473	2.72217	1.39669
	1.02608	1.05216	3.43091	0.557151
	2.41828	1.06173	2.23654	0.4102
	1.51573	1.20037	3.10524	1.54945
	2.134	4.25931	0.616521	1.24622
	1.93925	2.66174	7.41894	1.06465
	0.906257	1.16272	0.684198	0.979899
	0.381374	0.794432	3.95534	1.05564
	2.25215	1.0659	0.92486	1.16663
	3.00657	0.463097	1.70311	1.09706
	7.89541	1.54074	1.74856	1.0304
	0.704753	1.16985	1.25498	0.884466
	1.29697	0.121595	2.90545	1.15948
	3.11572	1.16773	2.70934	0.997397
	3.0424	1.08992	1.73309	1.29082
	2.51957	1.07055	2.13611	2.65245
	1.20317	0.929613	1.72981	0.786947
	2.41811	1.30013	2.40851	1.16079
	3.4142	2.29289	2.56713	0.785181
	0.879234	0.963906	1.1222	1.08007
	3.4899	0.874304	2.34913	1.07625
	2.58115	1.4139	1.93928	1.07074
	-0.621788	-1.10485	0.862147	0.926224
	1.28451	7.90251	1.2483	0.920008
	2.68353	0.955037	0.396704	2.0136
	1.16631	1.3145	2.12634	1.06763
	0.424223	0.949329	0.948082	0.971604
	5.79859	1.2098	1.169	0.957554
	0.784589	1.10979	0.402873	1.24249
	0.545617	-0.002045	1.87463	1.0438
	1.66852	1.10524	1.71084	1.01866
	1.34147	8.88518	4.89865	0.823388
	2.54663	2.82615	0.915794	0.824921
	7.27159	2.99508	1.61057	0.746695
	1.20559	1.20065	0.877082	0.70146
	6.57458	0.249443	2.27603	0.750907
	2.46377	0.631784	1.53623	1.26541
	0.905418	0.882771	1.24346	1.43709
	1.12325	1.98528	2.31136	1.11906
	3.80348	0.895058	2.12927	1.12631
	1.80229	1.61596	1.30621	1.35244
	5.60432	1.23053	1.98513	1.21689
	2.54515	0.499179	4.62096	1.18133
	1.37164	1.01515	3.57562	0.875269
	1.1218	1.07589	0.227722	1.55908
	3.81812	1.37262	2.37748	1.14021
	1.44441	3.61378	1.49379	1.21399
	11.9201	0.805539	1.14418	1.28674
	1.97241	0.811449	2.30919	0.927258
	0.365563	1.17819	1.57175	1.19593
	7.00622	1.09028	1.60239	0.969246
	1.97259	1.16223	0.99895	1.62614
	-0.072251	1.2635	0.920857	1.17279
	6.23186	2.69783	1.39153	1.02205
	2.68213	0.479501	5.3548	1.20829
	0.567502	0.737635	2.77668	1.0546
	12.4008	1.07646	2.16807	0.997253
	5.0147	1.03122	0.959273	1.21461
	4.22812	1.29354	1.29313	1.26091
	6.37072	4.46199	2.19854	1.07028
	5.368	1.2587	1.87302	1.50027
	0.67215	1.04523	2.57197	0.416518
	4.47054	0.981583	2.82761	1.10933
	1.29667	2.16656	3.25961	1.20114
	0.786028	1.25118	1.56095	1.10481
	3.64501	1.01503	2.88717	1.5694
	2.3045	1.36483	0.640361	1.03091
	4.18742	2.96746	0.736801	1.16779
	5.3256	1.03352	2.30095	0.708886
	0.909062	0.850414	0.828271	0.843094
	2.17917	0.866804	2.04483	1.26475
	0.334103	0.966871	1.23291	1.03301
	2.15345	0.648006	0.675709	0.741206
	3.71673	1.37617	3.08601	0.621738
	2.27733	1.41041	1.56773	1.25042
	1.3479	0.84661	3.15365	0.85495
	2.88126	1.32914	3.5981	1.18474
	4.56786	1.33767	4.14721	0.915923
	1.78294	1.12774	1.02928	0.688468
	1.38175	0.635042	0.698743	0.839841
	3.01137	0.975169	2.11917	1.2665
	0.937962	0.791414	1.85258	1.26622
	1.77733	1.15324	2.71698	1.1203
	3.94222	1.60181	1.67617	1.23843
	3.10785	1.14047	0.758674	1.77177
	2.42984	1.1069	1.3543	1.16136
	2.19104	1.39059	2.12746	0.774063
	1.57407	0.920742	3.38405	0.887609
	6.62394	1.41499	2.12735	1.29566
	3.00697	1.05481	1.14328	1.33384
	16.1693	1.36465	5.86571	0.855517
	2.90143	0.875352	1.96702	1.38395
	0.441735	3.2638	2.4515	0.72745
	2.73848	3.30541	2.06884	1.19018
	4.16877	1.55305	0.137802	0.32599
	3.55446	1.15896	2.05756	1.45963
	7.24436	0.70217	0.310357	0.961387
	1.8661	0.663704	1.02573	0.659063
	1.7769	0.961834	4.66409	1.26748
	1.21573	1.36776	4.65006	1.21764
	1.5703	1.50062	2.79556	0.727514
	3.35381	-0.004213	2.10651	1.35221
	0.710242	0.958238	1.12917	0.98012
	2.45558	0.961442	1.08905	0.847111
	6.72377	0.873965	0.925326	1.18698
	0.619374	1.86051	1.39495	1.45206
	2.59258	1.24484	0.992029	1.16468
	1.55863	1.34123	2.81888	1.50211
	3.07937	0.945773	1.80558	0.926403
	0.415569	1.24721	0.478213	0.906047
	1.65044	3.23666	0.659941	0.793464
	0.894227	1.28865	0.964063	1.21019
	1.39573	1.57744	1.7093	1.8654
	7.52788	1.58627	2.42278	1.17475
	0.738168	1.32791	2.67145	0.724297
	2.9635	1.14468	2.48062	1.30036
	9.36396	1.02754	3.17637	0.955224
	8.37173	2.72804	0.249621	1.13726
	1.02285	0.926027	2.14229	0.908109
	7.35129	1.12491	1.98107	0.966274
	3.834	1.07554	1.3822	1.0128
	1.84873	0.970981	1.92647	0.847439
	3.44606	1.66901	2.70812	1.04625
	6.53849	1.1235	1.10496	1.11132
	5.42739	1.02786	0.377659	1.18483
	3.15308	1.05769	2.27098	1.29622
	3.32531	1.42965	0.889019	0.993954
	1.86154	1.10204	4.20441	0.83638
	4.15082	1.04252	1.68718	1.07286
	1.97514	1.22224	2.15205	1.1531
	0.521984	1.11818	2.65715	1.11346
	20.7112	1.06711	2.67408	1.35201
	0.517177	1.02043	1.13999	0.873065
	4.28438	1.10905	0.506445	2.24038
	6.79203	0.999636	0.828128	0.232038
	1.91818	0.911636	2.66011	1.16115
	0.215779	1.71736	2.68915	1.00932
	1.52594	3.92526	1.67788	1.26847
	1.02276	1.23594	0.526331	1.16599
	2.68008	0.9067	6.13009	0.975687
	2.4113	1.38471	1.01789	0.694549
	1.44754	7.12134	1.6981	0.909146
	1.88878	1.13689	2.53422	1.23091
	6.15794	0.911975	1.50429	0.92855
	1.37652	1.20771	1.04708	0.861781
	1.04864	1.30087	0.208478	1.01528
	4.92411	0.875562	1.28741	1.1046
	1.45451	1.01409	2.238	0.359417
	1.00039	1.4772	0.74935	1.05414
	1.22467	1.06904	0.405542	1.00266
	2.90298	1.28408	2.74931	1.15449
	2.16811	1.18898	0.882612	0.700137
	3.62158	0.97198	2.79074	1.0129
	4.90065	0.921636	1.66433	1.51234
	2.8573	0.79725	2.96532	0.722868
	3.60324	0.945187	3.08415	1.19431
	3.7535	1.11439	2.4515	0.612998
	1.21316	1.07765	1.1889	1.05778
	2.32534	1.1462	4.15418	0.787454
	0.516465	2.24442	1.1409	1.61819
	10.9858	1.00787	1.02743	1.2807
	2.59105	1.10141	1.14891	0.559945
	4.51073	0.816629	1.26187	1.15155
	1.10554	1.92361	2.94632	0.889426
	0.475117	2.28118	1.35326	0.983994
	6.13525	2.79976	1.00299	0.561729
	1.84794	1.56173	1.5483	1.03929
	3.13238	1.11922	1.52257	0.897763
	4.54373	1.09207	1.23048	0.64658
	2.24839	0.749478	1.40417	1.1108
	3.99807	1.15291	1.35339	1.23867
	3.36724	1.1577	2.86154	1.29815
	1.20533	1.47258	2.83624	1.27324
	1.77974	1.05984	2.86045	0.75501
	3.01981	0.735609	2.1902	1.71928
	3.7571	1.48022	3.66864	1.53285
	1.62775	3.58927	1.15185	0.354884
	3.79267	2.30357	4.06112	0.776462
	0.968287	0.830379	2.95932	1.22784
	2.00448	3.02189	1.33403	0.639766
	0.376238	1.06797	1.38489	1.13587
	1.45096	1.15396	2.58184	1.21701
	1.01275	0.338643	1.53627	1.05851
	2.61498	1.04737	2.7595	1.18415
	1.60486	1.18952	1.79121	0.910489
	0.37554	1.09405	1.14283	1.212
	4.43998	1.94381	1.58313	1.23236
	4.83742	3.23828	2.00098	1.24339
	3.80162	1.32162	0.879128	1.10001
	5.05666	1.07466	1.80727	1.04669
	1.61158	1.12783	4.60754	1.38254
	3.15631	0.957019	3.86698	1.0047
	0.353054	2.74827	2.24229	1.15879
	4.87505	1.15439	1.18655	1.32328
	0.466415	0.661416	1.41275	0.874519
	4.07699	1.88737	1.35725	1.21098
	8.3018	1.2364	0.760106	1.20538
	7.73636	1.42838	2.24106	0.34356
	0.446577	1.37647	1.73515	0.997595
	5.73036	1.31729	1.90247	0.768234
	1.31769	1.02738	3.02494	0.628895
	0.565886	1.07618	1.4766	2.26433
	0.619413	1.06663	1.73452	1.01939
	3.63378	2.4687	1.56498	1.02481
	3.0114	1.26713	3.00111	1.35218
	2.9097	1.11559	1.75146	1.85536
	7.35529	1.00812	2.09075	1.05832
	6.27007	0.854463	1.0042	1.349
	2.69992	0.791122	1.53214	0.102738
	1.15972	1.01233	2.39467	0.878581
	1.33622	1.07288	2.07231	1.14405
	3.42536	2.08813	2.32609	1.62103
	2.2878	1.41231	1.52757	1.45498
	1.3314	1.14647	1.84738	1.27942
	4.25695	3.18883	1.91655	1.62338
	0.373539	1.14777	0.466512	1.19821
	4.88422	2.44825	1.88462	1.51369
	2.55227	1.61906	1.1369	0.633673
	0.89185	2.87997	1.81013	1.41699
	0.347688	0.99922	1.57732	0.946482
	0.331003	1.2662	1.38065	1.24127
	2.39607	1.22778	1.49754	1.15544
	1.16969	1.09224	1.42704	1.00389
	1.54661	1.29885	0.742121	0.686802
	2.92159	0.970783	1.51836	1.088
	2.98761	0.659556	2.37771	1.30812
	2.16535	1.60243	1.86558	1.14229
	0.948984	1.10177	2.53783	1.52924
	1.84285	1.31961	5.161	1.40811
	2.81501	1.00446	1.73871	0.919329
	1.22937	1.00097	1.80505	1.13946
	5.26337	1.20087	1.22495	1.20877
	2.51053	1.21127	1.0986	1.14793
	4.68344	1.01766	1.26505	1.02325
	4.25476	1.26468	2.92618	1.03596
	6.42419	4.68074	1.65268	1.12248
	3.7391	1.29765	1.34031	0.635073
	3.18583	0.906885	0.583533	1.03517
	6.29258	0.849232	2.34419	0.892214
	1.7787	0.869353	0.731431	1.11272
	3.14327	1.13014	1.78814	1.02485
	2.12557	1.04192	0.375447	1.15833
	4.63236	1.20584	1.61084	0.716205
	0.552001	1.14163	2.36003	1.17972
	1.00384	1.04596	3.43456	1.00483
	4.22858	1.1015	0.534833	1.07046
	0.844871	1.02384	2.12002	1.04684
	3.29351	1.18078	1.06633	1.07917
	2.77062	0.053688	1.14072	1.16708
	3.39046	1.10556	0.792703	1.31073
	3.14515	3.07038	1.68499	1.11758
	0.336327	1.11338	2.26042	0.617927
	0.608421	1.03498	0.952048	1.25914
	3.07342	0.990494	3.70717	1.18161
	1.03524	3.29384	3.92793	1.2172
	2.13008	0.81496	1.53863	1.25998
	4.7249	0.913544	3.80187	0.95058
	4.06525	2.14693	4.30687	0.828469
	6.1337	1.0293	4.42014	1.09814
	5.82751	1.30184	1.40518	1.0992
	1.90067	0.971381	2.33821	0.595509
	3.07768	0.911276	1.68111	1.93003
	2.91685	1.03491	1.89921	1.20375
	4.54437	1.13158	1.06595	0.836852
	4.0477	0.971644	0.963194	0.950555
	4.72082	8.90672	1.69628	1.08848
	1.25788	1.0697	1.30157	0.769004
	1.40277	3.09403	1.80533	1.16026
	7.99219	1.38481	0.823979	1.04437
	4.06577	0.89022	1.65844	1.48433
	1.87047	1.52255	1.70751	1.15143
	2.08994	1.07923	2.9071	1.01207
	2.00001	0.952619	2.16105	1.03343
	7.68727	1.15174	2.18441	0.723938
	5.1533	0.744555	0.556788	0.861201
	7.70618	0.292288	2.72514	1.3351
	5.31008	0.991084	3.03605	1.21312
	3.03211	1.03279	4.13786	0.952492
	3.34428	0.908188	2.69125	0.880002
	7.10536	0.997253	1.34514	1.1771
	2.71966	1.00647	6.81193	1.19353
	1.1772	1.50934	3.5663	1.27924
	7.22509	0.781463	3.98648	1.03095
	2.91647	1.14159	2.00694	7.82589
	1.22426	1.46604	1.807	0.366152
	3.54479	1.06656	1.6797	1.06447
	3.40165	1.3875	2.65535	0.870365
	6.58587	0.947173	1.62613	0.928438
	0.356325	1.21655	2.01438	0.881872
	1.7499	0.905088	2.44982	1.20182
	1.55272	0.906782	2.14598	0.330266
	2.08717	1.60146	2.55292	1.11942
	1.6616	1.04811	0.997472	1.24608
	0.843986	0.986312	4.52894	1.58671
	0.496612	1.16029	0.392265	0.491722
	-2.06214	2.931	1.89194	0.79723
	0.811375	0.91055	0.792437	1.20367
	7.34488	0.992038	2.22233	1.08107
	5.35445	0.11331	3.67964	1.32764
	2.89243	1.316	3.79166	1.32636
	1.24757	1.23425	1.53968	1.2045
	5.40115	1.47296	0.655692	1.15819
	4.00401	1.08847	1.50411	0.806419
	1.50466	1.36356	3.58571	0.97924
	0.555279	1.90366	2.89951	1.25045
	2.94348	1.61751	0.811197	1.08112
	2.8486	1.22065	0.936661	1.21572
	3.31037	1.06288	1.96116	1.17508
	1.03903	1.01829	2.1032	1.38743
	0.395926	0.900936	4.32606	1.40056
	7.04519	0.908111	1.65194	1.16955
	1.67282	1.04687	1.43767	1.67834
	2.91652	0.813504	0.885201	1.49444
	1.43688	1.29502	3.33554	1.35898
	0.580286	0.683958	3.22513	0.978262
	1.15482	1.05134	3.29204	1.18995
	0.017836	0.944425	2.70911	1.05756
	6.93857	1.30519	1.63433	1.07326
	8.21621	1.2586	1.24171	0.799597
	3.44736	0.90888	0.618388	1.12691
	1.42052	1.0907	1.97707	1.08343
	0.352277	1.15616	2.09583	1.18967
	1.54803	0.641137	1.85249	1.07228
	2.07109	1.02139	2.32925	1.27788
	1.44085	1.18641	1.8999	1.14688
	2.21571	1.14882	2.72852	1.2541
	3.02639	1.07446	2.3469	0.862345
	2.22962	1.33208	4.13383	1.06629
	0.785852	0.783046	2.77536	1.22203
	2.95804	0.724229	1.79817	1.17214
	1.52291	1.92903	3.31332	1.06096
	0.255912	0.989328	0.725224	0.968728
	0.483858	1.00706	0.951648	1.5476
	2.10147	1.30601	1.00683	0.929519
	2.3269	0.980996	1.95668	0.876094
	4.59684	1.02096	1.19906	0.652916
	2.61822	1.11592	2.52722	1.09559
	4.27146	1.30368	3.35888	1.23159
	2.6203	1.22449	2.49005	1.05688
	4.87625	1.24926	2.42705	1.02337
	2.45308	0.857293	1.85842	1.70663
	0.805887	1.14124	0.534262	1.48317
	5.33586	1.11128	0.892132	1.33414
	3.66996	1.17271	7.63961	0.745345
	2.11288	0.978369	1.51164	1.35594
	1.98107	1.03728	1.01926	1.04244
	8.2571	0.956589	3.35903	1.03931
	7.54077	0.848898	1.83739	0.970196
	2.60405	5.43766	1.39986	1.71193
	1.6735	1.63249	1.81959	1.31022
	1.58001	1.13985	4.39228	0.863468
	8.13382	1.1326	0.457894	1.6328
	4.58356	0.575126	2.16045	1.10851
	4.61458	0.967866	3.56589	1.22224
	2.16425	1.02562	2.03124	0.176862
	1.37704	0.500007	1.81868	0.768306
	2.54425	1.2213	2.44654	1.15389
	1.19227	0.912759	1.03215	0.595215
	2.28466	0.625043	0.541439	1.32461
	4.1087	1.35816	0.763277	1.14249
	0.288221	0.85798	3.2568	0.933109
	1.99299	0.355406	1.50055	0.922798
	5.21749	2.70077	0.361278	0.881157
	2.95705	1.08351	2.95348	1.43198
	1.57828	1.25702	1.96941	1.73657
	1.41912	0.855155	1.2127	0.962062
	1.65759	1.11771	1.88762	0.95019
	4.6711	1.39934	2.08601	1.22322
	-0.394711	0.801945	2.73995	1.06696
	2.2472	0.994955	1.9302	1.29191
	6.34804	0.802417	3.08834	1.22786
	6.60564	1.94225	1.38886	1.09607
	2.4013	0.821486	1.87563	1.1923
	2.87986	1.11191	1.72121	0.501056
	0.625323	1.176	1.31427	0.613149
	1.04716	0.88676	4.35706	0.861761
	1.12675	1.39683	1.38396	1.10189
	5.62383	0.907923	1.71345	1.17825
	3.03969	1.68237	3.28232	5.19799
	4.1281	1.15	2.32438	0.721125
	6.12658	1.05602	3.60086	0.918552
	2.35188	1.21496	2.02254	0.735055
	2.79978	1.22038	1.43618	0.76629
	4.23588	0.527414	6.04509	0.906176
	3.83199	0.812301	5.65743	1.23791
	3.12349	0.954734	2.25653	0.992196
	2.28503	0.996017	2.20699	1.00258
	0.682685	1.51793	1.29659	1.20563
	1.11457	1.30041	0.569144	1.45044
	5.5434	1.7509	0.972543	1.01995
	3.87175	0.905162	1.19224	0.817743
	2.79959	0.782511	1.40426	1.27622
	3.14733	1.18854	3.09897	1.39783
	4.32425	1.83001	1.08281	1.32609
	2.11417	1.27642	0.88284	0.81475
	1.17807	1.04005	1.81001	0.935375
	1.82445	1.04819	1.375	1.23417
	1.02472	0.968389	2.39684	1.12337
	2.4741	0.62672	2.35817	1.11022
	5.19586	1.29408	1.75412	1.09067
	1.12573	0.768766	3.78476	1.12317
	1.84388	1.50586	3.88051	1.09055
	1.5442	1.08891	2.21447	1.17477
	3.05482	0.815325	0.916544	0.982365
	0.950085	1.08917	1.63216	0.991682
	2.57988	0.859414	1.2653	0.952197
	2.35034	1.40133	1.2078	1.24459
	6.19642	0.933609	2.32261	1.18161
	4.66066	1.06551	1.58183	1.12853
	2.39421	3.56432	2.75274	0.507666
	2.80586	0.81155	2.40186	1.40476
	2.63161	0.861176	3.59306	0.95181
	3.20626	1.16698	1.3516	1.24719
	4.88924	1.45166	1.09442	1.05156
	1.70239	0.986985	1.92345	1.59362
	0.853826	0.956419	1.56471	1.27442
	1.88666	1.72913	4.48627	1.06686
	2.90083	1.11346	4.31374	0.483766
	1.23813	3.71177	1.29171	0.820845
	5.63286	1.71919	2.66056	0.969794
	3.06277	0.921103	1.50344	1.01956
	4.72483	0.737315	1.581	1.04531
	3.12218	1.02273	1.33961	1.05253
	4.587	1.16181	0.503387	1.50675
	1.11024	1.29182	2.66136	1.04144
	2.04867	0.877438	0.650465	1.1587
	2.31977	0.861963	3.21103	1.04129
	22.9599	1.08607	1.54768	1.02323
	1.36805	1.01364	1.8291	1.07451
	1.5001	1.12398	1.80567	0.935982
	2.34769	1.20736	2.61771	0.856626
	3.80406	0.855832	2.42499	1.39679
	1.38516	1.0604	4.0214	1.01096
	1.48456	1.14026	1.35199	1.01466
	2.51435	1.23856	0.809877	1.03554
	1.53371	0.724753	3.71977	1.10919
	4.17327	0.871928	2.11127	1.39277
	4.23063	0.819636	5.7082	0.90302
	2.19419	1.38479	5.79833	0.578607
	5.51142	1.40424	1.36085	1.11602
	3.70687	0.962744	2.80845	1.01835
	1.89781	0.906838	4.35176	1.08495
	9.94975	1.07584	1.7967	1.12769
	1.99252	1.76207	0.613188	1.20907
	1.48544	0.988919	2.07298	1.00498
	6.17083	1.00601	1.00271	0.812815
	5.62817	1.0928	1.15607	0.812343
	1.12099	1.03153	1.48339	0.843803
	4.58908	1.29111	0.304269	1.00654
	4.4377	0.971915	5.1551	0.645388
	3.65181	1.04944	1.45711	0.951522
	2.39044	0.722504	1.34145	0.972903
	9.44203	2.33593	1.28526	0.993487
	4.22931	1.00358	0.955601	0.875645
	3.49871	1.25616	0.849569	1.07704
	1.10957	0.944385	1.923	1.1042
	1.61969	1.41401	1.94722	0.729861
	2.96873	1.07404	1.98899	1.01402
	8.43696	1.24773	0.445279	1.9413
	1.88897	0.993918	2.84074	1.5179
	2.72147	1.37636	1.23003	1.11126
	2.50185	1.14785	2.268	1.02416
	4.9261	0.773186	0.996529	0.905494
	5.96968	1.56281	2.18787	1.09465
	2.84965	1.65637	3.03453	1.17053
	12.8518	0.984389	2.95877	1.28011
	0.792025	1.09727	0.922733	1.68402
	3.01922	1.12693	0.684155	1.07981
	1.87531	1.70448	0.915825	1.05021
	0.370737	1.12291	2.32535	1.73931
	5.66879	1.15841	2.00707	1.09237
	6.14921	0.960862	1.6486	1.53379
	2.44715	2.83688	1.47499	1.08018
	2.66112	1.37647	1.10733	0.930558
	1.28472	1.1035	0.976958	1.02667
	1.21986	1.09267	1.20753	1.15801
	5.84775	1.24541	1.49806	1.15765
	4.05931	1.3168	1.36647	0.877782
	3.81966	0.857532	1.73328	1.08093
	1.85293	0.85719	1.32723	1.37248
	4.26038	1.05616	1.72766	1.19191
	2.05171	1.3696	5.51839	1.32601
	4.74717	1.67381	2.79451	1.18856
	1.28548	0.842379	1.96351	1.2225
	0.140358	1.77288	2.39832	0.186544
	1.85156	1.14306	0.492438	1.16471
	2.77766	1.01198	1.06239	1.0927
	1.68249	1.2351	1.86641	0.859157
	0.893292	0.999716	1.81065	1.03017
	8.89438	0.796392	2.63252	1.00128
	3.12606	2.27319	2.62711	0.97577
	2.65854	0.90939	2.78587	0.434801
	0.399923	6.45932	1.14871	1.34419
	6.81922	1.11596	2.3004	0.494277
	0.581074	0.933091	1.75367	1.14568
	2.65841	0.373944	1.28324	1.00814
	0.152109	0.904055	1.18091	1.25384
	1.32919	3.17227	2.19457	1.056
	2.47925	0.882177	0.548746	1.28756
	4.10597	6.53196	1.76732	1.76106
	4.0567	1.20216	0.519926	1.18057
	1.02217	1.55842	2.5671	1.14975
	4.48792	1.15488	2.94465	1.15001
	0.728193	0.849127	3.46331	1.2367
	1.51052	1.18571	2.49193	1.43873
	2.09507	1.10008	1.32761	1.17789
	4.18172	0.517406	2.14825	1.19259
	3.16929	1.07359	2.96161	1.16058
	3.20676	1.14404	1.18833	1.14406
	0.534168	0.988479	1.07258	1.29874
	0.271481	1.11678	4.49616	0.328374
	5.12028	1.06829	1.85338	1.76404
	4.21449	0.983173	2.34835	1.78417
	0.437287	0.810268	1.40642	0.367272
	2.76337	0.99257	1.19611	0.966881
	3.05065	0.339222	3.27893	1.52175
	3.6435	1.03896	2.32542	1.1194
	0.769429	1.04577	2.04709	1.10929
	3.3667	3.31762	1.4081	0.484048
	3.68859	1.05403	1.87746	1.1343
	3.20665	1.17877	0.834136	0.946581
	1.2371	0.6041	1.88412	0.8043
	6.5359	1.32226	2.48403	1.1116
	4.2011	1.52813	1.86923	1.33442
	2.29143	1.15339	0.806948	1.53269
	0.297596	1.0857	2.15685	1.2862
	5.75031	0.68619	1.93184	0.195367
	2.8607	0.962181	0.710643	1.10703
	0.674787	2.43668	2.37217	1.79058
	4.07074	1.37543	1.39887	1.784
	2.36373	1.20361	4.0255	2.48599
	3.05931	1.13352	2.52754	0.790051
	7.19558	1.22814	1.00247	1.18548
	2.10369	0.975913	1.27584	1.45049
	14.5988	0.779465	1.92082	0.731069
	2.63346	0.937395	2.40405	1.39802
	3.63354	0.953066	0.991097	0.7956
	1.61579	1.12001	1.76317	1.50011
	3.64584	1.42189	1.07079	0.963851
	2.90537	0.86413	1.92768	0.910125
	1.63772	1.53235	1.55163	0.629312
	1.13789	0.830359	1.38754	1.23219
	2.5305	1.04139	1.71575	1.11307
	3.50304	0.956268	3.68667	1.12032
	1.16849	1.37892	1.80198	1.1233
	7.3382	4.26505	3.24398	0.916815
	2.17636	1.5083	1.94546	1.22833
	1.53946	1.09949	1.73733	0.914828
	0.868443	1.29604	2.50459	1.82314
	2.62782	3.672	0.454846	1.57523
	6.24983	0.977602	1.01646	1.12344
	2.70659	1.2766	1.67908	1.14635
	9.54821	0.990168	2.28697	1.37482
	2.36526	1.02002	1.31018	1.05535
	2.47988	0.402363	0.384622	1.13441
	4.08553	2.48375	1.53269	1.18999
	2.76168	1.69777	3.45706	1.2758
	0.834644	1.3949	1.36346	1.11129
	2.38317	0.966685	1.1984	0.05504
	1.39028	1.13587	1.96105	1.13583
	3.41356	1.20198	1.9782	1.09486
	2.60934	1.29634	2.6208	1.06412
	2.17808	0.856191	1.14394	1.18373
	1.82679	1.20283	1.96177	1.0495
	3.69934	3.28415	1.7491	0.926037
	-0.137896	0.96924	2.23713	1.39722
	3.20624	1.15148	2.04456	1.02409
	0.901247	1.09572	4.85989	1.17414
	2.33148	0.903287	0.837858	0.890325
	5.70996	0.89638	1.09855	0.870061
	3.88534	1.13022	1.35201	1.30572
	2.69266	1.2795	1.38766	0.934979
	5.36875	0.929803	1.70962	1.34486
	0.655806	1.05073	1.57377	0.943976
	4.89186	0.936864	1.99271	1.13798
	1.55489	0.80955	1.3765	1.48161
	5.19404	0.989427	6.55832	1.09605
	3.43239	0.986053	0.927728	0.916261
	1.95995	1.82403	3.29911	1.15011
	3.04937	1.36187	0.519819	1.07815
	1.80706	1.22549	2.55475	1.78226
	1.29968	0.613191	2.8676	0.572896
	8.88981	1.2076	3.49251	1.15536
	1.606	0.797193	1.60546	0.995163
	6.02818	2.36843	1.54633	1.27778
	2.69064	1.13203	1.45842	1.5233
	5.55967	1.4295	2.04594	1.42753
	3.20289	1.57317	0.408605	1.04238
	1.55045	0.99836	1.8766	1.0532
	0.911543	1.22824	1.91542	1.15857
	3.77982	1.10363	2.38831	1.0262
	3.05496	0.53946	1.16316	1.3972
	4.25014	1.00958	1.06792	1.09401
	1.61231	1.10871	1.76044	1.36606
	3.72088	1.62414	1.84374	1.10665
	1.55876	1.02773	1.64172	0.564199
	3.4835	1.50031	1.2435	1.25212
	2.26242	1.65637	0.594449	1.21148
	2.3049	0.943944	3.18146	1.10072
	1.54353	0.918425	0.554113	1.85949
	1.2234	1.08177	2.52231	1.25632
	0.47832	2.29883	1.13628	1.15316
	6.41997	0.973921	1.55716	1.28444
	3.15419	1.32404	1.52667	0.831976
	4.45879	1.04146	3.62515	0.96277
	2.82726	0.813875	0.804375	1.03312
	1.09825	1.06703	0.712745	1.12956
	0.839994	1.09521	1.14562	1.34274
	1.16578	1.91338	-16.6892	1.24537
	0.396891	1.68363	1.17282	0.946173
	11.8543	0.945832	2.83819	1.0419
	2.54901	0.933352	1.20174	1.01387
	0.965795	0.974246	5.38236	0.632242
	2.63598	1.00685	2.59454	2.95116
	2.66533	1.16142	1.56879	0.645297
	8.34229	0.864735	0.900452	1.34165
	0.366978	1.12219	1.02356	1.09697
	1.5065	1.48245	3.2957	1.30911
	4.18644	1.02236	1.20477	1.02393
	4.04422	1.12612	2.57594	0.724846
	1.39833	0.893614	2.50107	1.29171
	1.23729	0.728672	2.23607	1.16595
	4.4852	1.15188	0.843938	1.09848
	2.06065	0.972362	1.99439	1.21185
	2.3525	1.15695	3.81663	1.57539
	3.05596	1.42794	1.15026	0.848613
	1.86251	1.30841	1.33206	1.28173
	0.569214	1.15515	1.32998	1.32314
	1.58617	1.02819	1.59961	1.10571
	1.14711	1.06145	1.24534	1.45954
	1.55551	1.2731	2.33588	0.619039
	2.9659	1.0656	0.814306	1.27271
	2.49643	1.13445	1.55903	1.72582
	3.6753	1.21668	1.14999	1.21914
	3.27062	1.31113	1.04786	1.12982
	5.58033	1.09655	1.82832	0.889654
	0.592086	1.00859	0.900561	1.76016
	1.21107	0.850895	1.49796	4.64617
	3.18292	1.32484	0.611584	1.19123
	2.76791	1.53621	1.51874	1.61227
	1.78953	1.14113	0.703905	0.731351
	2.20398	1.27618	1.06243	0.982057
	1.12112	0.543294	0.939772	0.95699
	5.46937	1.27809	1.21777	0.304125
	3.46867	1.37098	7.4418	1.19131
	1.64241	1.18002	2.46685	1.1146
	0.327944	1.15187	1.80762	0.977064
	4.78006	1.00484	3.00676	0.866287
	0.048381	1.35628	1.28082	1.38452
	11.2363	1.00001	0.587527	0.644764
	1.50277	0.869048	0.727061	1.58557
	1.5598	1.07217	2.32073	1.14085
	3.86449	1.03457	2.28474	0.625359
	3.62001	1.16659	1.48426	0.872262
	1.39246	1.59224	-0.140913	0.740861
	4.92287	1.63346	1.44935	1.52252
	2.27636	1.04307	1.49244	1.13733
	1.11087	3.89559	1.02909	0.923387
	7.98274	1.34812	1.67905	1.34832
	1.3512	1.07465	1	0.563568
	1.24109	0.984209	1.50136	1.0885
	1.11286	1.04523	1.3076	1.06732
	4.32396	1.28956	1.96027	0.403896
	0.976428	1.25378	2.68793	1.28174
	2.51079	1.00536	1.69453	1.19429
	2.59682	0.892509	1.66456	1.10292
	0.821886	1.11222	1.44455	1.01854
	0.613126	6.12085	0.530636	1.19464
	1.40071	1.15419	1.4457	1.05545
	5.42958	0.721995	1.00721	0.857974
	2.98187	0.818933	1.38498	1.45755
	3.44982	0.214698	1.9276	-0.321549
	0.819889	0.771227	0.920312	0.899674
	1.09675	1.11848	2.55811	1.46072
	3.76998	0.880076	1.42532	1.04485
	0.514942	1.87515	2.58486	1.1325
	1.62846	0.892464	1.86197	1.22698
	2.76477	1.26357	1.58478	1.44092
	3.40995	0.914866	1.87113	3.00182
	1.1507	1.13062	1.19861	0.618359
	3.67643	1.57024	1.15916	0.929098
	0.744684	0.919539	0.89918	1.53686
	1.5819	1.07024	1.1285	1.13201
	4.44045	0.867352	1.71923	1.17791
	2.76739	1.16918	1.02874	1.21903
	7.52098	0.77686	2.32615	1.18389
	2.32064	0.918677	1.41997	0.995191
	5.03919	1.08486	2.84419	1.29881
	6.57024	2.39063	1.53266	0.771461
	1.64699	2.85586	1.7946	0.806971
	3.41028	1.10915	1.41262	0.783554
	1.90723	0.924313	1.07236	1.11572
[truncated: 13,342 more rows]

## Sheet: Fig EV1D
SUMMARY STATISTICS
	WT, tf-NBR1, TagBFP	WT, tf-NBR1, TagBFP-FIP200	FIP200KO, tf-NBR1, TagBFP	FIP200KO, tf-NBR1, TagBFP-FIP200	WT, tf-LC3, TagBFP	WT, tf-LC3, TagBFP-FIP200	FIP200KO, tf-LC3, TagBFP	FIP200KO, tf-LC3, TagBFP-FIP200	sample name
	2.74788	2.97122	0.867958	1.63967	1.66271	2.09359	0.740197	1.33596	median value
	1525	987	2482	780	4264	1816	3461	3054	count (n)
	WT, tf-NBR1, TagBFP	WT, tf-NBR1, TagBFP-FIP200	FIP200KO, tf-NBR1, TagBFP	FIP200KO, tf-NBR1, TagBFP-FIP200	WT, tf-LC3, TagBFP	WT, tf-LC3, TagBFP-FIP200	FIP200KO, tf-LC3, TagBFP	FIP200KO, tf-LC3, TagBFP-FIP200	sample name
DATA	3.98128	1.65026	1.77463	1.0744	2.41351	2.11599	0.740389	1.89503
	1.38231	3.8567	0.916765	2.67027	1.12594	1.47658	0.773245	1.02304
	3.43636	6.66195	0.747339	1.90063	1.13526	1.65977	0.706418	0.857743
	0.731153	2.51449	0.835019	1.19133	1.30803	4.34795	0.721516	0.943499
	4.34064	1.70443	0.751295	1.75362	1.78327	3.81178	0.724506	0.781702
	1.21242	8.92517	0.724228	0.951139	1.77151	1.13518	0.788154	1.78804
	5.49848	4.02136	1.14934	2.36446	1.11126	4.14495	0.771159	1.51354
	12.4909	2.589	0.92295	2.78929	2.38822	0.936095	0.757971	1.82072
	1.96832	3.07228	0.788657	0.9098	7.33716	14.4139	0.789657	0.929957
	3.70068	1.18759	0.795936	2.49485	2.69583	1.44551	0.811479	2.02827
	0.83774	2.9261	1.42773	1.69741	17.9074	1.9304	0.748858	1.3505
	1.32857	0.384638	0.784834	1.1979	2.1519	5.48768	0.753338	0.944054
	2.20946	2.52796	0.97487	1.2201	1.17775	2.13854	0.746887	1.09222
	0.739234	3.07373	1.05256	1.75497	1.38875	1.06772	0.748971	1.44553
	2.47231	4.97462	0.87708	2.93118	1.08635	4.73279	0.773799	1.52325
	3.96852	2.08612	0.596597	2.7134	1.58931	2.17929	0.714729	1.6862
	3.15942	1.60467	0.716715	2.47397	1.80143	1.6764	0.812044	1.30899
	1.16012	2.72104	0.922103	2.31169	1.57589	1.21321	0.789125	1.61155
	4.04592	1.10523	1.08228	1.32918	1.7478	14.0277	0.712775	0.909119
	1.7283	8.14007	0.950525	0.890646	1.44741	3.07207	0.758896	1.32164
	2.81956	7.3984	0.887881	1.60103	1.89593	1.78148	0.721147	1.44279
	2.81539	2.8599	0.8643	1.93415	1.5414	36.7737	0.818904	1.95924
	4.36321	2.17037	0.959301	2.98761	1.51367	2.81044	0.694805	1.02808
	2.89811	3.13997	0.936355	0.888693	1.35569	0.785941	0.722652	0.752754
	2.15738	2.35227	0.78618	2.36208	1.11023	5.51129	0.802613	1.33545
	4.68202	2.37238	1.02279	0.894438	1.33597	1.55188	0.738142	0.959303
	2.82398	2.87781	1.94117	2.62586	4.09548	2.18423	0.768778	1.15439
	3.13659	6.39909	0.809661	2.55638	1.93685	1.72996	0.749586	0.828406
	3.82024	2.60896	1.02637	1.85747	1.06418	1.89294	0.72648	0.760407
	3.77951	5.30723	1.11824	0.73711	0.997245	2.50019	0.718619	0.962677
	3.30407	3.51972	0.970041	4.64712	1.41015	2.22905	0.729739	2.36236
	4.35658	3.23493	0.861658	1.91471	2.49795	2.19779	0.687706	1.86316
	3.40938	5.84016	1.55293	1.5764	9.51647	2.19677	0.748576	0.962082
	2.13577	3.15211	0.937536	1.09841	1.39019	2.5227	0.747891	1.8135
	3.19777	8.63429	1.14898	3.83712	1.99237	4.87045	0.751026	1.57049
	4.45139	2.16158	0.912353	1.4408	1.48458	1.48301	0.773254	0.694596
	6.72825	1.90424	0.953161	2.70524	1.6572	1.21781	0.897014	1.70235
	2.26145	2.46899	0.765347	1.98658	1.31848	1.439	0.685122	2.07973
	3.24891	5.12353	0.926926	0.889576	2.4908	1.49614	0.719382	0.78458
	2.70087	0.64728	0.890493	0.8713	3.65482	1.28675	0.761933	1.67473
	3.64975	4.06063	0.832396	0.853862	1.38879	4.22915	0.771516	0.843614
	5.30258	4.91417	0.90468	0.90965	1.62811	2.98386	0.761048	1.39778
	13.0552	4.13427	0.877418	0.814208	1.24022	1.22658	0.704586	2.69484
	3.85455	1.32271	0.813998	1.0563	1.40008	2.38558	0.656143	1.04501
	2.57278	0.804302	0.976762	2.38501	2.88793	1.62564	0.8042	1.19238
	4.17237	2.64722	0.796115	2.189	0.966665	1.79234	0.698913	1.97269
	1.21375	2.93278	1.31117	2.41683	1.12216	1.69829	0.765466	2.43233
	2.6192	2.44485	0.847271	2.16719	2.08263	6.65724	0.673507	1.40478
	3.51947	1.12874	0.786681	2.87659	2.38811	2.44616	0.801593	1.06384
	3.70453	1.6136	0.736098	0.805572	2.2327	4.88942	0.761628	0.990082
	2.95139	8.70457	0.93636	1.33382	1.51916	1.19997	0.718469	0.805212
	0.999771	2.89332	0.847526	1.54823	3.24796	4.01285	0.758679	1.43871
	8.05025	2.81967	0.854311	1.82346	9.99467	1.90971	0.75269	1.78903
	2.15767	1.12087	0.981604	1.46393	3.79797	2.9698	0.714729	1.10954
	3.6997	1.71609	1.05398	0.832486	1.61514	1.1401	0.733069	1.96488
	0.974434	2.3949	1.09699	0.882381	1.93699	1.82499	0.754963	1.51371
	2.64095	2.4715	1.2583	2.68628	1.75293	1.80647	0.75738	1.0838
	2.89192	5.08594	0.851667	4.56253	3.11731	2.28875	0.740214	1.53572
	3.51817	3.28623	0.979287	1.48223	1.3612	6.31391	0.76889	0.810679
	2.34827	1.20405	1.394	0.445135	1.6497	2.74154	0.699746	0.87419
	3.90611	1.24023	1.27361	0.86827	1.60803	1.99466	0.765568	1.70663
	3.05798	3.23738	1.20425	1.71842	1.37551	1.23783	0.673178	0.94284
	2.54201	1.59456	0.963597	1.39119	5.53299	1.58504	0.704069	1.95306
	1.22218	2.11019	1.06526	1.6836	1.21146	2.05505	0.656335	1.63163
	3.80617	8.62252	0.811526	1.96954	3.98266	9.30068	0.827385	1.00783
	2.32675	7.36545	0.887009	1.551	1.62119	1.71675	0.749297	0.874042
	2.63625	4.75788	0.91257	0.841422	1.18485	1.92903	0.682497	1.44741
	2.37249	4.99695	1.11445	0.954155	5.2283	1.70449	0.751574	1.34536
	3.17587	2.77457	0.991716	0.903759	2.33513	2.75054	0.698736	1.29754
	2.45321	5.36031	0.897331	3.53938	2.78136	2.11391	0.69215	2.16094
	2.84066	2.48981	0.921318	1.69228	1.11495	4.46392	0.724719	1.69662
	4.04035	5.21463	0.754108	2.4123	1.38609	0.935601	0.70932	1.47651
	4.26143	1.22183	0.858904	1.80814	1.99719	1.07227	0.761684	1.34601
	3.20438	3.19079	0.949695	2.11478	2.2368	2.04268	0.744164	0.710117
	3.78147	12.9524	0.883104	0.931483	1.88783	1.30144	0.755096	1.67394
	2.23638	2.11912	0.899594	1.49718	3.08509	5.91208	0.765602	1.6426
	2.81061	1.5809	0.916917	2.65137	1.49874	1.52672	0.681965	1.03852
	4.9335	6.72406	0.851122	2.95586	2.61756	1.90292	1.02411	2.17123
	2.75011	5.01485	0.922243	1.26936	1.334	1.65666	0.838464	1.62713
	3.46979	2.30026	0.927164	0.857735	1.07476	2.42857	0.693202	2.20382
	4.89726	1.12	1.33463	1.83016	1.32335	2.20291	0.752773	1.06098
	2.178	2.64576	0.951492	1.59097	0.997025	1.96392	0.836407	0.987381
	6.58377	6.52226	0.905292	1.56162	2.6728	1.0032	0.759774	0.784467
	3.55463	1.71267	1.01374	0.826439	2.42247	4.60127	0.770872	0.737641
	1.68015	3.33358	0.732906	0.761759	1.30841	2.05536	0.700225	1.04103
	1.72863	6.75858	0.954414	1.4864	1.02317	1.03183	0.762076	1.39486
	3.97927	9.50258	0.739989	1.88685	1.72641	4.51858	0.637415	1.20806
	2.07749	12.353	0.966195	0.896936	1.48118	3.16887	0.842625	0.761216
	4.15609	1.91979	0.98557	2.03502	1.38616	1.52454	0.878036	0.686113
	3.87645	5.70344	0.985466	1.34433	1.60759	9.59505	0.653941	0.708727
	2.67883	4.9459	0.779629	2.58839	1.22645	4.88794	0.771246	2.3369
	3.99442	9.75709	0.634883	0.886738	1.52037	1.88231	0.763363	0.885327
	2.65187	6.82878	0.785076	1.19663	1.73478	1.18982	0.794784	1.53064
	9.73745	1.22269	0.793237	1.48618	1.81615	3.43959	0.675334	1.27131
	3.40632	6.85196	0.849354	0.814159	4.30246	1.74126	0.830059	1.16439
	3.33774	3.13553	0.908721	2.1884	2.17451	1.66576	0.716424	1.34724
	3.09955	2.30455	1.06388	1.82173	2.00924	1.22012	0.757572	1.33951
	4.36823	2.94592	0.86828	0.875443	1.76769	0.866314	0.727909	1.31731
	3.22699	1.6838	0.841571	1.41203	1.49621	1.60543	0.749087	1.4348
	2.16606	1.73009	0.779427	2.3119	7.15507	1.53086	0.720922	1.63553
	3.17592	8.16329	0.897754	3.6989	1.80546	5.47712	0.748683	1.21231
	3.88631	3.40207	0.724254	1.06607	2.67848	3.1824	0.735575	1.34121
	3.45642	2.31795	0.957742	0.827166	1.29917	3.11752	0.652579	1.44474
	3.17468	3.79593	0.78312	1.19333	2.93026	2.67586	0.722423	1.95032
	1.94622	3.32772	0.826181	1.05717	1.46932	2.83461	0.71602	0.767991
	2.99639	4.46769	1.00464	1.45267	1.20207	26.2368	0.720303	1.90342
	2.03448	2.46956	0.909997	1.10458	1.38129	1.4958	0.722596	0.789786
	3.30375	3.01375	0.887583	0.947922	1.77739	2.72271	0.771677	1.06264
	2.80607	2.41532	0.79269	1.43347	1.59203	1.24373	0.829104	1.64757
	5.3825	2.01188	0.948831	0.955455	0.881522	1.68753	0.676142	1.06725
	3.14756	14.4112	1.02332	2.4715	1.72883	1.35778	0.758196	0.949758
	5.06492	2.82071	0.951035	1.49805	1.52422	1.71769	0.693659	1.20185
	3.88287	2.79381	1.01715	1.53779	1.1679	1.76778	0.792885	1.66539
	2.18358	1.39019	0.589296	1.35355	1.17007	2.03651	0.64865	1.87647
	5.94984	2.85595	0.910185	1.14351	0.961349	1.2591	0.728318	1.38235
	1.51028	2.94041	1.12211	1.07405	1.00582	2.24308	0.608493	1.47456
	2.13409	2.7396	0.828928	1.01674	2.61836	4.80746	0.7532	1.58902
	5.13105	3.26363	1.13043	1.16264	1.42919	14.8443	0.739506	1.87888
	2.50054	1.03773	1.20248	1.17953	1.19547	2.18816	0.827107	1.38597
	1.60831	4.52693	0.790432	1.28388	2.6337	1.376	0.772123	0.881843
	2.69591	12.1081	0.859734	2.51924	2.56196	2.17409	0.642113	1.03112
	2.04665	3.17186	1.11764	1.90013	4.22416	1.19733	0.76531	0.866683
	2.93925	1.21069	0.876042	2.09962	3.54764	2.79475	0.770353	2.07873
	2.46899	5.19757	0.833405	1.17681	1.32406	1.89414	0.765585	0.889707
	2.46223	1.90714	0.880802	1.35797	1.69781	2.04154	0.762171	0.807728
	7.1804	1.22785	0.83823	1.6951	1.00583	1.62878	0.739031	1.45168
	2.34852	3.2695	1.18726	1.85659	0.874383	2.46103	0.701281	0.806151
	2.99822	2.34514	0.925046	0.913455	1.99303	2.00015	0.754622	1.5386
	0.98477	2.23051	0.944447	1.13734	1.35029	1.64626	0.688842	1.09247
	8.0231	2.73694	0.792956	2.33549	1.79949	2.39388	0.783357	1.63205
	3.23502	1.66146	2.32717	0.975964	1.9365	1.36369	0.794967	1.3619
	2.37566	4.44885	0.797621	0.531273	2.24845	1.35492	0.714351	0.82257
	6.30038	2.29857	0.809527	1.64998	2.49745	4.35864	0.740151	0.292263
	2.51544	3.82592	0.839145	1.64904	1.1728	2.34215	0.740004	1.06919
	1.8953	4.1029	0.943866	1.46016	1.49397	0.835576	0.692624	1.67501
	1.32661	2.81127	0.627373	1.02771	2.46769	3.40001	0.742863	2.12035
	5.2824	2.7851	0.993789	2.18591	2.52528	2.10593	0.784534	0.840838
	3.07072	1.5058	1.15193	0.885288	3.51845	1.64944	0.664333	1.52372
	2.10269	1.68085	1.2461	1.18874	1.50349	1.57952	0.768281	1.14965
	3.13653	3.68901	0.835605	2.5358	1.1466	1.55266	0.823175	0.822815
	3.3937	1.58528	0.736228	3.1811	1.13676	2.30069	0.618069	1.52148
	2.55982	2.92253	0.567553	1.54211	1.77061	1.76822	0.769905	1.75455
	5.10004	5.29705	0.867348	1.59195	1.56093	1.70842	0.749518	1.11269
	2.19134	2.37938	0.789131	1.7086	0.865978	3.96234	0.719229	1.28395
	1.99948	1.58299	0.831736	1.75875	1.70571	2.35136	0.781872	1.53087
	3.16931	2.07681	1.52884	2.73292	2.06076	1.17779	0.742136	1.63363
	4.47584	4.96698	0.906748	1.72263	1.05845	1.1093	0.717325	1.34432
	1.22336	2.82313	0.94784	1.36826	1.49086	2.48521	0.786086	2.15047
	3.89273	1.86528	0.826049	1.90416	3.06618	1.26494	0.805537	1.21774
	1.4271	4.02862	1.03237	0.882172	2.30663	7.58734	0.672468	1.34126
	3.08261	14.037	1.19297	1.27615	3.86609	1.73778	0.775398	1.78274
	3.02712	5.31216	1.10645	1.65008	4.06463	0.691494	0.707419	1.50782
	3.76072	2.03186	0.790011	2.39457	3.22697	1.14122	0.805646	0.991277
	1.96435	6.19588	0.94439	1.95719	1.58407	1.69049	0.666209	1.01778
	7.07752	2.97639	0.818137	0.41498	2.79606	1.75969	0.73306	1.07004
	1.58698	1.32265	0.776102	1.87496	1.70525	1.78035	0.700872	0.924717
	2.5066	2.51568	0.828927	1.76208	2.20003	1.88762	0.723942	1.85795
	1.57037	2.23642	1.25295	2.08527	1.52949	2.13184	0.693223	1.43386
	3.11141	2.33438	0.848847	0.81818	1.55057	1.50276	0.672074	1.45848
	6.97166	0.717618	0.7529	1.58882	2.81541	1.63336	0.699345	1.52278
	2.65053	9.94607	0.820727	2.38019	2.29388	1.80448	0.714832	1.15453
	6.55005	1.72152	0.923875	1.16597	1.05093	3.06902	0.781601	2.09804
	4.35668	1.83409	0.714158	0.980628	1.43702	1.40399	0.785851	1.03119
	3.63382	3.54953	1.23297	0.968645	1.32556	2.22335	0.74802	1.84571
	2.57126	2.75197	0.802206	1.77096	1.01129	2.19247	0.69088	0.622405
	3.06281	4.30995	1.06018	1.20096	1.3511	6.77645	0.651563	0.725065
	7.83148	5.85406	0.989702	4.73827	2.29351	3.30926	0.641924	1.22266
	4.37175	5.14828	1.31526	2.39965	0.949316	4.27875	0.831822	1.16049
	2.08628	2.09735	0.912195	1.64312	1.28429	1.76318	0.740022	1.58063
	2.15311	3.22577	1.05941	2.94271	1.68705	2.04297	0.763823	1.88426
	2.67041	3.25694	0.789516	1.03678	1.80327	1.57899	0.735787	0.689635
	1.34676	2.99045	0.957559	1.99059	1.10629	1.78906	0.647665	1.36113
	1.50705	8.78965	0.787461	1.7849	1.0181	3.15148	0.743733	1.64703
	3.62063	2.8102	0.936038	0.782626	1.33632	1.17524	0.632315	1.16723
	3.12998	0.350387	0.885123	1.74111	1.73914	2.43457	0.714138	1.61825
	1.7643	4.32311	0.874404	2.18875	1.10181	2.54446	0.684853	0.758729
	14.0904	2.99583	0.738252	1.5189	2.65716	4.16529	0.695358	1.51861
	1.78404	2.34195	0.783238	1.38764	1.66446	1.71751	0.689999	1.35945
	1.79379	1.86062	0.643404	0.676112	1.55975	1.38443	0.717177	1.97657
	2.93778	3.5589	0.760203	0.987164	1.72925	1.72661	0.915843	1.51481
	2.28345	3.2287	0.860572	1.80149	1.85102	1.81234	0.66187	1.12526
	0.934756	6.13518	0.808364	1.71306	6.31637	0.928395	0.76506	1.06369
	3.01277	2.40349	0.981016	1.34175	3.78457	1.13502	0.749125	1.34291
	9.59573	1.76708	0.75478	1.81647	1.67821	1.16903	0.765428	1.14714
	3.84917	3.05406	0.767713	1.11096	1.77654	1.73642	0.69347	1.75591
	3.85575	2.44252	0.629646	1.17879	1.22995	2.22462	0.74483	0.909549
	3.6939	1.54965	0.931193	1.63361	1.46378	3.91456	0.793807	1.45861
	1.4799	3.7483	0.794789	2.98202	0.951222	2.36659	1.07151	0.719166
	4.67046	2.96789	1.03216	1.48444	0.992304	4.03373	0.732314	1.26139
	1.70781	3.15347	0.937881	2.94375	3.78242	3.64982	0.691338	0.935702
	3.2124	2.6341	0.830455	2.50563	3.79542	1.36001	0.780575	1.36253
	4.17056	7.19581	0.890947	1.11494	1.37767	1.13242	0.794132	1.37686
	2.88436	1.79394	0.989377	1.64572	1.75662	1.18779	0.705319	0.978532
	5.11401	1.20504	0.888733	2.34921	1.99771	1.89023	0.826114	1.87919
	1.78015	10.8341	0.823563	1.3304	1.63021	1.98781	0.701778	1.3276
	1.58003	2.1024	0.935396	1.87445	2.48302	1.54379	0.742665	2.16346
	1.81082	4.28903	0.863705	1.28063	1.19111	2.02728	0.805534	0.687055
	1.29243	4.87896	1.0094	2.47459	1.55465	9.78692	0.75462	1.61874
	3.52984	5.902	0.938444	2.43181	1.7072	4.13798	0.687706	2.16853
	2.50856	5.57875	0.815026	1.71161	5.30635	4.45742	0.678038	2.48208
	3.14116	2.58991	0.91187	0.949088	0.88445	1.24715	0.740668	1.28059
	2.7218	2.44903	0.783257	2.59016	2.79102	3.97923	0.736068	2.07615
	6.63782	4.22996	1.08281	0.814228	2.11282	2.57089	0.713805	1.68547
	2.63313	3.69791	0.940782	1.20825	1.3854	2.43801	0.683847	0.941222
	3.08488	4.51195	0.807024	3.08998	1.22485	21.0195	0.709842	1.84275
	3.16629	1.58828	0.731376	1.78541	1.96168	2.5298	0.700898	1.39809
	2.01704	2.13223	1.11986	0.810668	1.93456	3.68299	0.775656	1.44905
	1.61243	3.55648	1.03842	1.5299	1.88925	1.99672	0.655017	1.8989
	2.30131	2.69533	0.901233	3.50923	3.588	1.95239	0.653146	1.34673
	0.936079	8.05951	0.755659	1.31111	1.70018	3.34643	0.909784	0.689578
	2.01962	7.80387	0.901993	1.35995	8.59521	3.00123	0.876098	1.43303
	3.62569	2.26728	0.918514	1.82576	2.13986	3.02168	0.811654	1.14065
	5.83059	7.50858	0.857794	0.872712	1.1643	1.64435	0.749158	0.890822
	1.88278	1.84613	0.601921	4.75102	1.09605	1.5415	0.88179	1.16784
	0.702181	1.21943	1.00492	7.93822	1.43221	3.97398	1.12723	1.15206
	1.78109	2.97704	1.06746	1.33701	1.34125	2.11961	0.852276	2.34046
	3.0595	5.22457	1.2148	1.6889	1.49901	1.38043	0.664234	2.18883
	2.86263	2.92877	0.995347	1.29418	1.28977	9.66136	0.820512	1.58639
	3.54955	4.23147	0.775668	1.41614	0.87941	1.31004	0.785988	1.24106
	11.2046	3.96171	0.804546	1.94857	1.48358	2.5596	0.670898	1.15934
	1.08848	1.88028	1.00013	1.31314	1.41274	7.75615	0.707797	1.36151
	4.37361	1.2542	0.826797	0.915794	1.88301	0.862447	0.865197	2.20364
	5.41669	4.14683	0.955597	1.44551	1.05322	2.13296	0.762968	0.74551
	2.07765	6.27883	0.866314	2.61189	1.64617	2.68419	0.705264	1.51966
	3.6269	4.94128	0.813654	0.927356	1.44472	1.59827	0.691366	0.802733
	4.88227	1.91202	0.751097	1.48824	1.42033	4.72887	0.663905	1.36913
	7.96635	2.00707	0.980369	2.84454	2.083	2.6377	0.71053	1.89651
	2.40643	2.41256	0.90363	1.71187	1.56994	1.24909	0.699276	0.793408
	7.20385	2.787	0.878128	1.33849	1.67945	1.29703	0.839139	2.33609
	2.58811	1.12911	0.86273	0.88496	2.36381	1.05685	0.74694	1.84636
	2.91339	2.02442	0.877837	1.89944	1.70086	2.40465	0.816371	1.37763
	2.57262	3.98158	1.35706	2.04751	2.04292	1.21927	0.763119	1.20708
	2.66162	2.83636	0.901688	1.28615	1.48864	3.11777	0.697113	1.95518
	3.39364	1.75975	1.11478	1.90796	1.3092	2.01028	0.780082	0.894115
	2.80054	3.95313	0.923021	1.26641	1.56047	1.8861	0.697003	1.54026
	1.74721	2.27116	0.854725	1.78727	1.20048	6.92118	0.779379	0.958151
	1.46222	6.94034	0.852433	2.33408	1.14866	1.63384	0.722885	1.20606
	7.77862	4.55437	0.848796	1.7664	1.91792	2.66787	0.707209	2.47519
	3.78001	6.05727	0.836402	2.58188	1.63256	4.55707	0.743196	0.934173
	3.24671	5.21031	0.979302	1.33968	1.86576	0.981896	0.727707	1.62305
	0.903001	1.78091	0.715183	2.01989	7.10148	1.52383	0.658527	0.885987
	2.57341	2.44689	0.848499	1.24015	3.61028	8.91822	0.83373	1.23357
	6.34695	5.33513	1.2464	0.771374	1.47739	2.58499	0.76296	1.12719
	1.94719	1.7935	0.861597	2.02832	1.15442	2.44106	0.747109	1.5795
	2.29955	4.61588	0.798408	1.37108	1.26333	11.0232	0.767127	1.4855
	1.4916	2.66464	0.788141	1.91799	5.44271	6.11539	0.839815	1.07454
	2.34048	5.19949	1.13996	1.40716	1.34848	6.91714	1.0241	1.04139
	0.567712	5.90473	0.814814	1.08739	1.6753	10.3467	0.792674	1.53852
	1.11865	1.41107	0.927948	1.42729	2.8819	1.58272	0.729696	1.49611
	3.58659	2.50764	0.654338	1.42773	7.67767	3.4208	0.890703	1.02508
	2.4848	1.23835	0.873318	2.19585	1.80174	3.3794	0.70328	2.59223
	5.57633	2.86442	0.869042	2.4228	1.41101	1.67322	0.822968	1.84071
	3.15095	4.20621	0.885164	2.09727	1.16126	2.24854	0.790517	1.44318
	4.89143	3.10004	1.23921	1.25388	2.63131	2.93993	0.791854	1.66862
	7.342	3.54526	0.910201	1.53869	1.26722	1.92159	0.80082	2.10098
	3.9067	4.78151	0.816449	1.85831	1.08153	1.2774	0.754582	1.05499
	2.29039	6.55986	0.808071	0.893257	1.32394	2.33657	0.796479	1.89813
	2.36171	5.75002	0.856218	1.658	2.7564	2.09499	0.669869	1.63075
	1.92147	4.23154	0.836679	1.80564	1.62755	1.4853	0.699142	1.70361
	1.53401	4.34556	0.766664	2.50893	3.15322	10.7561	0.690831	0.764988
	2.61205	2.43854	0.793413	2.61787	1.85277	2.06372	0.803852	1.22765
	8.50422	2.02984	1.08643	2.5481	2.4384	2.79931	0.776261	1.43971
	3.9315	10.317	0.886793	0.821937	1.04328	2.7072	0.822236	0.957198
	2.62546	4.90748	0.996679	2.32697	1.84816	2.13688	0.80546	2.38408
	2.3624	15.3363	0.931818	1.36158	1.35787	2.26162	0.794443	1.34002
	3.88357	3.77815	0.93541	0.901384	1.34941	1.11837	0.750607	1.35905
	1.88852	1.72816	0.771078	0.934148	2.0501	1.55245	0.814145	1.63174
	4.31022	1.52764	0.686902	5.45691	1.07449	1.61197	0.774417	0.924053
	5.58449	3.37122	0.89033	1.24293	1.43243	1.53124	0.688121	0.745465
	1.51491	4.91651	1.07899	1.27038	4.05163	3.32222	0.78599	1.05305
	3.47126	1.60669	0.836078	1.08808	1.11467	1.92392	0.747651	0.75895
	2.88102	2.84667	0.965993	0.949839	4.78692	14.7594	0.692195	2.45206
	1.84963	1.71908	0.96272	0.711011	1.48791	2.96118	0.804102	0.766955
	2.01067	1.92053	0.89474	1.96601	1.05845	2.50519	0.756928	0.772613
	3.67159	7.02884	0.908516	1.96677	1.2291	1.15919	0.684444	1.84925
	3.84579	3.64078	1.07766	1.18253	2.79897	3.57539	0.676409	1.51811
	2.67644	1.43704	0.726014	1.84001	1.50021	5.28785	0.809925	1.57112
	3.64413	3.85778	0.853651	2.60453	1.51378	2.6845	0.705989	1.74828
	2.45335	3.05432	0.795486	2.74834	1.02113	1.67057	0.806056	1.09333
	1.86594	7.60434	0.874239	1.28793	1.23126	1.2536	0.77431	1.78103
	7.70133	2.14761	0.893438	1.08868	1.847	2.56071	0.712986	1.13721
	3.93534	5.93866	0.810172	1.92114	1.55072	2.06786	0.712722	0.781207
	4.522	2.11092	0.881781	1.36618	1.19484	1.9108	0.655602	1.05099
	4.45077	2.26903	0.729093	1.20982	1.85863	4.22773	0.726503	1.48193
	1.97801	5.93947	0.817096	1.81301	2.27829	1.23859	0.678779	1.46479
	2.94368	1.97588	0.783665	1.40022	2.0263	7.55165	0.657408	1.0992
	2.59202	3.97999	0.847425	2.01063	3.25569	0.86473	0.9215	0.884233
	6.65832	3.72404	0.931915	1.08838	1.11147	6.2512	0.708674	2.06077
	3.03726	1.08412	0.861005	1.44405	1.52478	2.59607	0.699693	0.834233
	3.31176	8.55949	0.602727	1.90618	2.78425	1.25787	0.674432	0.9662
	2.1498	1.49743	1.1112	1.06734	0.97962	1.06333	0.672175	1.89077
	5.86326	2.39754	0.943098	1.47085	1.26967	5.20433	0.692833	0.754166
	3.72012	2.00031	0.841414	2.09868	1.36427	2.66866	0.702892	1.3837
	3.55023	2.68195	1.11511	0.985133	3.23887	1.53755	0.690277	1.83909
	2.75263	3.35676	0.978374	1.30281	1.39866	1.05137	0.651007	0.734355
	4.99471	9.78706	1.13376	1.65632	3.48221	1.56227	0.680498	0.781096
	1.24721	3.64595	0.83792	0.910609	0.995794	2.2163	0.719339	1.29252
	1.86664	5.24301	0.783828	2.19757	1.50016	1.29584	0.877544	1.13437
	1.7203	4.81634	0.768246	2.43862	1.80312	1.21648	0.844667	1.28483
	3.03434	3.68721	0.827759	1.7066	1.40876	1.18823	0.708902	1.88442
	1.27837	4.84526	0.855583	1.85891	2.48863	2.42833	0.768686	1.23952
	1.54814	1.9711	0.700368	2.40728	1.31502	1.68979	0.807494	1.44533
	3.08745	2.82124	0.834848	2.18991	1.39613	6.65297	0.753483	0.952376
	1.97579	3.466	0.999005	1.85532	1.9717	3.48187	0.758573	1.58975
	1.40608	4.4936	0.808334	1.02429	2.14675	2.44413	0.742332	1.8278
	3.61162	2.56422	0.800915	2.73809	2.23234	6.40237	0.735885	0.800507
	6.14522	4.98362	0.999435	1.68863	1.69121	1.74652	0.828018	1.41911
	4.90117	2.05351	0.933823	2.47521	1.28076	1.7117	0.665061	1.53937
	3.51499	2.29843	1.22523	2.16519	2.04232	3.87238	0.808366	0.986942
	1.55341	1.42408	0.812171	1.09978	1.68418	2.32823	0.740293	1.04172
	4.53749	2.83705	0.826066	1.31193	5.45803	1.35875	0.738089	0.890783
	2.93944	2.28735	0.896334	1.30481	2.60356	1.71181	0.71092	1.53477
	2.38284	2.60096	1.17134	2.48349	1.25549	5.23581	0.77477	1.24698
	1.86416	4.08473	0.991197	2.48823	2.04914	2.57024	0.768681	1.11456
	4.21754	2.67121	0.901631	1.75762	3.15252	2.84603	0.746052	0.854133
	2.59708	6.07325	0.880643	2.19574	0.932415	11.7579	0.734842	0.934637
	3.1055	3.94844	0.84578	3.38265	1.50777	2.09649	0.867982	0.920342
	1.7743	1.88154	0.892527	2.45385	3.42474	2.01048	0.735812	1.16374
	1.64545	3.5102	0.769316	2.39468	1.32443	1.58961	0.797227	0.955513
	1.25176	1.65982	0.814535	0.861418	1.58951	3.07754	0.739722	1.0133
	2.40208	2.60509	0.944801	1.37823	1.4882	4.75544	0.652049	1.5432
	2.11018	3.7733	0.829423	2.20059	1.36625	4.66927	0.726902	2.22842
	2.25862	6.27326	0.67345	1.46452	2.3511	5.45841	0.774199	1.05589
	1.93196	2.71474	0.764709	1.01367	1.79779	3.4936	0.692705	1.4388
	2.5568	3.21192	0.80733	3.11998	1.77058	8.59453	0.639811	1.24838
	6.17428	7.82085	0.882775	1.83316	1.08624	1.53847	0.821039	1.08004
	3.18516	2.80465	0.903053	1.29356	1.34662	2.33129	0.786933	2.06621
	1.74999	3.28328	0.95686	1.78764	1.11572	1.99846	0.816205	1.33222
	3.10198	0.298428	0.844344	1.72999	2.66764	1.32694	0.77173	1.29359
	2.68158	2.9998	0.933216	1.96405	4.0165	1.73782	0.797684	1.45379
	1.99415	5.41722	0.736929	2.18382	1.27139	1.72361	0.769314	1.17189
	3.15612	3.31539	0.732124	1.25671	1.8184	2.03562	0.739723	1.0303
	2.27852	1.77325	0.741509	1.47008	3.80286	5.99945	0.681975	0.868397
	2.06603	1.89105	0.915741	2.16019	3.42839	1.51155	0.780589	1.84894
	2.8509	2.55619	0.880406	3.85159	1.71116	2.49457	0.785925	1.31
	2.0198	1.78883	0.917878	2.93774	1.25935	0.985748	0.674651	1.54889
	3.74803	2.13114	0.756999	0.829898	2.6841	1.00772	0.765452	1.32958
	4.1991	2.10363	0.97843	1.34101	1.35022	5.5489	0.781668	0.80346
	1.19868	3.53279	0.927336	2.17504	1.32113	1.55935	0.773417	0.770504
	1.07621	1.27491	0.885415	1.75549	1.19865	1.59419	0.640095	1.16622
	1.69614	4.41952	0.882539	1.32137	4.08223	5.16732	0.814092	1.76258
	6.91179	8.37297	0.953207	1.68281	3.5617	1.66656	0.805483	1.06532
	3.63786	4.92186	0.826857	1.38547	1.66132	2.91064	0.755652	1.32187
	2.76974	2.9058	1.13598	1.57634	3.15571	1.09369	0.713716	0.804322
	3.94778	6.37276	0.936325	1.30214	1.96674	1.27864	0.719752	1.72512
	6.87512	1.96761	0.810879	1.8444	2.51509	2.85718	0.693432	1.37308
	2.2435	5.44733	0.861198	1.25267	1.57883	2.15385	0.795608	1.87667
	3.08383	2.89461	1.18699	1.99636	1.68666	2.31178	0.697029	0.782609
	1.67671	1.71762	0.954881	1.91135	3.19949	1.55375	0.807537	1.46078
	2.1714	5.72625	0.892733	0.73085	1.8371	0.970588	0.593536	0.95527
	1.9741	1.2457	0.623694	2.62458	0.581176	4.33746	0.670486	1.06983
	1.62178	4.71032	0.608735	1.38655	0.986853	1.4678	0.708208	0.968632
	5.26101	3.6231	0.659115	1.16889	1.49758	2.42072	0.802847	0.758364
	2.9643	16.0491	1.13311	2.01133	1.99728	1.36912	0.667215	1.47401
	2.94125	2.04768	0.885616	1.08294	1.06614	1.89122	0.844936	0.898411
	4.5556	2.77326	1.00291	3.12946	1.66258	1.55313	0.756596	1.52574
	3.04737	1.643	0.784854	2.1378	4.06293	5.07121	0.71859	1.34338
	1.94429	3.43962	0.903518	3.03052	5.26868	15.0877	0.735467	0.713856
	2.35411	5.04572	1.0214	1.59661	2.02774	3.3633	0.953077	1.39821
	2.2422	2.84998	0.74624	2.34548	1.31247	2.75655	0.734775	0.890466
	5.67566	1.86997	0.930469	1.11839	1.72006	1.86842	0.785398	0.758944
	3.88933	7.44373	0.690967	2.48334	2.48812	1.05704	0.809688	1.31223
	2.33757	2.6849	0.83289	1.74366	5.45667	4.67397	0.755333	1.26728
	4.7392	1.82536	0.968139	2.46882	5.30523	3.41972	0.822342	2.68594
	3.96031	4.10542	0.944455	1.56313	1.30052	2.59032	0.736977	0.845663
	1.89498	3.51976	0.876027	0.879823	16.3641	1.34983	0.80908	1.70451
	2.26756	1.85403	0.87022	0.87193	0.824373	1.39294	0.745947	0.929483
	2.54425	8.30103	0.969039	0.839201	1.06056	1.22448	0.777124	1.15891
	2.58863	0.801781	1.04969	1.50825	2.77397	1.46329	0.799128	2.08852
	2.84673	2.30553	0.794404	1.25756	1.05661	2.38858	1.01642	0.938007
	2.85878	2.06424	0.903569	1.46169	4.09564	3.38897	0.78747	1.20767
	1.06282	3.27007	0.791293	1.52921	1.24328	1.41244	0.819046	1.3203
	2.79131	2.79556	1.26432	1.10505	2.12441	1.26009	0.791415	1.11353
	1.81189	0.690754	0.794979	2.46865	4.39891	2.54894	0.834063	1.83574
	4.44667	2.64284	0.797748	1.36948	0.838752	12.6885	0.761168	1.09305
	7.8856	4.15106	0.780487	1.22759	1.24961	1.78209	0.77178	1.1297
	2.11636	2.94749	1.12416	1.01919	3.32954	2.22664	0.757858	0.928928
	2.24826	3.00013	1.12283	1.40427	1.58652	4.02422	0.787526	1.30533
	0.988543	1.24929	0.894133	0.975081	1.58823	0.971673	0.794784	1.255
	3.56682	5.40347	1.24122	4.13288	2.06227	2.17008	0.734609	1.10064
	1.91115	2.46813	0.746093	2.48382	1.64679	1.64225	0.767664	1.63865
	1.83227	1.10584	1.25816	1.55382	7.65104	1.15685	0.758034	1.07331
	2.31609	5.13094	0.884697	0.986664	1.79916	2.18371	0.667463	1.18181
	2.93457	1.48872	0.908095	0.997084	1.86303	1.13391	0.774977	1.53619
	4.85845	1.43909	0.639291	0.779202	1.08381	1.00077	0.784375	1.05318
	2.18292	2.43144	0.815842	1.70812	2.52539	1.65667	0.751331	2.16401
	1.90762	2.19277	0.935703	1.56761	3.24991	4.1691	0.669388	2.06843
	7.49691	5.58708	0.800142	1.33797	1.35694	1.84252	0.883325	1.53192
	4.25445	5.13622	0.876973	1.21325	2.35278	2.25227	0.720565	1.53134
	2.2717	7.70545	1.28446	1.69375	1.45645	2.71449	0.828916	0.88602
	1.5886	1.56142	1.01585	1.52585	1.09213	1.53726	0.692473	1.96607
	3.56723	3.83201	0.885516	1.20948	2.3826	8.35066	0.803625	0.836022
	1.94339	3.36772	0.794189	1.74418	3.00562	0.736448	0.737414	0.692632
	2.40027	3.23417	0.829727	1.64414	1.59996	2.1927	0.816897	1.06473
	2.19383	2.99275	0.859864	1.48612	2.50272	1.55407	0.784195	1.31689
	1.08812	6.06956	0.953339	1.49904	11.358	4.92234	0.792798	0.962997
	2.58763	9.67094	0.805748	2.5299	2.59922	1.34384	0.790682	1.88623
	2.70253	1.6139	0.99392	2.18771	1.52448	1.69003	0.774015	1.025
	1.22991	1.70494	0.984634	0.850987	1.59377	2.40433	0.762327	1.26503
	5.96831	3.28342	0.839497	3.29834	1.04185	2.30728	0.761545	1.18456
	8.36654	6.49935	0.960606	1.63622	2.14193	4.34585	0.737181	1.0786
	1.78801	0.9665	0.799997	1.50693	1.66359	2.45624	0.765438	1.43063
	2.83927	3.12502	0.863607	1.21206	1.39205	2.55434	0.780439	1.50214
	2.67755	2.8977	1.28199	2.4319	1.33597	1.34847	0.795227	0.782931
	3.70479	5.0007	0.935928	1.74275	1.45501	1.46441	0.947985	1.09553
	4.57123	2.45722	0.642579	0.850021	3.37716	1.22757	0.747567	0.803634
	1.31078	2.12257	0.837739	1.89509	1.28839	1.74701	0.767566	1.53989
	3.61877	0.285431	0.91239	0.701362	1.21372	9.67718	0.830005	1.21661
	1.20263	4.19296	0.987818	3.42802	1.36782	2.92474	0.832473	1.43975
	1.9928	2.37758	0.822781	1.97218	2.71723	1.51786	0.798081	0.928888
	2.84779	3.08877	0.747048	1.97379	2.72379	1.18208	0.733208	1.49672
	2.20392	2.51947	0.945691	1.67861	4.20266	1.21376	0.817472	1.29123
	3.51469	5.37385	0.82932	3.34716	2.47072	8.11652	0.807376	0.85774
	1.51315	4.39168	1.00148	0.848827	4.47082	1.42023	0.757216	2.4387
	15.4776	1.88544	0.750426	2.08052	1.67919	1.18826	0.751263	0.816846
	2.54568	2.036	0.835327	1.64774	1.13168	1.43455	1.0024	2.08138
	1.21176	2.0574	0.94689	2.09178	1.87926	2.76763	0.781409	0.740529
	3.91873	3.79207	0.898713	1.11421	1.16668	1.38339	0.783619	1.67421
	5.34548	2.9503	0.778	3.38912	1.7943	1.77173	0.714897	1.43014
	2.20505	1.61447	1.0791	0.884019	1.97095	2.72219	0.742195	1.92963
	3.09393	8.43884	0.737983	0.934949	2.24612	0.938376	0.760432	1.06663
	6.03692	2.55009	0.781466	1.16137	2.01479	6.75778	0.721685	1.74328
	1.6938	3.39057	0.958013	1.66139	1.83349	1.77198	0.793513	0.974676
	1.82019	1.7714	0.793338	1.34674	1.77674	13.5564	0.713297	1.55454
	3.75632	7.6029	0.742174	2.22833	1.42171	0.957747	0.734681	1.625
	3.7143	2.88661	0.935089	2.2632	2.62211	0.951376	0.796891	1.00511
	3.24477	1.77399	0.765266	1.55859	1.8195	1.13313	0.764196	0.877828
	3.17485	4.7214	0.826542	1.53048	1.67148	6.61174	0.809108	1.29183
	4.38783	3.54851	0.73261	1.41805	2.64304	7.93092	0.795597	0.893508
	2.33471	5.79254	0.917854	1.9115	1.12407	6.02041	0.776165	1.02075
	4.29612	1.31665	0.762338	1.39917	1.60027	1.5081	0.831085	0.772662
	2.2173	2.11859	0.894071	1.62873	1.73554	3.77252	0.742064	0.757543
	3.34195	2.93213	0.993725	1.49793	1.35595	1.51481	0.691658	1.05317
	1.67111	2.08053	0.802856	1.69389	1.3247	4.19828	0.776681	1.26136
	1.77401	3.50801	0.840946	5.92078	1.52758	3.09953	0.703233	1.03662
	1.69994	2.82617	0.708858	1.9226	2.12086	14.4112	0.784501	1.27873
	3.12754	3.65318	1.11844	1.68305	2.24842	1.23023	0.78563	1.26046
	2.12932	1.8186	0.907875	1.27759	1.09861	1.63518	0.829069	0.709759
	3.84339	6.29672	1.42245	1.25965	9.40573	1.43662	0.815113	1.94725
	2.8326	3.06876	1.00859	1.06864	3.12377	1.59236	0.789655	1.26117
	5.46172	2.69354	0.872743	3.35844	2.42221	2.76619	0.833596	1.74395
	1.04448	0.64108	0.808251	0.900531	1.68576	1.08025	0.672425	1.05356
	3.52303	5.19193	0.81115	0.905244	1.60778	1.46433	0.713726	1.86683
	1.75725	5.70617	0.907677	1.9098	3.15696	1.82585	0.720237	1.14657
	8.18147	14.7335	0.78194	1.74522	0.699452	3.70217	0.7144	1.70555
	2.52545	5.0242	0.629062	2.28205	3.40111	1.16637	0.690625	1.35514
	2.48312	1.90508	0.731986	2.27447	1.0959	1.80588	0.734966	1.37527
	2.7004	2.61321	0.964304	1.32533	1.1913	3.18301	0.800317	0.715845
	1.68843	7.6273	0.864108	2.6861	1.40034	2.91423	0.72936	0.999341
	2.92064	5.13398	0.891941	1.7252	1.37489	0.973573	0.825497	1.47165
	3.77731	2.8691	0.852517	1.87696	1.46506	1.38563	0.781322	1.82479
	2.56273	2.00917	0.898916	3.11175	1.68839	1.29664	0.746388	1.10106
	5.6976	5.79833	0.80229	1.82545	3.72816	1.08899	0.788412	0.845796
	2.18098	4.68525	0.773743	0.936267	1.40541	1.86783	0.896864	2.12612
	2.10282	2.90551	0.867605	1.90477	1.52974	1.66043	0.695854	1.60078
	4.06443	2.33404	0.91233	0.964673	1.27081	1.24289	0.727595	2.09038
	3.3428	6.0846	0.605784	1.66802	2.03098	2.67929	0.843854	1.15451
	1.57333	5.48202	0.754582	1.98347	1.19517	1.1082	0.827482	1.0889
	1.8729	1.59669	0.97499	1.56438	1.18778	2.73255	0.795018	1.51743
	1.66453	1.52797	0.737078	1.13014	1.32555	2.51421	0.819165	1.23081
	5.23851	5.83835	0.936624	1.37638	2.40245	2.3549	0.666789	2.06555
	4.8799	2.82757	0.925109	1.06526	1.43686	2.57013	0.782416	0.769758
	3.08229	5.30984	0.901822	1.02679	1.81457	1.76926	0.859365	1.21282
	1.5419	2.29501	0.818299	1.61921	3.23535	1.16059	0.714133	1.38321
	2.77099	5.93007	0.890241	1.27444	1.58222	1.85275	0.734019	1.35488
	2.63023	14.0412	1.08572	0.849964	2.25636	1.14878	0.690777	1.2931
	9.69591	4.48209	0.7452	2.82198	2.34502	2.45342	0.748449	2.06219
	5.51932	7.23377	1.52511	1.4408	2.73954	1.61843	0.857054	1.56054
	2.13548	2.00095	0.860327	1.53064	1.8121	2.23289	0.804515	1.10452
	5.52338	8.41935	0.954658	2.40015	1.03189	1.12038	0.72264	1.09415
	3.53631	2.2556	0.745147	3.30076	1.32313	1.58994	0.813803	1.35879
	3.55289	5.42908	0.826626	2.1825	1.09165	0.978914	0.747326	1.13875
	2.76436	3.04401	0.844014	0.826066	1.86058	5.16483	0.797138	1.95932
	4.69247	1.49417	0.85674	1.3199	1.78257	5.12011	1.08867	1.14589
	5.19811	2.59062	1.01292	1.6543	2.36848	1.58389	0.871288	1.54578
	2.20795	1.2155	0.973418	1.79334	1.03564	1.4348	0.7844	0.819647
	2.68164	1.90265	0.710863	1.90373	1.38984	2.08518	0.761413	1.84319
	6.05626	2.58806	0.937966	1.83817	1.60865	1.26718	0.828741	0.890179
	1.92057	7.38737	0.790812	1.39224	1.33035	6.21557	0.787355	0.537784
	7.28006	0.394658	0.793758	0.877665	1.34723	2.97504	0.76442	1.74083
	1.23376	8.62864	0.859435	1.07997	2.25061	1.97677	0.78034	0.895709
	2.08151	3.29401	0.957064	0.95682	1.54254	3.8787	0.894809	1.25883
	3.01463	2.32818	0.909667	1.7573	1.52664	9.48896	0.786076	0.954912
	1.79021	3.31431	1.21926	2.85068	1.45096	3.83189	0.696761	1.5007
	1.83725	1.59658	0.953263	2.36054	1.57591	1.68809	0.811878	1.17322
	2.67739	8.28903	0.828934	0.939652	6.47832	1.98094	0.719765	0.772399
	1.86429	2.0851	0.924699	2.03482	2.17668	2.406	0.736252	1.04839
	1.65005	8.57194	0.715855	1.68899	0.961146	0.932784	0.817526	1.66788
	2.56056	2.24989	0.66657	2.60566	1.51717	0.948942	0.743913	2.0859
	4.0613	3.1313	0.85127	1.13192	3.27784	2.0218	0.805854	0.917169
	3.2806	4.07171	0.802723	1.74879	0.829055	4.10395	0.811567	0.789669
	3.94969	2.36311	0.842056	0.973681	1.52882	2.09135	0.651962	0.78463
	2.07562	4.05441	0.817299	1.74197	1.15332	2.4841	0.747349	1.44453
	8.61797	1.19329	0.821793	1.46276	1.1553	1.05569	0.662726	1.13878
	2.31728	1.88682	0.694419	1.30587	2.74246	1.65306	0.799933	1.13448
	5.97633	5.48046	0.78832	1.4385	3.05343	1.26285	0.825327	1.56811
	2.4135	9.34001	0.961223	1.51214	1.61757	1.28524	0.771684	3.18564
	5.23236	5.36458	0.967499	0.990736	1.39524	1.82017	0.68501	1.54126
	3.01032	3.47745	0.849771	0.919164	1.83534	1.30961	0.703237	1.69184
	3.4829	5.2191	1.24649	0.913191	3.24431	2.28588	0.710221	1.10694
	2.38595	2.99421	0.804184	1.0974	1.43723	2.16785	0.702974	1.63297
	3.87831	0.545795	1.05651	3.89515	2.54368	1.91837	0.615345	1.44875
	0.743889	0.678125	0.546576	1.36741	1.99359	1.29128	0.677993	1.74318
	1.53317	2.84458	0.765049	1.74485	8.99347	4.7306	0.673288	1.52584
	3.38932	2.50532	0.948601	2.1799	1.6255	6.81389	0.708335	1.40484
	8.06561	1.38022	1.29683	0.860021	1.7091	2.20716	0.711183	1.34644
	2.79254	6.36563	0.741203	1.60047	2.27186	1.14605	0.729734	1.15397
	4.20212	1.51156	1.09454	2.5893	1.42445	4.77823	0.668661	1.80971
	1.52325	3.65042	0.933018	0.911928	1.5434	3.83335	0.733503	1.24452
	3.53635	7.9405	0.834356	1.10072	1.43612	3.00987	0.755351	1.98026
	2.1487	1.85559	0.64694	3.32074	1.59889	1.1858	0.777304	1.67313
	8.01849	3.99624	0.762487	1.05693	4.38976	1.39297	0.696759	1.15839
	1.62851	1.88717	1.16231	2.55085	30.9328	1.61641	0.737409	1.17555
	2.32553	1.18669	0.852914	1.66269	1.1153	1.33696	0.742852	1.17894
	2.0238	2.09528	0.778337	2.54158	1.92935	0.85225	0.726694	1.41455
	7.07624	7.84566	0.858957	1.16581	1.07139	2.45968	0.795454	1.13437
	6.8932	2.31401	1.22042	1.08755	2.00981	1.52567	0.728041	1.23411
	6.23835	5.83589	0.850716	3.35093	1.36908	2.24676	0.723784	1.2606
	3.45285	4.14616	1.34513	1.27139	1.50974	2.49149	0.782962	1.07143
	2.1125	2.58909	0.943536	1.51552	1.24157	2.9107	0.869252	1.12837
	4.60603	0.978229	0.588213	1.78664	1.13102	2.55411	0.728704	0.725707
	2.72469	2.99242	0.694394	0.944243	1.43611	2.1	0.664081	0.874105
	3.07868	2.17821	1.00046	1.51221	6.33896	10.0426	0.65397	0.761642
	2.85776	2.49544	0.910153	0.835408	1.49175	3.1257	0.720145	1.346
	1.49797	1.1769	1.05135	0.874295	14.3876	2.92109	0.740171	1.19048
	1.92621	1.76656	0.957187	1.23562	0.896292	1.56386	0.69988	2.39993
	6.86462	2.99709	0.8993	1.70702	1.65895	3.36107	0.695984	1.11345
	2.34854	12.3706	0.948413	1.19554	0.951247	10.963	0.774676	1.58434
	4.39224	2.85756	0.759631	1.86635	6.17456	3.34102	0.79801	2.16065
	3.24045	1.54112	0.816841	2.74046	1.60832	3.01604	0.737952	1.80287
	2.74641	1.82934	0.890922	1.65302	36.8263	1.12044	1.13201	1.36962
	6.13536	2.21806	0.987259	2.51822	1.46447	4.27985	0.703705	0.948408
	2.93607	1.20611	0.940939	2.32392	1.33389	2.88362	0.730362	2.33161
	2.90954	2.13277	0.867945	1.53282	2.20112	3.2057	0.937249	1.52777
	3.18834	12.5676	0.938068	1.58359	0.954865	4.72135	0.6978	1.37988
	2.36836	6.52814	1.00438	1.67539	1.99544	3.17928	0.714762	2.08167
	1.44337	3.87684	0.828486	1.67687	1.948	1.43044	0.694055	1.71367
	1.78662	2.08433	0.614346	3.16236	1.26374	3.54729	0.858944	2.2015
	2.46944	3.28155	1.03756	0.896657	1.63442	1.11321	0.662808	1.08503
	2.00745	4.402	1.10797	2.79106	1.11901	2.17135	0.738995	1.15463
	2.7563	2.19092	1.05722	3.28772	2.15426	1.17956	0.770546	1.15831
	4.53916	3.10431	1.00652	3.19833	2.77961	1.27759	0.818957	1.08956
	3.35656	1.67681	2.34766	1.57624	1.40963	2.07723	0.750626	0.908765
	2.6067	2.46735	1.1388	1.61802	1.0703	3.26582	0.687757	1.18858
	1.70293	4.04744	0.836707	2.42546	1.76493	4.13633	0.753707	1.58081
	6.30872	2.96375	0.897592	3.03915	1.41167	1.05448	0.704398	1.64906
	2.77759	4.48889	0.945135	1.95484	1.01484	1.16969	0.686198	0.7461
	3.00772	3.2975	0.849598	1.46592	1.71657	4.60402	0.795582	1.00463
	4.24965	3.87993	0.944105	2.45886	1.89715	1.83308	0.912407	2.14821
	1.37833	7.32423	1.0295	1.20712	1.72003	4.69024	1.14323	1.23234
	3.66208	4.65839	1.03408	2.13097	1.55764	2.11612	0.731029	1.60845
	2.28311	2.66011	0.9411	3.23755	1.76188	1.42742	0.775584	2.12515
	3.51463	1.4444	0.980857	2.2395	1.8611	4.19424	0.780225	1.30408
	3.39187	2.92018	0.991294	1.76288	1.81267	6.15666	0.827702	0.851513
	6.54703	1.45266	0.709442	3.02749	1.07348	16.6744	0.738953	1.61741
	5.97801	1.16321	0.861304	1.12928	3.52578	1.47046	0.809418	1.14099
	2.33921	2.70488	1.12843	1.72824	1.16708	1.88485	0.696537	1.28393
	2.51911	2.6172	0.99381	1.54605	1.16231	4.95697	0.788168	1.04037
	2.6687	2.70147	0.925753	1.12284	1.54564	1.16824	0.761574	2.23354
	1.54363	1.51374	0.765542	0.714106	2.00369	3.25838	0.609209	1.82818
	3.42303	2.35381	0.866737	3.33022	1.59284	2.38697	0.732249	1.76155
	4.48739	3.042	0.760972	1.54634	1.09615	1.83576	0.786588	1.24419
	1.27892	0.705913	0.795118	0.467304	1.06526	2.39183	0.699722	0.937621
	3.40817	1.97582	0.946535	1.12198	1.16401	1.34556	0.700969	1.17516
	2.08156	2.15404	1.08878	1.49636	1.26502	0.827349	0.744634	2.60016
	4.12805	1.69168	0.952665	2.85722	2.19175	3.16434	0.726346	0.721463
	4.64836	2.10419	0.967842	2.26959	3.75454	4.62972	0.688061	3.23629
	3.51452	3.35335	0.712864	2.71538	2.24088	0.730605	0.937067	1.39851
	1.3598	2.16019	0.998247	2.21882	1.18531	2.37473	0.724201	0.801301
	1.74179	11.7111	0.793158	1.62196	4.75483	3.93909	0.798199	2.09319
	2.56546	2.53158	0.707267	1.45623	1.97613	2.5476	0.736198	1.05848
	5.91615	3.80847	0.795907	1.03262	1.68927	2.73044	0.743531	0.970819
	2.72124	2.86325	0.697582	1.52469	2.78351	5.30757	0.737108	1.27642
	1.4016	3.51855	0.888126	2.52276	2.93115	1.01818	0.833272	1.32631
	3.95144	3.21084	0.958011	2.16407	4.15987	1.03285	0.783868	1.86632
	7.21914	1.82156	1.02396	1.60346	1.59481	2.7598	0.740857	1.92485
	1.83631	2.45411	0.888332	1.03733	0.99546	0.977117	0.691732	1.2952
	3.76272	9.05209	1.28795	2.11862	2.32882	2.36867	0.712596	0.678861
	9.56161	1.74726	0.76675	0.855366	1.73644	5.37148	0.737945	0.972356
	8.15904	3.96462	0.952009	0.968263	1.24084	1.67202	0.777718	1.17319
	2.83447	2.76765	0.804605	4.83548	1.36467	1.39313	0.784233	1.13248
	0.774772	2.57768	0.804545	1.39189	2.04522	1.47281	0.81801	0.87875
	1.28563	2.45785	0.950195	1.22568	2.27037	1.59812	0.725302	1.38147
	2.43286	3.88851	0.733948	2.22065	3.52862	1.56274	0.618543	1.06618
	2.92562	2.05477	0.870323	0.911864	1.19977	1.00616	0.728374	1.64446
	3.61141	3.3095	0.892624	0.910822	1.47709	3.17323	0.73415	2.16871
	2.49431	4.66396	1.18125	1.46215	1.61819	1.7182	0.763359	1.27875
	1.01668	1.47528	0.831864	1.41155	1.06654	4.13648	0.66573	1.61082
	6.05953	2.85841	0.913245	1.13549	1.14812	1.36717	0.683246	0.811453
	5.13317	1.59599	1.28062	2.38284	5.0788	3.21341	0.776257	0.792991
	3.52259	2.2856	0.809603	1.15229	2.99472	1.15125	0.75338	1.01132
	1.53542	1.32016	0.827265	2.46819	1.38994	4.23439	0.693431	1.22768
	5.13224	2.07298	1.12872	1.53121	1.60111	2.09278	0.732959	1.62674
	4.01165	2.04991	0.798863	1.3993	1.38125	5.27744	0.749434	0.893345
	1.76852	3.85333	0.798689	1.59949	1.48934	2.0276	0.740731	0.535135
	2.39097	1.86364	0.962395	0.573812	22.0208	2.94981	0.76444	1.78002
	2.76138	4.07917	0.523974	5.47215	1.23227	1.33638	0.791321	1.67468
	4.47053	2.23008	0.837326	1.58974	3.27036	1.73623	0.78643	0.80367
	5.7031	1.54873	1.00588	2.27108	1.30666	3.44009	0.731847	0.883622
	2.38453	2.09947	0.852844	0.924528	0.909647	9.32144	0.73896	1.44524
	6.11941	3.44078	0.797666	2.05445	1.80898	5.87152	0.672243	0.801543
	3.20984	3.71619	1.04864	1.63462	1.49483	4.22967	0.752255	1.41052
	2.32976	3.80463	1.01674	1.25659	1.13069	6.2619	0.830037	1.23783
	2.45072	4.08125	1.00664	1.22219	2.59287	5.56792	0.739479	1.7857
	1.414	4.66105	0.962323	2.05531	1.85844	4.25949	0.808311	1.53093
	6.44642	1.31025	0.809853	2.05251	9.43047	0.913102	0.739885	1.71572
	2.88446	4.88475	0.594467	0.996133	1.88225	5.36077	0.724829	1.56508
	1.31874	3.33757	0.880658	2.51464	1.58646	1.8574	0.678557	2.0924
	1.60874	2.3142	0.803589	1.06578	0.939337	1.20294	0.770817	2.07785
	1.8475	6.24724	0.833957	1.43526	1.75487	5.12366	0.739654	0.956754
	2.79315	3.44958	0.787421	1.33934	1.72883	1.4313	0.707929	0.985712
	1.54291	3.07215	0.815834	0.849352	4.08247	2.24549	0.720551	1.27214
	1.93419	3.83285	1.19716	0.76515	3.40627	2.04901	0.6748	2.28765
	3.38326	1.46241	0.793835	2.20675	1.41565	0.881625	0.717734	1.38293
	2.29464	4.4609	1.03598	1.44678	2.5296	1.25937	0.73701	1.45443
	6.51635	2.32167	0.868556	1.20148	1.09534	2.07581	0.692041	0.873681
	3.00543	2.08428	1.0196	3.9253	1.45669	1.49476	0.814203	1.46493
	2.77318	8.7112	0.986318	1.5633	1.62146	1.32474	0.720646	1.1603
	2.20312	3.07629	1.09536	2.97879	6.91891	3.52781	0.741381	1.22485
	3.19405	2.60774	1.07295	1.24895	2.31816	6.29603	0.697195	1.14367
	12.7154	2.14516	1.35608	1.29459	1.16864	2.41653	0.736838	1.54542
	2.81193	2.64054	0.801816	1.60193	1.76151	1.09643	0.80739	1.66835
	3.29359	9.4237	0.975359	3.94757	2.27144	13.5055	0.782767	1.82116
	2.99459	5.27243	0.871932	2.10164	2.31	1.05185	0.682391	1.37111
	2.38541	3.54246	0.873814	2.47477	3.94575	1.29888	0.70698	1.00381
	2.27415	6.70519	0.905448	1.03897	1.45278	1.79338	0.708609	1.40318
	7.73034	2.49976	0.875622	1.85784	1.48954	1.67109	0.743987	1.4025
	3.01768	2.13827	0.979086	1.25844	1.20103	3.02321	0.790981	1.311
	1.65714	3.13443	1.19838	1.62776	2.26094	2.04417	0.740713	1.06016
	3.59199	3.18976	0.849855	1.86589	7.92899	1.00109	0.759344	1.58928
	1.43388	2.14664	0.973535	2.78383	1.8024	2.2775	0.813785	0.989994
	2.38647	1.15664	0.895598	1.61442	2.46306	3.15953	0.684533	2.10714
	4.95164	2.46481	0.771844	2.08909	1.51341	1.91049	0.895063	0.69613
	1.8899	4.0221	1.04818	1.30064	8.23893	1.98144	0.732934	1.05828
	1.85478	1.64958	0.824268	1.23695	1.10624	1.67996	0.738331	0.841396
	4.90287	4.41534	0.784949	1.71981	1.71728	1.75148	0.704514	1.16855
	12.5147	2.77585	0.739981	2.91736	1.83007	3.66848	0.780068	0.53369
	5.10693	6.16414	0.839967	2.72601	2.00587	1.4207	0.703811	3.00633
	1.99081	5.94648	0.89888	2.41524	1.94086	2.22812	0.687236	1.5662
	2.08448	5.03742	0.817547	2.94332	9.06206	1.03874	0.837272	1.71402
	2.06264	2.60425	1.04953	2.28878	1.58666	1.79968	0.752497	1.12002
	1.62796	2.54696	0.783047	0.751855	1.45555	4.5456	0.722851	1.04592
	2.14472	2.32733	0.771102	1.73985	2.55948	1.18481	0.768283	1.11282
	2.92642	3.57438	0.783124	2.31097	3.8821	1.66078	0.686903	1.52346
	5.02348	6.8641	0.710969	2.12499	1.64199	1.18753	0.821782	1.10903
	2.28441	2.525	0.763	0.809802	1.66425	1.25144	0.731913	0.741096
	1.69154	2.71018	0.836384	1.71876	1.45067	2.47906	0.729946	2.18879
	8.12521	6.27696	0.872072	1.30231	1.27383	2.77192	0.731717	1.53514
	2.33999	5.29524	0.840565	5.48884	1.85656	1.18244	0.781875	0.85226
	5.55084	3.03495	0.911028	1.52738	1.0745	2.24905	0.720676	1.43684
	1.3079	2.17969	1.32965	1.9623	1.42806	1.24436	0.745888	1.42391
	5.17515	3.20574	0.984712	1.70312	1.42934	1.66125	0.659904	5.14824
	4.00618	6.63762	1.30096	3.39718	1.3584	1.22258	0.658461	1.57345
	1.71101	1.83381	0.91261	1.15092	1.54483	1.78511	0.794587	1.26018
	4.76271	2.62753	1.03836	2.52873	2.36342	2.04187	0.730546	0.832695
	1.64319	1.82394	1.01051	2.18739	1.34714	1.99329	0.730918	1.24664
	4.49937	1.23836	0.945822	1.94406	1.5688	1.08161	0.776192	1.41612
	4.10502	0.947857	0.803713	1.4086	1.81034	1.27837	0.699282	1.02843
	3.25013	6.1223	0.960479	5.78244	1.85564	1.28354	0.722802	1.24706
	1.70833	3.35511	0.966269	1.02759	1.39818	4.11432	0.734269	1.78129
	1.43408	1.85698	0.830831	0.980728	2.9175	2.09732	0.705916	1.59848
	4.37646	2.79451	0.998227	1.999	1.29424	1.63935	0.72576	1.36683
	4.11981	3.59016	0.763823	2.46768	1.37997	2.46206	0.677115	1.63935
	2.86543	4.79623	0.746341	1.3983	1.16418	3.54346	0.756089	2.2002
	2.28012	2.61377	0.908361	2.87269	1.10633	2.39625	0.743622	2.58187
	1.46907	2.02348	0.79268	1.29817	1.55916	1.58349	0.785608	2.47071
	1.5585	1.14303	0.920238	1.44788	2.5108	3.46314	0.733896	1.77816
	1.39204	14.0135	1.07888	3.88065	1.37064	5.62655	0.722127	1.24663
	7.25312	6.8883	0.876705	4.65721	1.56084	3.63888	0.721885	1.26593
	6.23604	3.74742	1.00418	1.75877	1.3141	2.49059	0.707378	1.57597
	2.0621	6.84842	0.928978	2.16008	1.39512	1.35559	0.770647	1.69481
	1.71922	2.46188	0.888262	2.20467	2.31959	6.04873	0.784233	0.810391
	2.85264	1.77911	0.901488	0.574534	1.29963	1.55597	0.700019	1.13137
	2.10598	1.33924	1.0417	2.87273	2.31615	1.71726	0.769285	1.47577
	1.76581	2.09372	0.823584	2.16455	1.44581	1.70555	0.753401	1.56089
	5.09203	3.99172	0.929188	1.27158	1.69859	1.58182	0.845252	2.96959
	3.12502	5.63927	0.911745	1.14722	1.05833	1.77299	0.729732	1.55195
	1.2853	3.0714	0.692098	2.02366	1.37194	4.03332	0.655272	0.997526
	3.06511	4.30385	0.820711	2.82984	1.40923	1.60978	0.726477	2.1482
	4.15969	1.97296	0.854368	1.27697	3.74547	3.82178	1.04109	1.6396
	2.59613	2.312	0.642477	1.73325	1.22263	1.85646	0.76855	1.72938
	5.54317	2.33402	1.04448	1.58358	1.72069	1.86913	0.742056	0.676478
	3.29027	6.71005	0.947002	1.54812	2.34839	11.1094	0.718653	1.0543
	2.05593	2.4371	0.728959	3.37767	1.01037	2.38532	0.759265	1.60282
	1.49131	3.09228	0.887391	2.4491	4.61973	3.48289	0.76589	0.931696
	5.04674	4.72315	0.899497	1.21217	3.09724	2.34204	0.772016	1.46294
	1.7285	1.82226	0.847	1.57075	1.03339	4.57051	0.815504	0.757627
	1.32175	4.04239	0.838484	1.77662	2.70828	8.16719	0.688312	2.71657
	2.51897	2.90243	1.46144	2.01451	1.74894	3.0705	0.789879	1.63412
	1.64348	4.15437	0.746886	2.44306	1.35781	1.0431	0.725897	1.01072
	2.1278	8.22108	0.893434	1.85248	2.13441	8.28071	0.845087	1.20589
	1.629	1.81556	0.792001	1.93605	2.75117	2.23193	0.672864	0.716315
	3.86299	2.03514	1.08012	3.5055	1.32893	8.76328	0.762611	0.732638
	2.33941	3.00556	1.05194	4.98873	1.96776	6.78167	0.846302	1.32537
	3.31164	4.38291	0.892614	1.73979	1.16486	2.80785	0.775348	1.32672
	2.662	3.34197	0.737763	1.96089	1.16399	1.61663	0.742909	2.10042
	1.58499	5.61623	0.973665	0.952087	0.971208	1.11777	0.817448	1.17091
	1.80362	3.895	0.841551	2.3525	2.13447	1.59753	0.791039	1.8327
	3.98267	5.14726	0.840627	1.35566	1.60922	1.90696	0.706526	1.56459
	5.77256	2.66183	0.955447	3.13825	2.62031	3.49081	0.813824	0.958839
	1.67553	2.2769	0.828015	2.05129	1.1892	6.45008	0.769324	1.84712
	2.5405	1.9429	1.06667	1.16947	1.37065	5.74499	0.720887	2.21988
	4.07599	3.37538	0.723443	2.27051	0.859402	5.66107	0.662264	1.1912
	2.47475	4.90779	1.06631	1.388	0.818966	2.56822	0.668043	0.884024
	3.0492	1.69005	0.929124	1.60968	1.49783	1.52572	0.779633	1.24687
	1.99826	10.1582	0.857868	2.72748	1.06619	4.86162	0.752319	1.42388
	3.53033	3.00432	0.42664	2.23919	1.44644	1.38016	0.880634	1.15211
	3.43369	4.20558	0.869372	1.80679	2.27763	1.41878	0.74693	1.35279
	3.57147	2.86075	0.868218	1.47919	1.12629	2.49185	0.871658	1.52415
	3.77953	2.51121	1.32538	3.65377	1.15424	1.09902	0.717405	1.28378
	3.33045	4.51774	0.730687	2.71825	1.20886	3.00461	0.758157	0.664465
	2.22931	4.16834	1.26731	1.49476	7.15629	3.70986	0.758932	1.78856
	1.45543	2.79708	1.22395	1.52369	1.36344	1.68318	0.739734	1.33979
	4.93474	2.72999	0.794965	1.5974	2.36765	2.96246	0.711631	1.81424
	4.62028	2.51264	0.802917	2.37648	1.95602	4.59161	0.749341	0.916303
	4.26444	2.38428	0.869724	4.02036	1.664	0.751965	0.736495	1.0519
	5.83615	1.42834	0.774906	0.811996	2.23203	0.857194	0.719022	1.0355
	7.25166	2.28415	0.876696	1.94711	1.24105	1.08878	1.14025	1.27942
	1.68445	1.58601	0.830945	2.79584	1.89293	1.00549	0.860003	1.2274
	4.12766	1.72587	0.869995	4.15544	1.64246	5.61569	0.723614	0.770799
	4.68038	2.77223	0.750936	5.0654	2.23108	0.853702	0.66213	0.708638
	2.41619	4.00757	1.06917	1.26423	1.33903	1.52217	0.83375	0.674452
	1.81052	2.81155	0.854489	1.90419	1.41736	1.18591	0.720982	1.43906
	3.49674	1.54253	0.75167	2.63884	1.83643	1.27405	0.705046	1.98533
	3.04489	3.05004	0.838051	2.01971	1.53508	1.04056	0.78841	1.6088
	1.63393	5.07777	0.901215	1.444	1.30022	7.39609	0.77281	0.736625
	2.51346	2.30363	1.90993	0.803296	5.87648	1.26116	0.831116	1.88564
	3.59883	1.56556	0.777071	3.77976	1.24938	1.4258	0.798576	2.24895
	2.42238	1.98579	0.698777	0.921305	1.94	4.55753	0.817936	2.77475
	1.74361	1.42533	0.891752	1.15276	0.917873	1.27388	0.738828	1.34419
	1.77646	4.80348	0.939359	1.46373	1.38687	4.90391	0.715665	0.743778
	2.65843	5.1073	0.799817	1.44778	2.11394	0.96579	0.78204	2.15052
	4.17333	6.24393	1.05965	2.70221	4.4919	1.2999	0.686568	0.958651
	5.60619	1.52938	1.23165	2.50799	1.60951	2.47058	0.818864	1.79178
	2.85195	3.87292	0.871438	2.31586	2.78135	1.98334	0.93144	0.88234
	1.73062	5.36299	0.790686	4.62431	1.40648	1.39556	0.606221	1.58543
	2.32586	7.38992	0.850084	0.963669	1.88695	1.43212	0.876052	0.97178
	3.8806	5.23301	0.873159	5.17363	1.77999	3.66737	0.800976	1.82503
	1.81127	5.24333	0.877235	1.94801	3.08109	1.17257	0.745947	0.745831
	4.89656	5.07436	1.03211	1.93686	1.18755	3.73699	0.768192	1.46816
	5.07865	3.59581	0.964013	5.18486	1.60964	1.14942	0.714791	2.2531
	1.94816	3.17739	0.695656	4.99621	1.76845	2.07937	0.62878	1.2898
	2.47486	1.99748	1.73387	3.68079	1.5858	2.72912	0.834702	1.47566
	1.8571	12.0373	0.915643	3.71907	3.23244	1.20695	0.808969	1.45843
	1.63263	3.16668	0.935006	1.49502	3.84861	2.58251	0.726848	1.27073
	3.94715	9.96024	0.914621	1.19709	1.19189	2.766	0.711138	1.54201
	1.56999	1.66364	0.836653	1.23846	2.59309	1.80437	0.703254	1.42007
	1.21448	7.0385	0.664989	3.02034	1.49372	1.91146	0.818421	0.756258
	2.21318	3.68391	0.618477	2.53118	2.40132	3.52968	0.812301	0.762654
	2.81559	4.63078	0.783391	1.88569	1.31427	2.23062	0.684371	0.870023
	15.7869	2.40291	0.971293	1.25292	1.99025	0.473233	0.822811	1.83797
	2.36654	3.84927	0.984671	2.76122	2.8786	2.60288	0.666511	0.851808
	1.95684	1.33264	0.953613	0.866463	1.11062	1.60524	0.813693	0.873615
	3.13391	4.22831	0.866172	3.97406	3.0424	2.08037	0.728768	1.22022
	2.27784	2.14871	1.09253	2.16844	2.84461	1.27865	0.727449	1.05802
	4.79581	2.61682	0.709059	2.05434	0.899522	1.73215	0.74789	1.33759
	2.74011	9.9101	0.897239	3.12863	6.01747	1.97864	0.806675	0.710891
	0.642596	4.79064	0.940985	1.45194	1.57434	1.48052	0.804172	0.997311
	2.83868	4.34787	0.655467	0.997855	2.87333	1.51988	0.768308	0.955411
	1.62046	10.3399	0.948321	0.946001	3.54043	4.23924	0.772754	1.24222
	3.43411	3.69111	0.93694	2.13088	2.20794	1.54368	0.806063	0.783297
	2.44454	8.43082	1.03431	3.22408	1.90404	5.9652	0.880247	1.01822
	2.31563	2.54916	1.08389	1.91028	1.34388	2.15899	0.713712	0.830845
	3.56895	5.06921	0.846042	2.01141	3.24566	3.63194	0.718712	1.4282
	5.06333	0.543987	0.8168	1.82803	1.05513	4.0235	0.719742	0.703532
	7.57078	4.70778	0.764928	0.978986	1.43609	5.95909	0.781103	1.33619
	2.63843	4.54829	0.753416	0.973072	1.83	3.5315	0.71458	0.807689
	1.8186	2.97122	0.815722	2.75068	2.49943	1.89102	0.800738	1.54257
	7.489	1.02912	1.19287	0.96614	1.33037	2.53096	0.665712	2.2804
	2.69581	1.27604	1.03986	1.43814	1.06805	4.39302	0.751516	1.75599
	2.47155	2.48179	1.11685	0.735153	2.5574	2.18967	0.736596	1.26206
	4.54585	1.7987	0.801061	0.879544	1.01619	1.07097	0.815771	1.2878
	3.03708	2.23613	0.743293	2.59426	3.13858	2.38594	0.734102	1.61579
	3.13784	6.03346	0.962654	1.36422	1.56107	1.25282	0.701676	1.55472
	2.2947	6.59343	0.928464	1.19302	1.44126	10.6646	0.699129	1.89648
	2.54807	15.0733	1.01792	1.91368	1.1084	3.34142	0.769909	1.37957
	3.4441	4.15994	0.832907	0.923449	1.77802	2.98882	0.743997	1.86689
	3.68907	3.80867	0.98825	2.80632	1.37051	2.6289	0.784363	1.07227
	4.07913	2.55903	0.903754	1.01234	18.2345	1.43971	0.734536	1.0681
	3.06636	1.94386	1.23391	2.58428	4.14394	3.34132	0.696683	1.12044
	3.06628	5.0322	1.12352		1.84566	5.29109	0.695182	1.06868
	1.93717	6.67979	0.775622		1.41245	1.56616	0.750959	1.24355
	2.67342	1.03634	0.91125		2.00238	5.06171	0.748132	1.54549
	2.14413	4.58238	0.684566		2.88081	3.2059	0.730647	1.58278
	2.9772	2.28198	0.823645		1.60443	1.25822	0.746221	0.924264
	2.83926	2.97502	0.864108		3.69587	2.23379	0.740095	0.805981
	6.20811	1.45554	0.850511		3.68328	3.05471	0.739468	1.51913
	2.16972	2.8752	1.12265		2.4168	2.40524	0.866865	0.978257
	5.75513	2.2915	0.858889		2.53227	1.06136	0.793702	0.888315
	1.13365	3.53385	0.796752		1.52793	1.44825	0.670285	1.58976
	2.23222	1.711	1.03022		5.64794	2.12044	0.674372	1.02167
	3.34117	4.01878	1.04515		1.68589	4.70116	0.773679	0.884761
	6.36161	4.10611	0.919427		5.89327	3.87427	0.852081	1.23687
	9.14644	3.63631	0.859243		2.52487	5.04034	0.791807	1.78749
	2.45933	3.94298	1.45638		1.90251	1.75437	0.790944	2.04461
	2.00164	3.60176	0.78092		6.22216	1.95915	0.833158	1.33891
	2.09779	4.12726	0.513517		2.40346	2.89816	0.736132	0.957493
	2.5324	4.55454	0.846793		2.52786	2.54077	0.754062	0.924642
	2.12458	8.61449	0.857481		1.65601	1.85447	0.703182	1.37407
	2.62495	3.60286	0.917248		2.25889	1.50689	0.694862	0.969209
	2.3138	1.47924	0.809647		1.71058	1.26831	0.686453	0.981808
	1.67816	2.5887	0.661629		3.39295	2.44667	0.831131	1.15618
	4.00168	5.55349	0.775091		3.56171	1.26945	0.678129	2.17053
	1.17553	4.50036	0.791016		2.60265	3.11096	0.761951	1.22899
	2.13142	0.603158	0.472473		4.24563	3.94844	0.792211	0.796185
	1.62169	6.15842	0.889365		1.16822	1.72043	0.742819	1.21898
	2.53176	3.568	0.889692		1.42594	2.48376	0.776733	0.794826
	1.95804	5.89181	0.92481		2.51774	4.70579	0.804119	1.1146
	2.79808	1.87585	0.785047		2.0241	1.69055	0.800211	1.3896
	2.10655	3.90864	0.897293		1.82944	6.00038	0.814686	2.29355
	3.75431	12.9772	0.792998		0.953112	2.44435	0.668802	1.22792
	2.05743	2.64212	0.907595		2.5186	4.48712	0.503891	0.817302
	2.42099	1.21237	1.00033		1.30698	1.07347	0.854957	1.69268
	1.88305	5.45835	0.912715		1.39415	1.43908	0.72718	0.896108
	3.50625	3.14288	0.913332		1.36995	2.17875	0.864643	1.54332
	1.99336	4.52441	0.938827		1.61654	2.63318	0.726529	0.788433
	2.19602	3.66709	1.21922		3.98455	19.426	0.639654	1.74808
	2.53496	3.93329	0.941879		2.96924	3.45259	0.659095	1.73784
	4.13312	2.27386	0.827704		1.27147	8.63717	0.79398	1.17779
	3.27149	5.44299	0.853193		2.60881	1.2426	0.699534	1.30773
	1.59937	2.11542	0.824434		1.24498	1.98005	0.800163	1.19406
	3.12975	6.90835	0.815213		1.34741	1.25307	0.72194	1.91244
	3.07426	9.06243	0.872095		2.0467	3.86542	0.779317	0.782583
	2.13541	12.3411	0.957854		1.56249	2.03329	0.662259	1.81906
	3.40288	2.36897	0.854604		2.37603	1.47098	0.709774	0.82315
	3.53386	2.21376	0.739794		2.0254	1.78688	0.777838	1.36376
	2.27733	2.4373	0.804867		26.4681	2.58735	0.688722	1.18046
	3.28978	2.62557	0.800486		1.47919	2.93594	0.620102	1.09219
	1.90311	3.68558	0.865714		1.98916	2.43815	1.04348	2.19071
	1.62189	6.61951	0.970921		1.05238	2.64056	0.771838	1.56335
	2.50026	1.53426	0.888784		1.6117	13.435	0.720256	1.05189
	11.3682	7.46525	0.884756		1.3985	3.92683	0.726023	1.77947
	2.71072	2.06319	0.83135		21.2437	2.16633	0.706988	0.90492
	2.49378	2.80694	0.758819		7.5505	2.52365	0.775856	1.70842
	10.9332	3.53479	0.823723		1.29341	2.3727	0.721823	2.07349
	1.74934	2.9046	0.889625		1.57871	1.38024	0.795379	1.43521
	2.22385	4.65118	0.802323		8.03269	3.09306	0.705446	1.20721
	4.69115	8.22445	0.801374		1.08083	5.20113	0.796405	1.505
	1.76526	7.02643	1.39152		14.1679	1.64041	0.848252	1.77777
	3.89133	5.15798	0.885743		1.05929	4.85661	0.774763	1.79639
	1.79232	4.78169	0.830065		2.2532	3.64909	0.782074	1.79492
	0.705316	2.30636	0.914171		1.53168	1.31241	0.816261	1.61911
	1.5839	3.81989	0.754454		2.73339	1.35548	0.706275	1.66527
	2.77014	2.03076	1.20592		6.9191	1.15651	0.775117	1.27077
	3.02481	7.54878	0.700934		4.232	2.03437	0.762302	1.37123
	3.90281	2.69317	0.864272		2.56286	1.80621	0.783473	1.37876
	1.1881	6.64796	0.864848		1.23583	1.728	0.784282	1.0947
	2.26366	7.5375	1.04879		3.07926	4.13864	0.731671	0.955724
	2.31456	2.95682	0.798712		2.1601	4.70832	0.689624	1.51218
	3.17791	4.26422	0.832454		1.88228	1.89867	0.769176	0.991102
	1.92888	1.92707	1.2118		2.48789	2.01419	0.692886	0.766316
	2.68626	6.71957	1.00817		2.00896	3.65425	0.694526	1.10293
	2.37264	2.69471	0.883105		1.01465	3.40016	0.74007	1.14319
	3.35509	2.32174	0.876241		2.11419	4.92295	0.670329	1.62939
	2.09702	1.6228	0.971413		1.56585	1.311	0.777263	1.01911
	1.52521	1.21363	0.786323		1.90755	7.65434	0.691556	0.770709
	2.53314	2.56486	0.935594		1.71162	14.9018	0.849221	2.00872
	10.7046	1.55587	0.697056		1.88432	2.34793	0.813404	0.895081
	2.51101	6.59985	0.752709		1.3814	7.19346	0.81103	1.67791
	2.6481	2.8864	0.880329		1.89971	1.80497	0.831346	1.14939
	7.69795	1.49316	0.816526		1.76599	1.42749	0.813798	0.991198
	1.15368	2.42085	0.853097		1.25441	2.04826	0.71729	1.96984
	2.50994	2.35035	0.81795		1.97632	1.60057	0.718831	0.720469
	1.92169	1.39312	1.19817		1.68197	3.21454	0.781749	1.98915
	1.54468	2.68695	1.08397		1.07159	1.40621	0.652913	1.41316
	3.75457	4.679	1.0324		1.49398	2.0373	0.794928	2.04936
	1.86979	2.43361	0.852254		3.44738	1.44069	0.958967	1.24936
	8.49984	1.05198	0.782271		2.08808	1.06526	1.04939	1.0432
	1.80537	1.41455	0.80964		1.63473	2.62399	0.754142	0.739654
	1.61144	10.0528	0.888614		1.78871	1.1927	1.17437	1.63441
	3.04874	5.94262	0.823411		2.25038	1.5002	0.813013	1.45977
	4.35392	2.53498	0.872717		1.9915	6.94507	0.76342	1.47995
	4.4128	1.85037	0.785123		20.7854	1.98107	0.769687	1.30451
	3.23991	1.88463	0.717437		0.576539	1.15011	0.727427	2.0238
	0.854632	5.2828	0.858834		1.17859	1.45043	0.930797	1.03071
	1.93262	2.03129	0.66378		1.1286	5.48769	0.701031	1.07323
	2.44922	2.30238	0.990547		1.5364	7.45844	0.825256	1.71037
	2.25388	1.8748	0.953506		1.88981	2.70658	0.666113	1.95165
	2.48423	4.63513	0.867149		3.49165	1.61032	0.763879	2.93694
	2.68213	3.45615	0.81397		1.56666	2.11705	0.775652	1.47422
	2.61847	2.61208	1.01472		0.989818	1.17225	0.760076	1.12705
	3.27787	8.6191	0.785044		1.83669	1.34162	0.782834	1.68578
	1.99598	0.415163	0.917946		1.00697	1.66479	0.738684	1.03207
	3.48067	3.97201	0.711001		9.45941	1.85023	0.908522	1.26055
	2.48817	1.69981	0.939709		1.12705	2.1468	0.807282	1.08143
	1.46717	3.10433	0.849018		3.48933	4.69571	0.771194	1.13555
	3.62729	1.83057	0.808457		2.25773	1.24927	0.798293	3.21556
	2.1524	8.59648	0.98006		1.62524	3.64291	0.810141	1.56855
	1.74622	3.44405	1.14207		1.45872	10.6256	0.742434	2.25251
	2.16041	1.73559	0.879978		0.829589	4.92806	0.647167	1.50051
	2.41671	3.42184	0.92604		1.36536	1.68184	0.78897	1.2494
	4.36382	3.772	0.827991		1.31501	1.74466	0.731257	1.72681
	1.70983	0.986319	0.636703		1.60648	3.92609	0.746301	1.72745
	1.48692	2.09618	0.706426		2.61104	1.50072	0.733702	1.09106
	4.23289	1.50602	0.82377		1.60988	3.92534	0.787503	0.986873
	1.78847	9.33677	0.834368		1.80729	1.08173	0.776199	2.59719
	1.68599	1.30669	0.835407		1.16596	7.02283	0.743676	1.84036
	5.65372	10.3698	0.817196		2.51084	6.33166	0.766567	2.75233
	1.60785	3.24213	0.882667		1.48591	6.68351	0.748804	1.38564
	1.76045	2.68691	0.70226		6.73674	1.28821	0.741252	1.30127
	1.66058	2.20449	1.2901		1.1125	1.59686	0.694132	0.766124
	1.7675	9.34881	0.781031		15.61	2.3216	0.767486	1.58167
	2.54737	2.94912	0.743472		3.96298	1.39684	0.776934	0.866508
	5.28086	1.94461	0.799583		1.55798	4.10713	0.79083	0.877325
	4.15206	3.97557	0.980479		1.09653	1.69555	0.755166	0.795386
	6.42826	7.4483	1.20548		3.15092	3.51891	0.723345	1.51492
	1.11063	3.65525	0.8551		2.29197	2.54415	0.822736	1.16396
	3.33972	1.40057	0.979206		1.25925	1.51312	0.780222	0.772082
	6.35556	4.64967	0.92166		1.46464	7.71984	0.860563	1.24203
	2.02914	2.86042	0.825533		2.60003	1.17089	0.681056	1.62109
	3.71526	2.36682	1.00705		2.2121	2.21037	0.753118	2.22735
	2.77613	2.08351	0.885764		1.17324	0.888838	0.827291	0.761198
	2.62454	3.00719	0.835599		5.28346	1.67372	0.853369	1.71286
	1.06153	7.61697	0.803447		5.87838	1.12475	0.732895	0.781847
	6.54158	3.62076	0.685117		7.94829	3.61221	0.821454	2.37081
	4.66049	4.39951	0.905332		1.28951	5.37219	0.846498	0.855615
	2.6684	2.2462	0.935714		1.61532	6.96244	0.640243	1.40002
	2.7239	5.22702	0.870537		1.08862	1.77951	0.767545	1.64072
	5.33546	11.9003	0.894906		1.85719	3.17715	0.747774	1.67388
	3.04988	2.3933	0.817543		1.31765	1.36933	0.844969	0.845259
	1.60366	3.94897	0.918158		1.96046	2.32566	0.79859	2.10717
	3.40332	6.57597	0.771251		2.22915	1.07544	0.772025	1.10846
	2.96387	3.45185	1.6849		5.05436	1.28134	0.728957	1.07346
	2.48131	1.79377	0.781764		1.08073	3.34302	0.764578	0.778292
	2.996	2.88483	0.653062		1.25038	1.12827	0.682979	0.758136
	5.96158	3.73022	0.852703		1.87356	2.97187	0.774724	1.64503
	3.45395	1.52735	0.8675		1.20021	4.17596	0.844388	1.43015
	4.22755	2.32022	1.03098		1.38579	1.57725	0.698445	1.55532
	3.42114	5.10877	0.990554		2.07948	2.81444	0.72924	0.926798
	2.52576	3.42542	1.00537		1.36105	2.05173	0.755617	1.98356
	3.07511	2.4715	0.961531		2.25356	3.05592	0.768126	1.69717
	3.15894	4.05161	0.924168		1.19931	1.12744	0.669218	0.741416
	1.92744	1.99556	1.02235		1.8319	1.34288	0.69138	1.09896
	6.71114	11.3256	0.77868		2.46615	0.852128	0.777521	1.39788
	2.82027	7.61595	0.736122		2.19397	1.19942	0.821284	1.45055
	2.90146	3.24504	1.0173		1.88954	2.07809	0.772844	2.03101
	2.24861	1.94341	0.833221		1.84258	1.49061	0.825421	1.4114
	5.00969	1.78443	0.815444		1.14377	2.45453	0.669187	0.729454
	8.83964	3.41475	0.606432		1.46436	1.25373	0.67498	1.91115
	1.77316	1.49451	0.85038		1.51139	2.23611	0.748632	1.11875
	2.35938	8.11816	0.740002		2.11649	1.66086	0.848931	1.37215
	3.06084	9.88774	0.921011		1.73738	2.36025	0.778161	0.793343
	1.86419	0.873005	0.682117		1.29684	1.13754	0.708018	1.94466
	1.28838	13.4365	0.683679		3.61433	1.49039	0.719003	0.711435
	2.45313	0.705093	0.786182		1.09284	14.7029	0.759914	1.72048
	3.43542	3.01139	1.11246		1.80033	1.38493	0.713173	1.5194
	1.59889	3.85831	0.633257		1.22229	1.67556	0.73497	1.08037
	2.19926	3.40931	1.16306		1.52716	2.13723	0.665015	0.884186
	1.19939	16.1134	0.752684		1.42045	2.13035	0.766155	0.75878
	2.15557	1.97568	0.867972		1.6532	2.97817	0.639476	1.83329
	1.80659	6.81103	0.800436		3.35253	2.52228	0.773915	1.36278
	1.54454	2.02189	0.857512		2.21857	1.34681	0.761769	1.38112
	5.88597	1.5088	0.798352		0.911813	3.94371	0.725431	1.62756
	0.794896	2.48477	1.00321		3.51333	1.34371	0.749245	1.69752
	1.97791	3.37905	1.05322		1.17772	1.13968	0.768649	0.705362
	1.02436	4.17848	1.03378		1.16012	3.52413	0.736091	1.54889
	2.52995	5.33738	0.838441		2.70217	4.2332	0.837224	0.860458
	1.51862	6.47615	0.743068		1.1825	11.9524	0.757603	1.05765
	2.85955	2.15678	0.883742		4.53003	3.10309	0.81662	1.41318
	4.98092	5.57566	0.834522		12.7245	1.54596	0.794745	1.48263
	4.94155	3.78756	0.898255		4.0083	1.91755	0.757476	1.05766
	10.9612	2.86826	0.818087		2.12832	0.949108	0.844971	1.11083
	1.68938	18.7022	0.606109		1.28943	2.08118	0.740369	2.03218
	2.50451	3.77143	1.02791		1.61867	5.89446	0.745728	1.24562
	7.31463	2.25474	0.844163		1.25644	1.31464	0.883337	0.966816
	8.50462	5.65113	0.848195		1.84594	3.44369	0.768676	1.53726
	3.37261	4.86899	0.560196		1.3252	2.7179	0.753341	1.36844
	5.6243	1.74872	1.05838		1.3813	1.85845	0.804559	1.32898
	3.70825	3.7767	0.875976		1.19818	1.56099	0.671824	1.18127
	16.1003	2.24333	0.80855		1.24584	1.46374	0.675045	1.0972
	4.81613	12.6684	0.824338		1.2928	4.58845	0.821987	1.71008
	2.61927	2.34467	0.959802		1.26366	1.27382	0.708267	1.26771
	2.2807	3.55541	0.913495		1.53271	1.01753	0.658257	0.940925
	3.90398	5.58284	0.998831		1.576	1.84718	0.728992	1.97266
	2.37202	7.23284	1.19765		4.40766	1.27505	0.672076	1.25145
	2.72393	2.34265	0.977605		1.9606	6.13442	0.664586	1.01065
	2.19707	2.41249	0.663149		4.78743	3.06417	0.712465	1.78452
	2.78589	3.07758	0.88765		1.46506	1.8637	0.755026	2.05938
	2.29689	3.46064	0.862773		1.43555	2.14388	0.65829	1.45668
	3.2734	3.06073	0.751273		2.17483	1.08753	0.670164	1.01451
	2.7509	1.17743	1.1452		1.71164	1.64304	0.903911	2.0991
	2.00939	4.03569	0.729154		4.66728	3.87101	0.922451	2.37387
	1.41235	1.08243	0.934056		1.20456	1.59497	0.837302	0.793138
	1.84444	2.09095	0.844881		1.62344	1.25967	0.628175	1.93815
	2.45287	1.79469	0.835278		1.27122	8.89224	0.750034	2.06126
	2.15386	4.06481	0.784974		1.0142	2.54571	0.797146	0.693729
	2.00245	5.19789	0.705604		1.66571	2.9726	0.733364	1.16834
	2.76689		0.744144		1.90654	2.95586	0.749484	0.806636
	3.25108		1.37597		6.98085	2.2682	0.662381	1.79199
	1.29155		0.872571		1.67732	11.4923	0.6952	0.885331
	1.79828		0.664199		9.89355	3.20386	1.1519	1.51023
	4.68454		0.764946		3.45874	1.12172	0.861949	1.98144
	2.95015		0.836224		1.70498	1.41928	0.68463	0.766177
	1.68866		0.798695		1.36961	1.44754	0.804561	1.04752
	1.37623		0.598979		1.44001	1.18774	0.831861	1.34135
	1.6893		0.856649		1.61987	1.55631	0.740767	1.62825
	1.32016		0.993091		1.39375	2.64335	0.65362	1.97087
	2.06177		1.11419		2.31887	1.49552	0.752953	1.78222
	4.00603		0.989961		1.40092	1.36556	0.773263	0.999764
	3.69263		0.917625		4.52383	1.58154	0.745783	1.22514
	1.59488		1.09661		1.54794	2.54648	0.724749	0.746791
	2.81449		0.838156		2.53536	4.79491	0.714607	0.896552
	3.36753		0.755675		1.80314	3.6518	0.724464	2.42306
	2.358		0.733968		1.5996	2.39204	0.733868	1.37841
	1.45035		0.761098		7.03048	1.08403	0.743152	1.11696
	1.32805		0.800008		1.04966	2.39475	0.73186	1.11999
	2.38078		0.989285		1.35252	2.19703	0.794245	1.57923
	3.6826		0.848502		1.13444	2.41267	0.721548	2.38
	2.85233		0.853397		1.48104	3.10545	0.773749	0.922671
	2.17251		0.917387		1.96807	1.46997	0.767243	2.12898
	3.17679		0.902116		2.14191	8.56102	0.736373	1.68048
	3.25608		1.83378		1.2615	11.7643	0.784635	3.12255
	2.25494		0.954201		0.965136	3.37473	0.71109	1.53894
	1.94263		1.01488		2.54842	3.15251	0.753147	1.6116
	1.99518		1.05152		0.68628	2.97899	0.579595	1.16385
	9.60085		0.736108		1.22561	1.78594	0.679497	1.28456
	1.74031		0.970276		1.58042	2.22953	0.763593	2.29601
	6.21584		0.805912		4.00864	1.80136	0.811659	0.81499
	4.62081		1.09254		3.6238	5.2378	0.73213	1.74743
	5.13089		0.970867		1.04763	2.75341	0.713837	1.14128
	2.56923		0.869014		3.4581	3.79666	0.859773	1.0345
	3.10946		0.764761		1.10336	11.7989	0.691053	1.40656
	1.41306		0.862702		1.78383	0.947132	0.766893	1.20585
	0.669288		0.87824		1.75443	1.3971	0.756929	2.34962
	5.74385		0.958469		1.49765	2.56272	0.771605	0.944142
	4.3008		1.08967		1.39835	1.4417	0.790695	0.7428
	1.32471		0.889016		2.31581	1.68589	0.697199	0.802001
	2.18555		0.913709		1.03927	5.8191	0.773156	1.03881
	3.37698		0.97003		2.78167	1.51437	0.721675	1.06532
	1.79664		0.816334		1.74521	3.4202	0.670018	2.14543
	12.3242		1.23126		1.0239	1.47139	0.763733	1.07936
	2.36373		0.996504		2.75635	2.04312	0.706036	1.35158
	2.7506		0.847169		1.64662	2.89864	0.743447	1.95521
	4.75114		0.858646		5.71722	2.78193	0.861017	0.840506
	1.52506		0.956897		2.13926	1.32861	0.761094	2.08801
	1.77912		0.736649		1.83218	1.37314	0.708999	0.887085
	1.49739		0.837524		0.992436	1.49932	0.772957	0.79379
	2.20374		0.832209		5.99129	1.91148	0.693257	0.761415
	4.82756		1.05165		1.39255	2.97171	1.04465	1.67201
	3.12446		1.10981		2.61552	2.50174	0.78325	1.05872
	5.03244		0.766827		1.58669	1.88535	0.803042	1.37232
	2.74823		0.748835		1.57287	3.10906	0.739157	1.87085
	2.61031		0.942577		1.53967	1.70452	0.665614	1.31435
	3.4315		1.00593		3.31364	6.6431	0.628974	1.14419
	2.82159		0.725786		1.02098	3.42171	0.743447	1.12531
	2.25098		0.873251		1.16177	3.49941	0.818247	1.17945
	2.65175		0.911134		1.68156	10.1343	0.708467	1.58081
	2.05265		0.960161		5.83546	2.11841	0.730515	1.93693
	2.01781		0.902759		2.09891	1.90534	0.759235	1.87662
	1.87937		0.922848		2.11832	2.07491	0.764195	2.24425
	6.87371		0.789019		1.34693	2.46073	0.715616	1.42714
	3.14711		0.987174		2.4226	2.13242	0.776004	0.7541
	2.43803		0.995078		5.40741	6.25521	0.60174	1.482
	1.95845		0.806966		1.32936	2.09419	0.783577	1.90001
	1.6655		0.904663		2.3654	2.70163	0.778034	1.13017
	2.50431		0.908336		1.53946	1.73025	0.72123	1.01888
	1.71098		0.777478		1.90192	1.47392	0.75082	2.03761
	1.86733		1.08695		2.28504	2.39085	0.844144	2.12107
	5.19448		0.824237		3.73743	2.25778	0.785967	0.836572
	2.53277		0.98516		2.99033	1.75607	0.654876	1.27551
	1.05307		0.944615		1.06526	1.64149	0.732529	2.02309
	11.8013		1.75733		2.63286	1.43679	0.650668	1.74583
	3.64998		0.876109		0.977753	2.29526	0.777481	0.749151
	8.8895		0.874156		1.69381	1.17057	0.731501	1.31378
	3.06533		0.919569		1.49013	3.77723	0.698783	1.68358
	6.48911		0.783943		1.44174	4.88677	0.785763	0.926386
	1.36782		1.0743		2.42281	1.60805	0.709258	0.995891
	2.20543		0.82617		1.35505	2.08184	0.783952	0.717587
	3.09577		0.84673		0.877599	3.66276	0.753906	0.862841
	4.77412		0.777937		1.00631	0.963704	0.69722	0.833287
	2.28113		0.975019		4.37447	1.56977	0.941895	1.73916
	1.62562		0.921595		1.35364	1.44156	0.73234	1.37759
	4.75423		0.9679		1.38231	3.79023	0.708449	1.7456
	1.60975		0.959883		11.999	1.69111	0.808231	1.9297
	4.31367		0.894779		1.61054	3.48975	0.698542	0.718336
	2.14165		0.854134		1.61429	3.84478	0.720397	0.865269
	3.50096		1.06039		2.42943	2.30641	0.872576	1.8095
	15.306		0.906347		1.51771	3.24929	0.67282	0.874053
	3.42117		0.698201		1.85302	1.61641	0.699327	1.13426
	2.95628		0.976158		2.39768	1.69763	0.744152	0.820057
	3.40125		0.958583		1.92157	0.88429	0.729293	1.66448
	2.62122		0.887922		1.73799	2.09247	0.716471	1.36378
	4.71471		0.898193		1.1743	2.27147	0.750135	1.47199
	1.99995		0.865686		1.17267	3.71181	0.720773	1.66166
	3.44316		0.901266		1.4978	0.89599	0.762626	0.896323
	3.46091		0.60648		1.3104	2.22454	0.76088	0.772296
	1.88968		0.910312		1.05902	1.44715	0.803368	1.26226
	3.49446		1.01781		1.25846	2.76014	0.681276	1.55288
	2.48138		0.860496		2.53335	2.31033	0.861077	0.748119
	2.84648		0.772534		2.9211	2.46493	0.750238	1.00656
	3.98607		0.663596		2.5235	0.929737	0.746748	1.29431
	2.84099		0.837549		2.00577	2.09298	0.712804	1.06116
	2.3023		1.06617		1.89304	2.87167	0.728685	1.69717
	3.39731		1.21747		3.01835	1.62979	0.751479	1.2855
	5.29396		1.08474		2.33046	1.27624	0.730843	1.24061
	2.01666		0.962924		1.34392	2.14202	0.758555	0.7732
	1.88836		0.855401		1.45349	2.28414	0.73296	1.11577
	1.16602		0.806032		2.52525	5.14036	0.75969	1.78924
	4.58774		0.887755		2.39427	1.38525	0.771386	1.43542
	2.74788		1.30392		1.79516	1.89563	0.982478	1.92996
	1.28722		0.850027		1.6392	1.31765	0.723838	0.833081
	1.91199		1.14169		1.90632	3.5098	0.784288	0.751856
	2.94469		0.836655		1.15696	1.16031	0.705062	0.856342
	4.10679		1.17745		1.74521	2.58337	0.752287	1.94665
	4.19811		1.01919		5.40378	3.27173	0.930406	0.878968
	2.24668		0.742678		1.00809	1.31356	0.825178	0.987863
	3.24003		0.967341		1.93713	1.36171	0.938944	1.24701
	7.47326		0.846955		2.67112	2.24814	0.729012	1.79
	3.053		0.774325		1.36783	1.76948	0.775284	2.87095
	1.63585		0.80142		1.29361	1.72598	0.784838	1.97002
	4.19163		0.874429		1.45115	5.17063	0.699497	1.97703
	4.21167		0.905819		2.06913	1.11968	0.672253	1.16464
	1.72424		0.793043		1.19721	2.19312	0.807587	1.30049
	3.64736		0.968563		1.13523	3.64477	0.855908	0.952321
	1.77325		0.928797		1.03386	2.41167	0.709357	1.2982
	1.71319		0.869052		2.25346	4.91896	0.636274	1.93142
	0.985878		0.809521		11.1834	2.11018	1.10105	1.12633
	2.47812		0.984039		2.46282	6.37133	0.723947	1.07527
	8.5088		0.755426		1.21388	2.36393	0.665999	0.951649
	1.77621		0.980873		1.34122	2.87597	0.741237	1.60518
	13.5708		0.975865		1.04845	1.34211	0.738833	1.21966
	11.9235		0.992218		1.08792	2.37161	0.868598	1.44089
	3.26257		1.29372		1.51571	1.12535	0.811629	0.942036
	3.12061		0.799774		1.32196	2.95096	0.722995	0.910126
	1.1281		0.924854		3.45737	6.53231	0.858877	1.34175
	0.86515		0.999986		1.78984	2.1514	0.782889	1.6568
	2.9488		0.903355		1.94542	2.54017	0.747324	0.900004
	1.37501		0.808058		3.55269	2.12445	0.79959	1.10607
	7.36122		0.841362		9.02955	2.39732	0.709346	2.59694
	2.29253		0.902562		1.14884	1.24299	0.705363	1.70427
	2.7781		0.701357		1.86445	2.87598	0.663585	1.50622
	3.00097		0.970713		4.77739	1.32082	0.754421	1.37342
	5.29728		0.924279		1.52663	4.8551	0.673835	1.38863
	3.68076		0.950227		2.22605	3.32482	0.716205	1.05399
	7.12987		1.18411		2.64437	1.91613	0.758975	0.904317
	2.55133		0.875866		1.63829	1.26519	0.723331	1.22851
	4.94589		0.927096		1.52865	1.78051	0.731615	1.82569
	4.20371		0.715499		1.35719	1.54627	0.700449	0.817957
	3.06022		0.830681		1.47972	10.0263	0.749084	0.875305
	6.16555		0.964078		1.09745	1.68842	0.71956	2.25996
	1.34823		1.02738		3.91741	2.74824	0.741636	1.09041
	1.37801		0.796502		2.54592	3.84009	0.781315	1.02432
	6.25732		0.949479		1.99448	1.01688	0.794366	1.05794
	2.34708		0.820836		1.3892	1.71075	0.710153	1.90456
	8.7569		1.11704		1.29308	1.47746	0.748289	0.824767
	2.01693		1.15655		1.19434	1.11297	0.8107	1.3379
	4.40092		0.827165		1.25033	1.67752	0.737449	2.89075
	2.81816		0.734553		4.53908	1.45375	0.696677	0.891794
	1.32576		0.981617		1.27234	1.17558	0.84011	2.71092
	2.14627		0.685656		2.14538	4.91614	0.700637	1.11198
	4.03255		0.812452		1.76566	2.04452	0.739311	1.38648
	5.77654		0.833269		1.32968	2.63464	0.713872	1.51367
	1.86883		0.703474		2.85775	1.24636	0.700526	0.914745
	1.57541		1.34348		1.26785	1.53053	0.715587	1.09943
	5.26715		0.698666		1.30092	1.14273	0.788043	0.772339
	3.0779		1.07819		2.95597	2.08588	0.689864	2.31352
	2.75436		0.814127		1.31109	2.75771	0.689941	1.32989
	1.0765		1.5113		1.11634	1.52545	0.797763	1.72904
	3.31157		0.946323		1.61838	2.58416	0.798905	0.85386
	2.3658		0.870559		1.78571	10.1255	0.715105	1.97373
	3.11446		0.456981		1.65901	1.7217	0.643993	2.01981
	4.31591		0.826354		0.99924	2.32937	0.752555	1.72268
	2.76866		0.786878		1.38547	2.90285	0.691231	0.847959
	3.414		0.960772		2.26269	3.99605	0.772886	1.30866
	3.60228		1.08707		1.68262	1.64786	0.709429	2.15237
	3.12646		0.91426		0.941032	2.04216	0.95022	1.2971
	13.6039		0.933787		1.53738	2.15097	0.687412	1.11058
	3.54243		0.812629		1.14311	5.01215	0.757373	1.12514
	4.42432		1.05334		1.45479	1.63041	0.868836	1.05314
	2.11966		0.835099		1.39618	1.43622	0.687891	1.58198
	2.70932		0.881213		2.44546	5.51512	0.726694	0.821335
	1.5707		0.88865		13.1441	2.98407	0.767911	0.801188
	1.62995		1.25633		1.17046	3.14076	0.697973	0.738865
	1.70261		0.824969		1.22455	2.3232	0.730948	1.07501
	4.12607		0.828176		1.16521	1.82594	0.732013	1.19644
	2.52182		0.768037		1.07855	2.72465	0.691758	0.765469
	1.48258		1.07552		1.77768	4.95576	0.707087	1.16468
	12.1696		0.721298		1.01401	1.89543	0.663709	0.82182
	5.74363		0.793001		1.7071	5.10543	0.72472	0.969823
	2.77939		0.859148		1.96986	4.73473	0.709043	1.06004
	4.48623		0.930891		3.48017	2.1269	0.699894	1.73308
	2.2235		0.811414		2.24098	1.31162	0.679616	1.4645
	1.67598		0.888205		1.61145	1.05685	0.721362	1.69895
	2.74218		1.1013		2.5677	1.80035	0.733433	1.1325
	2.07328		1.11589		2.59644	1.68465	0.803071	0.539637
	2.87989		0.749142		1.83458	2.38911	0.781263	1.3601
	3.56592		1.08078		1.65397	2.72674	0.684844	1.87279
	3.17281		0.921519		2.07043	2.55734	0.698299	0.857037
	1.05487		0.830651		1.75818	7.72685	0.796065	1.25183
	2.79078		0.775594		1.06347	3.62326	0.665631	1.11684
	2.80347		0.933285		4.56735	1.23666	0.764741	1.11329
	2.68693		0.905753		1.03749	0.962953	0.797752	1.47715
	2.73302		0.866148		0.957094	4.34645	0.693027	0.989673
	1.67259		0.847824		0.95567	5.33372	0.689127	1.49739
	1.61478		0.835581		1.4792	5.01263	0.69642	1.04765
	1.77083		0.818613		1.7308	3.02581	0.62728	1.55677
	2.92046		0.737939		1.38948	1.95658	0.698506	1.16145
	1.47419		0.918937		1.8262	4.81864	0.73526	2.19483
	4.45794		0.753085		1.50172	1.33203	0.759321	1.28545
	3.48197		0.893166		2.39156	1.69391	0.820469	1.13515
	2.05071		0.981029		3.16752	1.25867	0.775129	2.24157
	2.71157		0.834393		1.53065	1.53832	0.761734	1.38077
	8.54958		0.993518		1.11399	1.84557	0.714916	1.9783
	10.8058		0.863063		1.20433	10.6192	0.683629	0.891852
	1.91401		0.993656		1.83973	1.23531	0.94314	1.28697
	2.45209		0.873349		1.95615	1.97608	0.964133	1.2283
	2.28597		0.782747		2.02109	1.60448	0.814469	1.74338
	6.24346		0.986709		1.61018	1.67006	0.820295	1.59573
	2.50019		0.969977		2.17356	0.893433	0.683519	1.94713
	2.15667		0.898018		6.24854	0.952124	0.693052	1.12607
	4.78851		1.11689		1.7204	3.05003	0.855439	1.18047
	4.59396		0.681365		1.65672	4.63608	0.748447	1.39974
	5.3771		0.771769		1.89828	3.47348	0.811575	2.2633
	2.23718		1.36912		2.31356	3.98868	0.815793	1.21223
	6.22809		1.13518		1.29748	1.21762	0.717902	2.22484
	2.30069		0.742041		1.34982	1.3273	0.769386	1.15806
	5.03226		1.16777		2.87832	4.53522	0.64511	1.82972
	1.90569		0.807336		2.17121	1.80492	0.71998	0.955552
	2.61351		0.776244		1.11521	2.56347	0.803145	2.22065
	2.00162		0.784151		3.04457	1.61139	0.782453	1.42817
	3.89548		0.725149		3.34356	0.973461	0.700166	1.85755
	4.21785		0.783572		1.60785	1.57433	0.73894	1.04072
	0.437793		0.887192		1.52733	4.23531	0.689424	2.07949
	5.99803		0.949724		1.26831	0.561697	0.707785	1.68568
	2.83639		1.03749		2.62437	1.52048	0.741262	2.22856
	3.84885		0.703834		2.34081	2.66164	0.772642	1.77795
	5.09436		0.737769		1.63337	1.81762	0.661222	1.19047
	3.47372		0.797709		1.55971	2.99912	0.819122	0.970805
	3.37548		0.797915		1.87544	1.81194	0.795407	0.771506
	2.42706		0.728392		1.95362	1.22524	0.775975	1.62289
	2.68283		1.0418		6.62282	2.0473	0.792015	0.98738
	2.21529		0.937513		1.2004	1.27253	0.697096	0.946145
	3.74228		0.987676		1.53234	1.51932	0.74444	0.72391
	1.5941		0.813949		0.997674	2.82266	0.743916	1.5501
	3.30859		0.802993		1.01996	2.69523	0.654633	0.707715
	4.37611		0.884318		2.15627	4.6325	0.73737	1.57651
	2.92668		0.834962		4.29243	13.2386	0.672774	1.06907
	1.73928		0.73488		1.07532	2.82848	0.666662	2.89075
	2.53045		0.815209		1.30536	1.73016	0.686271	1.27915
	5.28839		0.885286		1.90681	7.95511	0.711182	1.36706
	3.51713		0.876129		1.98725	2.22324	0.697415	1.21504
	4.73007		0.867564		1.34109	2.24112	0.827509	1.41742
	1.22241		0.93006		1.28324	1.38343	0.72406	1.377
	3.7607		0.894933		4.65915	1.41621	0.76749	1.85995
	4.64083		1.02926		1.04822	3.15482	0.801891	1.75111
	2.35981		0.892839		5.35833	11.5302	0.69594	2.27469
	2.21668		1.42754		1.52596	2.44708	0.674645	0.836195
	5.63597		0.925198		2.2554	1.38687	0.801062	1.83416
	2.72633		0.841986		3.42587	1.33384	0.707229	2.13364
	1.80867		0.942794		28.0278	1.49503	0.73997	1.72202
	3.4799		0.910243		3.11358	1.58641	0.75428	1.84662
	7.62038		0.810398		1.97016	1.84895	0.724826	1.66241
	2.30857		0.757129		0.93492	2.41325	0.753246	0.691521
	10.4486		1.1307		1.22148	3.51939	0.749773	0.968631
	1.83595		1.67867		1.13431	1.59147	0.700346	1.89758
	8.16532		0.770915		2.29935	2.4929	0.848485	0.957615
	2.31991		0.993449		1.58686	4.29634	0.68312	0.760463
	4.09329		0.663152		2.2298	3.17535	0.740245	1.79349
	1.56229		0.789991		1.19868	2.7451	0.872667	1.66268
	2.26563		0.803403		1.292	3.59387	0.707017	2.24245
	5.59455		0.895568		5.73783	1.26646	0.692481	1.35547
	2.01167		0.949574		2.3144	1.75957	0.683299	1.11905
	2.2898		0.838189		1.50883	0.940955	0.72591	1.38072
	4.53135		0.975811		1.23653	13.6649	0.698926	2.42502
	2.47297		0.780446		1.19181	3.03934	0.754082	1.73591
	1.93723		0.912311		1.5724	2.18371	0.766562	0.840716
	2.27964		0.814079		1.25269	2.41631	0.728832	1.43121
	1.96787		0.825946		1.31967	1.19877	0.651535	2.13311
	1.56433		0.589976		0.987825	1.82147	0.66837	1.09627
	1.24739		0.901498		1.53214	3.49164	0.687445	1.34387
	1.58582		0.733237		1.52139	1.65389	0.74544	0.702025
	4.02574		0.813307		1.48679	1.92795	0.705586	0.818614
	4.45734		0.72065		6.89206	1.24592	0.637938	1.97168
	2.36188		0.822342		2.06805	2.41926	0.711846	1.36418
	1.83638		0.745719		2.61341	1.06991	0.708057	1.64721
	2.33363		0.837017		1.78901	5.2526	0.715267	1.10817
	1.34788		0.880113		5.36198	2.03392	0.783775	1.59801
	1.77588		0.743195		1.90237	3.54654	0.725244	1.37301
	3.23287		0.914977		5.47483	2.73792	0.777996	0.864116
	4.08031		0.763418		5.64957	0.979288	0.801371	1.21704
	1.52692		0.893174		1.97094	1.62632	0.747943	1.88712
	3.27152		0.856521		1.523	1.35318	0.720053	1.32212
	6.81635		1.09181		1.56683	4.71567	0.802706	1.09157
	8.07131		0.915497		0.900372	1.02198	0.775495	1.48246
	3.09172		0.882963		1.63306	1.75252	0.68031	1.57498
	2.34486		0.854738		2.64903	4.39917	0.753685	1.71219
	1.04552		0.973108		2.75287	1.00497	0.754953	1.62443
	1.86946		0.907303		1.30077	1.16207	0.797134	0.725785
	4.17799		0.90959		1.63524	1.90868	0.931804	1.1923
	2.51943		0.880122		1.51937	2.09624	0.784202	1.96207
	1.59446		0.885661		1.01055	1.20159	0.721935	1.96269
	2.46643		0.907666		1.3625	2.92723	0.700174	1.62627
	4.31609		1.01181		2.39599	1.74472	0.745354	1.48678
	2.78235		1.02328		3.29955	3.32286	0.729585	1.78104
	3.00673		0.901811		1.03176	1.96194	0.725723	0.504308
	1.11449		0.843031		2.37087	1.52051	0.718773	1.32343
	1.98031		0.743788		1.26424	2.07519	0.729977	2.07373
	2.3617		1.14312		1.88354	1.53649	0.715582	2.42765
	5.25536		0.800329		1.49155	1.75307	0.792894	1.06485
	2.33872		1.07257		3.25188	4.42776	0.730475	0.75332
	1.68675		0.7383		7.33703	1.64994	0.739875	1.16538
	2.8145		1.21884		1.16691	1.32069	0.710852	1.62036
	2.65426		0.797267		1.22508	1.60802	0.806828	0.93983
	1.68824		0.939388		0.883475	1.72636	0.731497	1.2837
	2.51913		0.797298		1.36838	16.4616	0.690764	1.17257
	1.81046		0.840414		4.17053	11.5795	0.70799	1.14295
	2.49192		0.677276		1.86675	1.32947	0.738956	0.73104
	2.7202		1.0514		2.26887	4.68175	0.713461	0.807411
	2.11386		1.06781		1.15274	1.38337	0.754109	2.38579
	2.16185		0.68502		1.50126	1.43157	0.748271	1.44842
	4.13114		1.23584		13.3105	1.94628	0.734494	1.57612
	2.13978		1.01517		1.33164	5.55978	0.698065	0.576765
	3.14181		1.04782		2.28254	3.95332	0.999167	1.17366
	1.82834		0.718709		1.12687	6.82884	0.674982	1.66807
	3.17817		1.01751		1.15976	1.84058	0.829799	1.10735
	3.94867		0.87219		1.434	1.83461	0.758416	1.35054
	6.49456		0.797596		1.55629	12.5452	0.741358	1.59921
	4.10773		0.791228		1.15235	2.40935	0.675441	1.41985
	5.77807		0.827812		1.20287	3.44115	0.730001	1.35678
	2.06011		1.38564		1.21306	1.03382	0.663559	2.08578
	1.85626		0.94978		1.64516	2.82351	0.747219	0.911242
	1.23078		0.856069		1.00615	1.75744	0.713766	1.07369
	5.58144		0.918911		1.63383	2.15134	0.743961	1.72991
	1.57325		0.770735		1.55481	2.29455	0.676306	1.62465
	4.23653		1.12705		1.56234	3.3936	0.761652	0.824072
	3.28319		1.19146		0.913957	1.16663	0.732288	0.957849
	3.07118		0.871104		1.15947	3.886	0.760872	1.11256
	1.41231		0.797204		2.32779	1.40554	0.867386	1.00628
	2.74173		0.797441		2.36858	2.45919	0.735549	1.10031
	3.27757		0.862651		1.76104	1.24228	0.686918	1.27172
	4.12721		0.846009		0.996516	2.59637	0.845741	1.86211
	5.60645		0.799123		1.64395	4.11119	0.661857	1.98393
	1.35065		0.821187		1.03056	2.91158	0.709772	0.8237
	2.40905		0.822801		1.7471	1.59228	0.782082	0.949761
	5.85022		1.21756		1.47406	1.85035	0.722642	1.09209
	2.29098		0.551956		1.67919	1.32169	0.726104	1.01575
	1.41003		0.949955		1.58249	4.49733	0.797347	2.05279
	9.81703		0.980296		1.23928	2.02909	0.758348	1.53842
	9.1439		0.740597		1.24238	2.94582	0.767582	1.13492
	2.36292		0.836717		1.07336	2.45335	0.664815	0.7307
	4.06175		0.776867		2.06454	1.54278	0.709285	0.947135
	2.05971		0.90756		1.95262	1.04347	0.662975	0.826904
	1.95131		1.13484		1.34066	1.40633	0.784088	1.77104
	4.46221		0.889012		1.095	3.72228	0.820576	0.795897
	2.96763		0.987625		1.28203	2.54844	0.687633	1.2386
	3.06954		0.846018		8.28369	8.95693	0.783451	2.5827
	4.3999		0.660059		1.78956	2.48153	0.706908	0.795421
	1.7585		0.921434		2.2052	2.08182	0.719282	1.77438
	2.56684		0.808907		0.820212	1.30391	0.754065	1.69182
	1.61139		0.82023		1.94081	2.40695	0.801491	1.69362
	1.73846		0.940328		1.25119	2.11486	0.733879	1.52097
	2.8958		0.980231		1.61912	3.45378	0.715679	1.01775
	1.87186		0.875662		2.4922	0.982668	0.6519	0.737079
	5.62078		0.954131		1.49136	1.13244	0.701686	1.16383
	1.574		0.832224		6.61237	1.45589	0.754025	1.06873
	3.67077		0.903911		2.48067	2.21592	1.05713	1.52133
	2.12304		0.790772		3.22584	1.14401	0.733705	1.71542
	4.28097		0.922195		2.55265	1.16678	0.766139	1.9904
	6.90684		0.824825		1.10184	1.37061	0.707973	1.3457
	4.57611		0.975064		1.9449	1.45262	0.747273	1.21398
	1.92289		0.839765		1.01208	1.8537	0.695047	0.953156
	2.09672		0.78246		2.76296	1.73197	0.774366	1.25764
	3.55785		1.07732		1.35881	1.59224	0.796337	1.98574
	2.93574		0.841639		3.0383	5.05891	0.681352	1.0461
	3.97103		0.813549		1.52265	1.08354	0.760392	1.56358
	1.85886		0.814899		2.22537	3.4612	0.710066	2.28936
	2.86166		0.906102		1.41068	2.8771	0.727166	1.76401
	3.57063		0.896042		3.80849	1.48535	0.788404	0.995206
	1.69737		0.848925		2.11401	1.04902	0.726227	1.70363
	1.23183		0.84599		1.54365	10.5107	0.810557	0.707297
	2.3284		0.793693		1.25726	1.93179	0.691718	0.967715
	2.9603		1.30942		1.2833	2.1902	0.790147	0.903262
	2.42385		0.734915		1.32584	1.45997	0.867707	1.35509
	2.77011		0.871734		84.6321	2.64348	0.771696	1.00577
	2.09427		0.859472		2.70542	1.94202	0.718228	1.00984
	1.03791		0.873116		1.91367	1.30506	0.692183	1.88462
	2.1306		0.725893		2.26528	8.79925	0.758939	1.14769
	10.2035		1.07276		2.55591	1.72276	0.709606	0.881012
	3.61337		1.12601		1.31632	2.63899	0.70863	1.82916
	4.17057		0.967373		1.96343	1.44016	0.771849	1.46005
	3.41077		0.816221		4.77102	3.34032	0.800124	0.757733
	5.03373		0.935717		1.16284	1.51836	0.788053	1.07701
	1.26435		0.761754		1.96431	10.599	0.848178	1.32465
	2.24062		0.816666		1.53195	1.0241	0.757299	1.20027
	2.98653		0.640713		1.22101	1.75422	0.701404	0.822935
	5.80398		0.940498		5.55967	1.55026	0.791597	1.15327
	4.3166		0.799334		1.68076	1.89606	0.726045	0.91418
	5.43857		1.3248		1.65132	1.82584	0.821844	1.42544
	4.94757		1.09238		1.87016	1.3457	0.797346	0.850505
	1.85556		0.902079		1.15056	1.84823	0.785426	1.09127
	2.96076		0.809272		2.01928	3.13193	0.8377	1.7569
	6.34079		0.95517		1.45286	2.24937	0.690466	0.983385
	2.74665		0.846103		1.9006	1.55693	0.704039	1.48166
	5.83872		0.796531		1.41177	1.31866	0.738007	0.870556
	2.43377		0.826671		1.17914	2.86058	0.789485	1.43812
	1.75961		0.792282		1.46989	1.4305	0.778366	1.56208
	3.43073		1.04272		1.10567	1.41679	0.758254	1.04477
	2.09636		0.937894		1.23076	1.38652	0.801101	0.978494
	5.31175		1.26594		1.46859	1.84959	0.750474	1.68654
	3.81662		1.0678		2.0089	1.00707	0.666378	1.11972
	3.11148		0.910471		1.0845	3.88595	0.703113	1.17284
	1.89362		1.28928		2.58003	2.26529	0.77188	1.44622
	1.6212		0.947435		1.74688	1.11149	0.789037	1.96861
	1.39936		0.884258		2.25881	2.05751	0.762885	1.09913
	3.0664		0.840235		1.62573	3.31199	0.727332	0.933197
	3.72835		0.831975		1.74994	1.93766	0.783441	0.809748
	1.3474		0.481928		1.86335	2.68142	0.770166	1.45512
	1.20167		0.852208		1.38382	1.32375	0.754244	1.16798
	1.43046		0.902542		1.2026	3.65189	0.711404	0.695287
	3.99218		1.18659		2.89737	2.20722	0.821197	2.15409
	1.87369		0.80352		1.49797	1.12767	0.73941	1.0597
	2.39927		1.13526		1.61168	2.58807	0.733256	0.957163
	1.64256		0.760966		1.36962	1.43213	0.684152	1.26146
	1.27257		1.09872		2.20895	5.59363	0.837337	2.63633
	1.87116		0.70603		1.81298	3.12863	0.746022	0.997138
	4.12985		0.733014		1.48611	4.82648	0.722486	1.06529
	14.8508		1.07982		2.54465	5.70521	0.802936	1.14699
	5.45524		0.941136		1.80164	4.66589	0.779647	0.817601
	1.63534		0.754498		1.09129	4.73574	0.802074	0.76371
	5.44879		0.881217		13.4817	4.36041	0.698775	0.841745
	2.04469		0.829422		1.1898	2.03246	0.731986	1.3607
	2.48565		0.944151		1.67861	2.22335	0.781313	1.63446
	1.99215		0.864706		1.09279	16.7389	0.690498	1.79758
	2.97692		0.812887		2.63441	0.98533	0.693923	1.5716
	2.23217		0.831921		1.94826	2.51331	0.798665	1.41985
	3.698		0.743896		1.69473	4.52596	0.704396	1.32773
	0.985538		1.19753		1.76778	5.14426	0.660096	1.58764
	3.9788		0.790367		1.06277	3.5211	0.731801	1.88033
	7.6527		0.854625		1.87289	4.09028	0.702559	0.708339
	6.20294		0.679076		1.6173	1.34004	0.911436	0.744447
	5.84782		0.968822		1.06187	2.13632	0.819103	1.26574
	1.72411		0.808236		1.21588	5.03578	0.6951	1.37469
	2.58078		0.925257		2.80042	2.77611	0.813998	0.844368
	2.31387		0.932797		0.973982	2.17216	0.901165	2.48566
	2.62843		0.786539		1.29002	3.75819	0.753686	1.32364
	3.5644		0.84166		3.20502	6.3097	0.926597	1.64945
	1.51795		0.765757		1.72464	2.22672	0.794935	1.28814
	1.37943		0.594379		1.19609	2.81887	0.765624	1.25219
	7.13473		0.959344		2.24829	4.7384	0.735902	2.29061
	0.984845		0.79454		2.04188	2.2923	0.711782	0.863683
	4.25484		0.883032		1.19067	4.46809	0.803592	1.53081
	5.20123		1.02372		3.69181	3.58655	0.733176	1.56679
	1.1599		0.791654		1.50295	2.4373	0.707447	1.31181
	2.56963		0.824612		1.3151	1.62729	0.783909	0.9286
	3.17703		0.762414		15.8598	1.00759	0.760172	1.40613
	2.55071		0.938692		1.12767	1.97366	0.789019	0.874569
	3.9369		0.888137		1.58245	1.11234	0.679654	0.951526
	5.79122		0.741472		2.02396	1.54439	0.784814	1.61296
	5.53369		0.777035		1.33296	1.72638	0.650997	1.50147
	2.03365		0.888323		2.01894	3.20875	0.700663	1.76684
	2.09274		1.04696		4.19993	4.88297	0.914168	0.969124
	1.72199		0.975813		1.7893	2.6079	0.763034	0.958891
	3.3972		1.29585		1.67586	3.18663	0.710884	0.83225
	2.06646		0.725366		4.92332	2.24645	0.737996	1.54627
	1.71736		0.871185		2.05968	1.50609	0.78485	1.35013
	2.23276		0.843466		3.55494	1.24062	0.683074	1.74278
	2.37122		0.779977		3.38721	1.67683	0.745923	0.780962
	2.66262		0.819187		0.705072	1.33049	0.754721	0.953804
	5.3876		0.840763		1.88781	3.45892	0.725677	1.22896
	2.37473		1.11019		2.07019	2.18558	0.716078	1.17062
	3.35388		0.785231		1.08627	2.24043	0.709403	1.69101
	2.93428		0.828363		1.71518	2.25031	0.723187	0.782326
	1.84298		0.77413		2.56026	3.54483	0.710098	0.727142
	2.75202		0.731475		0.988215	1.30404	0.754008	1.02741
	4.03659		0.857258		1.34713	1.52559	0.763731	0.993775
	2.66058		1.3669		2.69823	1.60513	0.697975	0.858965
	3.87663		1.42352		1.18104	2.24915	0.789157	0.814518
	1.71623		1.00396		17.0166	2.84039	0.723552	0.6598
	4.76245		0.56443		1.12515	1.28657	0.743093	0.949582
	2.1565		0.813498		1.26998	2.22788	0.758821	0.871637
	2.67122		0.836984		2.35024	1.8841	0.775175	1.28634
	2.52652		0.666858		1.71647	1.89617	0.751151	1.25268
	1.36707		0.704866		2.58222	3.57349	0.712299	1.53313
	1.89661		0.887378		1.04128	15.1618	0.69936	0.697175
	1.83102		1.13376		2.04021	2.48746	0.694398	1.44144
	1.13529		1.05067		1.91784	6.22381	0.656577	0.692204
	2.77881		0.903901		1.17822	3.45275	0.799303	0.724637
	2.29945		0.729513		2.88341	2.85684	0.797112	0.997114
	2.70322		1.31125		1.6125	1.41628	0.718477	1.26946
	1.59538		0.79938		2.16917	2.62754	0.730181	0.726445
	6.03911		0.708757		1.42281	3.58067	0.74495	1.86255
	1.6175		0.829414		2.06737	1.50471	0.738376	1.35984
	3.23964		0.793131		3.23683	1.48891	0.777229	2.16585
	4.68845		0.806529		1.45553	1.2124	0.707417	0.93893
	2.10525		0.710207		1.82316	1.19438	0.748623	1.84655
	1.94255		0.882125		1.35152	4.3838	0.753356	1.17067
	1.81424		0.866911		12.5955	3.2214	0.672204	1.45229
	1.72714		0.869551		1.08593	0.993448	0.775116	0.93572
	2.79148		0.811946		1.47755	1.27589	0.94802	1.45007
	3.24623		0.972225		2.87453	1.51453	0.876579	1.72458
	1.21792		0.890414		1.38492	2.57894	0.726008	0.694192
	2.36428		0.840624		1.50576	9.99726	0.71764	1.18087
	5.41349		0.891379		1.30577	1.92382	0.696059	0.925927
	3.18457		0.839793		1.29272	2.35578	0.76674	0.753656
	3.03975		0.895806		1.81299	1.02534	0.70387	0.727931
	2.89679		0.881072		8.78694	2.68969	0.761323	0.72016
	2.92339		0.819257		1.01415	4.36646	0.755924	1.45417
	2.40552		1.2094		1.6105	9.39344	0.719057	1.58793
	3.26047		0.869863		1.40908	0.927726	0.690834	0.799481
	3.61263		0.787624		1.92324	2.54453	0.692898	1.16586
	1.31192		1.24452		2.55108	4.02178	0.695699	1.48651
	4.63483		0.763157		10.1613	1.75476	0.756445	0.963204
	4.64779		0.801756		1.23421	10.7353	0.740385	1.01226
	2.45439		0.807179		1.10945	1.97788	0.712414	1.45609
	1.11874		0.964296		1.7007	1.45076	0.77476	1.42287
	3.6489		0.907931		2.01431	2.86483	0.673728	1.53065
	6.21899		0.875467		1.30542	4.80236	0.694912	2.02429
	2.8545		0.866429		1.46674	1.04968	0.764629	2.07361
	11.1302		0.974418		1.46844	3.68156	0.768334	0.862929
	1.86362		0.832459		1.71903	4.98736	0.708963	0.910555
	2.15077		0.994809		2.39002	1.95378	0.703822	1.79058
	1.88614		0.881739		1.25758	11.8606	0.726971	1.28154
	4.47236		0.751747		2.15285	4.28949	0.744417	2.24319
	3.55906		1.18722		1.71023	2.11963	0.783814	2.50186
	1.77524		1.04189		1.59588	1.52633	0.759915	1.3094
	1.35132		0.823827		1.75725	8.22602	0.720232	1.02463
	1.99562		0.879497		1.26888	3.04338	0.705299	1.71476
	7.01747		0.657062		1.27899	1.9216	0.765555	1.21373
	2.20481		0.772798		1.41724	2.7125	0.666033	1.61314
	2.35285		1.02464		1.19294	2.35782	0.664507	0.922005
	0.822369		0.874083		3.7456	4.0349	0.768517	1.60627
	0.801012		0.779499		3.58379	7.30391	0.757027	2.01056
	3.32041		0.737296		1.34277	2.60991	0.716035	1.54166
	3.75361		0.677022		1.22904	1.32872	0.651725	1.21698
	7.93259		0.982499		2.06268	2.33119	0.766154	2.49126
			0.978239		3.5936	1.82267	0.722119	1.08241
			0.881698		1.11505	1.76569	0.726279	0.945174
			0.86496		10.1957	3.59858	0.785236	0.940968
			1.22947		1.12974	1.55398	0.88132	1.55028
			0.749913		1.61148	1.64624	0.7307	1.98173
			0.69495		1.43852	3.45574	0.752955	1.33077
			1.10291		1.90878	1.43555	1.20812	1.11132
			0.795355		1.20813	3.63085	0.778821	1.20613
			1.02015		1.51739	4.88424	0.785715	1.92202
			0.648414		1.58661	2.18276	0.785225	3.00853
			1.10016		2.06727	1.05507	0.735988	1.18886
			1.01777		1.10966	3.18873	0.84406	1.60557
			0.875644		1.84883	1.21748	0.694642	1.14962
			0.881564		1.13145	1.62613	0.706341	1.43074
			0.774762		1.15101	2.24547	0.755214	1.37767
			0.860192		1.65544	3.89478	0.748105	2.05686
			1.07348		1.50698	4.46505	0.752594	1.56574
			0.840397		1.05273	1.42834	0.721269	1.17848
			0.924468		2.08847	1.91441	0.659375	0.754924
			0.877427		1.09857	1.73694	0.748799	0.975284
			0.719671		1.64173	2.73948	0.188508	0.772327
			1.02843		1.20377	4.85972	0.796779	1.83616
			0.94912		1.43548	1.37693	0.718778	0.612576
			0.80506		1.56705	3.50681	0.827858	1.18941
			0.810849		1.53316	2.61835	0.673973	1.10207
			0.812312		1.21341	4.43168	0.751416	1.38889
			0.721576		2.18003	3.31054	0.739249	1.58749
			0.712352		0.983156	3.32045	0.766948	1.49764
			0.864534		1.34411	2.07514	0.819203	1.03383
			0.957928		1.6216	4.69492	0.70004	0.866167
			0.937595		1.42441	1.08141	0.782412	1.03672
			0.793488		1.73616	1.35914	0.747748	1.21093
			0.797107		1.30578	2.88157	0.72635	1.71086
			1.05538		1.73235	2.62562	0.733543	1.2872
			0.69948		2.01738	14.0371	0.772359	1.48188
			0.688022		1.35482	1.66587	0.836221	1.38477
			0.976277		2.10383	7.65896	0.754367	1.55726
			0.819019		4.37665	3.32228	0.779202	1.57978
			0.854302		1.72336	2.1046	0.768792	1.7848
			0.731184		2.4751	1.22752	0.800123	0.701869
			0.872553		1.3223	1.1278	0.725752	0.747394
			0.748633		1.74141	1.74948	0.721024	1.39676
			0.957168		2.0357	2.22562	0.755824	0.701412
			0.727544		2.14493	3.65302	0.736044	0.741084
			1.06712		3.17192	1.21807	0.689679	3.24121
			0.824848		1.25241	2.71134	0.751325	1.93245
			0.799342		2.81704	4.46891	0.728179	1.11873
			0.900895		2.27607	8.97947	0.761498	0.735891
			0.689828		1.1437	11.44	0.659511	1.5212
			0.870191		1.41	0.973747	0.717168	1.09472
			0.830586		1.30873	1.23136	0.728255	1.29627
			0.726998		0.876566	1.25472	0.748805	1.1438
			1.18964		1.16391	1.86895	0.74868	0.829368
			1.07276		1.38805	1.86738	0.744863	1.33065
			1.00716		1.1927	3.70676	0.772267	0.742361
			0.809441		1.4615	21.0269	0.689399	1.0357
			0.744337		1.53506	1.73126	0.750753	0.758802
			1.27819		1.34027	1.91008	0.752682	1.1995
			0.649869		1.97777	10.9676	0.795747	0.771338
			0.778702		8.61786	3.16923	0.757556	1.36353
			0.863317		2.85465	3.68658	0.788525	1.94271
			1.02999		1.16686	4.65425	0.702998	0.842094
			0.9734		1.17441	1.57345	0.66014	1.60727
			0.860166		4.72968	8.54986	0.72525	1.23749
			0.763386		3.52044	2.93102	0.72134	1.05584
			0.799785		1.446	2.98404	0.686834	0.767619
			0.867156		7.00725	1.11869	0.72404	1.30649
			1.00534		1.42297	5.01285	0.725379	0.985328
			0.857066		1.08062	1.68888	0.695526	1.0144
			0.866842		3.26118	0.983745	0.789848	2.1621
			0.830082		1.37129	2.08088	0.779865	0.716848
			1.13826		1.28301	7.16824	0.722534	1.678
			0.820365		2.68112	2.23416	0.784414	1.33203
			0.87938		1.30469	0.912259	0.800878	1.00208
			0.846956		1.35285	5.45094	0.725845	1.45601
			0.752057		2.10808	2.59329	0.712251	1.22807
			1.1047		3.97926	1.52374	0.781866	1.10141
			1.0675		1.36079	1.62676	0.736627	1.70382
			1.01303		2.66097	0.967645	0.753197	0.948331
			1.00666		1.31785	8.47164	0.687379	0.85004
			0.647979		1.30558	1.79678	0.772408	0.824774
			0.620137		1.06957	1.67351	0.682679	1.51741
			0.932571		1.16811	0.793455	0.701541	1.23939
			0.688601		7.45642	28.3539	0.784294	1.65479
			0.872614		0.974974	3.78861	0.698956	0.973111
			0.839683		2.45367	8.98394	0.668687	1.03544
			1.08697		1.26893	1.17263	0.752421	2.37441
			0.91744		4.88889	16.9338	0.774811	0.711788
			0.834735		1.3932	1.50946	0.796915	1.60384
			1.04007		3.83542	1.71627	0.705724	1.91654
			0.859231		1.53072	2.31102	0.763442	0.95052
			0.693542		1.76364	2.38292	0.749352	0.724644
			0.953593		8.30443	5.20712	0.73508	1.55324
			1.05442		3.0968	1.59511	0.758914	1.34299
			0.970386		1.83472	7.58777	0.754522	1.06239
			0.792002		1.04163	1.65823	0.682754	1.87923
			0.810787		1.73586	1.44043	0.76029	1.67828
			2.13883		1.24952	1.29623	0.730404	1.39576
			0.827817		1.61589	1.42769	0.699226	1.84889
			1.00915		0.883532	1.06941	0.707668	0.741614
			0.634371		1.86082	1.18396	0.743433	0.87566
			1.26081		5.44666	2.80486	0.860724	1.24244
			3.35371		1.47386	1.91993	0.757027	1.24535
			1.02872		2.30387	4.26137	0.694665	1.06383
			0.817924		2.82811	1.36192	0.715174	1.32703
			1.33306		1.1007	1.2408	0.773212	1.04057
			0.7524		1.46176	3.59672	0.777707	1.47519
			0.755765		1.69568	1.10995	0.716359	1.17492
			0.912985		1.16741	5.76166	0.637631	2.18872
			1.72066		1.05106	1.84847	0.802473	0.88204
			0.817598		1.64773	1.32563	0.684657	2.07518
			0.836879		5.05299	7.44263	0.641559	1.64102
			0.964679		1.25468	1.61118	0.651064	1.53509
			0.94432		2.09069	2.5054	0.649135	1.56723
			1.69823		1.911	5.27234	0.746147	1.74766
			0.813052		1.91626	1.8195	0.696462	1.8907
			0.825447		2.06258	1.44057	0.785446	1.11409
			1.38226		3.14211	1.58464	0.702625	0.977835
			0.716609		2.7047	3.71426	1.0107	1.38345
			0.923568		1.58504	3.88524	0.710752	1.06884
			0.921845		2.51646	7.41211	0.77839	1.01141
			0.924237		0.905323	1.56011	0.651408	0.723559
			0.830092		3.25885	0.957982	0.725527	0.74093
			0.866735		1.45182	1.30615	0.760614	0.724098
			0.823427		1.61327	4.36532	0.689365	0.851152
			0.817718		1.62257	1.06381	0.753134	1.65666
			0.933577		1.76147	1.29989	0.763022	0.836169
			0.995626		2.8825	0.867711	0.732151	1.12331
			0.974767		1.38018	1.78014	0.72408	2.17659
			0.986383		1.95795	3.31662	0.713121	2.35144
			0.810909		1.62508	1.50264	0.767806	0.92756
			0.974212		2.34249	1.89174	0.711781	0.987743
			0.974183		1.3152	1.83591	0.742216	1.39169
			0.974262		1.17242	1.99556	0.72842	1.09573
			0.616854		2.26341	4.24816	0.698175	1.7208
			0.769219		1.22794	1.78522	0.755669	1.65701
			0.786222		4.05414	6.81649	0.816051	2.03517
			0.801073		1.13995	1.57168	0.715669	1.33206
			0.858411		1.47566	2.88454	0.682439	0.719461
			0.922835		1.35287	2.13806	0.719535	1.63934
			0.971469		1.02132	2.66318	0.700095	2.1675
			0.812955		1.50539	1.64764	0.735785	0.980142
			0.822187		1.54821	1.79385	0.664858	2.11054
			0.877779		2.75647	2.6899	0.758014	1.18498
			0.995304		1.24569	2.10526	0.72072	0.764527
			0.690654		5.33609	1.65164	0.866395	2.42089
			0.802751		1.31156	1.18106	0.650191	1.7565
			0.852543		2.44901	3.48931	0.713915	0.858246
			1.00452		1.30988	1.42829	0.674699	2.05696
			1.11999		22.4853	1.9217	0.731348	1.16936
			0.492958		1.74208	2.67907	0.792965	0.740767
			1.00985		2.0149	6.22102	0.779758	0.692493
			0.870348		1.68984	1.11665	0.790299	1.28486
			0.907025		2.29292	1.5923	0.6578	1.30158
			0.792544		1.20917	1.21614	0.687314	1.78522
			0.804846		2.11937	1.9965	0.713258	1.47918
			0.84245		1.142	2.52735	0.648309	0.744341
			1.00404		1.23746	1.32335	1.0262	1.52401
			0.890054		1.27333	2.54668	0.735491	0.897137
			0.815763		3.85577	1.84309	0.764038	1.42942
			1.07891		4.92317	2.40128	0.748996	1.58971
			0.833598		4.3032	1.47612	0.800502	1.08419
			1.0099		1.82107	1.54369	0.814227	1.64059
			0.811751		3.55711	22.2535	0.758266	0.708154
			0.781751		1.90361	2.09095	0.738312	1.82046
			0.642181		2.36569	1.33728	0.667354	1.17881
			1.1313		1.95336	5.17785	0.816491	1.6283
			0.713622		1.49847	1.93554	0.690116	1.43371
			0.907425		1.59642	1.04385	0.790056	1.64115
			1.15632		1.34614	9.81429	0.724874	1.61027
			0.978127		15.5883	6.64788	0.727141	0.857397
			1.57908		1.33184	2.93086	0.769788	1.36966
			0.701484		1.84874	8.23755	0.784767	1.68313
			0.908449		2.24838	0.513446	0.864548	0.750997
			0.935091		1.33079	1.49848	0.673228	2.46887
			0.971534		1.41376	6.73391	0.678942	1.6444
			0.922152		1.16864	1.38008	0.733404	0.658483
			0.823424		1.42266	1.3017	0.702285	1.3258
			1.09995		1.18534	3.10626	0.708692	0.798509
			0.799728		3.05409	1.01858	1.01957	1.98588
			1.08911		3.91247	4.6763	0.72538	1.09829
			0.85003		1.8052	4.97697	0.730315	2.55638
			1.03426		1.77267	2.1333	0.722475	2.07392
			1.20746		1.0653	1.44346	0.747738	0.871559
			0.825586		4.47561	1.89097	0.754311	1.25169
			0.739437		2.98287	18.6589	0.713331	1.11125
			0.908239		1.36697	5.9595	0.766347	1.22809
			0.82908		1.16327	2.6557	0.707047	1.22137
			0.92434		1.9571	5.54326	0.828452	0.774491
			0.937658		1.17427	1.96172	0.724969	1.1685
			0.916381		1.21614	1.08093	0.675976	1.63709
			0.874035		1.99333	1.89546	0.742373	1.23247
			0.754147		1.90873	1.92112	0.71249	0.964459
			0.878256		1.40428	2.80144	0.704604	0.748689
			0.93462		3.33717	1.26188	0.920415	1.43739
			0.521594		1.50835	2.00653	0.783658	1.47251
			0.683163		3.33537	1.01069	0.71	1.47704
			0.949529		1.96433	8.58011	0.762934	0.839079
			0.777413		2.02444	1.34936	0.786186	1.11777
			0.953412		2.19256	3.4419	0.69385	0.78334
			0.86931		1.70423	3.82817	0.819318	1.8693
			0.928668		2.04117	1.6428	0.732819	1.59688
			0.840367		0.936818	1.67027	0.794773	1.64942
			0.830641		2.64896	2.07024	0.753712	1.63964
			0.846915		1.46498	1.39453	0.703459	0.890584
			0.858933		1.91069	2.27121	0.780312	1.7634
			0.83469		5.29282	1.35679	0.819187	2.12349
			0.975139		2.31884	11.1559	0.746034	1.06823
			0.835236		1.43942	11.966	0.776867	2.76616
			0.736246		1.1276	1.4785	0.695668	1.84146
			0.961802		1.32061	2.0948	0.701589	1.17229
			0.994901		1.16829	1.84427	0.750197	0.534261
			0.95593		1.1966	2.33613	0.76647	0.788065
			0.786148		2.01214	1.00464	0.721855	0.73347
			0.818176		1.13856	2.23491	0.809339	1.68562
			0.818206		3.77474	1.9034	0.694105	2.38973
			0.805432		0.782987	2.68365	0.74228	1.34015
			0.772789		1.31126	2.30131	0.909652	1.85846
			0.830617		5.8855	2.97599	0.698782	1.0738
			0.960559		1.42886	2.64647	0.718457	1.43189
			0.836645		2.18102	1.31859	0.690467	1.31706
			0.756956		1.53328	2.32627	0.708469	1.07181
			1.22623		1.09134	1.76075	0.718001	1.75024
			0.843748		2.38394	1.66963	0.889146	1.08722
			0.748402		1.23406	3.49286	0.732012	1.74916
			0.918784		3.38391	3.0367	0.723488	1.49853
			0.980179		1.60212	4.62316	0.731162	1.24912
			0.868964		1.63132	1.41143	0.724225	2.50017
			0.836647		2.88343	1.75695	0.697516	1.39625
			0.719257		1.89464	2.45347	0.718934	0.74358
			0.978368		1.64492	1.69385	0.670751	0.953933
			0.75375		1.65424	2.56661	0.661393	0.850187
			0.76139		1.22936	1.2721	0.679878	1.13566
			0.92633		1.36408	1.49615	0.752338	1.79707
			1.01244		1.93778	2.74243	0.780091	1.73677
			1.06221		1.78603	1.66015	0.691206	2.18692
			0.810736		1.43588	3.04821	0.69536	1.76379
			0.792807		1.66477	1.68918	0.748225	2.17342
			0.827746		1.37851	5.25441	0.767523	1.00055
			0.686797		3.87942	3.65755	0.675681	1.96559
			0.863998		0.866138	1.75668	0.708218	2.81879
			0.812496		2.68019	6.21237	0.767797	1.74914
			0.768074		2.09973	8.22661	0.696863	1.33569
			0.939729		1.97155	3.6161	0.653351	1.22441
			0.662378		1.16898	5.69154	0.726928	1.93099
			0.804295		1.79823	1.81892	0.707793	1.45378
			0.926734		2.82044	3.40309	0.999975	1.13357
			0.648145		1.92693	0.841427	0.677034	1.29597
			0.847009		1.66182	4.2653	0.69584	0.956168
			0.904965		1.0672	1.60923	0.803255	1.48494
			0.973907		2.61482	9.02173	0.726433	0.979814
			0.980387		2.49186	13.556	0.688436	1.31817
			0.860873		1.40898	2.15184	0.79059	0.865596
			0.785703		2.86373	2.45147	0.759979	1.68846
			0.821559		2.69471	1.99195	0.664721	1.05786
			0.945521		1.53974	14.372	0.703245	0.797064
			0.743148		4.15975	2.5846	0.664411	1.32426
			1.17358		4.48426	1.96802	0.943119	1.59422
			1.0391		2.58755	1.72765	0.65486	1.37025
			0.816581		1.4209	1.83102	0.654782	1.83556
			1.00028		1.03752	1.33247	0.707889	1.26132
			0.748901		1.13563	2.30333	0.697055	1.85858
			0.938831		3.00241	2.58357	0.696135	2.04498
			1.22166		4.76134	2.53363	0.744035	1.69934
			0.860565		4.94501	1.69656	0.705165	1.43309
			0.885734		2.24914	1.28099	0.786671	0.816282
			0.873048		1.46129	1.32575	0.725193	1.32475
			0.640583		1.82835	0.90552	0.720198	1.02472
			0.986827		1.22775	1.56447	0.698418	1.1732
			0.91255		3.69566	1.15714	0.721064	1.02891
			0.828321		4.38671	1.27103	0.708519	3.09733
			0.934786		1.6846	2.38878	0.775074	1.85005
			0.691129		3.19504	3.25009	0.761578	1.59445
			0.80367		3.50767	0.478843	0.723514	0.981886
			0.794046		1.72065	3.16603	0.730817	1.2856
			2.17054		1.5563	4.23253	0.833889	1.74614
			0.850917		1.09586	3.9695	0.710882	0.927703
			0.808708		2.81683	1.32431	0.720676	2.16979
			0.7509		1.75618	1.85621	0.718505	0.754859
			0.790067		1.72671	2.7145	0.771377	0.760157
			0.597056		2.86075	3.16502	0.687251	1.14438
			0.727628		4.71726	3.37364	0.688316	2.08431
			1.05653		1.49849	1.53734	0.747009	0.903951
			0.76661		1.61938	2.54951	0.727269	0.972671
			0.893182		5.59834	1.08406	0.777835	0.748201
			0.834369		3.14238	2.79187	0.72114	1.98821
			0.838633		1.038	3.10346	0.75421	1.22731
			0.817474		2.19004	1.72499	0.656849	1.12304
			0.921101		1.1587	7.19445	0.703052	2.05025
			0.811201		2.05717	1.28837	0.704158	1.77698
			0.846881		1.22235	1.14806	0.664455	0.818599
			0.840456		5.88125		0.678991	1.56804
			0.801785		1.01566		0.903369	1.2985
			0.777361		1.34347		0.740575	0.765009
			0.802757		1.2264		0.667879	1.98398
			0.910504		4.14204		0.745996	0.73142
			0.865419		2.59292		0.69733	1.21473
			0.731148		2.97291		0.70067	0.968764
			0.843712		1.3083		0.696432	1.19529
			1.07548		1.07775		0.717822	0.824511
			0.786985		1.34655		0.675954	1.05237
			0.951416		2.23446		0.777305	0.728211
			0.929803		1.15041		0.854662	1.08388
			0.956244		1.721		0.675396	0.75339
			0.784894		1.66285		0.77958	0.715555
			1.05738		1.02931		0.809452	0.74168
			0.854026		9.39234		0.770085	0.805354
			0.980939		1.89975		0.803664	1.62166
			0.726942		2.07109		0.749851	1.47051
			0.90122		3.64109		0.70054	2.11685
			0.838829		3.35112		0.700817	1.36244
			0.805018		1.22295		0.761838	1.06011
			0.98727		1.7855		0.794077	1.29059
			0.872682		1.75559		0.761737	1.80577
			0.985577		1.31273		0.74506	1.07612
			2.08443		1.69461		0.785771	1.45489
			0.891819		3.20196		0.668295	0.856742
			0.949645		1.84789		0.676941	0.99261
			0.930505		1.23966		0.641636	2.3155
			0.771228		1.80562		0.697227	2.47376
			0.799655		1.31291		0.767543	1.81336
			1.01184		0.931805		0.805911	1.35813
			1.00875		2.64095		0.706133	1.8199
			0.807449		1.18327		0.815125	1.56431
			0.781947		1.25995		0.750328	1.67157
			0.878038		1.27337		0.775003	0.70925
			0.820952		1.67432		0.698227	1.887
			0.87466		1.08293		0.687471	2.55092
			1.00884		1.30691		0.766183	2.49164
			0.77271		1.58137		0.679495	2.98206
			0.850814		3.82108		0.788308	1.47739
			0.703836		2.94475		0.790737	2.20566
			0.928594		1.70491		0.893192	2.07692
			0.736278		1.71795		0.681003	0.911545
			0.767664		1.46888		0.765189	1.96402
			0.894128		2.44743		0.676868	0.770616
			0.932208		2.45972		0.805111	0.698737
			0.907826		1.32988		0.812583	0.786192
			0.892008		2.11053		0.768175	2.60405
			0.805791		1.64801		0.760262	1.10962
			0.595001		1.26028		0.79825	1.29161
			0.746046		2.59067		0.763214	2.57213
			0.860757		1.49743		0.800982	1.51484
			0.889085		1.32343		0.66558	5.92054
			0.878997		2.54914		0.752793	3.95339
			0.884646		2.16987		0.782564	1.79027
			0.900702		3.12187		0.761879	1.50436
			0.825586		1.38118		0.81532	1.03015
			0.807298		2.19492		0.758611	0.647743
			0.856873		1.72046		0.79267	1.18983
			0.54307		3.64533		0.743595	0.793203
			0.794465		2.59201		0.657274	1.32365
			1.01398		1.05626		0.776508	2.17219
			0.898641		1.52183		0.72987	1.00737
			0.973706		2.11176		0.712817	1.06075
			0.890828		2.56559		0.726076	0.924872
			0.857049		5.34839		0.712991	0.823762
			0.977836		1.01542		0.61476	1.10227
			0.941112		1.67721		0.648005	1.06098
			0.812621		1.34297		0.738908	0.829933
			0.833736		2.50903		0.571441	0.814977
			0.825382		5.68951		0.804623	0.773423
			0.828734		2.81299		0.789904	1.69679
			1.10285		1.53819		0.699136	1.98861
			0.83065		1.52338		0.764278	0.850506
			0.789379		1.55165		0.800439	1.49946
			0.986296		2.0152		0.694544	1.34233
			0.775186		1.32947		0.738935	1.83215
			0.563369		2.43949		0.774353	1.76627
			0.723258		1.33579		0.779578	1.23743
			1.10645		5.18266		0.713936	2.19203
			0.910109		3.63925		0.741876	1.76817
			0.818255		1.43874		0.701847	1.46506
			0.764052		5.91315		0.717307	1.62136
			1.13514		2.17606		0.746459	1.76189
			0.907924		1.16466		0.74689	0.774697
			0.866934		5.86437		0.804044	1.26769
			0.925474		1.91776		0.748913	1.63908
			0.801293		1.96		0.702992	1.51578
			0.955071		2.14286		0.728675	1.72491
			0.776327		2.05194		0.765016	3.4808
			0.916557		4.38909		0.798092	1.2054
			0.927197		3.54441		0.701342	1.63994
			0.855377		7.24563		0.683089	0.791557
			1.04335		4.44994		0.708775	1.04491
			0.817025		1.67465		0.729281	2.71376
			0.825765		2.10824		0.750773	2.72549
			0.819026		6.68088		0.672174	1.74415
			0.599582		1.30199		0.703639	1.07556
			0.850104		1.38923		0.79675	0.729016
			0.892376		1.41844		0.709885	1.1924
			0.838705		1.28711		0.713113	2.55871
			0.754411		2.13806		0.770229	3.05397
			0.946744		2.24478		0.812064	0.684051
			0.836059		1.42415		0.697192	3.39971
			0.721747		1.17675		0.759895	2.30117
			0.622842		1.38764		0.678419	2.35491
			1.28063		3.04769		0.727447	2.56619
			0.741332		1.48608		0.689571	1.82118
			0.822764		0.894718		0.780529	2.29203
			0.830141		0.920591		0.703152	1.72315
			1.04218		0.774999		0.741408	1.81734
			0.941728		0.953025		0.684352	0.705337
			1.48217		1.79017		0.749404	1.61799
			0.794093		1.86723		0.679674	2.30855
			1.28522		10.1064		0.711451	2.31437
			0.926009		1.00244		0.820916	1.67289
			0.794139		2.26863		0.728284	1.60175
			0.896202		22.8388		0.747516	1.47002
			0.807085		1.71117		0.752773	1.65955
			0.838534		2.4801		0.693873	1.36514
			0.792989		2.30604		0.671652	0.791575
			0.932301		8.23668		0.746273	4.28372
			0.849216		1.49064		0.716382	0.839324
			0.989476		1.28128		0.87916	1.39961
			0.801173		1.3547		0.776754	1.92534
			0.975269		1.84766		0.772317	3.68775
			0.62772		1.39972		0.776126	1.82984
			0.740166		2.01034		0.737558	2.8585
			0.798077		5.70412		0.809047	3.14378
			0.917161		1.43819		0.79316	1.92626
			0.795326		3.28577		0.730316	1.45855
			1.01453		0.765473		0.715144	1.41805
			0.804212		2.04591		0.758813	1.37517
			0.772455		3.02697		0.688892	2.74622
			0.910108		3.52832		0.815484	0.912049
			0.539142		1.15191		0.692243	0.728148
			0.692334		1.11799		0.779014	1.54763
			1.26898		1.87783		0.772596	1.69343
			1.02355		1.18096		0.677724	1.11109
			0.991991		7.01743		0.726374	0.79737
			0.927099		1.55033		0.814438	0.946167
			0.79344		9.04253		0.818299	0.948662
			0.878234		6.79354		0.695594	0.769602
			0.72206		2.79565		0.663212	1.39721
			0.790505		3.60853		0.732216	1.39592
			0.786953		2.8547		0.628647	0.800727
			0.883565		1.59559		0.825279	1.02394
			0.937759		1.07839		0.827862	2.68521
			0.768549		2.10005		0.675961	1.65575
			0.898301		1.83568		0.698898	0.893839
			0.858444		1.76062		0.672706	2.67463
			0.856796		2.592		0.751946	1.03341
			0.675991		1.59073		0.696039	1.55711
			0.977588		0.911944		0.811709	1.19322
			0.82004		3.64939		0.784701	3.48329
			0.922325		1.041		0.730204	1.56402
			0.845658		1.85976		0.675761	0.883061
			0.730774		1.54775		0.8205	1.72872
			0.881464		2.01247		0.758621	0.895517
			0.711985		1.67287		0.691076	1.96204
			0.88896		1.17862		0.79779	1.16009
			0.918991		5.60229		0.685021	1.15333
			1.05257		1.61701		0.709397	1.30199
			0.788715		1.05158		0.673096	2.00335
			1.02232		1.2336		0.78904	1.36463
			0.909941		3.46762		0.811589	2.4586
			0.855559		1.46736		0.749884	1.17543
			0.846087		1.27922		0.772878	0.715883
			0.569437		7.00709		0.673525	1.72828
			0.869507		1.08495		0.653185	1.19849
			0.778138		1.82113		0.713501	0.5738
			1.04107		2.6228		0.782527	0.744497
			0.861562		2.92305		0.894666	0.854244
			0.866986		2.10985		0.763165	0.708054
			1.09393		1.95025		0.814469	4.04168
			0.799272		3.63216		0.808069	1.46508
			0.803957		1.54622		0.882353	2.46114
			0.942833		2.14924		0.776191	0.988978
			3.5276		1.9907		0.729911	0.831241
[truncated: 2,269 more rows]

## Sheet: Fig EV1F
sample name	red:green ratio	red fluorescence (arbitrary units)	green fluorescence (arbitrary inits)	GFP background	log(red fluorescence)	log(green fluorescence )	fractional turnover (calculation: [1-(GFP-background)/(RFP-background)])
K562 WT	1.06037	7.08119	6.67802	2.83	0.850106	0.824648	0.0948383
K562 WT	2.95171	7.08137	2.39907	2.83	0.850118	0.380043	1.10136
K562 WT	1.2771	7.08238	5.54569	2.83	0.850179	0.743955	0.361372
K562 WT	2.40269	7.08312	2.94799	2.83	0.850225	0.469526	0.972257
K562 WT	2.0844	7.08365	3.39841	2.83	0.850257	0.531275	0.866372
K562 WT	1.90938	7.08372	3.70996	2.83	0.850262	0.569369	0.793133
K562 WT	2.0867	7.08456	3.3951	2.83	0.850313	0.530852	0.867178
K562 WT	0.821822	7.08629	8.62266	2.83	0.850419	0.935641	-0.360964
K562 WT	2.58838	7.08638	2.73777	2.83	0.850424	0.437396	1.02167
K562 WT	2.37382	7.0924	2.98776	2.83	0.850793	0.475346	0.962988
K562 WT	1.72842	7.09325	4.10388	2.83	0.850845	0.613195	0.701194
K562 WT	2.37395	7.09721	2.98962	2.83	0.851088	0.475616	0.962594
K562 WT	2.50519	7.09767	2.83319	2.83	0.851116	0.452275	0.999253
K562 WT	3.36894	7.09867	2.10709	2.83	0.851177	0.323684	1.16935
K562 WT	2.9355	7.09954	2.41851	2.83	0.85123	0.383548	1.09638
K562 WT	2.20236	7.10236	3.22488	2.83	0.851402	0.508514	0.907573
K562 WT	0.601206	7.10257	11.8139	2.83	0.851416	1.07239	-1.10269
K562 WT	1.53005	7.10739	4.6452	2.83	0.85171	0.667005	0.575629
K562 WT	1.05829	7.10774	6.71626	2.83	0.851732	0.827127	0.0915172
K562 WT	0.900983	7.10907	7.89034	2.83	0.851813	0.897096	-0.182581
K562 WT	2.75097	7.11234	2.58539	2.83	0.852013	0.412527	1.05712
K562 WT	2.14052	7.11398	3.32348	2.83	0.852113	0.521594	0.884807
K562 WT	1.37696	7.11528	5.16737	2.83	0.852192	0.71327	0.454559
K562 WT	2.95199	7.11635	2.4107	2.83	0.852257	0.382143	1.09782
K562 WT	0.955546	7.1164	7.44747	2.83	0.85226	0.872009	-0.0772376
K562 WT	2.84201	7.11653	2.50405	2.83	0.852268	0.398642	1.07604
K562 WT	2.81763	7.11711	2.52592	2.83	0.852304	0.402419	1.07093
K562 WT	2.35867	7.11787	3.01776	2.83	0.85235	0.479684	0.956213
K562 WT	0.557797	7.11857	12.7619	2.83	0.852393	1.10592	-1.31591
K562 WT	1.57616	7.1209	4.51789	2.83	0.852535	0.654936	0.606635
K562 WT	3.33464	7.12211	2.1358	2.83	0.852609	0.32956	1.16174
K562 WT	2.01188	7.12789	3.54289	2.83	0.852961	0.549358	0.83413
K562 WT	1.75533	7.12799	4.06076	2.83	0.852967	0.608608	0.713642
K562 WT	1.88395	7.12939	3.78428	2.83	0.853053	0.577984	0.778042
K562 WT	1.91233	7.13063	3.72876	2.83	0.853128	0.571565	0.791016
K562 WT	0.803543	7.13193	8.87561	2.83	0.853207	0.948198	-0.405324
K562 WT	2.45445	7.13246	2.90593	2.83	0.853239	0.463285	0.982352
K562 WT	1.55128	7.13277	4.598	2.83	0.853258	0.662569	0.589101
K562 WT	2.17331	7.13593	3.28344	2.83	0.85345	0.516329	0.894694
K562 WT	1.0251	7.13777	6.96298	2.83	0.853563	0.842795	0.040576
K562 WT	1.97739	7.1403	3.61097	2.83	0.853716	0.557624	0.818812
K562 WT	2.51973	7.14303	2.83484	2.83	0.853882	0.452529	0.998877
K562 WT	2.0184	7.14324	3.53907	2.83	0.853895	0.548889	0.835606
K562 WT	0.656941	7.14532	10.8767	2.83	0.854022	1.0365	-0.864673
K562 WT	2.23224	7.14636	3.20143	2.83	0.854085	0.505344	0.913948
K562 WT	2.82591	7.14749	2.52927	2.83	0.854154	0.402995	1.06965
K562 WT	2.30651	7.14801	3.09906	2.83	0.854185	0.49123	0.937689
K562 WT	1.91303	7.14815	3.73657	2.83	0.854194	0.572473	0.790056
K562 WT	1.65899	7.14839	4.30889	2.83	0.854208	0.634365	0.657538
K562 WT	0.820082	7.15169	8.7207	2.83	0.854409	0.940551	-0.363054
K562 WT	2.1274	7.15214	3.36191	2.83	0.854436	0.526586	0.876934
K562 WT	2.08766	7.15317	3.4264	2.83	0.854498	0.534838	0.862046
K562 WT	1.66457	7.1541	4.29787	2.83	0.854555	0.633254	0.660537
K562 WT	1.36913	7.1547	5.22575	2.83	0.854592	0.718148	0.446032
K562 WT	2.14873	7.15504	3.3299	2.83	0.854612	0.522431	0.884419
K562 WT	2.24246	7.15529	3.19083	2.83	0.854627	0.503903	0.916577
K562 WT	2.91577	7.15562	2.45411	2.83	0.854647	0.389894	1.0869
K562 WT	1.56478	7.15568	4.57296	2.83	0.854651	0.660197	0.597067
K562 WT	2.1906	7.15597	3.26667	2.83	0.854669	0.514105	0.899059
K562 WT	2.04836	7.15707	3.49404	2.83	0.854735	0.543328	0.846537
K562 WT	0.684212	7.15771	10.4612	2.83	0.854774	1.01958	-0.763344
K562 WT	1.86132	7.15877	3.84606	2.83	0.854838	0.585017	0.765276
K562 WT	2.4801	7.16073	2.88727	2.83	0.854957	0.460488	0.986775
K562 WT	2.30925	7.16113	3.10107	2.83	0.854982	0.491511	0.937415
K562 WT	2.35339	7.16223	3.04337	2.83	0.855048	0.483355	0.950748
K562 WT	1.06139	7.1662	6.75171	2.83	0.855289	0.829414	0.0955872
K562 WT	2.2108	7.16762	3.24209	2.83	0.855375	0.510825	0.904996
K562 WT	0.665353	7.16811	10.7734	2.83	0.855405	1.03235	-0.831072
K562 WT	1.47589	7.1683	4.85693	2.83	0.855416	0.686362	0.532783
K562 WT	2.89371	7.16983	2.47772	2.83	0.855509	0.394053	1.08117
K562 WT	0.81225	7.1746	8.833	2.83	0.855798	0.946108	-0.381715
K562 WT	2.07761	7.17506	3.45352	2.83	0.855826	0.538262	0.856499
K562 WT	2.05989	7.17622	3.48379	2.83	0.855896	0.542051	0.849574
K562 WT	2.77594	7.17649	2.58525	2.83	0.855912	0.412502	1.05631
K562 WT	2.3748	7.17689	3.0221	2.83	0.855936	0.48031	0.955806
K562 WT	2.00535	7.17812	3.57949	2.83	0.856011	0.553822	0.827628
K562 WT	1.14122	7.17988	6.2914	2.83	0.856117	0.798748	0.204253
K562 WT	2.24036	7.18035	3.205	2.83	0.856146	0.505828	0.9138
K562 WT	2.17237	7.18212	3.30613	2.83	0.856253	0.51932	0.890598
K562 WT	0.997804	7.18599	7.2018	2.83	0.856486	0.857441	-0.00362972
K562 WT	0.903437	7.18672	7.95486	2.83	0.856531	0.900633	-0.176313
K562 WT	2.08855	7.18768	3.44146	2.83	0.856589	0.536743	0.859681
K562 WT	0.708695	7.1886	10.1434	2.83	0.856644	1.00618	-0.677932
K562 WT	2.05578	7.18876	3.49685	2.83	0.856654	0.543677	0.847009
K562 WT	0.92643	7.19043	7.76144	2.83	0.856755	0.889943	-0.130953
K562 WT	2.20502	7.19217	3.26173	2.83	0.85686	0.513448	0.901029
K562 WT	2.32377	7.19379	3.09574	2.83	0.856958	0.490764	0.939104
K562 WT	0.968752	7.19419	7.42625	2.83	0.856982	0.87077	-0.0531732
K562 WT	2.45467	7.19442	2.93091	2.83	0.856996	0.467003	0.976878
K562 WT	2.50222	7.1949	2.87541	2.83	0.857025	0.4587	0.989597
K562 WT	1.85571	7.19567	3.87758	2.83	0.857071	0.588561	0.760041
K562 WT	0.789133	7.19709	9.12025	2.83	0.857157	0.960007	-0.440374
K562 WT	1.68878	7.19711	4.26171	2.83	0.857158	0.629584	0.672161
K562 WT	3.07933	7.19902	2.33785	2.83	0.857273	0.368817	1.11264
K562 WT	1.52399	7.19913	4.72386	2.83	0.85728	0.674297	0.566537
K562 WT	1.87715	7.20009	3.83565	2.83	0.857338	0.583839	0.769879
K562 WT	1.91117	7.20183	3.76829	2.83	0.857443	0.576145	0.785378
K562 WT	2.39901	7.20381	3.00283	2.83	0.857562	0.47753	0.960486
K562 WT	1.49623	7.20458	4.81514	2.83	0.857609	0.682609	0.546211
K562 WT	0.733072	7.20521	9.8288	2.83	0.857647	0.9925	-0.599647
K562 WT	2.11268	7.20564	3.41067	2.83	0.857672	0.532839	0.867295
K562 WT	1.93221	7.20824	3.73057	2.83	0.85783	0.571776	0.794307
K562 WT	1.74431	7.21142	4.13424	2.83	0.858021	0.616396	0.702324
K562 WT	0.516514	7.2125	13.9638	2.83	0.858086	1.145	-1.54052
K562 WT	0.711542	7.21436	10.139	2.83	0.858198	1.006	-0.667073
K562 WT	2.34325	7.21459	3.07888	2.83	0.858212	0.488393	0.943238
K562 WT	2.6232	7.21621	2.75092	2.83	0.858309	0.439478	1.01803
K562 WT	2.86635	7.21635	2.51761	2.83	0.858317	0.400988	1.07122
K562 WT	2.28557	7.21741	3.15782	2.83	0.858382	0.499387	0.925282
K562 WT	1.69891	7.22135	4.25058	2.83	0.858618	0.628448	0.676506
K562 WT	1.51442	7.22204	4.76885	2.83	0.85866	0.678413	0.558555
K562 WT	0.800254	7.22309	9.026	2.83	0.858723	0.955495	-0.410396
K562 WT	2.75821	7.22371	2.61898	2.83	0.85876	0.418132	1.04803
K562 WT	2.03706	7.22416	3.54637	2.83	0.858787	0.549783	0.836973
K562 WT	1.65125	7.22551	4.37579	2.83	0.858869	0.641056	0.648325
K562 WT	0.739119	7.22829	9.77961	2.83	0.859036	0.990321	-0.580069
K562 WT	0.635176	7.22863	11.3805	2.83	0.859056	1.05616	-0.943906
K562 WT	1.97773	7.23111	3.65627	2.83	0.859205	0.563038	0.81226
K562 WT	4.25387	7.23121	1.69991	2.83	0.859211	0.230426	1.25677
K562 WT	2.17438	7.2313	3.32568	2.83	0.859216	0.521881	0.887378
K562 WT	2.82327	7.23526	2.56272	2.83	0.859454	0.408701	1.06067
K562 WT	1.83928	7.23703	3.93471	2.83	0.85956	0.594913	0.74933
K562 WT	0.637257	7.24108	11.3629	2.83	0.859803	1.05549	-0.934423
K562 WT	2.08648	7.24243	3.47112	2.83	0.859884	0.54047	0.8547
K562 WT	0.930396	7.24311	7.78497	2.83	0.859925	0.891257	-0.122785
K562 WT	2.6272	7.24635	2.7582	2.83	0.860119	0.440626	1.01626
K562 WT	1.612	7.24686	4.49556	2.83	0.86015	0.652783	0.622909
K562 WT	3.20987	7.24867	2.25824	2.83	0.860258	0.35377	1.1294
K562 WT	2.47635	7.24993	2.92766	2.83	0.860334	0.466521	0.977904
K562 WT	2.16851	7.25204	3.34425	2.83	0.86046	0.524299	0.883707
K562 WT	1.93241	7.25573	3.75476	2.83	0.860681	0.574582	0.79105
K562 WT	3.97316	7.25676	1.82645	2.83	0.860743	0.261607	1.2267
K562 WT	1.83767	7.2572	3.94914	2.83	0.860769	0.596502	0.747213
K562 WT	2.53137	7.25815	2.86728	2.83	0.860826	0.457471	0.99158
K562 WT	2.53129	7.26101	2.8685	2.83	0.860997	0.457655	0.991311
K562 WT	2.30304	7.26105	3.15281	2.83	0.860999	0.498698	0.927147
K562 WT	0.78066	7.26244	9.30295	2.83	0.861082	0.96862	-0.460358
K562 WT	0.77354	7.26303	9.38934	2.83	0.861118	0.972635	-0.479653
K562 WT	2.1267	7.26632	3.41671	2.83	0.861314	0.533609	0.867748
K562 WT	2.50018	7.26777	2.9069	2.83	0.861401	0.46343	0.982672
K562 WT	2.59068	7.26936	2.80597	2.83	0.861496	0.448083	1.00541
K562 WT	0.780209	7.2714	9.31981	2.83	0.861618	0.969407	-0.461207
K562 WT	1.99525	7.27195	3.64463	2.83	0.861651	0.561654	0.816605
K562 WT	2.58426	7.27442	2.81489	2.83	0.861799	0.449461	1.0034
K562 WT	0.781949	7.27661	9.30574	2.83	0.861929	0.968751	-0.45633
K562 WT	0.754328	7.27745	9.6476	2.83	0.861979	0.984419	-0.532923
K562 WT	2.83032	7.28	2.57215	2.83	0.862131	0.410296	1.05794
[truncated: 45,797 more rows]

## Sheet: Fig 2C
		tf-NDP52	tf-NBR1	tf-NBR1 ATG7 KO	tf-NBR1 ATG10 KO	tf-NBR1 ATG3 KO
[truncated: 13 more rows]

[truncated: 21 more sheets: Fig 3A, Fig EV2B, Fig EV2C, Fig EV2D - flow, Fig EV2G, Fig 4A - flow, Fig 4A and EV2D - normalization, Fig 4B, Fig 4E and EV2I, Fig EV3E, Fig EV3G, Fig EV3H, Fig EV3I, Fig EV4C, Fig EV4E, Fig 7D and Fig EV5C and D, Fig 7E, Appendix S2A, Appendix S2B, Appendix S2C …]
